# Supplementary material for: FCGR2B + Macrophages as a Critical Node Linking Ferroptosis and Immunosuppression: A Multiomics Framework for Prognosis and Therapy in High‐Grade Serous Ovarian Cancer
Source: Hum Mutat. 2026 Apr 6;2026:8027584. doi: 10.1155/humu/8027584 (PMC13054137; doi:10.1155/humu/8027584)
Supplement: Supplementary file 7 — Supporting Information 7 Table S1: Cell type annotation of single‐cell RNA‐seq in HGSOC. [file HUMU-2026-8027584-s007.xlsx]

## Sheet: Sheet
Table S1. Cell type annotation of single-cell RNA-seq in HGSOC
Cluster	Cell_Type	Genes
0	Fibroblast	DCN, C1S, PDGFRA
1	T cell	CD3E, TRAC, CD2
2	Fibroblast	DCN, C1S, PDGFRA
3	T cell	CD3E, TRAC, CD2
4	Macrophage	AIF1, CD14, FCGR2A
5	T cell	CD3E, TRAC, CD2
6	Epithelial cell	KRT18, EPCAM, CD24
7	Proliferating T cell	MKI67, CENPF, TOP2A
8	Endothelial cell	CDH5, CLDN5, PTPRB
9	B cell	CD79A, JCHAIN, MZB1
10	Smooth muscle cell	NOTCH3, ACTA2, MYH11
11	Endothelial cell	CDH5, CLDN5, PTPRB
12	Fibroblast	DCN, C1S, PDGFRA
13	Fibroblast	DCN, C1S, PDGFRA
Annotation of cell clusters into major cell types based on canonical marker genes.
