# Supplementary material for: FCGR2B + Macrophages as a Critical Node Linking Ferroptosis and Immunosuppression: A Multiomics Framework for Prognosis and Therapy in High‐Grade Serous Ovarian Cancer
Source: Hum Mutat. 2026 Apr 6;2026:8027584. doi: 10.1155/humu/8027584 (PMC13054137; doi:10.1155/humu/8027584)
Supplement: Supplementary file 8 — Supporting Information 8 Table S2: Differentially expressed genes between HGSOC and normal samples identified from bulk RNA‐seq data. [file HUMU-2026-8027584-s008.xlsx]

## Sheet: Sheet
Table S2. Differentially expressed genes between HGSOC and normal samples identified from bulk RNA-seq data
No.	Gene	baseMean	log2FoldChange	lfcSE	stat	pvalue	padj	Regulation
1	A1CF	2.47426273042832	-0.5233	0.169422749444638	-3.08872	0.00201019327817439	0.00238156848983222	Down
2	A2M	18468.7726836065	-0.406369	0.0905961307020665	-4.4855	7.27420483904852e-06	9.19562569115537e-06	Non-sig
3	A2ML1	229.637754941248	1.84422736800944	0.162924217969218	11.3195410172715	1.05020319333459e-29	1.89983610035892e-29	Up
4	A3GALT2	6.78557534681702	1.15622723717323	0.134298208979948	8.60940176310064	7.34428293325293e-18	1.14128948211206e-17	Up
5	A4GALT	965.817	0.673611797866266	0.0994096457251372	6.77612109924191	1.23445219467544e-11	1.74227295533934e-11	Up
6	A4GNT	7.5223443992732	-1.98132	0.147929509640169	-13.3937	6.58230844400869e-41	1.33237760910159e-40	Down
7	AAAS	4071.59436790725	-0.0436498	0.0390076610458447	-1.11901	0.263137373173049	0.283236620679108	Non-sig
8	AACS	1899.24491343043	0.671742674944279	0.050112426176962	13.4047126868724	5.67425991880949e-41	1.1494736868882e-40	Up
9	AADAC	194.482793022061	4.47679339152527	0.154850464151184	28.9104292716519	8.82872081393692e-184	5.33061985362343e-183	Up
10	AADACL2	4.03179629252353	0.101432120671339	0.206940681882919	0.49015070284115	0.624027261713574	0.651146085578636	Non-sig
11	AADACL3	5.60017439387463	4.49274881054718	0.30012807891128	14.9694384705513	1.16299045015922e-50	2.59565255823835e-50	Up
12	AADAT	338.300611348059	-0.628607	0.0831492032796113	-7.55999	4.03114750019381e-14	5.91588944712418e-14	Down
13	AAGAB	2074.21470301375	1.18169344111481	0.0448395505440956	26.3538199374393	4.64024564362588e-153	2.27848713642467e-152	Up
14	AAMP	7606.65139996662	-0.186646	0.0342363696653115	-5.45169	4.98919986251109e-08	6.59731371846903e-08	Non-sig
15	AANAT	23.641664506789	1.31175921432213	0.0907792461300085	14.4499901711401	2.50721636741654e-47	5.42232368135455e-47	Up
16	AARS1	7495.82589999949	0.203397505864788	0.0483123978319214	4.21004783435522	2.55316625685259e-05	3.18390255414092e-05	Non-sig
17	AARS2	1669.58620877188	-0.401096	0.045040613475705	-8.90521	5.32866795558684e-19	8.42522517898657e-19	Non-sig
18	AASDH	794.079280445247	-0.842254	0.0433944297568624	-19.4093	6.44492941040704e-84	1.89218240339287e-83	Down
19	AASDHPPT	2223.72752211747	0.340967796112945	0.0413958100730266	8.23677071451052	1.76921081638719e-16	2.69073631674246e-16	Non-sig
20	AATK	630.159439386495	0.531811544666217	0.0972217511839576	5.47008810466654	4.49811916326379e-08	5.95404884456977e-08	Up
21	ABAT	1651.09963665219	-0.676331	0.0883886261276945	-7.65179	1.98204726194235e-14	2.9237037761407e-14	Down
22	ABCA1	3128.65727520416	-0.405631	0.0694702084232985	-5.83892	5.25391151960623e-09	7.08157769400711e-09	Non-sig
23	ABCA12	39.4614631632016	2.14881850241501	0.1229358453643	17.4791859611601	2.06424906611207e-68	5.32639541600761e-68	Up
24	ABCA13	137.578021965084	4.30697600198353	0.13548646000945	31.7889773021091	9.19310362033076e-222	6.99968514100602e-221	Up
25	ABCA3	2202.23199962018	1.31018258555841	0.0748508076634237	17.5039204847304	1.33738509865719e-68	3.45546930645711e-68	Up
26	ABCA7	623.610323007887	1.47269372903476	0.0880707668498123	16.7217089360213	9.10698690115865e-63	2.24908158408936e-62	Up
27	ABCB1	247.406805859859	-2.47422	0.0881099201295533	-28.0811	1.66787436090567e-173	9.40654414688499e-173	Down
28	ABCB10	1080.63096695336	0.215363257526987	0.0450422456410552	4.78136146326344	1.74111971999193e-06	2.23070161346087e-06	Non-sig
29	ABCB11	11.2843780275037	2.10580874178904	0.179195647038417	11.7514503091561	6.94170972701766e-32	1.28488417045921e-31	Up
30	ABCB4	55.6351883263396	-1.10468	0.102913096520061	-10.7341	7.04004575045304e-27	1.23155075722655e-26	Down
31	ABCB7	1452.82042778501	-0.224041	0.0341435030217994	-6.56175	5.31795404179423e-11	7.42710381867322e-11	Non-sig
32	ABCB8	2448.4483375172	-0.282668	0.0442334310706541	-6.39038	1.65478664413922e-10	2.29351000159156e-10	Non-sig
33	ABCC1	4123.59919146651	0.65404537016942	0.053800323894481	12.1569039519577	5.27190719886731e-34	9.9544046316579e-34	Up
34	ABCC10	2200.04909142865	-0.729205	0.0495619470497629	-14.713	5.31959548980947e-49	1.16973697785999e-48	Down
35	ABCC11	24.170628431795	1.50596567223583	0.131085188421467	11.4884502999212	1.5079269929458e-30	2.75424759284723e-30	Up
36	ABCC2	64.1895946526739	-1.40393	0.0872953673231765	-16.0825	3.3842149804504e-58	8.04224910269072e-58	Down
37	ABCC3	862.608540302715	0.592793746630975	0.112138746975649	5.28625263451269	1.24847444946204e-07	1.63898650494351e-07	Up
38	ABCC4	2522.12602257005	1.63834659165862	0.0765659863327115	21.3978382586141	1.39947872551528e-101	4.73639139467989e-101	Up
39	ABCC5	3869.86770238153	-1.06638	0.0551322292902889	-19.3422	2.36963644695882e-83	6.91773037776649e-83	Down
40	ABCD1	1988.85591419276	1.54268466176791	0.060481384003512	25.5067685236556	1.65828120064168e-143	7.58470199478375e-143	Up
41	ABCD2	18.8013614887422	-0.392489	0.128890031192846	-3.04515	0.00232565399869113	0.00275004989522254	Non-sig
42	ABCD3	2132.32402403355	0.103528112767759	0.0445941494592196	2.3215626718575	0.0202564958146458	0.0230959545521181	Non-sig
43	ABCD4	2662.44132212669	-0.925783	0.0434513731634899	-21.3062	9.94722655133353e-101	3.34751624512174e-100	Down
44	ABCE1	3247.86504099006	0.210730677298711	0.0391953298406474	5.37642311355608	7.59801225210187e-08	1.00085409329167e-07	Non-sig
45	ABCF1	5591.09707565675	0.616315695290694	0.0416204833052181	14.8079898729437	1.30072224639237e-49	2.87201103933257e-49	Up
46	ABCF2	1824.46921533985	-1.07372	0.0476090794072232	-22.5529	1.25882901888318e-112	4.63846895442395e-112	Down
47	ABCG1	1186.45638794321	0.968344697290015	0.0865360403018913	11.1900740305638	4.56052710651897e-29	8.17369324136781e-29	Up
48	ABCG2	379.539014641163	-2.36815	0.0757475729874089	-31.2637	1.45442071624268e-214	1.05898512611426e-213	Down
49	ABCG4	104.826427147842	2.20654940945389	0.106635740097975	20.6924001974061	4.05516353006364e-95	1.30539009748692e-94	Up
50	ABCG5	22.1514433056541	2.32965269102211	0.118281561315025	19.6958229593996	2.34160743252958e-86	7.02799889681891e-86	Up
51	ABCG8	50.8045454529554	2.75360360613645	0.137348582188165	20.0482856267426	2.08921272647007e-89	6.42869809156408e-89	Up
52	ABHD1	121.544389755742	0.905954243299276	0.0840465545697125	10.7791955058411	4.31644263798207e-27	7.56978225958877e-27	Up
53	ABHD10	1834.56436548702	0.33502258349674	0.0400772462947284	8.35942122951714	6.30266916188514e-17	9.64806141248544e-17	Non-sig
54	ABHD12	4891.32174027653	1.00010082949969	0.0429709195720818	23.2738987077544	8.15041697055882e-120	3.15879648706318e-119	Up
55	ABHD12B	58.8852328533134	1.16602780574498	0.107892096611171	10.8073514406453	3.17710757365992e-27	5.58310053253957e-27	Up
56	ABHD13	980.520289190028	0.015317302170956	0.0402301408571448	0.380741947321213	0.703394739581482	0.729441163244838	Non-sig
57	ABHD15	512.188770478099	0.37642159088003	0.0508078737369524	7.40872552212828	1.27518917751868e-13	1.85644433091105e-13	Non-sig
58	ABHD17A	3176.56090547957	0.0875018657965489	0.0417982858093257	2.09343192196236	0.0363106153105531	0.0409184675336197	Non-sig
59	ABHD17B	831.611707363723	0.124186954910022	0.0417338990944264	2.97568541652527	0.00292334569924999	0.00344576108107806	Non-sig
60	ABHD2	3767.61101287825	-0.493567	0.0553879987301159	-8.91108	5.05362532216373e-19	7.99279977168604e-19	Non-sig
61	ABHD3	875.740692491058	-0.77262	0.0864734289028053	-8.93477	4.08018347385305e-19	6.46707619072379e-19	Down
62	ABHD5	1161.92842992841	0.772229251295379	0.0504323253050139	15.3121880981087	6.33948012499138e-53	1.44530441183191e-52	Up
63	ABHD6	401.748822168219	-0.25014	0.0559424693978399	-4.47138	7.77171757276605e-06	9.81333795755628e-06	Non-sig
64	ABHD8	1652.04933802954	0.840163985933406	0.0596789993792113	14.0780508164162	5.18194269716181e-45	1.09619924260272e-44	Up
65	ABI1	4011.70882788239	0.469855111912633	0.0324991941204439	14.4574388574474	2.25016018590287e-47	4.87047250860625e-47	Non-sig
66	ABI2	4873.4796578068	-0.329941	0.042812714387493	-7.70661	1.2920028190715e-14	1.9116506791784e-14	Non-sig
67	ABI3	527.188125448918	1.49913200750701	0.0888768095617077	16.8675272537338	7.799362905328e-64	1.94131683244639e-63	Up
68	ABI3BP	2955.23192491405	-2.66693	0.125270664350199	-21.2893	1.42599754503289e-100	4.7905475010682e-100	Down
69	ABITRAM	1296.47833708838	0.726917975424618	0.0443924237602426	16.3748206079173	2.89359337176798e-60	6.98458237976476e-60	Up
70	ABL1	8651.98824275043	-1.28657	0.0497823953585559	-25.8438	2.8556766036203e-147	1.34425117204461e-146	Down
71	ABL2	1705.01097391886	0.00518221556295455	0.0409681243744578	0.126493844716638	0.89934102111566	0.916201446784517	Non-sig
72	ABLIM2	272.27947478586	1.51767678192759	0.0889374612341701	17.0645390689935	2.72531825667937e-65	6.86739405160973e-65	Up
73	ABLIM3	380.272479274315	-1.77322	0.0952517784674897	-18.6161	2.37743186431765e-77	6.6031720377847e-77	Down
74	ABRA	4.61711286061353	-1.3162	0.16824174135731	-7.82328	5.14633993328965e-15	7.65476052121176e-15	Down
75	ABRAXAS1	691.044462428717	-1.27875	0.0604010008126466	-21.1711	1.76517583511826e-99	5.87772052429078e-99	Down
76	ABRAXAS2	1346.15414412129	0.690880419543077	0.0349101816209433	19.7902270187161	3.61410265718579e-87	1.09298199281071e-86	Up
77	ABT1	2320.39644858159	1.13320937007264	0.0450721177916535	25.1421372146504	1.72268436075486e-139	7.70407528010698e-139	Up
78	ABTB1	3103.37378376921	-1.07131	0.0599648017586281	-17.8656	2.1840174109054e-71	5.76707206184005e-71	Down
79	ABTB2	713.485303063741	0.282267983223204	0.0966614650347962	2.92017075389447	0.00349839643327582	0.00411511966900673	Non-sig
80	AC005787.5	3.98766895935127	3.9201850267971	0.214452286954941	18.2799870426225	1.19454457141488e-74	3.24446015038622e-74	Up
81	AC092835.2	43.2773330767375	0.265045049397968	0.0845494836417757	3.13479205291101	0.00171975971934368	0.00204169557481607	Non-sig
82	AC093323.3	1139.68786039406	-0.488178	0.0453282998718065	-10.7698	4.77849498313825e-27	8.37724154447159e-27	Non-sig
83	AC138647.1	1.30048755716844	3.01299274166552	0.315927104107341	9.53698717993443	1.47042013629266e-21	2.40748458090331e-21	Up
84	AC138969.4	107.227	-3.677	0.128494817149101	-28.6159	4.26069435377255e-180	2.50323875026083e-179	Down
85	ACAA1	1976.04285589251	-0.521712	0.0426768044207597	-12.2247	2.29338324210387e-34	4.34306997682351e-34	Down
86	ACAA2	2400.70718097148	-0.128414	0.0531669787340744	-2.4153	0.0157221046800644	0.0180068211196685	Non-sig
87	ACACA	3372.2138203768	0.00153426679879911	0.0526171868856732	0.02915904269327	0.976737746528232	0.981936869878788	Non-sig
88	ACAD10	1928.16020312781	-0.16901	0.0468986783662849	-3.60372	0.000313696805407667	0.000380589300849866	Non-sig
89	ACAD8	1499.29038276705	-0.45288	0.0441792872254059	-10.251	1.17178871972934e-24	1.99422987938993e-24	Non-sig
90	ACADS	945.20055610598	0.270626623516918	0.0579449499178577	4.67040913661253	3.00600426103358e-06	3.83128861744935e-06	Non-sig
91	ACADSB	1579.53887276567	-1.20485	0.0538970086689466	-22.3546	1.08822262950053e-110	3.96268607173165e-110	Down
92	ACADVL	14433.4379888005	-1.28216	0.0506114365494936	-25.3334	1.37012112847716e-141	6.19173210292553e-141	Down
93	ACAN	113.841294395809	-0.144566	0.14524168071484	-0.995348	0.319566962271882	0.34167300964478	Non-sig
94	ACAP1	439.870219491979	1.01966152036071	0.0667580179510911	15.2739933217871	1.13974489018215e-52	2.59081595688404e-52	Up
95	ACAP3	3547.06510246544	-1.75108	0.0616169408046174	-28.4189	1.18223228955494e-177	6.84969377790398e-177	Down
96	ACAT1	2079.33708902298	-0.874355	0.0524617027172104	-16.6665	2.29474543657507e-62	5.6428584592312e-62	Down
97	ACAT2	893.49074079781	-0.446561	0.0672278794534194	-6.6425	3.08401778660376e-11	4.32863725404499e-11	Non-sig
98	ACBD3	3393.71660269088	0.690479135190938	0.0325681340147707	21.2010652768066	9.33592213361868e-100	3.11875379817413e-99	Up
99	ACBD4	1295.67798188852	-1.24146	0.0523010809014004	-23.7369	1.5012853025377e-124	6.0249819850742e-124	Down
100	ACBD5	1346.66882594128	0.358819007887321	0.0373896479746674	9.59674742405789	8.25069898544435e-22	1.35574085079657e-21	Non-sig
101	ACBD6	2603.65664495778	-0.137246	0.0334364020108033	-4.10467	4.04885037429245e-05	5.02843189628445e-05	Non-sig
102	ACCS	1227.87110446096	-1.15739	0.0682353799085505	-16.9618	1.57560461651384e-64	3.94461504945844e-64	Down
103	ACCSL	1.73444554347054	-1.54021	0.195732367867886	-7.86894	3.57659073181646e-15	5.33115117070659e-15	Down
104	ACD	1729.05124413622	-0.801701	0.0488739623772957	-16.4034	1.80686095439244e-60	4.36959019373449e-60	Down
105	ACE	892.87129412633	1.22295744419971	0.0713269165733861	17.145805580162	6.75561197571416e-66	1.71010399914817e-65	Up
106	ACER1	8.04115876492099	-2.66501	0.10262589076791	-25.9682	1.13366368684592e-148	5.40216908251779e-148	Down
107	ACER2	236.889402848349	1.12779835112236	0.0860615677981576	13.1045527054238	3.10084941769315e-39	6.18452735760642e-39	Up
108	ACHE	267.094300038103	-2.08686	0.113230708345283	-18.4302	7.52311514112795e-76	2.06322798283422e-75	Down
109	ACKR1	579.773872314607	-2.22161	0.146665815426306	-15.1474	7.87717252824808e-52	1.77600481794989e-51	Down
110	ACKR2	521.735994922022	4.42193506354242	0.147161150796677	30.0482500959233	2.30131621071212e-198	1.52114742446857e-197	Up
111	ACKR3	1626.1585713816	0.724281789916199	0.100205393149111	7.2279721395677	4.90259266004747e-13	7.0675279275952e-13	Up
112	ACKR4	66.508329547977	0.475584847954795	0.13233524402652	3.59378827200022	0.000325904702538935	0.000395276539135444	Non-sig
113	ACLY	5000.95590411398	0.414201683938817	0.0498614035229906	8.30706026451567	9.81021304423989e-17	1.49685487109501e-16	Non-sig
114	ACMSD	9.58906608142429	1.20724942611671	0.107438474220006	11.2366583282314	2.69387494612283e-29	4.84553325094126e-29	Up
115	ACO1	2442.91493700817	-0.686085	0.0474887877713992	-14.4473	2.60725795472401e-47	5.63553439564701e-47	Down
116	ACO2	3890.04878412069	0.952678011300975	0.0492194981010423	19.355703492653	1.82486089732371e-83	5.33238126733062e-83	Up
117	ACOD1	3.70649898856828	3.75362051672238	0.226529043806643	16.570151242621	1.14537349516688e-61	2.80094731085576e-61	Up
118	ACOT1	178.023685968986	0.255249164777261	0.0936698740461034	2.72498674068495	0.00643040694173511	0.00747936254650031	Non-sig
119	ACOT11	770.170961862529	-0.109417	0.0747685258963873	-1.46341	0.143356160037907	0.156823963446144	Non-sig
120	ACOT12	2.03416457376242	-1.23494	0.159057570085665	-7.76411	8.22223698294549e-15	1.21971057619614e-14	Down
121	ACOT13	896.693043579739	0.965230650144114	0.0444016790925733	21.7386069596985	8.85455763028367e-105	3.07123256484218e-104	Up
122	ACOT6	5.08727335425975	-0.20956	0.117203162915755	-1.78801	0.0737750393664922	0.0819975624134394	Non-sig
123	ACOT7	1450.3325149758	1.27449243919988	0.0600048787840079	21.239813578951	4.09511822382926e-100	1.3715634933487e-99	Up
124	ACOT8	1557.35195334528	1.25860439326741	0.0443778794255392	28.3610755980172	6.11172185749304e-177	3.5265363788001e-176	Up
125	ACOT9	2042.06870009988	-0.63491	0.0430842394048303	-14.7365	3.75887597990088e-49	8.27134303789784e-49	Down
126	ACOX1	3007.79199679701	0.443616844922472	0.0416863698988945	10.6417720228078	1.90471971142264e-26	3.31628939525603e-26	Non-sig
127	ACOX2	809.208454892629	-1.39339	0.0851706082528349	-16.36	3.69095491049625e-60	8.89955140882071e-60	Down
128	ACOX3	792.281503681833	-0.557229	0.0537529492142015	-10.3665	3.52227075981037e-25	6.02955756131129e-25	Down
129	ACOXL	241.008362616596	1.61744426723692	0.0759157555109867	21.3057784428272	1.00345710698822e-100	3.37617645360127e-100	Up
130	ACP1	5810.87370042413	0.778779554779032	0.0438806009431705	17.7476957480055	1.79572223315329e-70	4.71042517358487e-70	Up
131	ACP2	2703.20541686194	1.56129413427731	0.0442030644476701	35.3209478525103	2.80102175920836e-273	2.87280953542118e-272	Up
132	ACP3	682.430189519207	3.01419370702655	0.125389451665705	24.0386545039095	1.0971040549416e-127	4.50924907082818e-127	Up
133	ACP4	10.2167094743911	2.14096770670437	0.127708935835981	16.7644314995628	4.44242882450413e-63	1.1009744791982e-62	Up
134	ACP5	1882.40014201578	0.954424377677292	0.0860905578595273	11.0862840409817	1.4623702189435e-28	2.61008730906741e-28	Up
135	ACP6	1945.4431837666	0.323728943782229	0.058506931913095	5.5331724497721	3.14489992678707e-08	4.1767485778365e-08	Non-sig
136	ACP7	14.677563542969	2.85316759970266	0.207787187157496	13.7312008441601	6.60299582834679e-43	1.3642021930844e-42	Up
137	ACR	31.8931569313129	0.811083349096186	0.122426646070028	6.62505569769712	3.47117270206529e-11	4.86586274772676e-11	Up
138	ACRBP	247.862107110842	2.04916071387095	0.0869724509932353	23.5610321483332	9.67620334056527e-123	3.82576872952092e-122	Up
139	ACRV1	19.2329997923542	3.23897884710457	0.11335296614023	28.5742751812742	1.40299796897673e-179	8.21172696354597e-179	Up
140	ACSBG1	36.4327	-0.806651	0.108038654508362	-7.46632	8.24696769049204e-14	1.20400441763433e-13	Down
141	ACSF2	2476.21561402205	0.0225749638893723	0.0655280378470451	0.344508467384092	0.730463929285214	0.756095099107079	Non-sig
142	ACSF3	1237.93599914832	-0.0894623	0.039252542752329	-2.27915	0.0226583118016558	0.025785088902362	Non-sig
143	ACSL1	2002.92165474779	-0.237053	0.0715616305694036	-3.31257	0.000924439581883205	0.0011061419921676	Non-sig
144	ACSL6	24.6099890686338	0.262202263279767	0.143891955112537	1.82221628078303	0.0684221751993419	0.0761300544085213	Non-sig
145	ACSM2A	1.92031038319067	-2.71937	0.178518095335334	-15.233	2.13536893935357e-52	4.83981541984029e-52	Down
146	ACSM2B	2.1852017209358	-2.17656	0.182953689769272	-11.8968	1.23036859503626e-32	2.29298657416686e-32	Down
147	ACSM5	42.4097679305587	-1.40141	0.109368210276906	-12.8137	1.37451377416227e-37	2.69320531635261e-37	Down
148	ACSM6	3.82358538432456	1.56478877330328	0.177272995050774	8.82700025943094	1.07520551857327e-18	1.69362366417252e-18	Up
149	ACSS1	3236.12080229888	-1.33601	0.0756152130892258	-17.6685	7.3308750278726e-70	1.91520346755504e-69	Down
150	ACSS2	3271.49554261707	0.225263421701473	0.0469977310870969	4.79307014383336	1.6424816473512e-06	2.10589562650285e-06	Non-sig
151	ACSS3	1832.80761024549	-1.78225	0.087159889480735	-20.4481	6.25000869385285e-93	1.97780720559255e-92	Down
152	ACTA2	10381.1744230183	-2.00003	0.124459946638138	-16.0696	4.16522151219789e-58	9.88458252519287e-58	Down
153	ACTB	282654.985477377	1.11804835019316	0.0471455483462591	23.7148233377558	2.53569209990457e-124	1.01604821607302e-123	Up
154	ACTBL2	18.6449640059832	4.16102848122418	0.187142711780792	22.234520605313	1.59260623225675e-109	5.73597505092101e-109	Up
155	ACTC1	86.8077473736486	-2.41928	0.179344409397028	-13.4896	1.80095578689844e-41	3.67185390622646e-41	Down
156	ACTG2	1912.33948561264	-1.68706	0.15510966576662	-10.8766	1.49083118329089e-27	2.63146826255141e-27	Down
157	ACTL6A	3298.09407662339	1.20527494001778	0.0436825803732287	27.5916607883458	1.40105259655698e-167	7.58674879820909e-167	Up
158	ACTL6B	4.73218224051852	1.61813957888924	0.230876939680027	7.00866695968779	2.40599395446232e-12	3.43393497122458e-12	Up
159	ACTL7A	1.01230942955511	-3.01043	0.204379236571399	-14.7296	4.15962662547178e-49	9.15058771998317e-49	Down
160	ACTL7B	1.38139432110753	-2.56292	0.203298320358664	-12.6067	1.93945449052664e-36	3.75641967168411e-36	Down
161	ACTL8	132.125141768293	4.75513511719867	0.274173752209771	17.3435096498971	2.20831708947648e-67	5.65853851170123e-67	Up
162	ACTL9	0.472175180917846	-2.00855	0.290070926343405	-6.92433	4.3803855034185e-12	6.23176835306286e-12	Down
163	ACTN3	16.3489254482619	-1.97101	0.124291795098277	-15.8579	1.23935377951228e-56	2.90904395018288e-56	Down
164	ACTN4	45997.5998594691	1.67910366537131	0.0618674018493086	27.1403617281542	3.29037437154753e-162	1.71691468639342e-161	Up
165	ACTR10	3082.59305779865	-0.221039	0.0356050283715393	-6.2081	5.3630702302829e-10	7.35871964706222e-10	Non-sig
166	ACTR1A	5287.08410707196	0.0665909403766949	0.0410535923174633	1.62204904900292	0.104792846333494	0.115550230671866	Non-sig
167	ACTR1B	5926.30009139507	0.109074220783364	0.035511340875856	3.07153202591467	0.00212963317152575	0.00252095306332029	Non-sig
168	ACTR3B	923.563887590968	0.918291598963095	0.0535518268890069	17.1477174974137	6.53700831664291e-66	1.65503756416297e-65	Up
169	ACTR5	781.002386102464	-0.995618	0.0428096110356032	-23.2569	1.2117928383267e-119	4.68941421468405e-119	Down
170	ACTR8	1113.17740798153	0.176020658045118	0.0352047153963272	4.99991708677418	5.73549732289924e-07	7.42937830710442e-07	Non-sig
171	ACTRT2	1.69974742603346	0.696411154748821	0.446005719777783	1.56143996336146	0.118419978867073	0.130198084105804	Non-sig
172	ACTRT3	190.117092657612	0.69627009391034	0.083678221908044	8.32080412362834	8.73685306926831e-17	1.33373724478816e-16	Up
173	ACVR1B	3501.35061200432	1.2739153798978	0.0482894536481566	26.3808199028243	2.27465754473665e-153	1.12011514770546e-152	Up
174	ACVR1C	316.860060517305	-3.31187	0.122210497283035	-27.0997	9.92263038504181e-162	5.16370217651688e-161	Down
175	ACVR2A	805.129092222451	-0.28022	0.0464786616123881	-6.02901	1.64968468488215e-09	2.24209449010705e-09	Non-sig
176	ACVR2B	1586.30340357935	-0.00403783	0.0649772195414527	-0.0621423	0.950449521762509	0.962003250999018	Non-sig
177	ACVRL1	627.89421115564	-0.0683687	0.0888623095696883	-0.769378	0.441668910062731	0.467221749326607	Non-sig
178	ACY3	244.919297669771	5.84929159333399	0.16222473061623	36.0567194108738	1.08221165604277e-284	1.16714567668066e-283	Up
179	ACYP1	432.797905414686	0.608991337348953	0.062516199739113	9.74133648382884	2.00894598415047e-22	3.32470041211139e-22	Up
180	ACYP2	794.384135170316	1.53518281763633	0.0558534074837207	27.4859294499406	2.58617949214712e-166	1.39215021880022e-165	Up
181	ADA	526.566613519292	1.51364258987895	0.0659575892120007	22.9487252030059	1.51730075839178e-116	5.75659893317331e-116	Up
182	ADA2	4130.80893698956	2.38288540860594	0.0793178355925309	30.0422394383934	2.75735672975671e-198	1.82103128672675e-197	Up
183	ADAD1	1.54197467947436	-3.06948	0.304398211359707	-10.0838	6.51709843465507e-24	1.09742637226816e-23	Down
184	ADAD2	13.1792278089259	-2.51527	0.116888792964214	-21.5185	1.04496359071875e-102	3.5724836930378e-102	Down
185	ADAL	443.548399955676	0.176417369498469	0.0503190158944419	3.50597813495705	0.000454932590112338	0.000549359923826104	Non-sig
186	ADAM10	4634.62527597542	0.660499900878878	0.0369512412685789	17.8749042847588	1.84992531738301e-71	4.88987769078524e-71	Up
187	ADAM11	243.915643050883	-1.58388	0.0955890036688078	-16.5697	1.15390629659672e-61	2.82136830050417e-61	Down
188	ADAM15	8219.40163243078	1.13031675495313	0.0572331584935558	19.749333860028	8.12828848502057e-87	2.44908178536019e-86	Up
189	ADAM17	2062.05647426705	0.570195318641052	0.0492343349489824	11.5812535953192	5.12904660269195e-31	9.41490396300702e-31	Up
190	ADAM18	1.45158597730736	1.72654684352924	0.317326007606068	5.44092448190567	5.30047814134827e-08	7.00354107798487e-08	Up
191	ADAM19	843.793592471953	-0.220245	0.0855653318609376	-2.57399	0.0100531779915412	0.0116050661564548	Non-sig
192	ADAM20	10.6630042716921	-2.53006	0.0915271306597815	-27.6427	3.41608205278016e-168	1.85761456290051e-167	Down
193	ADAM23	243.118358978371	-2.03197	0.119893155921764	-16.9482	1.98426268035201e-64	4.9637015232776e-64	Down
194	ADAM28	965.937725981623	2.27186523351129	0.106900028162814	21.2522416743532	3.14296157309144e-100	1.05380051704843e-99	Up
195	ADAM29	1.34355187021359	-1.08382	0.221973867813704	-4.88263	1.04682266708238e-06	1.34820313057005e-06	Down
196	ADAM30	0.490546846730434	0.0962619049612756	0.31723988966506	0.303435690457806	0.761557849920282	0.786073475187644	Non-sig
197	ADAM32	166.90582687765	1.28182752725375	0.0854631173139443	14.9986	7.49787997477982e-51	1.67706047327289e-50	Up
198	ADAM7	0.272193861029779	-0.841614	0.383238101688048	-2.19606	0.0280875310695736	0.0318581802896211	Down
199	ADAM8	1507.81258507886	1.9464781220838	0.0854061017904311	22.7908554690864	5.65009535585201e-115	2.11871735535303e-114	Up
200	ADAM9	3752.39240710752	0.219835703289666	0.0556308628753941	3.95168602331532	7.76025143044731e-05	9.56794951861615e-05	Non-sig
201	ADAMDEC1	262.539752908893	5.4986743498883	0.18531237741569	29.6724613140857	1.74072104431142e-193	1.11583389127694e-192	Up
202	ADAMTS10	1209.92090739599	-2.50177	0.0911487660157062	-27.4472	7.51191864933418e-166	4.0282923865041e-165	Down
203	ADAMTS12	960.419629808727	1.26180304427133	0.12069236633536	10.4547046560115	1.39432509556484e-25	2.39959026058591e-25	Up
204	ADAMTS13	652.62236985253	-1.4187	0.0774479340615948	-18.3181	5.93358120311411e-75	1.61641815466365e-74	Down
205	ADAMTS14	496.056161533061	3.76171992630694	0.141379702370281	26.6072135054775	5.60123965519065e-156	2.81005502234978e-155	Up
206	ADAMTS16	1008.49763764723	-3.04729	0.157172452571132	-19.3882	9.71144011360638e-84	2.84688762141628e-83	Down
207	ADAMTS17	348.201640729305	-0.600432	0.0879482514905589	-6.8271	8.66467123369067e-12	1.22603712559312e-11	Down
208	ADAMTS18	79.3959572236217	0.396918406830155	0.173810673000088	2.28362505005636	0.0223935762877808	0.02549131319139	Non-sig
209	ADAMTS19	91.7364089063371	-2.3831	0.207691706242466	-11.4742	1.77739733385679e-30	3.24414290034651e-30	Down
210	ADAMTS2	2117.45704389764	-0.642246	0.118498628152228	-5.41986	5.9646999897562e-08	7.87110674346917e-08	Down
211	ADAMTS3	362.008665905612	-1.50273	0.117076482522846	-12.8354	1.03800770986844e-37	2.03566232781215e-37	Down
212	ADAMTS5	2043.55623963855	-3.14745	0.117110019483315	-26.876	4.19058017638024e-159	2.1454385187306e-158	Down
213	ADAMTS6	173.831889313748	-0.468183	0.113744764000137	-4.11608	3.85363835915979e-05	4.78790992926656e-05	Non-sig
214	ADAMTS7	1141.99543418525	-1.08967	0.0989059114155779	-11.0172	3.1559352729853e-28	5.60954545767511e-28	Down
215	ADAMTS8	114.37188590381	-0.475344	0.135355423176636	-3.51182	0.000445048586943393	0.00053775980853494	Non-sig
216	ADAMTS9	2055.54572259256	-1.01574	0.113749423458642	-8.92959	4.27590823021785e-19	6.77314010037679e-19	Down
217	ADAMTSL2	594.494915445599	-1.09824	0.112123978642172	-9.79492	1.18395875618236e-22	1.96421738157431e-22	Down
218	ADAMTSL3	289.656948884373	-0.439458	0.116342554372478	-3.77728	0.000158553594023243	0.000193882314302247	Non-sig
219	ADAMTSL5	109.711283369125	-0.635919	0.131353714409488	-4.84128	1.29008686532434e-06	1.65791845351241e-06	Down
220	ADAP1	353.174775899116	2.76088145212609	0.0865529665797563	31.8981724281167	2.83049932606051e-223	2.17224693075813e-222	Up
221	ADAP2	536.527258972541	1.86193917268482	0.0827952570808089	22.4884762525412	5.38160317499936e-112	1.97359432562669e-111	Up
222	ADARB2	103.861494561178	1.67859267234845	0.159739666982244	10.5083020646026	7.91049021280146e-26	1.3657721507877e-25	Up
223	ADAT2	576.636358376867	-1.3208	0.0616539617525626	-21.4228	8.18643820233751e-102	2.77790027255918e-101	Down
224	ADAT3	266.063039461677	1.15622195290553	0.063188852757421	18.2978785410808	8.60343184787171e-75	2.34044175352168e-74	Up
225	ADCK1	655.140032699948	0.035090000943305	0.0495794851891131	0.707752426421125	0.479099014275504	0.50536755442615	Non-sig
226	ADCK2	1865.07697978825	1.01399830657966	0.0501048844687575	20.2375141132583	4.5767924593192e-91	1.42789655152048e-90	Up
227	ADCK5	1141.0460784889	-0.0183374	0.0597019879428338	-0.307148	0.75873049133932	0.783416169036073	Non-sig
228	ADCY1	345.877465266325	-0.559051	0.120897432565344	-4.62418	3.76085621087994e-06	4.78314692764209e-06	Down
229	ADCY10	12.9083375119305	-1.05946	0.09911308798169	-10.6894	1.14137432236559e-26	1.99238775140621e-26	Down
230	ADCY2	366.498785576546	-3.30385	0.171325252254819	-19.2841	7.30533001538357e-83	2.12265752248115e-82	Down
231	ADCY4	739.805749730803	-1.84399	0.103277080425832	-17.8548	2.65286852094811e-71	6.99676001088614e-71	Down
232	ADCY5	2118.29887416713	-1.72771	0.095788370766696	-18.0368	1.00196871918036e-72	2.67450698964946e-72	Down
233	ADCY7	829.903559125527	-1.14017	0.0803500205701219	-14.19	1.05616695032288e-45	2.24774736287624e-45	Down
234	ADCY8	415.575579148212	6.30658560232931	0.288579251728478	21.8539121040591	7.13511556267811e-106	2.5022992463586e-105	Up
235	ADCY9	1987.4643486891	-1.33655	0.0631838203245823	-21.1534	2.56670840786981e-99	8.53566955393595e-99	Down
236	ADCYAP1	26.4852605923615	0.860937138338518	0.216384724130212	3.97873344247924	6.92833639645917e-05	8.55450416742112e-05	Up
237	ADCYAP1R1	811.831507215941	1.10060346844631	0.162899561793529	6.75633167043937	1.41529233348274e-11	1.99459754014444e-11	Up
238	ADD2	989.744365079208	3.98800443926685	0.116335311624539	34.2802575037384	1.54516626206242e-257	1.45736844704998e-256	Up
239	ADD3	5999.27879413254	-0.375225	0.0452367221318469	-8.29469	1.08866566083815e-16	1.65995521210991e-16	Non-sig
240	ADGRA2	3666.28134673769	-2.22117	0.0911131953353022	-24.3782	2.91581130077192e-131	1.22977041435334e-130	Down
241	ADGRA3	3441.98043361954	0.928658680189325	0.0566121958737103	16.4038625574773	1.79456316743046e-60	4.34052784226073e-60	Up
242	ADGRD1	1208.15764667005	-3.86509	0.131086703170806	-29.485	4.48058438139422e-191	2.83575031935645e-190	Down
243	ADGRD2	15.567476973692	2.70154498376577	0.156899804487253	17.218281390435	1.93653641351631e-66	4.92546221647678e-66	Up
244	ADGRE1	65.0798087597324	3.9988549668903	0.146892716223669	27.2229629194232	3.47403959320186e-163	1.82381190440397e-162	Up
245	ADGRE2	175.665726947376	2.34114196348527	0.110646431959796	21.1587660082518	2.29141088763481e-99	7.62343295742218e-99	Up
246	ADGRE3	6.61663430585526	2.36764048684558	0.18560395112788	12.7564120939122	2.8712418880537e-37	5.60601653054559e-37	Up
247	ADGRE5	3011.31204973056	1.18222610519751	0.0804179727866765	14.7010184941317	6.34974291318176e-49	1.39506977580431e-48	Up
248	ADGRF4	45.5413776660918	0.256325593583691	0.149196399869962	1.71804141257498	0.0857890618919497	0.0950368527554094	Non-sig
249	ADGRF5	1094.16659110185	-1.29523	0.0725271077257816	-17.8586	2.4764141810743e-71	6.53359904979517e-71	Down
250	ADGRG3	73.5570957358355	-0.54636	0.121357597135294	-4.50207	6.72948434678295e-06	8.51327594172745e-06	Down
251	ADGRG4	73.714612186954	-8.17393	0.252915780070759	-32.3188	3.81102741044805e-229	3.03764186853365e-228	Down
252	ADGRG5	84.4989547856386	3.40248121525027	0.131172915521909	25.9389005856317	2.42612670013982e-148	1.15291267889123e-147	Up
253	ADGRG6	742.603645806223	1.96692707542737	0.118082228614729	16.6572658604279	2.6799892327952e-62	6.58286966666127e-62	Up
254	ADGRG7	1.32948182942208	0.649289615931047	0.251234996803133	2.58439160225687	0.00975509633558324	0.0112693702035788	Up
255	ADGRL4	550.240999578952	-0.500139	0.0822382487444076	-6.08158	1.19002935090775e-09	1.6229292495164e-09	Down
256	ADGRV1	149.663841705461	2.21178443806025	0.136239347451985	16.2345495587445	2.87349461859872e-59	6.88349747227198e-59	Up
257	ADH1A	6.42581691199886	-2.97286	0.147060258407211	-20.2153	7.18316706037009e-91	2.23879469237174e-90	Down
258	ADH1B	4820.93782320588	-4.67267	0.211164766486818	-22.1281	1.69608817179215e-108	6.0846230059173e-108	Down
259	ADH1C	107.970724483166	-2.57852	0.166743732093569	-15.464	6.07301591785827e-54	1.39585630038396e-53	Down
260	ADH6	26.4313989082772	-0.59051	0.115967939093754	-5.09201	3.54281579237657e-07	4.61149673697562e-07	Down
261	ADI1	5576.31594731275	0.274631513926987	0.0488212661652726	5.62524357720031	1.85246394539928e-08	2.47043047639702e-08	Non-sig
262	ADIPOQ	56.4089213580757	2.97417004557605	0.290352505755349	10.243307657493	1.26824861268928e-24	2.15744357037773e-24	Up
263	ADIPOR2	4054.98250419253	-0.422906	0.0408316169340513	-10.3573	3.87671440911574e-25	6.63190942825311e-25	Non-sig
264	ADIRF	1.01367373732849	-4.11097	0.18778892533849	-21.8914	3.13409813514969e-106	1.10237969155265e-105	Down
265	ADK	1233.0359442593	1.61031935575332	0.0543730556715842	29.6161276180564	9.26429825996566e-193	5.91166819744904e-192	Up
266	ADM	1485.28105287092	-1.08051	0.114932033753597	-9.4013	5.38917907694316e-21	8.7523297362226e-21	Down
267	ADNP	8693.33868828479	0.263936583188258	0.0369013784650555	7.15248573811945	8.5220388135456e-13	1.2248799545743e-12	Non-sig
268	ADNP2	1634.30999152085	-0.489275	0.0423607207835536	-11.5502	7.36506547842007e-31	1.35001502028988e-30	Non-sig
269	ADO	1644.56484703558	0.970753879888085	0.0396691086141666	24.4712803942716	2.98767556851927e-132	1.26836983359808e-131	Up
270	ADORA3	226.240303273269	1.47019110713922	0.113633940588549	12.9379576165765	2.74839127458173e-38	5.42773982012844e-38	Up
271	ADPRM	479.431330094794	-1.60402	0.0481264499993956	-33.3292	1.45771956475366e-243	1.26545419839349e-242	Down
272	ADPRS	2630.50735539333	1.08456868244354	0.0524579882588106	20.6749957145256	5.8171918900839e-95	1.87104570720102e-94	Up
273	ADRA1A	37.8617286707889	-4.13227	0.180222281096754	-22.9288	2.40089922875302e-116	9.10003092405727e-116	Down
274	ADRA1B	422.302631240555	0.795825459894633	0.131336354442582	6.05944533234745	1.36591739857508e-09	1.85985253663902e-09	Up
275	ADRA1D	52.487142046086	-0.853491	0.137267816293204	-6.21771	5.04472820997525e-10	6.92375981813955e-10	Down
276	ADRA2A	1783.03448244366	-1.73295	0.123145967936226	-14.0723	5.6218900983608e-45	1.18910423317828e-44	Down
277	ADRA2B	302.891541268033	-0.0302258	0.129491753707254	-0.233419	0.815436068362229	0.837721949633555	Non-sig
278	ADRA2C	2249.43346863757	2.20785931153175	0.135644592458106	16.2767956430969	1.44225933234895e-59	3.46137769720876e-59	Up
279	ADRB1	29.6951088159186	1.54174721835153	0.134054658305904	11.5008850705759	1.30569608933514e-30	2.38740440797324e-30	Up
280	ADRB2	53.3398921425795	-0.170397	0.110666074692974	-1.53974	0.123622808249996	0.135773805500865	Non-sig
281	ADRM1	3449.03478849342	1.25734788418347	0.0471408762092325	26.6721364830554	9.91070763117394e-157	4.99469993765021e-156	Up
282	ADSS1	494.965372868759	0.87841032599189	0.0746218436682921	11.7714905289205	5.47485368876457e-32	1.01434452778917e-31	Up
283	ADSS2	3028.24829716765	0.482461556897076	0.0390351376650343	12.3596735084462	4.31907353870952e-35	8.23255284849161e-35	Non-sig
284	ADTRP	113.532862915295	4.52207789660232	0.145856690042808	31.0035686074812	4.82538297299126e-211	3.42644227889572e-210	Up
285	AEBP1	33753.6672776099	-1.48656	0.109556754893062	-13.5689	6.12475073788049e-42	1.25335643072879e-41	Down
286	AEBP2	2787.26124444619	0.12444552771026	0.047515938853874	2.61902701939591	0.00881809627350392	0.0102013787247147	Non-sig
287	AEN	975.688	-0.511715	0.0545841041757631	-9.3748	6.93046675476609e-21	1.123308619896e-20	Down
288	AFAP1L1	803.416096184431	-0.284017	0.10072473083623	-2.81974	0.00480633210071077	0.00561948250367717	Non-sig
289	AFAP1L2	2858.21438720589	-0.121875	0.108270509409349	-1.12565	0.260313346934033	0.280313781391139	Non-sig
290	AFF2	388.059436406398	-0.260355	0.152992913408101	-1.70175	0.0888029487138009	0.098256145369053	Non-sig
291	AFF4	7123.55801142112	-1.11281	0.0450049833120608	-24.7263	5.58273737919283e-135	2.40567205875235e-134	Down
292	AFG1L	205.70475606731	0.206493862989604	0.0452217587089562	4.56625016109133	4.96526182098658e-06	6.3004514397066e-06	Non-sig
293	AFM	1.44170928071291	-0.816974	0.364655847922742	-2.2404	0.0250651553875956	0.0284905733201976	Down
294	AFP	8.34795697470465	-1.27765	0.186948019104509	-6.83424	8.24407872322137e-12	1.16727049905403e-11	Down
295	AGA	771.616917842601	0.0961581762693598	0.0573970952508237	1.67531433166001	0.0938725749825474	0.103746847124435	Non-sig
296	AGAP1	2942.80816394433	1.09660644993343	0.05009460983379	21.8907074747539	3.18532199090221e-106	1.12014263562903e-105	Up
297	AGAP3	7096.66862251792	-0.588236	0.0502550710731947	-11.705	1.20135644795511e-31	2.21756940518245e-31	Down
298	AGAP9	496.088556911183	-2.62026	0.0785627482526506	-33.3524	6.71967519860531e-244	5.85636521107487e-243	Down
299	AGBL3	172.02137718735	0.862468715265206	0.0613759656840322	14.0522223260039	7.46540367578026e-45	1.57752362841873e-44	Up
300	AGBL5	3570.42779075239	1.17843498795666	0.0495747276646047	23.770881726861	6.68397508558e-125	2.69149043552723e-124	Up
301	AGFG1	4232.11069856216	0.38479406275215	0.0342148582465106	11.2464023664746	2.41232055812671e-29	4.34212093023109e-29	Non-sig
302	AGFG2	3387.45576875213	-0.841301	0.0649791321879323	-12.9472	2.43537651560342e-38	4.81264209482586e-38	Down
303	AGGF1	1124.84930862139	-0.861923	0.0331580080533691	-25.9944	5.72926971686523e-149	2.73517879485487e-148	Down
304	AGK	2114.03543274403	0.189471419621727	0.0351345680874797	5.39273513054072	6.93932052212469e-08	9.14631973839533e-08	Non-sig
305	AGL	1381.1389147138	-0.0895887	0.0449517569850306	-1.993	0.0462617807424366	0.0518569917746175	Non-sig
306	AGMO	30.1431070233734	1.92329694642568	0.170769261747507	11.2625476432017	2.00866394856903e-29	3.61933433059786e-29	Up
307	AGO1	3763.18323411971	0.254745280798002	0.0467324624451972	5.45114182880347	5.00474353976126e-08	6.61730241614297e-08	Non-sig
308	AGO2	5859.93037271703	-0.378401	0.0573780041109471	-6.59488	4.25610614983389e-11	5.95647170996544e-11	Non-sig
309	AGO3	2116.51634811345	-0.711846	0.0480215605937953	-14.8235	1.03322333909432e-49	2.28430119237026e-49	Down
310	AGO4	1727.37254467311	-0.953782	0.0461799832709744	-20.6536	9.06344014880018e-95	2.91033584044098e-94	Down
311	AGPAT1	4576.00870665038	-0.872942	0.0373570226043227	-23.3675	9.1425950191325e-121	3.57644276487257e-120	Down
312	AGPAT2	3864.71404654801	2.11202785155188	0.0708008865866309	29.8305283079702	1.57057104151203e-195	1.01814289325646e-194	Up
313	AGPAT3	4714.40774249462	0.859675707790204	0.0499469268939	17.211783812373	2.16654118686779e-66	5.50594410256341e-66	Up
314	AGPAT4	1292.96415663033	-1.73715	0.0717186696015836	-24.2218	1.31275226114512e-129	5.4843793548299e-129	Down
315	AGPAT5	1813.38024797303	0.678736954923294	0.0538638977854047	12.6009624781964	2.08583543399181e-36	4.03741199427961e-36	Up
316	AGR2	708.611417910142	5.56876428027461	0.188929528753903	29.4753515609961	5.96008348780663e-191	3.76750257043515e-190	Up
317	AGR3	252.463753521949	5.67003605053277	0.219244642771776	25.8616857353957	1.79781243803188e-147	8.48087762040807e-147	Up
318	AGRP	7.34531684150207	0.592032508825209	0.10245607670652	5.77840307628657	7.5412966533759e-09	1.01329221994476e-08	Up
319	AGTPBP1	801.537056190539	0.0671718747150378	0.0441459146832866	1.52158756244932	0.12811245591457	0.14053531695346	Non-sig
320	AGTRAP	3593.48476265766	1.69274736730387	0.0501545479568233	33.7506255416977	1.04671810944953e-249	9.47983822283328e-249	Up
321	AGXT	5.73288945093316	-0.640997	0.190185837956684	-3.37037	0.000750663008392566	0.000900156253269506	Down
322	AGXT2	0.590454982712247	-0.824399	0.289775127739554	-2.84496	0.00444168047203161	0.00520099088691619	Down
323	AHCTF1	3756.58408728034	-1.21166	0.044591748399002	-27.1722	1.38468481271512e-162	7.237466653567e-162	Down
324	AHCY	14029.2642025213	0.630177714046916	0.0520183508382988	12.1145269677205	8.84730822236235e-34	1.66668607760279e-33	Up
325	AHCYL1	11557.8032926903	0.165592366287211	0.0473078782345972	3.50031268504682	0.000464712706945879	0.000560907621578274	Non-sig
326	AHDC1	7858.97482466419	0.19217654930659	0.0623117419214334	3.08411454054516	0.00204158977284863	0.00241802545213419	Non-sig
327	AHNAK	58029.0367491255	-1.31048	0.0612175886172185	-21.4068	1.15353128497221e-101	3.90742323061344e-101	Down
328	AHNAK2	3692.7270375149	3.04097273215263	0.114895976850172	26.4671820155911	2.31433647231277e-154	1.14731526718015e-153	Up
329	AHR	3382.34041594556	0.934983708099992	0.0723050228525638	12.931103140739	3.00476378604311e-38	5.92950774139266e-38	Up
330	AHSA1	6086.4035401606	0.518019606628433	0.0516364286054092	10.0320572243094	1.10196322579859e-23	1.84978370669225e-23	Up
331	AHSG	8.39685061191247	1.05161307288659	0.189446050150407	5.55098969892317	2.84056825813684e-08	3.77580298804955e-08	Up
332	AHSP	2.47196474885353	-0.367413	0.179862361078456	-2.04274	0.0410777685152802	0.0461595850381762	Non-sig
333	AICDA	1.6896701049055	1.63806146014277	0.208991742901734	7.83792429977949	4.58055004335957e-15	6.81777784925609e-15	Up
334	AIDA	1821.68829152825	0.234039309812952	0.0431306125261669	5.42629228070811	5.75367131962563e-08	7.59521886524396e-08	Non-sig
335	AIF1	893.098517392836	2.39919301823441	0.106607162540278	22.5049889807166	3.70903877921489e-112	1.36312016074279e-111	Up
336	AIF1L	5118.15205734444	3.15807869499288	0.0913780448536113	34.5605850951633	9.8841514098846e-262	9.62136096070916e-261	Up
337	AIFM2	1044.78409485204	-0.399482	0.0517641452976148	-7.71734	1.18777981108588e-14	1.75828196657303e-14	Non-sig
338	AIG1	2821.70296892641	0.394670318452839	0.0489753802883792	8.05854525536959	7.72077389944216e-16	1.16337444425628e-15	Non-sig
339	AIM2	70.2798438716211	2.98360847765002	0.140399098771837	21.2509090425053	3.23344615800798e-100	1.08390434305346e-99	Up
340	AIPL1	4.5922082270231	0.465694954064422	0.169819611786486	2.74229194829358	0.00610120869866382	0.0071007303762085	Non-sig
341	AIRE	5.37376459639817	1.77913151688517	0.171340135315846	10.3836238579218	2.94384011845389e-25	5.0455126067392e-25	Up
342	AJAP1	1133.11242085698	-1.01872	0.188638710795513	-5.40036	6.65084218731586e-08	8.76833174044103e-08	Down
343	AJUBA	2356.94023892924	0.686281843289286	0.0689191655226336	9.95777935041749	2.33213550652148e-23	3.89998732204926e-23	Up
344	AK2	9294.69714951094	0.763039472206212	0.0459941495600196	16.5899245774833	8.24238015335294e-62	2.0178587011536e-61	Up
345	AK3	5135.40622826951	-0.450873	0.050897292704944	-8.85848	8.1113198009433e-19	1.27974745066431e-18	Non-sig
346	AK4	2557.10686804961	2.18041397489115	0.0846960789498452	25.7439777841703	3.76494108047222e-146	1.75572545959872e-145	Up
347	AK5	82.3967423943844	1.23450481077093	0.133767963420199	9.2287	2.73928493020257e-20	4.40532769616273e-20	Up
348	AK6	730.981278291595	-0.277762	0.0445530060380812	-6.23441	4.53492161323431e-10	6.23234812531368e-10	Non-sig
349	AK7	227.261	2.93369493699483	0.10071121203608	29.1297749047429	1.50712982300437e-186	9.24026902963925e-186	Up
350	AK8	194.42099979146	1.19822356836884	0.0843648275779827	14.2028805459392	8.79226966819079e-46	1.87246810164014e-45	Up
351	AKAIN1	0.949434274093639	-2.62164	0.293673748205836	-8.92704	4.37556500604594e-19	6.92816432354907e-19	Down
352	AKAP1	3149.04827195079	-0.352307	0.0479800379005099	-7.34279	2.09184585847884e-13	3.03507746020816e-13	Non-sig
353	AKAP10	1540.78794362231	-0.706282	0.0355695923368648	-19.8564	9.71119289200208e-88	2.94550028042374e-87	Down
354	AKAP11	2918.83895935909	-1.17305	0.0421278534560321	-27.8451	1.23609960687544e-170	6.83939786055016e-170	Down
355	AKAP12	13671.4262355546	-3.23017	0.101696515143053	-31.7629	2.10968251814046e-221	1.60395940885819e-220	Down
356	AKAP13	6086.06600381454	-1.41489	0.0534314318228986	-26.4804	1.63014813548364e-154	8.08910739321855e-154	Down
357	AKAP14	42.5562200667427	4.13980578375128	0.211042726533562	19.6159604822625	1.12982529040257e-85	3.37335729178034e-85	Up
358	AKAP3	206.026338838868	2.3059843457801	0.101737222013857	22.6660832695629	9.68363255049795e-114	3.60505810840293e-113	Up
359	AKAP4	2.26588151174439	-1.05395	0.245059317181249	-4.30081	1.70177392099451e-05	2.13179428249146e-05	Down
360	AKAP5	122.237508021351	0.529231483265219	0.0691366596576497	7.65486047324044	1.93522239529692e-14	2.85544866958494e-14	Up
361	AKAP6	540.915914564582	-0.756337	0.10721267708366	-7.05455	1.73158662091254e-12	2.47641351907586e-12	Down
362	AKIP1	827.173419017675	-0.576194	0.0395878311222433	-14.5548	5.44244345485667e-48	1.18547288024424e-47	Down
363	AKIRIN1	4402.55637710785	1.13823823931501	0.0646463292200384	17.6071596492473	2.17067660035659e-69	5.649961094071e-69	Up
364	AKIRIN2	3372.55356112172	0.802518673716984	0.0426464187753991	18.817961666219	5.38153831284222e-79	1.51727441927885e-78	Up
365	AKNA	3333.61866020352	-1.32114	0.0611105988459945	-21.6188	1.19425871647762e-103	4.1101077204642e-103	Down
366	AKNAD1	6.16308862622403	0.766983979007715	0.166030991635891	4.61952296646957	3.84623306996419e-06	4.8909279542274e-06	Up
367	AKR1A1	5557.19776956034	0.668674169436218	0.0421799683045205	15.8528845875058	1.34273321115817e-56	3.15122128219527e-56	Up
368	AKR1B1	4991.89624995234	0.202004704697649	0.0681025027431492	2.96618621285499	0.00301517868135102	0.00355238282526308	Non-sig
369	AKR1B10	67.9737851483658	1.88872799150421	0.184784727365675	10.2212342893824	1.59299429706172e-24	2.70512090774067e-24	Up
370	AKR1B15	49.4272735235919	5.01360232474593	0.204778995908669	24.483	2.24201595917176e-132	9.53118340919381e-132	Up
371	AKR1C1	449.503796189694	-2.80807	0.109441254271656	-25.6583	3.41777151941444e-145	1.58144689337232e-144	Down
372	AKR1C3	826.507961641256	0.0694334948079043	0.118605199083696	0.585416957640339	0.558267389198666	0.585487035722879	Non-sig
373	AKR1C4	5.50708469297646	3.62866881882719	0.292222904523235	12.4174688659241	2.10104050340137e-35	4.01812969574919e-35	Up
374	AKR1C8P	2.84725890729991	3.10152391011277	0.304057495624295	10.2004520682665	1.97351747170578e-24	3.34579803878571e-24	Up
375	AKR1D1	1.37720061851334	1.21519572000823	0.190898326407092	6.36566984572102	1.94439275120489e-10	2.69273097897792e-10	Up
376	AKR1E2	130.955823855016	0.619904081780686	0.114313386726915	5.42284766054201	5.86569803842293e-08	7.74244144899479e-08	Up
377	AKR7A3	111.06795768503	-0.559809	0.0984008156380186	-5.68907	1.27734934399797e-08	1.70816935415737e-08	Down
378	AKT1S1	4739.2569207894	0.921684856767875	0.0398000614933019	23.1578751938107	1.21102476182597e-118	4.65619177914566e-118	Up
379	AKT2	13195.8519391461	-0.140463	0.0597086849966953	-2.35247	0.0186493805674376	0.0212902076402702	Non-sig
380	AKTIP	1302.53962195115	-1.04216	0.0386249444588583	-26.9815	2.43345193772604e-160	1.25706705001879e-159	Down
381	ALAD	3221.79818237823	-0.9881	0.0442648870095024	-22.3224	2.23814529697904e-110	8.1271175180104e-110	Down
382	ALAS1	2960.28859134988	1.18858548446362	0.0449724421759063	26.4291959021161	6.3294864388026e-154	3.12978149673486e-153	Up
383	ALAS2	21.6855241498954	-0.957078	0.148575580723556	-6.44169	1.18151468854652e-10	1.64167575646151e-10	Down
384	ALB	78.4236184044927	-2.66851	0.139063197854039	-19.1892	4.55880615983559e-82	1.316468972541e-81	Down
385	ALCAM	4827.34787522658	0.167204500800549	0.0872774814083981	1.91578054387418	0.0553930352390943	0.0618821277319378	Non-sig
386	ALDH16A1	1591.57043818134	-0.536253	0.0546741138118413	-9.80817	1.03834465344921e-22	1.72393263807546e-22	Down
387	ALDH1A1	5492.31064045634	-3.2929	0.0978385395706322	-33.6564	2.51015649131302e-248	2.25100136542935e-247	Down
388	ALDH1A2	1698.23260227041	-0.948709	0.175713138328367	-5.39919	6.69411977858286e-08	8.82388569332818e-08	Down
389	ALDH1A3	340.844425265004	-0.477972	0.122511940973152	-3.90143	9.56256977090993e-05	0.000117545454434544	Non-sig
390	ALDH1B1	2235.01860536359	1.06244141521067	0.0685160785269845	15.5064539309885	3.13733622554328e-54	7.22819490106945e-54	Up
391	ALDH1L1	2100.38777408302	-4.74731	0.134141904934686	-35.3902	2.41617795098868e-274	2.48964390731614e-273	Down
392	ALDH1L2	539.802739911277	1.20905551357395	0.102094554444364	11.8425073712704	2.35311102832996e-32	4.37276583822247e-32	Up
393	ALDH2	5984.10515134514	-1.63228	0.0726078717733909	-22.4807	6.41090094673641e-112	2.34939950217953e-111	Down
394	ALDH3A1	200.042112168789	3.3190368979743	0.124855227778602	26.5830831197532	1.06508947497729e-155	5.32613519501882e-155	Up
395	ALDH3A2	4282.77990219293	-0.289183	0.0507862958784739	-5.69411	1.24015926408941e-08	1.6591522566476e-08	Non-sig
396	ALDH4A1	1327.11698101606	0.298802235246145	0.0654633638432505	4.56441920646815	5.00879045924891e-06	6.35516449634507e-06	Non-sig
397	ALDH5A1	2358.71312675836	1.12336707543598	0.0577470058256301	19.4532523266755	2.73519812991415e-84	8.05936328728699e-84	Up
398	ALDH6A1	2783.24047328767	-0.764235	0.0562335197693214	-13.5904	4.56681171549088e-42	9.35779479198296e-42	Down
399	ALDH7A1	5880.60333295375	-0.614679	0.0490564255113222	-12.53	5.11326222824635e-36	9.85919971723745e-36	Down
400	ALDH8A1	31.6636982853244	-1.09392	0.110862142363257	-9.86736	5.76594787271335e-23	9.59875682088699e-23	Down
401	ALDOA	2623.46712828829	1.56262944832607	0.0767591127455128	20.3575756992764	3.97784952120012e-92	1.25111607503709e-91	Up
402	ALDOC	1226.3839548233	-1.34443	0.10422746031367	-12.899	4.55963849789957e-38	8.97954239788539e-38	Down
403	ALG10	277.692903383078	1.09497246373391	0.0499324301276238	21.9290841830697	1.3716019332792e-106	4.8486644922837e-106	Up
404	ALG10B	1003.42035016779	0.0546401662909048	0.0498713410323269	1.09562255916653	0.273243985118519	0.293686556841592	Non-sig
405	ALG12	681.315549714119	-0.41557	0.0479485314134703	-8.667	4.43644036216811e-18	6.92263495102242e-18	Non-sig
406	ALG13	2127.76715519817	-1.05879	0.0439511292505502	-24.0902	3.16722791900908e-128	1.30593340739333e-127	Down
407	ALG14	560.886885208027	0.783782164677069	0.0469638182222002	16.6890639293585	1.57419600583774e-62	3.87839222755473e-62	Up
408	ALG2	2320.12175698876	0.174740824538869	0.0439858489302374	3.97266004382483	7.10744510465632e-05	8.77145607903518e-05	Non-sig
409	ALG6	997.172	0.861598641684112	0.0412687791915635	20.8777351441558	8.53423573673018e-97	2.78310610349e-96	Up
410	ALK	241.927047329041	4.33366508445091	0.143199677649056	30.2630924566155	3.50928393443161e-201	2.35273940660357e-200	Up
411	ALKAL1	15.2595047842889	5.55998297642759	0.280654084672858	19.8108036906305	2.40219024905069e-87	7.26899577707074e-87	Up
412	ALKAL2	1077.60486419881	-3.86561	0.146899472215476	-26.3146	1.30371205724002e-152	6.37933290062438e-152	Down
413	ALKBH1	789.638778999181	0.168965821852109	0.0382535303787709	4.41699942930961	1.00080494356219e-05	1.26063165196809e-05	Non-sig
414	ALKBH2	1168.91613312882	0.483837178010147	0.0527706751285828	9.16867515587423	4.78867921764376e-20	7.67725414530527e-20	Non-sig
415	ALKBH3	1108.6532253655	-0.116365	0.0383208519588652	-3.03659	0.00239269048513805	0.00282802392912562	Non-sig
416	ALKBH4	683.037937018471	0.746597578038803	0.0392283022586952	19.0321154638629	9.24443623613488e-81	2.64197423858684e-80	Up
417	ALKBH5	5236.52091554944	-0.0877739	0.0352170032608129	-2.49237	0.0126893066106282	0.0146024142873235	Non-sig
418	ALKBH7	4393.25777709089	0.98396956331543	0.0697334954448915	14.1104293860192	3.27577330831174e-45	6.9448187851915e-45	Up
419	ALKBH8	395.169832171323	-0.729129	0.0476641937887581	-15.2972	7.98057210693433e-53	1.81757529735429e-52	Down
420	ALLC	16.959897414491	-1.94933	0.193768604317123	-10.0601	8.29188598904284e-24	1.39461813979481e-23	Down
421	ALOX12	127.734026498525	0.814897681201507	0.0801100173884809	10.1722319850436	2.63793464828194e-24	4.46488457901009e-24	Up
422	ALOX12B	24.0067687118959	3.33522386680496	0.15986734383125	20.862446243715	1.17505000286709e-96	3.82632451522343e-96	Up
423	ALOX15	33.431175283198	1.04196045170647	0.183228188592358	5.68668205318891	1.29531290689034e-08	1.73189251394377e-08	Up
424	ALOX15B	230.101120597176	1.26086229528356	0.146134862125276	8.62807325333958	6.239411521391e-18	9.71251042635264e-18	Up
425	ALOX5AP	1287.50368901014	2.24217127616648	0.118517879346465	18.9184221699742	8.04263245403754e-80	2.28166786619673e-79	Up
426	ALOXE3	65.384848430951	3.32186431696667	0.137349488798737	24.185487299733	3.16240428573336e-129	1.31691732113882e-128	Up
427	ALPG	731.802038458569	8.00090588857784	0.231323289376211	34.5875502209621	3.88786397031523e-262	3.79882330020644e-261	Up
428	ALPI	5.3865741488417	2.12223954910702	0.265923620330763	7.98063574220041	1.45581500376736e-15	2.18301771527353e-15	Up
429	ALPK1	1538.39649085198	-1.15485	0.0594650447355952	-19.4206	5.16603399727532e-84	1.5190121229505e-83	Down
430	ALPK2	99.0176971859932	3.36206386252349	0.173646229093785	19.361571397601	1.62841573414557e-83	4.76104860764819e-83	Up
431	ALPK3	556.402334591695	0.658834378598667	0.120592669270811	5.46330371972399	4.67353972977365e-08	6.18466288943044e-08	Up
432	ALPL	6088.94388008613	4.46385620986697	0.121799456094389	36.6492294219089	4.70714631281774e-294	5.3602628637212e-293	Up
433	ALPP	596.846258527756	5.89934381863538	0.209253710258885	28.1923021165877	7.26702798829778e-175	4.14223269984423e-174	Up
434	ALS2CL	1844.84010919365	0.375855922549215	0.103344502616892	3.63692226515956	0.000275915154164004	0.000335408005693715	Non-sig
435	ALX1	35.1753582463289	0.672776949586605	0.233094866819187	2.88627955976604	0.0038982572282945	0.00457573970703327	Up
436	ALX3	19.8124054995898	4.1436626777906	0.243008092493465	17.0515419271564	3.40432870934989e-65	8.56724711109876e-65	Up
437	ALX4	41.3708803428183	3.01994788668578	0.207232660803834	14.5727409712915	4.18746686793394e-48	9.13398582868916e-48	Up
438	ALYREF	2822.28329423466	1.23763047635182	0.055735494470877	22.2054274049459	3.04385877907766e-109	1.0947571043097e-108	Up
439	AMBP	24.0699888303729	0.755394550857282	0.130545615085829	5.78644139338296	7.18931533404958e-09	9.66668923236898e-09	Up
440	AMD1	5084.99595738351	0.192742687248751	0.0428434485624857	4.49876687605207	6.83487568144695e-06	8.64519108776289e-06	Non-sig
441	AMDHD1	22.655271552494	1.15972843448912	0.116488862038714	9.95570232374404	2.38135436069979e-23	3.98143527843654e-23	Up
442	AMDHD2	663.034947194975	-0.816109	0.0517341865671373	-15.775	4.62062612666984e-56	1.0788427080316e-55	Down
443	AMELX	0.788250951841804	0.830042850236872	0.262031162232757	3.16772571309501	0.00153636396162435	0.00182648872907625	Up
444	AMER1	1166.32346478709	-0.789559	0.0586700431978692	-13.4576	2.77751292627929e-41	5.64654012723645e-41	Down
445	AMER3	7.76752594725187	2.83067068771713	0.226675659839706	12.4877575727312	8.70733490973131e-36	1.67453738665105e-35	Up
446	AMFR	4977.38519015959	-0.117285	0.044467480955288	-2.63754	0.00835103894247526	0.00966972262445715	Non-sig
447	AMH	192.855129984938	1.24719409919531	0.174412604980278	7.15082547695641	8.62576001750772e-13	1.23967284141743e-12	Up
448	AMHR2	722.963672197749	-4.30228	0.182182931823296	-23.6152	2.69178889352266e-123	1.06891627164065e-122	Down
449	AMIGO1	846.637507423955	-1.23406	0.0578801206474156	-21.321	7.24566189046726e-101	2.43995576642023e-100	Down
450	AMIGO2	1788.10688652164	-2.27825	0.0984359377004748	-23.1444	1.65354730105048e-118	6.35288688944897e-118	Down
451	AMIGO3	0.086778341247981	0.350921464838148	0.63016177825883	0.556875197679812	0.577612701514513	0.605160865130244	Non-sig
452	AMN1	497.524085514036	0.494412208589088	0.0652433621568233	7.57796950133695	3.51004881176778e-14	5.15506173047393e-14	Non-sig
453	AMOTL1	2036.12537161429	0.185674901670815	0.0849196875486858	2.18647650539652	0.0287807617487945	0.0326277473979636	Non-sig
454	AMOTL2	6517.58252150543	0.868728495485318	0.0652060196888398	13.3228266290574	1.705267817487e-40	3.43783945449378e-40	Up
455	AMPH	168.361687251602	0.753152890214067	0.131731167208422	5.7173477330725	1.08199555342507e-08	1.44930506278275e-08	Up
456	AMTN	1.15313271408958	2.97468222927004	0.471922610370556	6.30332635881613	2.91324557429656e-10	4.01793874869809e-10	Up
457	ANAPC1	1638.4427736493	0.178140458175478	0.0424765241327531	4.19385676706338	2.74251190290682e-05	3.41754762152542e-05	Non-sig
458	ANAPC10	355.956216384956	-0.781736	0.0486393393439617	-16.0721	4.0037820960976e-58	9.5043797244426e-58	Down
459	ANAPC11	4049.73532986917	1.55731236216785	0.0604006918458944	25.7830219253309	1.37479899638883e-146	6.4383163160187e-146	Up
460	ANAPC13	3474.33777352383	0.835548829631912	0.042946207466747	19.4557070092597	2.60732237722502e-84	7.68403456823672e-84	Up
461	ANAPC16	6816.00579242472	-0.385561	0.0438871829529072	-8.78528	1.55969504507041e-18	2.44930005708837e-18	Non-sig
462	ANAPC2	2857.24772355142	-0.33687	0.0459574303187665	-7.33004	2.30076226383728e-13	3.33600834940997e-13	Non-sig
463	ANAPC4	1776.4336621299	-1.36898	0.0400367759669978	-34.1931	3.05750036195713e-256	2.86978837003818e-255	Down
464	ANAPC5	7848.68494683706	0.00371058924380733	0.0363285364363184	0.102139794437129	0.918645714776828	0.933228349278369	Non-sig
465	ANGEL1	2295.26381582678	-0.230258	0.048156762980167	-4.78142	1.7406413856631e-06	2.2302732803644e-06	Non-sig
466	ANGEL2	1987.25690724544	-0.676109	0.036663318131748	-18.441	6.15767912382796e-76	1.6911504981508e-75	Down
467	ANGPT1	321.210914373935	-2.05471	0.111516062531334	-18.4253	8.23920483992029e-76	2.25881687654179e-75	Down
468	ANGPT2	613.934016459288	0.87763892486592	0.0840796880103489	10.4381800840876	1.65961820095455e-25	2.85298113865947e-25	Up
469	ANGPT4	304.391093869528	-4.94774	0.149265030517009	-33.1474	6.18083514382864e-241	5.28270385609681e-240	Down
470	ANGPTL1	1862.00794296482	-3.92814	0.145506269545875	-26.9964	1.63099661327819e-160	8.43944021043745e-160	Down
471	ANGPTL2	3452.46121148225	-1.80505	0.0857402591358605	-21.0525	2.16779298199656e-98	7.15986562426546e-98	Down
472	ANGPTL3	13.9668823005904	-2.2278	0.105098813049238	-21.1972	1.01341836147783e-99	3.3832313352462e-99	Down
473	ANGPTL4	942.267136177712	0.386294531590384	0.134098249561091	2.88068287882012	0.00396814671515349	0.00465636370492363	Non-sig
474	ANGPTL7	14.2760516725979	-1.94972	0.161790543195795	-12.0509	1.91878495428019e-33	3.60283978988085e-33	Down
475	ANGPTL8	17.0728856095891	-1.69095	0.0798392203033329	-21.1795	1.4773316760914e-99	4.92242591816428e-99	Down
476	ANHX	4.72806689753531	4.06559797637976	0.478425785913127	8.49786549155191	1.93108691124633e-17	2.98113466850797e-17	Up
477	ANK1	138.026953334362	1.42169872332849	0.138831535337164	10.2404595604001	1.30614467270634e-24	2.22166529886909e-24	Up
478	ANK3	1566.83194420844	0.191165598226174	0.0680206439174241	2.81040559478157	0.00494791022709175	0.00578239403010639	Non-sig
479	ANKDD1A	717.27905942082	-2.12077	0.0645318806685655	-32.864	7.19750232529484e-237	6.01228255187924e-236	Down
480	ANKDD1B	39.4241599014204	-0.821263	0.110420486495116	-7.43759	1.02535104645896e-13	1.49497379556674e-13	Down
481	ANKEF1	800.900738349882	1.92307778216817	0.0533235328663645	36.0643355530783	8.22138662304016e-285	8.88517896936657e-284	Up
482	ANKFY1	4281.97815422357	-0.670093	0.0497608111621717	-13.4663	2.47025902333598e-41	5.02454708358344e-41	Down
483	ANKH	4832.86626178716	-0.115236	0.0697324581472427	-1.65255	0.0984234076498861	0.108667805965195	Non-sig
484	ANKIB1	3165.83243780508	0.0486685261464067	0.0342998127826533	1.41891521259324	0.15592373662462	0.170163547960362	Non-sig
485	ANKK1	55.174113488083	-1.5001	0.114262379416271	-13.1286	2.25831257280816e-39	4.51109077970849e-39	Down
486	ANKLE1	290.590861124294	0.803011343265786	0.115165941838307	6.97264599627221	3.11034600124916e-12	4.43431174825976e-12	Up
487	ANKLE2	5398.33539097321	0.016882321497994	0.0392309879268519	0.4303312863156	0.666954671681957	0.693648982629673	Non-sig
488	ANKMY2	1067.09927966251	-1.11838	0.0527537856879319	-21.1999	9.56335720210878e-100	3.19404168619924e-99	Down
489	ANKRA2	1031.43165005553	-1.28006	0.0457470149948498	-27.9812	2.74839732555305e-172	1.53717693683063e-171	Down
490	ANKRD1	51.9041586166788	0.533024488383274	0.171163121193661	3.11413162289899	0.00184487169588482	0.0021880477832875	Up
491	ANKRD10	5279.99	-1.89311	0.0518963623915242	-36.4787	2.41501990499855e-291	2.71221270984138e-290	Down
492	ANKRD12	2192.32468249625	-0.935287	0.0519305554727725	-18.0103	1.61613986296923e-72	4.3064621572272e-72	Down
493	ANKRD13A	3225.40264616989	-0.338439	0.0569263728954153	-5.94521	2.76110969163868e-09	3.74016494309527e-09	Non-sig
494	ANKRD13B	1061.74054972481	-1.34922	0.0845348151929732	-15.9605	2.40703396862549e-57	5.68258156586936e-57	Down
495	ANKRD13C	1436.46759224192	-0.587455	0.0333759268743931	-17.6012	2.41360375352379e-69	6.27699098754374e-69	Down
496	ANKRD13D	2429.12092112804	0.00834992780471963	0.0419506767852014	0.19904155176026	0.842230241219176	0.86381587720274	Non-sig
497	ANKRD16	756.869751620523	0.456873952363579	0.0420346615920547	10.8689813372956	1.61999439062574e-27	2.85782584891454e-27	Non-sig
498	ANKRD18A	45.605593074579	1.71016154451729	0.168627048193744	10.1416798955788	3.60840133777846e-24	6.0968046605035e-24	Up
499	ANKRD2	82.2709502758461	3.25857504246385	0.152644853320284	21.347428174513	4.11996422173506e-101	1.38889607971291e-100	Up
500	ANKRD20A2P	0.0388122345442329	-0.00627779	1.23852401395498	-0.00506877	0.995955725140702	0.9967280332959	Non-sig
501	ANKRD20A3P	0.488169440868807	0.221723726373257	0.269729257523327	0.822023270330922	0.41106365301564	0.435947599414725	Non-sig
502	ANKRD20A4P	8.24962028169853	-1.2903	0.187914888538115	-6.86641	6.58388765835304e-12	9.3399897558774e-12	Down
503	ANKRD22	156.987036741875	4.5384267648542	0.13851906243296	32.7639148369973	1.9239697512866e-235	1.59169441977433e-234	Up
504	ANKRD23	79.7355364452614	-1.53723	0.0710117039045673	-21.6476	6.40137674020974e-104	2.20895992815571e-103	Down
505	ANKRD26	925.832473668781	-1.03903	0.0530436080482352	-19.5882	1.94841810646031e-85	5.80291369514438e-85	Down
506	ANKRD27	2584.63186794391	0.752969639937518	0.0541828116276371	13.8968358658126	6.62039692358332e-44	1.38236601261339e-43	Up
507	ANKRD31	39.568151333327	-0.248311	0.0893292428270116	-2.77973	0.00544046142558825	0.00634508819173772	Non-sig
508	ANKRD33	26.5833080101972	4.66409808467425	0.236455111491569	19.7250888562016	1.31326475779479e-86	3.94846268762724e-86	Up
509	ANKRD33B	1193.05993325399	3.22553968706667	0.106932147602507	30.1643589826399	6.95314264031907e-200	4.63154064819877e-199	Up
510	ANKRD34A	107.923072450619	-1.49283	0.0655647435227783	-22.7687	9.36211230793316e-115	3.50728188952494e-114	Down
511	ANKRD34B	27.0248505015821	5.33582819082761	0.210010596061444	25.4074236771676	2.08781559873823e-142	9.47655339321773e-142	Up
512	ANKRD35	280.02213817906	-2.66986	0.112574455024303	-23.7164	2.44077760520478e-124	9.78269222872838e-124	Down
513	ANKRD37	407.083928673345	-1.7843	0.0799622102322105	-22.3143	2.68539126800407e-110	9.73745131528426e-110	Down
514	ANKRD39	388.343490471977	-0.274982	0.0465999545879414	-5.90091	3.614984584633e-09	4.88527628815107e-09	Non-sig
515	ANKRD40	2295.42348067468	-0.245035	0.0373327349352501	-6.56354	5.25434556307303e-11	7.33959138949328e-11	Non-sig
516	ANKRD40CL	1.82285706344442	1.73535075674307	0.200374740049563	8.66052655296687	4.69590035971443e-18	7.32380753986882e-18	Up
517	ANKRD42	851.136143652254	-0.559668	0.0593149982304032	-9.43553	3.8903413495015e-21	6.33207740196845e-21	Down
518	ANKRD44	700.929935299318	-1.26026	0.0650231756571814	-19.3817	1.10107180744669e-83	3.22471616526604e-83	Down
519	ANKRD45	122.104638312277	1.24093	0.105271000770604	11.7879500596665	4.50369898669461e-32	8.35014799556321e-32	Up
520	ANKRD46	1312.64253155733	-0.248785	0.0506568342511884	-4.91119	9.05253166732828e-07	1.16810996443854e-06	Non-sig
521	ANKRD49	1082.8513025526	-0.518414	0.0484446329081786	-10.7012	1.00512654215824e-26	1.75475084639889e-26	Down
522	ANKRD50	1257.76521208082	-0.779579	0.0600583834200674	-12.9804	1.58136242108616e-38	3.13178514262933e-38	Down
523	ANKRD53	228.72410750332	-1.53866	0.0957480341447152	-16.0699	4.14811995030242e-58	9.84550707591319e-58	Down
524	ANKRD54	1786.52896791704	-1.03086	0.0475560582368817	-21.6768	3.40017921299779e-104	1.17541463106466e-103	Down
525	ANKRD55	7.34173188066079	-0.549575	0.113915895538128	-4.8244	1.40428501190916e-06	1.80273225956873e-06	Down
526	ANKRD6	1631.6615587885	-0.286485	0.0706222523726161	-4.05658	4.97969792636893e-05	6.1716214617218e-05	Non-sig
527	ANKRD60	0.119240207766572	-0.312127	0.597735796952307	-0.522183	0.601543064043262	0.629041015046455	Non-sig
528	ANKRD61	32.6871212502365	-0.813854	0.0716018155934169	-11.3664	6.14747418804282e-30	1.11586887892896e-29	Down
529	ANKRD62	2.60306842192182	1.88750725179407	0.201499936915469	9.36728457927952	7.44225145773058e-21	1.20537699566904e-20	Up
530	ANKRD7	35.2787640926633	1.43352599801071	0.0941009155184631	15.2339219030175	2.10571910136995e-52	4.77401137797049e-52	Up
531	ANKRD9	1666.39720451996	0.473326195071228	0.066212899720674	7.14854955859061	8.7699589065165e-13	1.26027979572442e-12	Non-sig
532	ANKS1A	4656.42790849996	-0.500564	0.0581176834201263	-8.61294	7.12111129512155e-18	1.10672002636776e-17	Down
533	ANKS3	1402.3914851634	-1.65775	0.0524420114407807	-31.6111	2.59712651095556e-219	1.94495639628475e-218	Down
534	ANKS4B	1.67605960890512	-1.61342	0.165710244080176	-9.73637	2.10963062065847e-22	3.48909113863068e-22	Down
535	ANKS6	2436.15622421537	-0.322073	0.0451462778217218	-7.13399	9.74970914459301e-13	1.40055417421679e-12	Non-sig
536	ANKUB1	10.3953811038209	2.56746252672954	0.205111277372571	12.5174127898678	5.99578293569773e-36	1.15522132775754e-35	Up
537	ANKZF1	3662.14833770712	-1.00008	0.0498240383566946	-20.0723	1.28919798058056e-89	3.97883800822062e-89	Down
538	ANO10	1504.90991196669	0.0743987884291238	0.0391672081523419	1.89951727321865	0.0574964977118254	0.0641949578302242	Non-sig
539	ANO3	31.5034012624937	0.488694362935237	0.152855197388411	3.19710661648911	0.00138813608514591	0.0016519182073655	Non-sig
540	ANO4	288.434998501856	-4.57019	0.142112995871383	-32.1589	6.64194842413497e-227	5.21357603875207e-226	Down
541	ANO8	1573.38476774771	0.793349421245667	0.0725870146260316	10.9296328734968	8.3184280677327e-28	1.47248251783034e-27	Up
542	ANOS1	726.706756428721	3.13550335951165	0.121547369004306	25.796554752251	9.69258070784157e-147	4.54600234471055e-146	Up
543	ANP32A	6783.13856713215	1.02301663783193	0.0386449610939976	26.4721870296004	2.02679015001203e-154	1.00508802604023e-153	Up
544	ANP32B	10050.7873757552	-0.250685	0.0404988583785571	-6.18993	6.01911955417466e-10	8.2508501093559e-10	Non-sig
545	ANP32D	2.88037792499018	-2.02915	0.113416004392794	-17.8912	1.38135403475709e-71	3.6531813415784e-71	Down
546	ANP32E	3671.85201317845	0.679399320463804	0.0492909380955036	13.7834528356396	3.20565591857498e-43	6.64427104001214e-43	Up
547	ANPEP	3342.11041330036	3.82378805587538	0.162737906574179	23.4966034427414	4.41825258666353e-122	1.74288022948696e-121	Up
548	ANTKMT	898.932994896835	1.56389144442522	0.061383959005571	25.4772007175895	3.52781975178255e-143	1.60739466007227e-142	Up
549	ANXA1	12840.6292957413	0.802700480793118	0.0852593735865701	9.41480622043366	4.73955831838983e-21	7.70377200639204e-21	Up
550	ANXA10	6.66483878734345	1.77435708045244	0.17766511216705	9.98708783514063	1.73607156512562e-23	2.9085396288512e-23	Up
551	ANXA11	18509.2403528398	1.22999508148625	0.0497131136471825	24.7418636904461	3.79302223905751e-135	1.63582666155064e-134	Up
552	ANXA13	98.6144754067839	1.91198996225249	0.154647621858391	12.3635264433828	4.11691767586924e-35	7.85012362055983e-35	Up
553	ANXA2	30167.9939587418	1.9006607938168	0.0605108068576912	31.4102702065561	1.46507373515799e-216	1.07737877190844e-215	Up
554	ANXA4	4594.9011654189	0.829882635877992	0.0602686147554443	13.7697313808432	3.8765181960217e-43	8.02293696402354e-43	Up
555	ANXA5	16517.9589772752	-0.131858	0.0525125474649412	-2.51099	0.0120393223939085	0.0138606144747593	Non-sig
556	ANXA6	9291.88144888031	-1.96402	0.0578464173920504	-33.9523	1.12805948461283e-252	1.04051561871346e-251	Down
557	ANXA7	4947.7288279229	-0.254163	0.0399925711531632	-6.35525	2.08091802227428e-10	2.87999798131919e-10	Non-sig
558	ANXA8	72.4353307040843	0.694808295775887	0.17457823739054	3.97992502479886	6.89370064182714e-05	8.51309639103555e-05	Up
559	ANXA8L1	52.1985400437591	0.973530857229774	0.187071425553506	5.20405964913827	1.94981376029659e-07	2.55040250892848e-07	Up
560	ANXA9	533.21094057806	1.17776975333291	0.0852217563527208	13.8200596155081	1.92910021986156e-43	4.0037490089783e-43	Up
561	AOAH	339.820079962892	2.22714076657209	0.111295424730572	20.0110720810279	4.41060315881173e-89	1.35154355204822e-88	Up
562	AOC2	94.7379	-1.12314	0.0955959893962201	-11.7488	7.1590228465579e-32	1.32479133498198e-31	Down
563	AOC3	1405.3455798839	-2.71428	0.132904457850663	-20.4228	1.04843192328403e-92	3.30895968940286e-92	Down
564	AOX1	2999.49616362363	-4.4861	0.119736622880555	-37.4664	3.24966242277127e-307	3.93799076224246e-306	Down
565	AP000471.4	0.136587325431743	0.00516733014020816	0.461858826410624	0.0111881160318328	0.991073361184544	0.993061150664145	Non-sig
566	AP1AR	1159.71199432958	-0.576747	0.0426836480030385	-13.5121	1.32640194286127e-41	2.7071674867017e-41	Down
567	AP1G1	4319.8870818996	-0.150674	0.0391850102611158	-3.8452	0.000120456528329821	0.000147728084751658	Non-sig
568	AP1G2	2114.38934059082	-0.703284	0.0631935978936784	-11.129	9.06003433148094e-29	1.61949159385556e-28	Down
569	AP1M1	3788.75356112711	0.264928646560683	0.0455990857749329	5.80996	6.24895536874871e-09	8.41032169947087e-09	Non-sig
570	AP1S2	1628.40762904164	1.74392857755157	0.0677874968768571	25.7264046896376	5.92191547564291e-146	2.75661872471541e-145	Up
571	AP1S3	254.613417163902	2.21589164428166	0.0762545868461861	29.0591259611878	1.1800262869821e-185	7.20909945029263e-185	Up
572	AP2A1	7844.38307224331	-0.467612	0.0411493948452283	-11.3638	6.3348563459361e-30	1.14934302049569e-29	Non-sig
573	AP2B1	11013.7482612503	-0.50102	0.0363708105576897	-13.7753	3.58721094589879e-43	7.43013720999526e-43	Down
574	AP2S1	3922.69305770317	1.44635852163687	0.0572468271442846	25.2653045380398	7.68989770893645e-141	3.45900220209988e-140	Up
575	AP3B1	2259.16990471563	0.464501035617217	0.0395488274372691	11.7450014505232	7.49212142583032e-32	1.38626624279372e-31	Non-sig
576	AP3D1	8808.16823152333	0.0780568207352559	0.0376879806209679	2.07113300975931	0.0383463677959764	0.0431528991466564	Non-sig
577	AP3M1	3523.93131633076	0.67354806852278	0.0374916293403212	17.965291996483	3.64355805969824e-72	9.67720522561252e-72	Up
578	AP3M2	1530.67788198939	0.313136479731783	0.047015869374604	6.66022949053296	2.73400340166878e-11	3.84119665078875e-11	Non-sig
579	AP3S1	2928.98305435266	-0.277666	0.0417782335040646	-6.64619	3.0077493756503e-11	4.22312008891171e-11	Non-sig
580	AP3S2	1745.22980871144	-1.36891	0.0458682522830827	-29.8443	1.04033042558546e-195	6.76389475274644e-195	Down
581	AP4B1	1144.58083913697	-1.11895	0.0511009396001228	-21.8969	2.77848669363305e-106	9.77964168733977e-106	Down
582	AP4E1	663.944396588601	-0.930894	0.0459832595658636	-20.2442	3.99638177346263e-91	1.24757033915774e-90	Down
583	AP4M1	1078.32216653755	0.304324749489939	0.0392718467111919	7.74918357488932	9.24852350124547e-15	1.37116488094762e-14	Non-sig
584	AP5B1	2008.47959156013	1.13472503340962	0.0562096001983086	20.1873884426555	1.26370002454905e-90	3.93227291143081e-90	Up
585	AP5M1	2100.55798905022	0.782094711451556	0.0399204313728258	19.591339185376	1.83304734028439e-85	5.46140903404854e-85	Up
586	AP5S1	1029.48993270854	0.970747990315408	0.0411877987803314	23.5688242407112	8.0503858795913e-123	3.18702265125845e-122	Up
587	AP5Z1	2448.5695934735	-0.42409	0.0464567019914187	-9.12872	6.93160820371259e-20	1.10910028154662e-19	Non-sig
588	APAF1	991.307	-0.92826	0.0548033269483659	-16.938	2.35886289647331e-64	5.89411256496968e-64	Down
589	APBA1	579.013195970685	-1.90248	0.0725909018541091	-26.2082	2.14069189462634e-151	1.03764930742029e-150	Down
590	APBA3	1119.30075450805	-0.300421	0.0464626150083576	-6.46587	1.0071581924857e-10	1.40129897826125e-10	Non-sig
591	APBB1IP	576.306276801007	2.34350195915115	0.106449390842902	22.0151749164041	2.06074090517804e-107	7.32156329398767e-107	Up
592	APBB2	3753.50609983034	-1.83423	0.0565283740260802	-32.4479	5.79551206920371e-231	4.66260235926015e-230	Down
593	APC	1199.00795512645	-0.284871	0.0463457171437811	-6.14665	7.91362865797731e-10	1.0829580898303e-09	Non-sig
594	APC2	148.009824767632	1.47091149851041	0.0731206981566554	20.1162124486161	5.32218101432431e-90	1.64816271483384e-89	Up
595	APCDD1	4297.36530764654	-0.530823	0.0944168244610438	-5.62212	1.88625285407343e-08	2.51505793810032e-08	Down
596	APCDD1L	96.4099954337939	4.68441767847416	0.1607579817983	29.1395651156632	1.13273748051488e-186	6.95311350009272e-186	Up
597	APCS	2.07806025427296	-0.99278	0.38870266380649	-2.55409	0.0106467038274924	0.0122774015023361	Down
598	APEH	5709.71196293243	1.16927103138478	0.0426138404782847	27.4387621078325	9.46140175352503e-166	5.07195323492012e-165	Up
599	APELA	48.5145494259367	5.77631077904747	0.229725755831538	25.1443759892702	1.62824850957357e-139	7.28384883528766e-139	Up
600	APEX1	14493.7319343183	1.27584253643052	0.0531529820121729	24.0032165295699	2.57383641180089e-127	1.05508217336052e-126	Up
601	APEX2	2436.2858014989	1.10676195402542	0.0404404327690802	27.3677079655692	6.64812505746856e-165	3.53327085672668e-164	Up
602	APH1A	12430.7631370354	1.01621673376411	0.0380652473181903	26.6967064543013	5.14004631766971e-157	2.59803842433912e-156	Up
603	APH1B	1200.90690460729	-0.841156	0.0549440913235609	-15.3093	6.62569104787216e-53	1.51011151226484e-52	Down
604	API5	5332.19179416863	0.635262999395198	0.0314365653254469	20.207773744321	8.36361582927216e-91	2.60565919026228e-90	Up
605	APIP	1078.52176019276	0.196937692354195	0.0452284060882923	4.35429212273687	1.33497591056062e-05	1.67692204776156e-05	Non-sig
606	APLF	219.203037252365	0.201727253210523	0.0500846007632759	4.02773008342392	5.63179445962887e-05	6.97310527632493e-05	Non-sig
607	APLN	572.368105952865	0.960681604556567	0.105212556657584	9.13086455719462	6.79544158597754e-20	1.0874251275267e-19	Up
608	APLP1	2011.15618871337	4.32178424605192	0.129292757922796	33.4263443327008	5.68068236737434e-245	4.98734284713869e-244	Up
609	APLP2	31716.4378544862	0.451658613867734	0.0505812450318566	8.92936924710482	4.28444572055158e-19	6.78596961282291e-19	Non-sig
610	APMAP	5702.79436859893	0.672246105110291	0.0394735389833931	17.0302973187459	4.8954865883264e-65	1.23038625111021e-64	Up
611	APOA1	4431.66179376732	3.11313065006618	0.153119689033274	20.3313543132241	6.79022541971439e-92	2.13004296283405e-91	Up
612	APOA2	5.18220068362064	-1.80477	0.190591277663427	-9.46931	2.81689577765347e-21	4.59648771557468e-21	Down
613	APOA4	0.830391203481985	-2.58233	0.336381556991428	-7.6768	1.63111288801002e-14	2.40971528156169e-14	Down
614	APOA5	1.9485779573953	0.250312386270222	0.215592274786183	1.16104524857615	0.245623498664904	0.264900496087978	Non-sig
615	APOB	46.6786839909282	-2.52221	0.170584832887405	-14.7857	1.81252915789464e-49	3.99809700446008e-49	Down
616	APOBEC1	1.17882885196452	2.62254809656522	0.327487792316689	8.00807895162439	1.1651409978868e-15	1.74968860993628e-15	Up
617	APOBEC3A	77.7785785619156	2.4861890993085	0.130879598237035	18.9960019193043	1.84041444651933e-80	5.24811241635885e-80	Up
618	APOBEC3B	306.65017643658	4.35236219336344	0.119997369427311	36.2704800458138	4.7260566410707e-288	5.21313669517536e-287	Up
619	APOBEC3C	3216.57321866403	0.0952062006683554	0.0651000314933311	1.4624601322675	0.143615161686597	0.157085105518774	Non-sig
620	APOBEC3F	1088.04569920853	-0.381537	0.0658095787441282	-5.79758	6.72774255405951e-09	9.04920522274793e-09	Non-sig
621	APOBEC3G	1181.88062394046	0.427891890260896	0.0777582146108074	5.50285127304638	3.73697657044064e-08	4.95331702725216e-08	Non-sig
622	APOBEC3H	39.0281565555257	1.52749458305963	0.10835673535528	14.0969048029297	3.96795050694909e-45	8.39847608324731e-45	Up
623	APOBEC4	28.3897481038269	3.98447272286728	0.259404172783949	15.360094944139	3.03130379088324e-53	6.93336313829696e-53	Up
624	APOC2	8.32636880715691	-2.39978	0.115402076437988	-20.795	4.80512194952232e-96	1.55683940653247e-95	Down
625	APOC3	6.38402639490122	-3.03354	0.252130883737403	-12.0316	2.42404107679702e-33	4.54988779012913e-33	Down
626	APOC4	2.09015736367241	-4.49769	0.161988438852051	-27.7655	1.13261850674086e-169	6.22237063281151e-169	Down
627	APOD	2334.82802207758	-2.72709	0.105131685129641	-25.9398	2.37230090014758e-148	1.12802652872538e-147	Down
628	APOE	22774.0552272611	-0.190985	0.0993933504072855	-1.92151	0.0546680094834117	0.0610986117391642	Non-sig
629	APOF	2.30785361574449	0.753668658748598	0.156929886180959	4.80258207719291	1.56632581452826e-06	2.00908463554739e-06	Up
630	APOH	8.00100987572383	-0.426761	0.225292137904098	-1.89426	0.0581909451479625	0.064960943379694	Non-sig
631	APOL1	6629.26630867879	1.42830215059752	0.100077212719213	14.2720017053723	3.27054394783226e-46	6.99598261327047e-46	Up
632	APOL2	2714.26772255333	0.750772305279631	0.0752968698031005	9.97083022498654	2.04512081205497e-23	3.42260492935977e-23	Up
633	APOL3	1276.35654553474	-0.0981839	0.0997031653552307	-0.984762	0.32474102595218	0.347013335328876	Non-sig
634	APOL5	0.980581470575631	-0.000378298	0.214597438608993	-0.00176283	0.998593469669739	0.998786945542189	Non-sig
635	APOL6	4015.07302649163	0.764222748752428	0.087805079451548	8.70362800792335	3.21439455489922e-18	5.027909147735e-18	Up
636	APOLD1	964.109187084274	-0.69294	0.0912138442577831	-7.59687	3.03379510160748e-14	4.46195486596344e-14	Down
637	APOM	155.412884439724	-0.346142	0.072194577225411	-4.79458	1.63018510775348e-06	2.09030276235951e-06	Non-sig
638	APOO	916.635215580832	1.74906013552713	0.0579214402269259	30.1971105807215	2.58478834854728e-200	1.72694638282794e-199	Up
639	APP	38442.9366021425	0.198177385469114	0.0551824367698406	3.59131269058827	0.000329016600349997	0.000398988339959315	Non-sig
640	APPBP2	3152.56110230516	-0.546269	0.0383106488221169	-14.2589	3.94488790572877e-46	8.42914997185727e-46	Down
641	APPL1	3475.18658506195	-0.185995	0.0371422921622794	-5.00762	5.51061722341471e-07	7.14166769364215e-07	Non-sig
642	APPL2	2869.71893710152	-0.514613	0.044770358632092	-11.4945	1.4058893195963e-30	2.56938964982157e-30	Down
643	APRT	5047.18327806597	1.29257520223055	0.062870046962779	20.5594756911156	6.33134786510006e-94	2.02255743372122e-93	Up
644	APTX	1349.46872886806	-0.134485	0.0388560460324714	-3.4611	0.000537973313767638	0.00064796956838695	Non-sig
645	AQP10	3.00940931949792	-0.48156	0.20366851681224	-2.36443	0.0180579355969668	0.020627175733163	Non-sig
646	AQP11	310.70420044557	-1.24859	0.0720094268374887	-17.3392	2.37934506418433e-67	6.09375177923314e-67	Down
647	AQP12B	9.54016063119217	3.73424573841076	0.264792386878419	14.1025419289164	3.66332761892238e-45	7.75689839133866e-45	Up
648	AQP2	30.4315336578723	3.32396692351649	0.178792285831512	18.5912211371853	3.78462584878176e-77	1.05021502454906e-76	Up
649	AQP3	1235.67658858077	0.161686157233301	0.1112098995067	1.45388277437981	0.145978809321414	0.159602811151482	Non-sig
650	AQP4	99.866828078143	-1.98874	0.17740797544676	-11.21	3.64314235236954e-29	6.53933073842688e-29	Down
651	AQP6	125.014273645362	5.38382603417572	0.167090191621985	32.2210776222926	8.94510591044242e-228	7.06439853314747e-227	Up
652	AQP7	127.346178567879	-1.80258	0.132808211985115	-13.5728	5.80665875774407e-42	1.18857684616947e-41	Down
653	AQP8	6.45192332120456	-0.850535	0.137469317747796	-6.18709	6.1285810799274e-10	8.40015356977039e-10	Down
654	AQP9	574.186817831187	3.76614899077438	0.151313204772492	24.8897576152524	9.60501342935754e-137	4.20205771131243e-136	Up
655	AQR	2949.03036859195	-0.116155	0.0367161789409599	-3.1636	0.00155831263215707	0.00185215562043105	Non-sig
656	AR	4024.47384419158	-0.273962	0.108043880058088	-2.53566	0.011223636725371	0.0129340324403468	Non-sig
657	ARAP3	1499.44337941831	-0.0734553	0.0795271483162002	-0.923651	0.355668007975406	0.378728715588223	Non-sig
658	ARC	175.028335072953	1.16065227698927	0.144146840678878	8.05187454350735	8.15354627670506e-16	1.22762950794605e-15	Up
659	AREG	388.843383082685	-1.31319	0.180669409008917	-7.26845	3.63627529202382e-13	5.25277450308488e-13	Down
660	ARF1	33690.5936369586	0.932561811845984	0.0342839204060474	27.2011427164989	6.29584748082886e-163	3.2973889054987e-162	Up
661	ARF3	10261.9169535227	0.916399809019802	0.0382622049630688	23.9505227130617	9.12502314589536e-127	3.72382696865564e-126	Up
662	ARF4	13667.1357240799	0.972169173951665	0.0404814789871434	24.0151594822022	1.93123797763825e-127	7.92083754228909e-127	Up
663	ARF5	6734.32078104491	1.35755697610925	0.0496569922119392	27.3386871745092	1.4719960769652e-164	7.80979898731076e-164	Up
664	ARFGAP1	6136.55565723588	-0.683164	0.0435461979039745	-15.6883	1.81991823064365e-55	4.22754966821332e-55	Down
665	ARFGAP2	4832.79191391766	-0.464531	0.0341187085662828	-13.6151	3.25534337474683e-42	6.6793194017891e-42	Non-sig
666	ARFGAP3	2035.13064792602	-0.53116	0.0452652510322604	-11.7344	8.49290636915e-32	1.57031567501225e-31	Down
667	ARFGEF1	3664.10908838239	0.319299496518311	0.0427612316024032	7.46703	8.20236550819055e-14	1.19771859914527e-13	Non-sig
668	ARFGEF3	690.239257364064	3.22539443216737	0.0990827703432557	32.5525257417967	1.92839432126126e-232	1.56525381831096e-231	Up
669	ARFIP1	1958.03615953981	0.281233862419223	0.0372625235095315	7.5473649106799	4.44152845280149e-14	6.51443802903085e-14	Non-sig
670	ARFIP2	3443.01345142546	0.24710683837131	0.0411321261925395	6.00763591005734	1.88247988151002e-09	2.55624427224425e-09	Non-sig
671	ARFRP1	2251.55925810891	-0.422792	0.0483967118750496	-8.73596	2.41588820918502e-18	3.78424807278734e-18	Non-sig
672	ARG1	13.0478591849986	-1.07163	0.105088229267469	-10.1974	2.0368445405751e-24	3.45240356789828e-24	Down
673	ARG2	389.895256952921	-2.14281	0.12000318136059	-17.8563	2.58324095275499e-71	6.81428251325439e-71	Down
674	ARGFX	0.834541557199109	-0.215544	0.196483134673798	-1.09701	0.272636323866733	0.293082177449948	Non-sig
675	ARGLU1	8724.73829568238	-1.31792	0.0564123694682481	-23.3623	1.03370385560693e-120	4.04164898050605e-120	Down
676	ARHGAP1	8881.07450508797	0.341222923339349	0.0467311577604388	7.30182900857247	2.83881904597432e-13	4.10847496168622e-13	Non-sig
677	ARHGAP12	2034.77457865305	-0.744155	0.0413467188266171	-17.9979	2.02311214776513e-72	5.3862709012272e-72	Down
678	ARHGAP15	156.738859682992	1.06822203706599	0.101689272350471	10.5047662587689	8.21259962156571e-26	1.41777427643728e-25	Up
679	ARHGAP17	3408.93490866476	-0.246762	0.0359096256112253	-6.87174	6.34232606631280e-12	9.00060513048533e-12	Non-sig
680	ARHGAP18	1107.89568471055	0.365989635478793	0.0661646436376795	5.53149862762003	3.17506347903366e-08	4.21608574978944e-08	Non-sig
681	ARHGAP19	898.505041688809	-1.81744	0.0506240513808128	-35.9006	2.98564369925425e-282	3.186675669907e-281	Down
682	ARHGAP22	397.302384500248	-0.983907	0.0690995455683338	-14.239	5.24898815110543e-46	1.11971183879022e-45	Down
683	ARHGAP23	5917.56446805961	0.860214977348128	0.0739476774520332	11.6327517913746	2.80893894757661e-31	5.16712643795213e-31	Up
684	ARHGAP24	285.031847621041	-1.27222	0.0818918389282464	-15.5354	1.99812911011737e-54	4.60765716622808e-54	Down
685	ARHGAP25	865.152465671517	-0.965275	0.0660660140733476	-14.6108	2.39833898022648e-48	5.24323486543866e-48	Down
686	ARHGAP26	2187.00449329908	1.77976988982929	0.0755987522591459	23.542318314043	1.50473741611904e-122	5.94486437842744e-122	Up
687	ARHGAP28	661.187415174748	-1.54614	0.0894547398202254	-17.2841	6.20234250599393e-67	1.58403163572441e-66	Down
688	ARHGAP29	4635.67288585698	0.519212788347259	0.0691615725961798	7.50724381845444	6.03851981564411e-14	8.83584243999248e-14	Up
689	ARHGAP30	806.859713605639	1.79430743404924	0.0815988028832923	21.9893842880951	3.63891508092411e-107	1.29197335759449e-106	Up
690	ARHGAP31	1201.75769692586	-1.01826	0.073046487200421	-13.9399	3.62387142090969e-44	7.58827700049058e-44	Down
691	ARHGAP35	5657.02133944822	0.178896536217476	0.054200105156405	3.30066769614625	0.000964550512036609	0.00115333491197583	Non-sig
692	ARHGAP36	8.84377600923407	1.92061828791013	0.209740175997869	9.15713109695133	5.32953095177311e-20	8.53904881544694e-20	Up
693	ARHGAP4	2427.02945972402	1.46007772694065	0.0748082775779538	19.5175958358241	7.78145576627386e-85	2.30291239159724e-84	Up
694	ARHGAP42	593.42957256903	-0.298895	0.0717478500024291	-4.16591	3.10107813945487e-05	3.86002227501507e-05	Non-sig
695	ARHGAP8	134.230463433651	1.56580897742776	0.0962073799484334	16.2753520391786	1.47667820085209e-59	3.54343280083612e-59	Up
696	ARHGAP9	307.199844803302	0.732717607829794	0.098249098825926	7.45775398029853	8.80098031701028e-14	1.2846445067817e-13	Up
697	ARHGDIA	9498.81430019914	0.556344721113629	0.0434873559328888	12.7932524104753	1.78830146847429e-37	3.49866407810275e-37	Up
698	ARHGDIB	3723.34806279762	1.75283500828303	0.0834074623804116	21.015325946359	4.74970198100502e-98	1.56407898319849e-97	Up
699	ARHGDIG	38.2963215661476	1.45987554089014	0.147180670029618	9.91893528271315	3.44410368628688e-23	5.74524276061233e-23	Up
700	ARHGEF1	5659.05238807962	-0.753619	0.0482661763283275	-15.6138	5.86254613767066e-55	1.35755460577311e-54	Down
701	ARHGEF10L	1918.80222433211	-0.485546	0.0670919064968814	-7.23702	4.58636918921505e-13	6.61597425795208e-13	Non-sig
702	ARHGEF11	5420.07247633382	-0.0106916	0.0361743722088084	-0.295557	0.767568480025863	0.791908137376626	Non-sig
703	ARHGEF12	8281.88280568508	0.0318231112112017	0.046734307721687	0.68093682698191	0.495911464339462	0.522496826193976	Non-sig
704	ARHGEF15	412.592796264467	-1.36149	0.0787740509215187	-17.2835	6.26617528053593e-67	1.60007018251706e-66	Down
705	ARHGEF16	807.294296130269	2.04998970871784	0.0868696939641112	23.5984451558533	3.99842152790925e-123	1.58575042772678e-122	Up
706	ARHGEF17	7918.20004485362	-0.396082	0.0558224374076916	-7.09539	1.28988864073757e-12	1.85036174315513e-12	Non-sig
707	ARHGEF19	1459.83043484091	0.342858603144021	0.0646057978828215	5.30693241751892	1.11485488712156e-07	1.46456507225817e-07	Non-sig
708	ARHGEF26	610.26727811721	-2.15777	0.0801374524788836	-26.9258	1.09514997228833e-159	5.63100518619831e-159	Down
709	ARHGEF3	3632.43	0.129485787509864	0.0714115916839387	1.81323206018088	0.0697960369747934	0.0776252225945153	Non-sig
710	ARHGEF33	93.8255230875132	-1.4893	0.089381681114126	-16.6623	2.46353037861427e-62	6.0540614048872e-62	Down
711	ARHGEF37	899.135191562232	-0.0749745	0.0725964527492098	-1.03276	0.301717275657313	0.323168645695055	Non-sig
712	ARHGEF38	37.5727437873859	3.37100384503193	0.126292228852317	26.6920924245775	5.81478148660496e-157	2.93812466176349e-156	Up
713	ARHGEF39	571.643612866929	1.87975540689348	0.0774507606625261	24.270328539239	4.03457905212207e-130	1.69011430295414e-129	Up
714	ARHGEF4	1261.65543312642	-1.41667	0.0834626970325107	-16.9737	1.28597832598453e-64	3.22160244815957e-64	Down
715	ARHGEF40	5088.44041263733	-0.968303	0.0741123868583064	-13.0653	5.1953492458829e-39	1.03379639947306e-38	Down
716	ARHGEF5	997.638842160582	1.30440752872646	0.0495399360285624	26.3304241647467	8.60159124062969e-153	4.21693078643976e-152	Up
717	ARHGEF6	1321.92192447138	-2.31013	0.0703619467861807	-32.832	2.05637169390246e-236	1.71220582921867e-235	Down
718	ARHGEF9	1843.10356764211	-1.09586	0.0428612336662518	-25.5676	3.50351672177723e-144	1.61053616711677e-143	Down
719	ARID1B	6574.00733223866	-0.425952	0.0423332198199801	-10.0619	8.1414404152208e-24	1.36961207593444e-23	Non-sig
720	ARID2	2763.3414195347	0.254073512270354	0.0452450269241255	5.61550140519149	1.9599306392111e-08	2.61262229380808e-08	Non-sig
721	ARID3A	669.614288089591	1.22698995871519	0.0954512989431471	12.8546177191995	8.10254252080041e-38	1.59122591959975e-37	Up
722	ARID3B	490.689935681422	1.08953169415089	0.0677560475961876	16.0802132474474	3.51168084196591e-58	8.3438786743673e-58	Up
723	ARID4A	1657.54773604593	-0.823992	0.0417905299666038	-19.7172	1.53476496289993e-86	4.61263438393774e-86	Down
724	ARID4B	3242.05247737094	-0.317449	0.0449133431191653	-7.06803	1.57149157522206e-12	2.25078054429521e-12	Non-sig
725	ARID5A	1680.53370928936	-0.553909	0.068926454008114	-8.03623	9.26427083699644e-16	1.39337440470587e-15	Down
726	ARIH1	5045.0287936826	-0.376073	0.0406319004804764	-9.25561	2.1300649089635e-20	3.42985186578475e-20	Non-sig
727	ARIH2	3525.02948865285	-0.344744	0.0333018520338486	-10.3521	4.09470248640834e-25	7.00250192215172e-25	Non-sig
728	ARL1	5113.18347542935	0.128953971995481	0.0372420196767719	3.46259341235219	0.000534996169932743	0.000644433824667371	Non-sig
729	ARL10	1243.97464894892	-2.08306	0.0708101040256679	-29.4175	3.27646258513261e-190	2.05685350855082e-189	Down
730	ARL11	117.428836230152	3.26583516208894	0.100274262092184	32.5690271256904	1.12623925715538e-232	9.17038242669055e-232	Up
731	ARL13A	12.0714653755292	0.299835216713697	0.0818641440223555	3.66259514827172	0.000249672968835048	0.000303936902086809	Non-sig
732	ARL14	8.55333793981003	4.36092005894687	0.230465128856245	18.9222555298899	7.47845703464819e-80	2.12316891101002e-79	Up
733	ARL14EP	1606.36656090603	0.0126863972421842	0.0402535420067801	0.315162259262735	0.752638459165125	0.777488781822991	Non-sig
734	ARL17A	162.859129374479	-1.62054	0.0714913546346692	-22.6677	9.34054938529973e-114	3.47900645334624e-113	Down
735	ARL17B	160.716464152795	-0.589427	0.112742257432544	-5.22809	1.71269052834154e-07	2.24365066929669e-07	Down
736	ARL2	3132.43162189005	-0.417072	0.0598616968282949	-6.96727	3.23159418709649e-12	4.60632297980335e-12	Non-sig
737	ARL2BP	71.2712485852741	1.11389277722341	0.0579791547597691	19.2119526722788	2.93997101483457e-82	8.50575959401138e-82	Up
738	ARL3	2540.30341268743	-0.467955	0.0462406715320534	-10.12	4.50491341898438e-24	7.60244024406789e-24	Non-sig
739	ARL4A	585.356389740137	0.463518186114538	0.07657746388111	6.05293	1.42232866815176e-09	1.93581194161757e-09	Non-sig
740	ARL4D	1563.20551507395	1.51329683480317	0.0846906824474809	17.8685162413423	2.07438715956892e-71	5.4794531707733e-71	Up
741	ARL5A	1773.25468339821	0.224324157410051	0.0382837131419821	5.85951933601906	4.64208835262829e-09	6.26455405342927e-09	Non-sig
742	ARL5B	2503.30106470698	-0.0180526	0.054147934575711	-0.333394	0.738837014307795	0.76435329596425	Non-sig
743	ARL5C	0.793299192675093	0.0745869051774719	0.203852136796334	0.365887286489377	0.714449183477454	0.740161516122506	Non-sig
744	ARL6	501.312428400242	0.299101791228441	0.0520683688837987	5.74440485923323	9.22448426224096e-09	1.2373080527397e-08	Non-sig
745	ARL6IP1	10709.7931469628	0.944659194533526	0.0446266087746814	21.1680703614089	1.88102740121014e-99	6.26079332958123e-99	Up
746	ARL6IP5	6977.15414854133	0.876937883559534	0.0515040710809455	17.0265741164676	5.2170450035819e-65	1.31099101039222e-64	Up
747	ARL8A	4736.70813966761	1.03999021718563	0.0370404152982066	28.0771748592133	1.86140992383575e-173	1.0494232067872e-172	Up
748	ARL8B	4596.59101215218	0.111981104733507	0.0341972840264264	3.27456135542728	0.00105826155387272	0.00126382608612174	Non-sig
749	ARL9	75.5065484718711	-0.022349	0.0911163570306909	-0.24528	0.806239807706137	0.828934203143129	Non-sig
750	ARMC1	2588.55	0.893680686851915	0.0417229371900986	21.4194097309141	8.80981221544757e-102	2.98812005651854e-101	Up
751	ARMC10	3314.05232317315	0.821658269046751	0.0387723542908911	21.1918590984243	1.13525272057484e-99	3.78833417012336e-99	Up
752	ARMC12	91.3762804963175	-2.21818	0.102628494003828	-21.6137	1.3350849920916e-103	4.59170803298303e-103	Down
753	ARMC2	261.115038895846	-0.343134	0.0634061556407388	-5.41168	6.24376940961794e-08	8.2372652565596e-08	Non-sig
754	ARMC3	367.542061567889	5.76986855927111	0.177863114943861	32.4399387759079	7.50983043627385e-231	6.03866791103703e-230	Up
755	ARMC5	1071.61370016347	-0.806232	0.0470974216815881	-17.1184	1.08211970014102e-65	2.73523548165234e-65	Down
756	ARMC6	2111.80361446865	1.16899616207959	0.046927682464463	24.9105879661719	5.71315825177151e-137	2.50296129689351e-136	Up
757	ARMC7	972.103443956315	1.53933724351544	0.0498171341849554	30.8997550481398	1.20354238030663e-209	8.48782369936645e-209	Up
758	ARMC8	2525.03695994029	-0.174839	0.0296949738001289	-5.88783	3.91310627304888e-09	5.28538957358347e-09	Non-sig
759	ARMCX1	1731.76999398904	-2.28246	0.0639219208409933	-35.707	3.0734560443363e-279	3.22265495996184e-278	Down
760	ARMCX2	4406.7254172326	-0.396994	0.0499946095511652	-7.94073	2.0099602054451e-15	3.00697968525196e-15	Non-sig
761	ARMCX3	3165.71646611345	-1.51307	0.0419553773756799	-36.0637	8.41531926261991e-285	9.08842743516001e-284	Down
762	ARMCX5-GPRASP2	4.20937087011246	-4.10716	0.137682001700743	-29.8307	1.56058726242682e-195	1.01209442768861e-194	Down
763	ARMCX6	846.657	0.649784555728474	0.0442471768194976	14.6853336740378	8.00392440435627e-49	1.75725513538794e-48	Up
764	ARMH1	308.635323091153	-1.56688	0.0891361612758093	-17.5786	3.59628387707983e-69	9.33550928668041e-69	Down
765	ARMH2	0.811011032119312	0.181983071903198	0.268439693529884	0.677929070437337	0.497816666921796	0.524397137846405	Non-sig
766	ARMH3	1828.06279797928	-0.31155	0.032575714542315	-9.56386	1.13441805772857e-21	1.85971551392425e-21	Non-sig
767	ARMH4	498.825412349158	-1.14488	0.0804604000190262	-14.2291	6.04489118636317e-46	1.28860605372617e-45	Down
768	ARMS2	11.4938937774412	-3.78968	0.156008324079884	-24.2916	2.40764399159646e-130	1.0102470767442e-129	Down
769	ARMT1	1509.77343847163	0.268704464934973	0.0589273049384094	4.55993134618699	5.11703470872868e-06	6.49144139368292e-06	Non-sig
770	ARNT	4848.33634276035	-1.04229	0.0382663995747319	-27.2376	2.32844860323444e-163	1.22447142676712e-162	Down
771	ARPC1A	2509.3527150027	-1.90825	0.0551511680775868	-34.6004	2.48974949490817e-262	2.43734199921889e-261	Down
772	ARPC2	16232.2426356264	1.05345507302097	0.034397796019421	30.6256561445444	5.57576327732547e-206	3.83615485899332e-205	Up
773	ARPC3	7957.79499391113	1.10812667960252	0.0442582353751714	25.0377510582849	2.37379242887253e-138	1.05247418682934e-137	Up
774	ARPC5L	2383.10478481587	1.52802573426776	0.0487141100157693	31.3672103169517	5.66819269566931e-216	4.15051065143407e-215	Up
775	ARPIN	2383.17208892444	-0.840318	0.0512350552999059	-16.4012	1.87423213479845e-60	4.53039379922329e-60	Down
776	ARPP19	7462.28345757157	0.274679524654343	0.0349601404494767	7.8569342434794	3.93649372182337e-15	5.86478867435099e-15	Non-sig
777	ARRB1	1054.28938313599	-0.616437	0.0628219327088972	-9.81245	9.95226524548346e-23	1.65269924787478e-22	Down
778	ARRB2	2557.03879856421	0.936492760958461	0.045003373520537	20.809390223404	3.55841912337149e-96	1.15436189701831e-95	Up
779	ARRDC1	2716.50743684751	0.833590677260529	0.0515921961292337	16.1573016812942	1.00881725945885e-58	2.40621483093165e-58	Up
780	ARRDC3	7882.11151086819	-1.52548	0.0722578830175414	-21.1116	6.22895107950494e-99	2.06392309303151e-98	Down
781	ARRDC4	992.430930235053	-0.907456	0.0817059092521455	-11.1064	1.16813433935984e-28	2.08709004541599e-28	Down
782	ARRDC5	12.5627954582325	1.83448206728912	0.12907452936232	14.2125799439455	7.65523996355694e-46	1.63099052573403e-45	Up
783	ARSA	1929.47936833489	0.232042590115582	0.0644361827185473	3.60112254211469	0.000316846181303301	0.000384350028185495	Non-sig
784	ARSB	616.072749252526	0.345661425192465	0.0598704151248308	5.7734930427951	7.76448137160161e-09	1.04291867304418e-08	Non-sig
785	ARSD	3418.60949446822	0.221454875574265	0.0614099839866077	3.60617054748882	0.000310748944821232	0.000377071919489651	Non-sig
786	ARSF	1.96588952478725	1.29534979756969	0.188965628156964	6.85494928471175	7.13378229114094e-12	1.01126669421419e-11	Up
787	ARSH	28.8062728480639	7.02807934040041	0.210000839739406	33.4669106519844	1.46090204235859e-245	1.28478080238543e-244	Up
788	ARSI	111.530339242113	1.33842487459723	0.128949874999793	10.3794197132752	3.07639386176873e-25	5.27211593860932e-25	Up
789	ARSJ	352.454143375599	-0.219889	0.0999216032586357	-2.20062	0.0277631813922443	0.0314995157671566	Non-sig
790	ARSK	561.296094251551	0.22326426007806	0.0536168633468142	4.16406790964071	3.12627062958074e-05	3.89106752714916e-05	Non-sig
791	ART1	1.52180675405056	0.938241377930252	0.229833706418401	4.08226187773445	4.4599499842254e-05	5.53322481820867e-05	Up
792	ART3	14.2873098449006	-1.93031	0.137527315009244	-14.0359	9.40583162690677e-45	1.98484963082035e-44	Down
793	ART4	27.8926041310798	-2.94255	0.138722175643428	-21.2119	7.422774842647e-100	2.48179002564927e-99	Down
794	ART5	168.91934805343	-2.07724	0.102798465744334	-20.2069	8.51676213562027e-91	2.65283779554206e-90	Down
795	ARTN	323.272685384089	1.58450082648529	0.103262122182663	15.3444534452084	3.85794930069462e-53	8.81629936843111e-53	Up
796	ARVCF	1318.55505784744	-0.0993891	0.064947774243662	-1.53029	0.125944332198684	0.138225488821559	Non-sig
797	ARX	2949.22911009116	-5.62017	0.218394426907672	-25.734	4.86298995661084e-146	2.26505640475285e-145	Down
798	ASAH1	6833.07016448461	0.70642977407961	0.0480407482201556	14.7048037395726	6.00447532418066e-49	1.31958719094063e-48	Up
799	ASAH2B	261.252465616348	-0.698037	0.0559201236613647	-12.4827	9.27335696221052e-36	1.7825056382494e-35	Down
800	ASAP1	4240.34317497339	-0.0314429	0.0526134908524366	-0.597621	0.550092886627528	0.577148467935812	Non-sig
801	ASAP2	1422.20619316005	1.08922240291161	0.0717084138051193	15.1896039127538	4.14416174853048e-52	9.36670067126263e-52	Up
802	ASB1	1890.6440883449	-1.3623	0.0420324553624795	-32.4107	1.94023955396333e-230	1.55530486398706e-229	Down
803	ASB10	3.4026422470245	0.291846073553706	0.210343921223227	1.3874709183727	0.165298212989545	0.180102253030046	Non-sig
804	ASB11	0.985721956885609	-1.20703	0.208604579630482	-5.78623	7.19849964239054e-09	9.67819810414987e-09	Down
805	ASB12	38.1953940969758	-0.155628	0.0854442764322029	-1.8214	0.0685455549554146	0.0762563759496089	Non-sig
806	ASB13	1740.15432099354	-0.124559	0.0504899953277888	-2.467	0.0136252178268748	0.0156503558914789	Non-sig
807	ASB14	52.1987374589921	-1.34943	0.0706497744922747	-19.1003	2.51232382129474e-81	7.20258404672188e-81	Down
808	ASB16	79.0594241206471	-1.41055	0.0660426210464626	-21.3583	3.26808917983013e-101	1.10219723710865e-100	Down
809	ASB17	0.283783780069448	-1.30909	0.398031190322015	-3.28891	0.00100575091430715	0.0012018568217496	Down
810	ASB2	192.641237374805	-1.21916	0.119071659029233	-10.2389	1.32711850418009e-24	2.2568446551265e-24	Down
811	ASB3	1080.90232992974	-0.0448722	0.0389831355857337	-1.15107	0.249705086981564	0.269171203597375	Non-sig
812	ASB4	24.9031354186888	-1.64671	0.175626679577747	-9.37621	6.8385225051961e-21	1.10898636688976e-20	Down
813	ASB5	4.67121907140058	-1.14588	0.234020168669472	-4.89651	9.75532715124831e-07	1.25701598794727e-06	Down
814	ASB6	1866.73715197255	0.475238087352519	0.0398093325172586	11.9378562086287	7.51348076917704e-33	1.40397293282149e-32	Non-sig
815	ASB7	1071.67557650137	0.526360002194063	0.0390583001139972	13.476264984851	2.1575557936799e-41	4.3919645868455e-41	Up
816	ASB8	1788.26939692425	0.348260701497873	0.0308335597458814	11.294858730815	1.39127585702722e-29	2.5127334341435e-29	Non-sig
817	ASB9	136.00820742186	2.44995691652338	0.105318356886915	23.2623921312597	1.06578690105934e-119	4.12749230725333e-119	Up
818	ASCC1	2282.87721957497	0.810029700557269	0.0380350219648457	21.296943151655	1.21175271639188e-100	4.07611084247634e-100	Up
819	ASCC2	3541.00284435777	0.324879325540358	0.0490219703435216	6.62721884215926	3.42070324170155e-11	4.79641748340714e-11	Non-sig
820	ASCC3	1906.50925326184	0.191971585433729	0.046152930772468	4.15946684686486	3.18991316022563e-05	3.9690033833385e-05	Non-sig
821	ASCL1	23.9394061908053	-1.25534	0.218246835346725	-5.75194	8.82272649831878e-09	1.18403436117386e-08	Down
822	ASDURF	0.04693834719401	0.133409151563544	1.0511921401062	0.12691224227577	0.89900985706018	0.915924324471482	Non-sig
823	ASF1A	1125.05889102836	0.34366417190388	0.0481498330533809	7.13739072621248	9.51191826548491e-13	1.36652206101637e-12	Non-sig
824	ASGR1	62.5861956904739	-0.0158902	0.0826527836710453	-0.192252	0.847544666063258	0.868288962315385	Non-sig
825	ASH1L	5771.00269930064	-0.749871	0.0404294797588454	-18.5476	8.52107848241929e-77	2.35233409014666e-76	Down
826	ASH2L	2835.79937862513	-0.0975339	0.0443661719919121	-2.19838	0.0279217902597023	0.0316748290178735	Non-sig
827	ASIC1	285.65996022642	0.644345133833426	0.110901937386893	5.81004398133787	6.24564324616243e-09	8.40659455530311e-09	Up
828	ASIC2	56.3993771698543	2.45949145097136	0.186020770827474	13.2215958466941	6.58517935961267e-40	1.321387312028e-39	Up
829	ASIC3	350.886168772877	-2.09075	0.0997773356036137	-20.9542	1.71898148475957e-97	5.63664328911106e-97	Down
830	ASIC5	0.213964259160346	0.500238040226972	0.559513596364463	0.894058774402187	0.37129044518884	0.394848254112447	Non-sig
831	ASL	1431.35430064423	-0.715687	0.0567832417487843	-12.6038	2.01123917875221e-36	3.89350764516694e-36	Down
832	ASMT	8.75774335306252	-1.82404	0.137354609488599	-13.2798	3.03294316792179e-40	6.10411836797983e-40	Down
833	ASMTL	1868.35444982102	-0.809725	0.057778796594865	-14.0142	1.27598063025445e-44	2.68785528029797e-44	Down
834	ASNSD1	1489.48839364405	-1.10806	0.041733729060894	-26.5507	2.5186860554532e-155	1.25666530092795e-154	Down
835	ASPA	224.848888031772	-4.79043	0.131396406829449	-36.4578	5.17304361593765e-291	5.80122566835817e-290	Down
836	ASPDH	15.3300512835422	0.608919350151369	0.102327943940835	5.95066534810317	2.6705462535414e-09	3.61843830521397e-09	Up
837	ASPG	1017.54940275667	-3.59021	0.129006573877087	-27.8297	1.89945799425303e-170	1.05022870249899e-169	Down
838	ASPH	5336.79234463868	-0.673972	0.0503576774862943	-13.3837	7.52979003272677e-41	1.52336849427615e-40	Down
839	ASPHD1	557.576313028242	2.79342671938105	0.112050928146676	24.9299739465294	3.52151913177659e-137	1.54629335962076e-136	Up
840	ASPHD2	132.206471240198	1.04481335864107	0.0687849086787966	15.1895725197516	4.14614684622792e-52	9.36981996315946e-52	Up
841	ASPN	541.788947399968	-0.845029	0.155194967327049	-5.44495	5.18191408068505e-08	6.84863486666406e-08	Down
842	ASPSCR1	2261.09792687097	1.10284433119004	0.0548863165944481	20.0932472721553	8.45475113137568e-90	2.61354752039152e-89	Up
843	ASTE1	565.023734787189	0.349787554624531	0.0408625881084877	8.56009300477656	1.12776506501516e-17	1.74622051208656e-17	Non-sig
844	ASTN1	725.568736418534	-0.77369	0.160845957912553	-4.81013	1.50831310909358e-06	1.93515409829611e-06	Down
845	ASZ1	0.543348423598857	1.13990634414759	0.294719191500716	3.8677710071854	0.000109834732588952	0.000134872383730185	Up
846	ATAD2	2896.16293371076	1.05703400510213	0.0624873628523871	16.9159643942591	3.43153072133911e-64	8.56472462230117e-64	Up
847	ATAD2B	996.972301584374	-1.52973	0.0458862442680708	-33.3375	1.1048130059011e-243	9.61249383280351e-243	Down
848	ATAD3A	1521.97219435691	0.760472689277364	0.0498171029717059	15.2652933212371	1.30240861955324e-52	2.95840456013802e-52	Up
849	ATAD3B	1668.80528911022	-0.540654	0.0603233173470083	-8.96261	3.17093643393609e-19	5.03210293599429e-19	Down
850	ATAD3C	604.085003487053	1.96142462778783	0.0961107284801679	20.407967547479	1.42070794661417e-92	4.4802492301392e-92	Up
851	ATAD5	396.940826502706	0.23865524728172	0.0521098654910351	4.5798476935769	4.65314651184611e-06	5.90876353140051e-06	Non-sig
852	ATAT1	1897.66260500312	0.00372856354066735	0.062003211765709	0.0601350064696074	0.952048109270743	0.963432375083377	Non-sig
853	ATCAY	6.15811216844501	-0.225237	0.137883614413831	-1.63353	0.102357577293591	0.112906823329476	Non-sig
854	ATF1	1903.89902138968	0.744181228168321	0.0363461914912557	20.4748062351281	3.61181570663713e-93	1.14576382320134e-92	Up
855	ATF3	3106.32113441338	0.0392765999025942	0.118228920798235	0.332208055672116	0.739732161322982	0.765177129468943	Non-sig
856	ATF6B	8216.86899330965	0.197502019677391	0.0420142729954792	4.70083154119178	2.59104203914386e-06	3.30593739168076e-06	Non-sig
857	ATF7	3208.17862837418	-1.01054	0.0376683803854685	-26.8274	1.55010440941368e-158	7.90726844156446e-158	Down
858	ATG10	357.500701387171	0.467492489227203	0.0517321321608458	9.03679144276662	1.61337796504078e-19	2.56850170071819e-19	Non-sig
859	ATG12	2395.49418541039	-0.642282	0.0386861415565171	-16.6024	6.69686996018998e-62	1.64053187398706e-61	Down
860	ATG14	1490.68599262957	-0.537187	0.0412249414485352	-13.0306	8.19275288210898e-39	1.62668158827207e-38	Down
861	ATG16L1	1903.16458987658	-0.402688	0.0398713438221774	-10.0997	5.54221192483086e-24	9.34279265046865e-24	Non-sig
862	ATG2A	4130.04430705685	-0.33912	0.0441874082704802	-7.6746	1.65941730913788e-14	2.45129682054735e-14	Non-sig
863	ATG3	3082.65201662088	1.06174050937058	0.0352039764848778	30.1596755646811	8.00935317046101e-200	5.33050505160849e-199	Up
864	ATG4A	520.497578921747	0.339007526116391	0.0498440932238862	6.80135807855226	1.03637464877065e-11	1.46391227521991e-11	Non-sig
865	ATG4B	4584.25147292492	-0.296545	0.0400483273454149	-7.40467	1.31472720440725e-13	1.91364475701646e-13	Non-sig
866	ATG4C	678.811069158469	0.317741888254038	0.0385620693496904	8.23975200533655	1.7256796934619e-16	2.62504679428783e-16	Non-sig
867	ATG4D	1383.9728595701	0.692669956665374	0.0591749686384644	11.7054554079667	1.19515829993247e-31	2.20639129706212e-31	Up
868	ATG5	2272.75340610049	0.367939249556445	0.0502794308373638	7.31788811903218	2.51903739282062e-13	3.64874037622643e-13	Non-sig
869	ATG9A	3147.46675605516	-0.839932	0.0540192212862394	-15.5488	1.62201263450966e-54	3.74368251425502e-54	Down
870	ATIC	4585.21225784101	1.00388773417534	0.0397519858726133	25.2537756828635	1.0294152933115e-140	4.62371074463897e-140	Up
871	ATL2	5286.4336405055	-0.069	0.0408585031768171	-1.68876	0.0912661953418478	0.100931131623764	Non-sig
872	ATL3	6232.5148758724	0.315004836558948	0.043565743241018	7.23056266517139	4.809969761695e-13	6.93464919934561e-13	Non-sig
873	ATMIN	2992.74901642937	0.111564657126384	0.038401571833233	2.9052106932205	0.00367005958123501	0.00431239300298154	Non-sig
874	ATN1	39874.0699437331	-0.543322	0.0548765576411951	-9.90081	4.12911051838747e-23	6.88051803295317e-23	Down
875	ATOH1	0.556768701278839	1.01623874021292	0.474322265792684	2.14250692725669	0.0321527118388005	0.036346645857482	Up
876	ATOH7	18.4675060566945	1.5947922125395	0.129556326401021	12.309643664973	8.03772719178074e-35	1.52811540656897e-34	Up
877	ATOH8	1256.94687143035	-2.73094	0.110117488538084	-24.8003	8.90459341601893e-136	3.85749477577301e-135	Down
878	ATOX1	2472.14606867747	1.54536899799191	0.0555455652583119	27.8216450009151	2.37407311252114e-170	1.3117113911386e-169	Up
879	ATP10B	331.104903066373	5.30479410931487	0.156442870975262	33.9088261180895	4.93752682610903e-252	4.53543760118331e-251	Up
880	ATP10D	1163.51208044793	-2.10486	0.0620853012817225	-33.9027	6.08124848510035e-252	5.58270867153225e-251	Down
881	ATP11B	2562.71230253079	-0.549625	0.0506518500165536	-10.851	1.97181940638473e-27	3.47491660749662e-27	Down
882	ATP12A	54.7911180629328	6.68046345087131	0.232914222155685	28.6820761267465	6.38454810052831e-181	3.77395024552984e-180	Up
883	ATP13A1	8085.98478484889	0.408096187734972	0.0422668204105667	9.65523745980543	4.67075903044593e-22	7.6985999472665e-22	Non-sig
884	ATP13A2	3524.90839055296	1.61085669837633	0.0476989814533596	33.771301803403	5.20480829664016e-250	4.71937155094064e-249	Up
885	ATP13A4	69.1389119950863	0.712125193278003	0.151771058767573	4.69210137334928	2.70413069507487e-06	3.44795587638931e-06	Up
886	ATP1A1	10427.0779689932	0.790470953788499	0.0589486357229641	13.4094868200752	5.32057100953844e-41	1.07796550529463e-40	Up
887	ATP1A2	1309.76571800178	-3.12528	0.185516091307212	-16.8464	1.11486824933702e-63	2.77231287371266e-63	Down
888	ATP1A3	63.6127067448042	2.19660321533629	0.176682792835689	12.4324682674621	1.74172075535102e-35	3.33465562345424e-35	Up
889	ATP1A4	10.2520148218237	-0.996304	0.145994237136916	-6.82427	8.83749328144421e-12	1.25037692718551e-11	Down
890	ATP1B2	1833.50377483084	-1.92896	0.150562806790357	-12.8117	1.41070730313364e-37	2.76342322332795e-37	Down
891	ATP1B3	7193.51861145783	-0.905021	0.0921624343812741	-9.81985	9.24828502997358e-23	1.53661828408112e-22	Down
892	ATP1B4	1.64109518286264	-0.31642	0.217339170273922	-1.45588	0.14542496034956	0.159008497665464	Non-sig
893	ATP23	423.075275752008	1.23075424481582	0.0500386822504006	24.5960562801584	1.39208332673479e-133	5.95393385284224e-133	Up
894	ATP2A1	178.587934860732	0.129989592691112	0.0810225723010616	1.60436269794175	0.108634128286717	0.119710882650946	Non-sig
895	ATP2A3	819.351758539588	0.192539525469929	0.0984998143489989	1.95471967883852	0.0506161660613832	0.0566437288671611	Non-sig
896	ATP2B1	3849.72841688937	0.806774009102885	0.0552108748575052	14.6125923775905	2.33462631387481e-48	5.10466719228846e-48	Up
897	ATP2B2	641.406705040344	4.64754614482253	0.137148457355019	33.8869735354881	1.03632382567866e-251	9.48554792451852e-251	Up
898	ATP2B4	20713.9941199357	1.00518662870077	0.0538719652765107	18.6588074806889	1.0709458656607e-77	2.98465694106303e-77	Up
899	ATP2C1	5974.43771427523	0.348954056061048	0.0369246078647806	9.45044717438658	3.373862316346e-21	5.49490016755185e-21	Non-sig
900	ATP2C2	161.336818465812	3.02738706021194	0.110809047061444	27.3207571086975	2.40439278502547e-164	1.27261896998255e-163	Up
901	ATP4A	13.775380165902	-0.174223	0.139397942344926	-1.24982	0.211364582978446	0.228909321439664	Non-sig
902	ATP4B	8.55299846187695	0.74899692147335	0.173750824319615	4.31075319732335	1.62699415418947e-05	2.039108073637e-05	Up
903	ATP5F1A	22149.1206984625	0.368630978316202	0.0511023156665769	7.2135865764162	5.44970472328817e-13	7.8489330465511e-13	Non-sig
904	ATP5F1D	7475.66115905444	1.29167606924178	0.0654557604708611	19.7335736373699	1.11036554704786e-86	3.33972251449412e-86	Up
905	ATP5F1E	11836.8996914567	1.40170719350972	0.059665175049891	23.4928866350871	4.82218600416539e-122	1.90125240953435e-121	Up
906	ATP5IF1	7194.4341438313	1.11592895514974	0.0612125323690179	18.2304000824929	2.96146718464847e-74	8.01122136046303e-74	Up
907	ATP5MC1	5293.43785300355	2.1005012800777	0.0686179689643857	30.6115338559192	8.59597532511206e-206	5.90882689125657e-205	Up
908	ATP5MC2	18449.9885584786	0.984152785489383	0.0565187079783549	17.4128677157002	6.58986700044251e-68	1.69445907746726e-67	Up
909	ATP5MC3	11588.4800713295	1.90748000746939	0.0565854848684494	33.7097050931687	4.1666993536539e-249	3.7670562107436e-248	Up
910	ATP5ME	1278.87012247434	0.39161468513556	0.0801882239731668	4.88369321244233	1.04117028024188e-06	1.34103494096025e-06	Non-sig
911	ATP5MF	7202.67840163534	2.37036359563604	0.0694685646087297	34.1213843842423	3.55441269711721e-255	3.31809460158253e-254	Up
912	ATP5MGL	7.59372564756768	2.23035549462428	0.123528197252191	18.0554362828663	7.14947991111026e-73	1.91035188722161e-72	Up
913	ATP5MJ	5481.72415185229	1.30279468365424	0.0668964362157512	19.4747995162631	1.79626150070265e-84	5.30486305518345e-84	Up
914	ATP5MK	4312.45011177688	1.92239701689106	0.0654772634828979	29.3597642087345	1.7934337910725e-189	1.11950459985247e-188	Up
915	ATP5PB	8954.6422019257	1.37621932807721	0.045690921514441	30.1201919869847	2.63626849812833e-199	1.75151824240727e-198	Up
916	ATP5PD	3935.89240818764	0.905882122939441	0.0624177780715214	14.5132068286929	9.99370421429476e-48	2.17163599223773e-47	Up
917	ATP5PO	3639.11849013958	-1.60319	0.0632365112776103	-25.3522	8.493679865824e-142	3.84624620122855e-141	Down
918	ATP6AP1	11278.3783368363	0.925079164793559	0.0470774072042567	19.6501723380788	5.76168996991447e-86	1.72394305571997e-85	Up
919	ATP6AP2	7875.15727268369	0.659218450486144	0.0450064495738043	14.6471996064724	1.40383499218709e-48	3.07382900098989e-48	Up
920	ATP6V0A1	3593.69211153847	-1.17326	0.04527191194223	-25.9158	4.41817494462804e-148	2.0937660761155e-147	Down
921	ATP6V0A2	1366.95307409259	0.293207988637821	0.0449179030949837	6.52764195198073	6.68131769366702e-11	9.31774580115453e-11	Non-sig
922	ATP6V0A4	31.2649382927452	3.31615911533115	0.159053539484896	20.8493261204418	1.54584196808468e-96	5.02739490964456e-96	Up
923	ATP6V0B	8576.18216994235	2.02307822956521	0.0586697085029691	34.4825001041692	1.46760952718622e-260	1.41701176730256e-259	Up
924	ATP6V0D2	14.6461025105153	2.43236461082208	0.175411778598303	13.8665979574396	1.00952561268112e-43	2.10367642136606e-43	Up
925	ATP6V0E1	9530.87951279746	0.761872349340773	0.0528224281155674	14.4232739107319	3.69396048058096e-47	7.9732914233808e-47	Up
926	ATP6V1A	3249.82377621813	1.06605247326199	0.0381060377733371	27.9759464786945	3.18813216670316e-172	1.78247663775205e-171	Up
927	ATP6V1B2	3871.0276280921	-0.0915666	0.0425463175720399	-2.15216	0.0313845911543331	0.0355042485907346	Non-sig
928	ATP6V1C1	3945.05162854806	0.251275651686244	0.0463049868775059	5.42653542589187	5.74584251949896e-08	7.58553090951158e-08	Non-sig
929	ATP6V1C2	327.02787108577	0.867775084774989	0.105616579870384	8.21627708301055	2.09918125921315e-16	3.19007164767285e-16	Up
930	ATP6V1D	2110.03266151366	0.574977268587435	0.0374844857789438	15.339073129567	4.19136761652774e-53	9.57399856595357e-53	Up
931	ATP6V1E1	5139.05312627836	0.106330765972378	0.0456974594792135	2.32684195542084	0.0199736784766169	0.0227751699725641	Non-sig
932	ATP6V1E2	396.282089581532	0.789588	0.0573737490372596	13.7621742559864	4.30385756345556e-43	8.90379937018918e-43	Up
933	ATP6V1F	4705.20211472776	1.84033669114045	0.0557112440088946	33.0334876537065	2.68574039462946e-239	2.27787850447024e-238	Up
934	ATP6V1FNB	46.1040220622752	0.391342850481457	0.0844775391570906	4.63250769833309	3.61262897508295e-06	4.59613775873734e-06	Non-sig
935	ATP6V1G1	6927.47594288919	0.648996546569344	0.0447595380518774	14.4996256622922	1.21812379303625e-47	2.64402006765976e-47	Up
936	ATP6V1G2	126.063807883237	-1.2907	0.0957211038060133	-13.484	1.94371240426256e-41	3.96030443426052e-41	Down
937	ATP6V1G3	0.704345725406383	2.32874902462412	0.374144773770987	6.22419231238424	4.84043059475633e-10	6.6474903450378e-10	Up
938	ATP6V1H	2811.12986928478	0.410611163475576	0.0405903130377535	10.1159890807854	4.69253079587499e-24	7.91647325007799e-24	Non-sig
939	ATP7B	1184.21814905166	0.823652656125176	0.0794588805514599	10.365772213362	3.54880321066844e-25	6.07430540712003e-25	Up
940	ATP8B1	1727.69279406479	2.21530863377586	0.0887673265462415	24.9563518466656	1.82191848805302e-137	8.02276133763922e-137	Up
941	ATP8B2	4248.76913037472	-2.34966	0.0659721171148498	-35.6159	7.94396055843801e-278	8.30149238654045e-277	Down
942	ATP8B3	148.021266978646	-1.04719	0.107375472283935	-9.7526	1.79795844526064e-22	2.97775451200423e-22	Down
943	ATP8B4	259.347230234144	-1.84988	0.0957525506889652	-19.3194	3.68990090779874e-83	1.07497169599472e-82	Down
944	ATP9A	6171.91556217643	0.395343794334773	0.0543736204898524	7.2708749348143	3.57166506477287e-13	5.16088606625653e-13	Non-sig
945	ATPAF1	4968.57663771064	1.34667263452369	0.0440484912759001	30.5725030646051	2.84059302101297e-205	1.94483926244155e-204	Up
946	ATPAF2	643.681	0.202445728500411	0.0449652633476625	4.50226938370494	6.72316900083616e-06	8.50598139988151e-06	Non-sig
947	ATPSCKMT	642.478074532125	0.233092210078478	0.0516739445281648	4.51082672721901	6.45754540957876e-06	8.17392772849581e-06	Non-sig
948	ATR	1559.76619576181	-0.0470144	0.0385051334650322	-1.22099	0.222089443803947	0.240222043315528	Non-sig
949	ATRN	5276.70193479174	0.800162279459888	0.0483623282183221	16.5451563011548	1.73513829809942e-61	4.23449209307686e-61	Up
950	ATRNL1	799.425850084906	-4.09479	0.146212750609338	-28.0057	1.3860969499364e-172	7.76364682230201e-172	Down
951	ATRX	4963.54162962458	-0.643451	0.0400091621209769	-16.0826	3.37928664682676e-58	8.03176984337108e-58	Down
952	ATXN1	2689.9928408671	-0.400636	0.052841981441699	-7.58178	3.40856790347494e-14	5.00744556261776e-14	Non-sig
953	ATXN10	5087.9255754317	-0.355782	0.0368877412630308	-9.64498	5.16198358098222e-22	8.50554736872771e-22	Non-sig
954	ATXN2	4664.66906624228	-0.489182	0.0433994920023836	-11.2716	1.81240798912668e-29	3.26875073105915e-29	Non-sig
955	ATXN7	2502.17650891804	-0.975249	0.0529288377036235	-18.4257	8.17700580624244e-76	2.24216163104243e-75	Down
956	ATXN7L3B	8038.2517107272	0.545717298493437	0.0423264054229581	12.8930697761884	4.92438943564178e-38	9.69293584008442e-38	Up
957	AUH	844.67731884519	-0.323861	0.0466333549145041	-6.94483	3.78926839461015e-12	5.39527439802587e-12	Non-sig
958	AUP1	9962.05730503043	0.566986626293908	0.040415204435043	14.0290426392669	1.0353985620473e-44	2.18403943481702e-44	Up
959	AURKA	1685.89258844154	1.46533993589711	0.101110559949886	14.4924519913983	1.352279763179e-47	2.93357006476441e-47	Up
960	AUTS2	4349.32229620167	-0.083288	0.0542647317781409	-1.53485	0.124821543664685	0.137032058321045	Non-sig
961	AVEN	707.77794936832	-0.186793	0.0484200976604586	-3.85777	0.000114427758732836	0.000140456740865137	Non-sig
962	AVP	1.99474595737044	-0.367807	0.241847876091028	-1.52082	0.128305430219501	0.140727067833528	Non-sig
963	AVPI1	2478.77936326166	-2.74403	0.0829625393205471	-33.0756	6.67237887731198e-240	5.66530327154225e-239	Down
964	AVPR1A	253.104962080355	-0.389583	0.113846994671342	-3.42199	0.000621648478418826	0.000747300317105671	Non-sig
965	AVPR1B	60.806194270036	5.75291636111872	0.16573646082804	34.7112296978977	5.33371567642558e-264	5.24798314363424e-263	Up
966	AWAT1	3.68716789185694	2.40815818473867	0.23279528715326	10.3445315160236	4.4307802737918e-25	7.57556790684628e-25	Up
967	AWAT2	1.82278960131944	1.68172548826013	0.246271587490453	6.82874344294923	8.56616096053055e-12	1.21231960884343e-11	Up
968	AXDND1	12.938627042137	0.643444073752365	0.114710015897604	5.60931030056464	2.03134520816995e-08	2.70712014791567e-08	Up
969	AXIN1	3020.85841135873	0.354984699466664	0.0428362365497707	8.28701884336203	1.16122245563902e-16	1.77006419000802e-16	Non-sig
970	AXL	3567.94706854442	-1.02258	0.0759149771786887	-13.4701	2.34627013935521e-41	4.77423277469376e-41	Down
971	AZGP1	363.633325625382	1.45933378442145	0.174864260430671	8.34552344102375	7.08991551949792e-17	1.0839242018802e-16	Up
972	AZI2	835.362397131311	-0.0460499	0.0379883829882306	-1.21221	0.225431497115089	0.243734822383509	Non-sig
973	AZIN2	592.846362382028	-1.78702	0.061649737959625	-28.9867	9.68594049165804e-185	5.88259452526699e-184	Down
974	AZU1	13.6255364694812	-0.559268	0.151312934009754	-3.6961	0.000218935409280569	0.000266959505828531	Down
975	B3GALNT1	2036.64242960555	0.974798880791063	0.0643037850142098	15.1592768695599	6.57896878399743e-52	1.48460570534414e-51	Up
976	B3GALNT2	1203.74958496555	-0.0974644	0.0432095228463335	-2.25562	0.0240942016505144	0.0273969824494505	Non-sig
977	B3GALT2	184.345064685636	-3.27783	0.123818869697679	-26.4728	1.99297084004903e-154	9.88633549001902e-154	Down
978	B3GALT4	549.955262406113	1.23630173152693	0.0665958608166943	18.5642428277917	6.25628602238457e-77	1.73050726252313e-76	Up
979	B3GALT6	2080.09221514352	1.55874224855568	0.0512114076425717	30.4374029207489	1.75854282398536e-203	1.19188414507926e-202	Up
980	B3GAT1	196.027037506689	2.06827817030337	0.164085544049001	12.6048774271408	1.98480928239813e-36	3.84282302244029e-36	Up
981	B3GAT2	59.2073228455934	-2.38759	0.0826404905756029	-28.8912	1.53870394376472e-183	9.27233773427404e-183	Down
982	B3GAT3	3105.21860001509	0.425112342025755	0.0489788523184269	8.67950803056727	3.97484405392365e-18	6.20924045421783e-18	Non-sig
983	B3GLCT	660.572236438659	-0.729794	0.0581689152631645	-12.5461	4.17452000401451e-36	8.05516961153411e-36	Down
984	B3GNT4	68.8665185743475	2.2349650314627	0.0993246045996013	22.5016252566252	4.0012890129808e-112	1.46947979473639e-111	Up
985	B3GNT5	444.185912015672	0.370240120502397	0.076816454946593	4.81980222544516	1.4370060694384e-06	1.8444317087181e-06	Non-sig
986	B3GNT6	2.15866852459496	1.95839471731715	0.181365235419014	10.7980711562092	3.51510145841965e-27	6.17355140468872e-27	Up
987	B3GNT7	2337.75248886121	-0.460783	0.0915671952229893	-5.03218	4.84926155231667e-07	6.29246029834339e-07	Non-sig
988	B3GNT9	1095.76324642364	-0.891435	0.0672924624793883	-13.2472	4.68476528333923e-40	9.41024123775288e-40	Down
989	B4GALNT1	236.318100316774	-1.00618	0.100110127757899	-10.0507	9.1207594440711e-24	1.53286165502256e-23	Down
990	B4GALNT2	15.6796118404841	4.11155321146597	0.233196730471157	17.631264397056	1.41761067974834e-69	3.69542780630577e-69	Up
991	B4GALNT3	1040.13487953109	3.00961954110318	0.100511676308313	29.9429842545992	5.42985065300339e-197	3.55719530723619e-196	Up
992	B4GALNT4	3796.28191358236	-0.918902	0.0904200135343379	-10.1626	2.91216963221216e-24	4.92689218855908e-24	Down
993	B4GALT1	14043.3938134645	-0.158279	0.07459295296242	-2.1219	0.0338458051338767	0.0382159510140236	Non-sig
994	B4GALT3	3322.39224518887	-0.0103359	0.0433336844999637	-0.238519	0.811478859214941	0.833933184649091	Non-sig
995	B4GALT4	1551.49669351859	-0.63462	0.0422238139382969	-15.0299	4.67673662840276e-51	1.04877816629125e-50	Down
996	B4GALT5	9336.65	1.38612862915855	0.05308959295632	26.1092344463631	2.8638310323714e-150	1.37996736771424e-149	Up
997	B4GALT7	1823.03954227154	0.242094732330308	0.0432150138614878	5.60209775950244	2.11773053421146e-08	2.82102982825846e-08	Non-sig
998	B4GAT1	2000.52371963388	-1.16603	0.0504527767894983	-23.1114	3.55615708566291e-118	1.3625483618422e-117	Down
999	B9D2	320.720194705389	1.46925829591888	0.0605760244076164	24.2547824867515	5.88688807472625e-130	2.46472656429536e-129	Up
1000	BAALC	223.018789465857	-0.706915	0.117223233353911	-6.0305	1.63451082368208e-09	2.2216665899916e-09	Down
1001	BAAT	10.8874456497839	0.402737001337629	0.10281622913481	3.9170567207787	8.9636664075646e-05	0.00011033246038305	Non-sig
1002	BABAM1	2065.1808617986	-0.777651	0.0581962977381313	-13.3626	1.00065952626394e-40	2.02155153707926e-40	Down
1003	BABAM2	2671.9793083212	0.378579298344755	0.0454002162375575	8.33871134806564	7.51044977653068e-17	1.14776332829219e-16	Non-sig
1004	BACE2	6996.10491395485	2.77000478526501	0.0767334269151065	36.0990626461867	2.34612580758136e-285	2.54442929846026e-284	Up
1005	BACH1	1647.72833796214	-0.123405	0.0439508282737238	-2.80779	0.00498831972303992	0.00582873906373315	Non-sig
1006	BACH2	446.736911339048	-1.97834	0.102798751045631	-19.2448	1.55994241997374e-82	4.51735756509599e-82	Down
1007	BAD	1111.1627093874	0.326991732121879	0.0512136346113394	6.38485697419099	1.7155773669079e-10	2.37670155481731e-10	Non-sig
1008	BAG1	3438.32586172099	0.695274717000351	0.057278674931494	12.1384567263804	6.60602331967277e-34	1.24537411018591e-33	Up
1009	BAG2	1307.56586541058	-1.19596	0.082918057560868	-14.4234	3.68637953571236e-47	7.95803733894303e-47	Down
1010	BAG3	3096.99307299866	-0.164617	0.0670723777663884	-2.45432	0.0141151905642416	0.0162023388873711	Non-sig
1011	BAG4	1632.90212752889	0.653431542694951	0.0480733110926316	13.5923972749842	4.44286231160494e-42	9.1050163583202e-42	Up
1012	BAHCC1	1629.94833140827	-2.93245	0.107618312346648	-27.2487	1.72417564300585e-163	9.07315942345619e-163	Down
1013	BAHD1	2782.54903006125	-0.940488	0.0479931714864828	-19.5963	1.66304835245282e-85	4.95586489021297e-85	Down
1014	BAIAP3	631.855561261615	2.11343012175483	0.115556242079551	18.2891904731542	1.00902415633526e-74	2.74346157113134e-74	Up
1015	BAMBI	2027.45169430059	-3.67552	0.126357533139011	-29.0883	5.0537406909168e-186	3.09356846166911e-185	Down
1016	BANF1	12521.2902920424	1.53111083744496	0.0535625157862579	28.5854914574005	1.01781685177812e-179	5.96628674621033e-179	Up
1017	BANF2	4.94355430488388	4.16258491922717	0.208044750307677	20.0081228344917	4.67940680664197e-89	1.43362953935636e-88	Up
1018	BANK1	230.737991774042	3.88307923491201	0.14598166481448	26.5997736075061	6.82910818543526e-156	3.42162402031174e-155	Up
1019	BAP1	5389.45659524527	-0.0606849	0.0359299671579426	-1.68898	0.0912239322034843	0.100898802887828	Non-sig
1020	BARD1	878.427548676842	1.24703138471409	0.0547172258797413	22.7904716415055	5.69983304821541e-115	2.1368509905038e-114	Up
1021	BARHL1	1.5211233207606	-0.722069	0.194074416056665	-3.72058	0.000198765425691381	0.000242537042836622	Down
1022	BARHL2	4.25940643878317	1.73563796659232	0.262824092840617	6.60380084578033	4.00747809499553e-11	5.61307888732891e-11	Up
1023	BARX1	102.052481451942	4.26719840832378	0.20254461756721	21.0679427554168	1.56588127840976e-98	5.17847605354089e-98	Up
1024	BASP1	2669.51461600714	-0.533813	0.101956423273868	-5.2357	1.6436309209422e-07	2.15372807112547e-07	Down
1025	BATF	108.015636184903	2.69447620264773	0.119114849452346	22.6208253214113	2.70374887456816e-113	1.0029451214476e-112	Up
1026	BATF2	452.115837388084	1.93550298287074	0.0959077005949562	20.1808923669736	1.4412084002415e-90	4.48102680075089e-90	Up
1027	BATF3	83.0028873935142	0.214839169292595	0.0876724266125376	2.45047590894298	0.0142667509259826	0.016370243134822	Non-sig
1028	BAZ1A	2550.89186742138	0.384843626301531	0.0521316678207096	7.38214682916111	1.55757278987606e-13	2.26413833272109e-13	Non-sig
1029	BAZ1B	7038.97037113604	0.00980003821783144	0.0355983076868786	0.275295059080679	0.783089560156691	0.806578080483285	Non-sig
1030	BAZ2A	9959.91236083858	-0.561198	0.0439911113554794	-12.7571	2.84653899798506e-37	5.55918656516955e-37	Down
1031	BBC3	476.487743023581	0.78838447805692	0.0636657097731021	12.3831883892701	3.22280313108768e-35	6.14977231285792e-35	Up
1032	BBOF1	405.035107330955	-0.284549	0.0599283523632939	-4.74816	2.05274407170579e-06	2.62669151768219e-06	Non-sig
1033	BBS10	1154.92228568531	0.523158435015863	0.0509517086775471	10.267730927862	9.84939932668388e-25	1.67789734212246e-24	Up
1034	BBS12	328.706364253518	0.28132721259806	0.0589004792624227	4.77631449049246	1.78537102175505e-06	2.28701745359144e-06	Non-sig
1035	BBS4	1277.52365965685	-1.00458	0.0455545727519005	-22.0521	9.11332441653037e-108	3.25127977974674e-107	Down
1036	BBS5	867.921999157343	-0.911233	0.0473436685614894	-19.2472	1.49024894568716e-82	4.31715028467209e-82	Down
1037	BBS9	1081.72427596014	-0.903238	0.0450965719957646	-20.029	3.07952679758711e-89	9.46658029262237e-89	Down
1038	BBX	4550.38612905319	-0.332685	0.0393210721204002	-8.46072	2.65721211037051e-17	4.0931215390201e-17	Non-sig
1039	BCAN	80.023761972996	1.38794785117797	0.158249390238795	8.7706363296793	1.77659384675468e-18	2.78736793685439e-18	Up
1040	BCAP29	43.4485882584096	-0.637308	0.0620403898148051	-10.2725	9.37670185016506e-25	1.59807396889519e-24	Down
1041	BCAP31	9708.40297800562	0.455125381338111	0.0524201912940706	8.68225334747283	3.88003969201428e-18	6.06175473723647e-18	Non-sig
1042	BCAR1	3913.69021325107	0.249141964813499	0.0508781818509192	4.89683309721097	9.73934911548043e-07	1.25506157223702e-06	Non-sig
1043	BCAR3	1325.09332139907	0.171954487938836	0.0575887523293005	2.98590403479444	0.0028274135645233	0.00333471585361147	Non-sig
1044	BCAS2	2240.26478453014	0.598703060097942	0.0451334239150314	13.2651815032927	3.68527502200879e-40	7.41026412176709e-40	Up
1045	BCAS3	1518.85469698096	0.64960559671083	0.0528159736435425	12.299415345347	9.12320936206269e-35	1.73342097154049e-34	Up
1046	BCAT1	13014.7084404056	2.57982880070884	0.151155394918747	17.0673947965642	2.59525104992197e-65	6.54177295086938e-65	Up
1047	BCAT2	3279.24811646575	-0.478826	0.0557431599093071	-8.58986	8.70722008232066e-18	1.35051294356435e-17	Non-sig
1048	BCCIP	2822.05638874816	0.113682087881023	0.0410592033841374	2.76873583779616	0.00562742413613245	0.00655869337720374	Non-sig
1049	BCDIN3D	283.620300219435	0.905960701288096	0.0473809957683234	19.1207611110144	1.69614323091397e-81	4.87078995311787e-81	Up
1050	BCHE	147.768692521505	-0.675135	0.191079619729778	-3.53327	0.000410456543063975	0.000496426433614352	Down
1051	BCKDHB	1597.29328787271	-0.172255	0.0511955478281305	-3.36466	0.00076638653581271	0.000918726548504639	Non-sig
1052	BCKDK	4529.95169302402	0.698058882489972	0.0371907301905575	18.7697009150739	1.33635686425019e-78	3.75747254114791e-78	Up
1053	BCL10	1264.17706380019	1.47727030763492	0.0438507286630425	33.6886148229498	8.48647171311591e-249	7.65017388946601e-248	Up
1054	BCL11B	108.734322905038	0.750722166751903	0.114857482441313	6.53611894319106	6.31357117055475e-11	8.80885375841274e-11	Up
1055	BCL2	1794.9146098922	-2.32663	0.0860338086322201	-27.0432	4.59063638128889e-161	2.382546435557e-160	Down
1056	BCL2A1	155.91367823319	2.59420163933875	0.125069147558299	20.7421389686014	1.44361401927312e-95	4.66748440845152e-95	Up
1057	BCL2L10	61.3872420478632	1.81789188226025	0.117892501563725	15.4199110049218	1.20269987760748e-53	2.75862159426942e-53	Up
1058	BCL2L11	2427.63712245345	0.574751709870938	0.0472902563053411	12.1537025758523	5.48252529186857e-34	1.03508313050309e-33	Up
1059	BCL2L13	2483.73143652063	0.295641939781675	0.0391188429403082	7.55753282971067	4.1078636368442e-14	6.02676052896989e-14	Non-sig
1060	BCL2L15	154.472230427453	2.41611350194307	0.134008798828424	18.0295139055497	1.14292002843176e-72	3.05021583324533e-72	Up
1061	BCL2L2	2573.60657237958	-1.41438	0.0464480806677411	-30.4508	1.16728809359632e-203	7.9323346667513e-203	Down
1062	BCL2L2-PABPN1	5.33090205552392	0.394170952809466	0.113657877763291	3.46804779894258	0.000524254030341935	0.000631641681025793	Non-sig
1063	BCL3	5926.5463487512	1.37388181169253	0.0903349389794898	15.208753414938	3.09378297536102e-52	7.0048855174585e-52	Up
1064	BCL6	8178.09239315561	-0.872971	0.0651357117733304	-13.4023	5.85868587937778e-41	1.18667889372121e-40	Down
1065	BCL6-AS1	49.9350024262338	0.216661683134611	0.0895943603492741	2.41825135298671	0.0155952999575899	0.0178642315416564	Non-sig
1066	BCL6B	339.400106578492	-0.500564	0.0845126151543969	-5.92295	3.16216459661928e-09	4.2778164839136e-09	Down
1067	BCL7A	1570.85698083012	1.58910361026173	0.0593015646100087	26.7969929750138	3.50278939392685e-158	1.78329057671746e-157	Up
1068	BCL7B	3119.97309552204	1.10321095432853	0.0411921365991907	26.7820765177352	5.22638498711407e-158	2.65816171741989e-157	Up
1069	BCL7C	2277.12103587374	0.382138429397431	0.0521552075108924	7.32694677358197	2.35455282848582e-13	3.41263014896736e-13	Non-sig
1070	BCLAF1	8187.56853906902	-1.09849	0.0309941375307922	-35.442	3.85788091754494e-275	3.98579064509796e-274	Down
1071	BCO1	73.2661835292437	-0.321318	0.135034534391112	-2.37953	0.017334858392993	0.0198158364284235	Non-sig
1072	BCO2	137.813485135876	-1.36688	0.087614869168799	-15.601	7.16246650134007e-55	1.65708274135425e-54	Down
1073	BCR	4707.89567437677	0.813562105038164	0.0554434084642885	14.6737389993291	9.49646009231482e-49	2.08346334395353e-48	Up
1074	BCS1L	1916.97794473459	-0.308238	0.0407125146543102	-7.57109	3.70108685082277e-14	5.43408532979639e-14	Non-sig
1075	BDH1	2230.42715178444	1.72590862058024	0.0730228193385167	23.6351956308251	1.67601627772681e-123	6.66575862690167e-123	Up
1076	BDH2	1502.09809187136	-1.62281	0.0523921604084991	-30.9743	1.19731623434855e-210	8.49030976252563e-210	Down
1077	BDKRB1	22.2035743015077	-0.0245888	0.154647641646113	-0.158999	0.873670019888625	0.892632774641453	Non-sig
1078	BDKRB2	228.956671569026	0.244530775755306	0.110504908394155	2.21284990240525	0.026907995539287	0.0305426654146099	Non-sig
1079	BDNF	90.9798136553039	-0.49055	0.127789088361449	-3.83874	0.000123665572468992	0.00015160363498989	Non-sig
1080	BEAN1	120.432011808773	-0.673402	0.0906547173958835	-7.4282	1.10082015547186e-13	1.60421487896081e-13	Down
1081	BECN1	1495.21036263903	-0.118118	0.0433987118839671	-2.7217	0.00649473104040932	0.00755304495177737	Non-sig
1082	BECN2	4.84210198235908	2.71143510196674	0.200492320410734	13.5238850865311	1.1304449851094e-41	2.30813467163998e-41	Up
1083	BEND2	1.18545349961596	-1.23809	0.193042800016918	-6.41354	1.42182389843137e-10	1.97379192418757e-10	Down
1084	BEND5	507.343153553812	-1.61748	0.0822366599925831	-19.6686	4.01039501800756e-86	1.20133438382753e-85	Down
1085	BEND6	171.525306404542	-0.364126	0.0990421379041335	-3.67647	0.000236480014138138	0.000288103050578772	Non-sig
1086	BEST2	9.60896299016183	1.86383185624964	0.14045852867348	13.2696239512977	3.47319274489727e-40	6.98562805717194e-40	Up
1087	BEST3	5.96577690766866	2.56483997607815	0.184267046096148	13.9191463173499	4.84658237519132e-44	1.01280557609753e-43	Up
1088	BEST4	171.180996548633	1.64393512918118	0.0907533461954625	18.1143197259141	2.45690736658523e-73	6.5933329381919e-73	Up
1089	BET1	1580.15032220831	0.397567622986879	0.0422461377289541	9.41074484814738	4.92633339501068e-21	8.00567946364432e-21	Non-sig
1090	BEX1	581.655229938592	-0.346573	0.177758271880354	-1.94969	0.0512135790282827	0.0572957233555598	Non-sig
1091	BEX2	1747.82868468335	-0.640511	0.0757180379092266	-8.45916	2.69321438253948e-17	4.14775369355498e-17	Down
1092	BEX3	12666.8357736302	-0.623052	0.0604254628132011	-10.3111	6.27882020429324e-25	1.0719886286395e-24	Down
1093	BEX4	4121.71705517899	-0.216588	0.0528693925374106	-4.09667	4.19136373894327e-05	5.20417303174973e-05	Non-sig
1094	BEX5	312.765866003534	-0.693744	0.11873884031174	-5.8426	5.13914740656185e-09	6.92809678668379e-09	Down
1095	BFAR	3517.42786447557	0.388958355484062	0.0443420652861895	8.77176904083456	1.7588087629179e-18	2.76030313247969e-18	Non-sig
1096	BFSP1	117.742659056147	-0.751719	0.0897917961364048	-8.3718	5.6745273077779e-17	8.69682379174233e-17	Down
1097	BFSP2	9.38030079400175	4.89500293269396	0.214084762225829	22.864789076069	1.0415424526281e-115	3.93135948424357e-115	Up
1098	BGN	22282.6273083197	1.33833805098825	0.10838077766015	12.348481713103	4.96393934320715e-35	9.45823432680231e-35	Up
1099	BHLHA15	164.37832183132	4.06939949401201	0.109437424654184	37.1847154378045	1.20533304746481e-302	1.43261649317633e-301	Up
1100	BHLHA9	5.95548190760114	3.23794560126504	0.274598998022471	11.791541937819	4.31566444551498e-32	8.00535336779142e-32	Up
1101	BHLHB9	3.47607142893275	-2.75086	0.107719885196701	-25.5371	7.63081341851745e-144	3.49950865894521e-143	Down
1102	BHLHE22	32.8084770043373	0.140865461329164	0.166271944955182	0.847199215520896	0.396884090716143	0.421226967716619	Non-sig
1103	BHLHE23	0.266973461016472	-0.04539	0.345581722937428	-0.131344	0.895503495786663	0.912892485469197	Non-sig
1104	BHLHE40	9025.59218991284	-0.763447	0.0887786710517872	-8.59944	8.01073801059821e-18	1.24323378665332e-17	Down
1105	BHMT	15.7172624307688	-0.326639	0.16150569345641	-2.02246	0.0431290363817268	0.048422458057402	Non-sig
1106	BHMT2	435.817923473803	-2.50532	0.13500594014391	-18.5571	7.14017697228376e-77	1.97287994236857e-76	Down
1107	BICC1	1452.8685151711	-2.16485	0.100630640281747	-21.5129	1.17967224249004e-102	4.03213065977561e-102	Down
1108	BICD1	4161.79256641268	-0.113488	0.0711407176827935	-1.59526	0.110654854441126	0.121850947861897	Non-sig
1109	BICD2	2388.57943798639	-0.579937	0.0394361674329622	-14.7057	5.92445696458028e-49	1.30218655989859e-48	Down
1110	BID	1857.74950826454	2.06671814704395	0.0592373752506195	34.8887528912304	1.10111120947483e-266	1.09453846605498e-265	Up
1111	BIN1	3525.51173722812	-0.114084	0.0657927951250843	-1.73399	0.0829206732343462	0.0919447602477496	Non-sig
1112	BIN2	307.005379619904	1.76861904864524	0.100978806224469	17.5147549745609	1.10560946600171e-68	2.8590038069742e-68	Up
1113	BIRC3	1150.55495839945	1.58677567852099	0.112408650325438	14.1161349587159	3.02112506380878e-45	6.40845964432361e-45	Up
1114	BIRC7	18.843635150831	2.38417811508162	0.18321205850509	13.0132161307242	1.0291768152688e-38	2.04135006891238e-38	Up
1115	BIVM	1196.65580288603	-1.6808	0.0548016767998755	-30.6706	1.40641075036295e-206	9.73238752943295e-206	Down
1116	BLCAP	4992.54624244925	0.0957562386071627	0.0392079351567661	2.44226680707102	0.0145953554704413	0.0167423353952096	Non-sig
1117	BLID	2.71485362837196	-2.71465	0.174961443510608	-15.5157	2.71604210500269e-54	6.26035780327083e-54	Down
1118	BLK	23.3191421847059	1.73247730212556	0.179796878730076	9.63574737427159	5.64794879515602e-22	9.30331663375678e-22	Up
1119	BLMH	1427.44259798862	-0.40941	0.0485746344043796	-8.42847	3.50218976457565e-17	5.38399969068722e-17	Non-sig
1120	BLNK	259.091670137272	2.9792118033666	0.096250439342088	30.9527086185867	2.3361194453785e-210	1.65354121803368e-209	Up
1121	BLOC1S2	1328.85793308745	0.49325501968272	0.0405897839895907	12.1521962228036	5.58449926925329e-34	1.05407849095583e-33	Non-sig
1122	BLOC1S3	1016.27771599339	1.13632856908169	0.0476443229769175	23.8502406599883	1.00683411871245e-125	4.08617400327559e-125	Up
1123	BLOC1S4	1158.67053582024	0.604077200959636	0.0437125219116861	13.8193170867623	1.94910127952197e-43	4.04471814497612e-43	Up
1124	BLOC1S5	809.810672083318	0.233466491693105	0.0473661699628827	4.92897128638552	8.2663721216977e-07	1.06764494244627e-06	Non-sig
1125	BLOC1S6	2757.98101931807	-0.916103	0.0380250772160025	-24.0921	3.02612010279209e-128	1.24808314332733e-127	Down
1126	BLVRA	1863.34831050527	-0.222223	0.0555146636054972	-4.00297	6.25530449404607e-05	7.73460285024284e-05	Non-sig
1127	BLVRB	2994.01191363685	0.52421346641685	0.0739265397226798	7.09100504884077	1.33141487013152e-12	1.90940106433251e-12	Up
1128	BLZF1	1307.98930862867	0.237847536330644	0.0342487208144986	6.94471298997991	3.79230521250383e-12	5.39910193289638e-12	Non-sig
1129	BMERB1	1528.79191425588	-2.27228	0.0933472645143997	-24.3422	7.01693731074447e-131	2.95222244312686e-130	Down
1130	BMF	1950.63911901479	0.408360362691088	0.0779642832409711	5.2377876857911	1.62512859347289e-07	2.13002424907876e-07	Non-sig
1131	BMI1	2828.78751527047	0.27381604339076	0.0584038741511379	4.68831986525717	2.75457232304628e-06	3.51198333473431e-06	Non-sig
1132	BMP1	3955.93428062897	-0.506871	0.0641027829050032	-7.90716	2.63316638944874e-15	3.93096663518341e-15	Down
1133	BMP10	4.37385784755112	-4.72143	0.253046036071545	-18.6584	1.07969304665488e-77	3.00849338135014e-77	Down
1134	BMP15	0.739867522289822	0.54737415150459	0.462309055398244	1.18400049731465	0.236412865956177	0.255198024330056	Non-sig
1135	BMP2	178.209285663457	-1.46434	0.1177418631552	-12.4369	1.64789820575885e-35	3.15541537000338e-35	Down
1136	BMP3	201.560376462346	-1.62047	0.179982453574916	-9.00349	2.1866246311405e-19	3.47825140329426e-19	Down
1137	BMP4	911.635656560475	-0.742738	0.114749183284106	-6.47271	9.626269659975e-11	1.33982239798717e-10	Down
1138	BMP5	4.81706908921838	0.484737054357403	0.264063250671065	1.83568540160563	0.0664041982430613	0.0739431850870212	Non-sig
1139	BMP6	715.535928330903	-1.73378	0.121131915277421	-14.3132	1.81013878671966e-46	3.87954876694262e-46	Down
1140	BMP8A	1002.42202937569	-2.67768	0.077644229096765	-34.4865	1.27900719957998e-260	1.23568212725484e-259	Down
1141	BMP8B	320.119648598309	0.976416343050418	0.0884790720518532	11.0355626523545	2.57435115141231e-28	4.58369467485887e-28	Up
1142	BMPER	229.694668033794	-3.52867	0.117480477869232	-30.0363	3.30023348007628e-198	2.17677665698217e-197	Down
1143	BMPR1A	2814.64687448631	-0.19592	0.043664733089282	-4.48691	7.22639070210547e-06	9.13592757579652e-06	Non-sig
1144	BMPR1B	1407.20700809029	0.0819401808184207	0.088468608148777	0.926206284161525	0.354338787375499	0.377417111422582	Non-sig
1145	BMS1	2862.3543188558	-0.260896	0.0346648769498979	-7.52625	5.22195579796987e-14	7.65112861335472e-14	Non-sig
1146	BMT2	798.867395868276	0.41988787768374	0.0462189317365479	9.0847594677683	1.039282219076e-19	1.65931584812681e-19	Non-sig
1147	BMX	47.7376199670935	-2.51966	0.135112205571355	-18.6487	1.29486718679093e-77	3.6061154687702e-77	Down
1148	BNC2	4429.59	-2.9378	0.0872721690464123	-33.6625	2.04739325193204e-248	1.83920993576981e-247	Down
1149	BNIP1	457.335574484282	0.126686709376605	0.0471736537954965	2.68553947349102	0.00724128206236497	0.00840546659420224	Non-sig
1150	BNIP2	2857.99382449447	-0.577361	0.0372363943422289	-15.5053	3.19498802759184e-54	7.35992556646063e-54	Down
1151	BNIP3L	8073.69365034531	-1.20555	0.0504905955055163	-23.8768	5.33919432492277e-126	2.16915274160753e-125	Down
1152	BNIP5	5.73255105632287	0.920473048957573	0.215826449443505	4.2648760211316	2.00013233094327e-05	2.50089208859344e-05	Up
1153	BNIPL	717.548144657392	3.56832828458744	0.143915073621112	24.7946806043531	1.02311703193718e-135	4.43093217942146e-135	Up
1154	BOD1	3381.56114393394	-0.13308	0.0483079018905218	-2.75484	0.00587213234654398	0.00683823698405343	Non-sig
1155	BOD1L1	3913.01533166195	-0.985039	0.0462157905858269	-21.3139	8.43379206533901e-101	2.83943777643272e-100	Down
1156	BOD1L2	2.27287730713457	-2.14811	0.195262505972439	-11.0011	3.77338519922503e-28	6.70088482747368e-28	Down
1157	BOK	1777.83693734924	0.679112596672849	0.0712558628245758	9.53062063601349	1.56345699106506e-21	2.55927052326652e-21	Up
1158	BOLA1	971.63821483249	1.07726409371252	0.0592868319216163	18.1703771106674	8.85873969932673e-74	2.38476102422168e-73	Up
1159	BOLA3	369.588853136689	1.97270441187053	0.0632675023072637	31.1803744407346	1.96628013942338e-213	1.41966342747086e-212	Up
1160	BOLL	11.9170207452295	4.09617355121152	0.173057900650674	23.6693819571974	7.45570636180496e-124	2.97978127549093e-123	Up
1161	BORA	279.710518856126	2.07985194730133	0.0627407118643824	33.1499577466868	5.67129444968365e-241	4.85256006310777e-240	Up
1162	BORCS5	683.680604048221	0.822734977179223	0.0497761048885071	16.5287135066526	2.27957200514905e-61	5.55526855133649e-61	Up
1163	BORCS6	236.08242386817	-0.340847	0.0514119015084395	-6.62973	3.36307995572194e-11	4.71732807483613e-11	Non-sig
1164	BORCS7	1121.0399788045	-0.867554	0.046361788021592	-18.7127	3.901520552961e-78	1.09125607375306e-77	Down
1165	BORCS8	928.665535849649	0.562798128140733	0.055232737021544	10.1895752137217	2.20726550995332e-24	3.74044435415768e-24	Up
1166	BPGM	1105.31263878508	1.27588177254694	0.048927238306472	26.0771262942542	6.62725694840856e-150	3.18647402545804e-149	Up
1167	BPHL	766.703466089778	1.4871649887605	0.0529405751882755	28.0912132796368	1.25430030476018e-173	7.08437229023374e-173	Up
1168	BPI	64.3853867243416	-2.63239	0.203490181859138	-12.9362	2.81230847438512e-38	5.55255244043884e-38	Down
1169	BPIFA1	0.396373800199118	0.531476740946512	0.556022405766652	0.955854899792579	0.339145547242005	0.362006140336131	Non-sig
1170	BPIFA2	11.2126347077532	5.37536989043204	0.237709673810741	22.6131726330658	3.21573895193537e-113	1.19200931423224e-112	Up
1171	BPIFA3	0.378468725091607	-1.73155	0.335547830655201	-5.16037	2.464641588898e-07	3.21674568407747e-07	Down
1172	BPIFB1	55.519972726439	5.3861025359908	0.227728009274187	23.6514715653878	1.13987249616888e-123	4.54277029031588e-123	Up
1173	BPIFB2	11.9668276829497	0.90670758871559	0.221277428060109	4.09760542078104	4.17446070081146e-05	5.18360109633316e-05	Up
1174	BPIFB3	42.9984752910142	8.05742202234441	0.279901849324324	28.7865980228241	3.15651837339448e-182	1.88091573869797e-181	Up
1175	BPIFB6	0.716420086207002	2.18859003314073	0.436231621154511	5.01703665440048	5.24745592912052e-07	6.80403131064044e-07	Up
1176	BPNT1	1859.60766852804	1.09928872267768	0.0481911735115268	22.8109971718108	3.56635097185026e-115	1.33993395199042e-114	Up
1177	BPNT2	6247.07165225724	1.07209213857265	0.045443197367931	23.5919169571729	4.66556706858372e-123	1.84938922936156e-122	Up
1178	BPY2	0.00233430499160158	-0.0842243	3.08288612108287	-0.0273199	0.978204548803041	0.982582296491937	Non-sig
1179	BPY2C	0.00114636679047298	-0.0914739	3.08288614148175	-0.0296715	0.976329036465607	0.981653430354013	Non-sig
1180	BRAF	2452.82183108227	-0.687008	0.0348128107804824	-19.7343	1.0938292666714e-86	3.29062429155789e-86	Down
1181	BRAP	1566.21144326946	0.327742055016836	0.0339215717546971	9.66175911266418	4.38272532337511e-22	7.2276932257598e-22	Non-sig
1182	BRAT1	3956.90615744703	-0.197469	0.0464371315820536	-4.25239	2.11502485093406e-05	2.64326903376499e-05	Non-sig
1183	BRCA1	538.884409875021	1.20969555813539	0.0832718441037659	14.5270657946277	8.1643378170782e-48	1.77511020318812e-47	Up
1184	BRD2	15647.6315829962	-0.478348	0.0332519122811443	-14.3856	6.37311302014874e-47	1.3712198019317e-46	Non-sig
1185	BRD3	2813.42381821468	0.544690540805258	0.0450913045955779	12.0797245874912	1.35171723703656e-33	2.54115620902951e-33	Up
1186	BRD3OS	1939.88426458234	0.221768453977237	0.0448969094239451	4.93950378372725	7.83216240070551e-07	1.01207091447414e-06	Non-sig
1187	BRD7	3360.7124786545	0.233486624593902	0.0357381139831971	6.53326654852799	6.43504672448419e-11	8.97672208810005e-11	Non-sig
1188	BRD8	4253.80474392496	-0.56226	0.041276941691981	-13.6217	2.9772200714512e-42	6.11190446004305e-42	Down
1189	BRD9	2691.3864134524	-0.217097	0.0422116018105997	-5.14306	2.70298407269024e-07	3.52574027909996e-07	Non-sig
1190	BRF2	371.547986083766	0.00315585732419283	0.0602747380711313	0.0523578770341324	0.958243537310045	0.968436287021709	Non-sig
1191	BRI3	5141.55961032757	0.667923071725951	0.0509565504334427	13.1076979513824	2.97491904021899e-39	5.93565719864357e-39	Up
1192	BRINP1	61.5326364110442	2.75659014326043	0.188391675966053	14.6322289937967	1.74959886150273e-48	3.8292873894987e-48	Up
1193	BRINP2	72.9812162785076	3.13788441835304	0.187891384911779	16.7005231231138	1.29920721230565e-62	3.2034424609103e-62	Up
1194	BRINP3	2.50330074966729	-0.840637	0.270473249963851	-3.10802	0.00188344157869437	0.00223310823221863	Down
1195	BRIX1	1982.94404930024	1.1508485266654	0.0448065583077387	25.6848231627429	1.72731172937951e-145	8.00684727713273e-145	Up
1196	BRK1	10035.7	0.514540630366217	0.0425076667576335	12.1046547508707	9.97883396116417e-34	1.87870412784524e-33	Up
1197	BRMS1	1848.93612878501	0.568538574772796	0.0415060992691521	13.6977115359848	1.04774749232577e-42	2.16093559910097e-42	Up
1198	BRMS1L	599.155454430731	-0.283038	0.0428528301146777	-6.60489	3.97821143916049e-11	5.5725904991207e-11	Non-sig
1199	BROX	2957.65704522595	0.990540808491489	0.0371707685423754	26.6483811697962	1.86869814108844e-156	9.39932709030096e-156	Up
1200	BRPF3	4656.09010516759	0.353880011231848	0.0457880714464404	7.72865071737715	1.08692445627154e-14	1.61021609472712e-14	Non-sig
1201	BRS3	45.0869621759173	-4.85778	0.169554263721926	-28.6503	1.5886042013924e-180	9.35820207948428e-180	Down
1202	BRSK1	577.682447716411	-0.188824	0.0913589998942987	-2.06683	0.0387497217659717	0.0435973077362589	Non-sig
1203	BRSK2	181.527429948161	-0.254917	0.149775124313064	-1.702	0.0887554121439532	0.0982105650095315	Non-sig
1204	BRWD1	4021.81461852559	-1.25536	0.0411970227005676	-30.4721	6.09996968688978e-204	4.15619140082983e-203	Down
1205	BRWD3	1630.38214313594	-1.25376	0.0478485114169676	-26.2027	2.47623015878943e-151	1.19991791205169e-150	Down
1206	BSDC1	6782.84459415283	-0.56569	0.0370323954556173	-15.2756	1.11273223874222e-52	2.52978335017626e-52	Down
1207	BSN	434.507342520016	0.860124777242467	0.106007578636034	8.11380458179895	4.9059013063339e-16	7.41028904039726e-16	Up
1208	BSND	49.1136370105307	5.43841302028767	0.175185350909712	31.0437658859418	1.38476450721996e-211	9.87832700290904e-211	Up
1209	BSPH1	0.170363450421849	0.191281227404964	0.852994374826346	0.224246762991732	0.822565298250277	0.844541817422569	Non-sig
1210	BST1	510.770210729872	0.401091922547742	0.0965898158196565	4.15252808118636	3.28822389231083e-05	4.08968225347075e-05	Non-sig
1211	BSX	0.184259042630202	0.187373744641073	0.567060751922332	0.330429753788951	0.741075262609057	0.766464043811037	Non-sig
1212	BTBD1	3394.21143779455	0.395074316249946	0.0358884285333929	11.0084038893579	3.48116155510164e-28	6.18478249442e-28	Non-sig
1213	BTBD10	1317.97295903839	0.122317469981622	0.0380846094114898	3.21172966906468	0.00131938462930034	0.00157106794971354	Non-sig
1214	BTBD11	168.23419027309	4.18572285408055	0.136178676197456	30.7369918034108	1.82479523576831e-207	1.27071060325287e-206	Up
1215	BTBD16	11.257271548462	0.806913962566508	0.147704601058072	5.46302523270255	4.68088034468945e-08	6.1938477356635e-08	Up
1216	BTBD17	23.223752944787	2.94828036359571	0.271593576462705	10.8554863557333	1.87804339924149e-27	3.31154026233098e-27	Up
1217	BTBD19	591.682128250985	-0.526787	0.08957558372206	-5.88092	4.07987335326801e-09	5.50871827568105e-09	Down
1218	BTBD2	8662.32857215997	0.193667428584432	0.0424783588159892	4.55920223809433	5.13483049485795e-06	6.51348348545049e-06	Non-sig
1219	BTBD3	2655.87712354127	0.192660339668834	0.0553474584558208	3.4809247803604	0.000499685797405627	0.000602509649986059	Non-sig
1220	BTBD7	2490.21616150846	-0.0570901	0.0409016687175723	-1.39579	0.16277786139927	0.177431076822248	Non-sig
1221	BTBD8	659.929439283165	-1.22518	0.0594313576118794	-20.615	2.01269001691539e-94	6.45085477896701e-94	Down
1222	BTBD9	1530.55479542386	-0.240118	0.0480336683634992	-4.99896	5.76413392278181e-07	7.46584779310211e-07	Non-sig
1223	BTC	595.519695012353	2.92644369379943	0.110085161071948	26.5834528950438	1.05465648055859e-155	5.27566696201901e-155	Up
1224	BTD	1760.83636914955	-1.10158	0.0476791516766205	-23.104	4.21575996219267e-118	1.61447760965573e-117	Down
1225	BTF3L4	5312.54106031692	1.03746803256345	0.0400260391011444	25.9198275887804	3.98118740544749e-148	1.88783372162172e-147	Up
1226	BTG1	6737.96072134691	-1.10181	0.0457874880469002	-24.0635	6.0289828271752e-128	2.48194728985812e-127	Down
1227	BTG2	16202.0004913589	-2.06636	0.0891956657029135	-23.1666	9.88132519861477e-119	3.80015106409106e-118	Down
1228	BTG3	4050.74659989766	1.42160168132144	0.0730094391789727	19.471477898037	1.91661302695277e-84	5.65705849979371e-84	Up
1229	BTLA	43.2549697811939	3.17112328415061	0.124558097476983	25.4589894064221	5.61364547506749e-143	2.55476131273495e-142	Up
1230	BTN2A1	1963.69067661283	-1.2598	0.0388165761426349	-32.4551	4.58682211160144e-231	3.69402569123097e-230	Down
1231	BTN2A2	888.91354001605	-0.923778	0.051973845920465	-17.7739	1.12589775024966e-70	2.95739119031825e-70	Down
1232	BTN3A1	3193.92284978181	-0.0202597	0.0630670290041698	-0.32124	0.748028455793868	0.773129166062936	Non-sig
1233	BTN3A2	2832.90030754977	0.26911185446417	0.0675283174630979	3.98517043773868	6.7431707167688e-05	8.32919802923898e-05	Non-sig
1234	BTN3A3	2317.70164494678	0.591324227438459	0.0668942806312992	8.83968288257194	9.59906645559307e-19	1.51277848985214e-18	Up
1235	BTNL3	4.57785016348358	0.615878119272602	0.227183842693917	2.71092394586515	0.00670960141553003	0.00779999978398991	Up
1236	BTNL8	18.8438760100482	1.45003330309934	0.171255906982924	8.4670556983703	2.51673760936019e-17	3.87866607186399e-17	Up
1237	BTNL9	1430.63758527197	0.438721136971076	0.121438748275704	3.61269482105532	0.000303031273131146	0.000367908852852153	Non-sig
1238	BTRC	1640.82043367048	-0.842684	0.0403488847137463	-20.8849	7.34057892412201e-97	2.39535494727934e-96	Down
1239	BUB3	5298.11835432685	0.483153131522076	0.0369786240017081	13.0657412103749	5.16788025006545e-39	1.02846262442513e-38	Non-sig
1240	BUD13	1354.29299894749	-0.145389	0.0398455592888507	-3.64882	0.000263450109861685	0.000320557185058762	Non-sig
1241	BUD23	4812.81203139837	1.02818544588083	0.0411995280345284	24.9562433098536	1.8268680862604e-137	8.04227005455225e-137	Up
1242	BUD31	2503.83767385853	1.45181775123237	0.0442565733772788	32.8045675578156	5.0681172994005e-236	4.21535620922748e-235	Up
1243	BVES	235.538582929587	-0.0272838	0.12487932158425	-0.218481	0.827054170587358	0.84892549972736	Non-sig
1244	BYSL	1294.48132345581	1.0406482424894	0.0482433262227122	21.5708228260488	3.37634985084218e-103	1.15761634137686e-102	Up
1245	BZW1	4895.32932464456	0.467245626166507	0.0413811588043071	11.291264905754	1.44935687706705e-29	2.61702109771919e-29	Non-sig
1246	C10orf105	14.443000365517	-2.161	0.13638176035876	-15.8452	1.51725162421529e-56	3.55863636289903e-56	Down
1247	C10orf120	0.884573330057507	1.78967938934962	0.353835466519662	5.0579423452176	4.23804515259988e-07	5.50672080529528e-07	Up
1248	C10orf143	263.678403822632	-0.168862	0.0727657776042787	-2.32062	0.0203071541180056	0.0231503051767061	Non-sig
1249	C10orf53	5.13371787047494	3.96196570417704	0.231296363733289	17.1293903640683	8.95885448491462e-66	2.26597712572061e-65	Up
1250	C10orf62	3.62255632644538	0.973659801725266	0.173592823801592	5.60887126784753	2.03650428977938e-08	2.71376199757471e-08	Up
1251	C10orf67	48.9146909284488	1.15150212000175	0.129156510631386	8.91555612932395	4.85374073742449e-19	7.68058473490274e-19	Up
1252	C10orf71	6.85067042329377	0.582045939858866	0.224453772891445	2.59316621129094	0.00950967994590039	0.0109891369439009	Up
1253	C10orf82	120.902406295067	-0.727775	0.139778992730012	-5.20661	1.92323143525906e-07	2.51626976749659e-07	Down
1254	C10orf88	588.792099588618	-0.0727526	0.035899195963517	-2.02658	0.0427054740006538	0.0479573399933381	Non-sig
1255	C10orf95	5.06254513255906	2.31346260406313	0.152368461207513	15.1833429682826	4.55939971840788e-52	1.02992157874829e-51	Up
1256	C10orf99	128.265623842595	6.14016175666654	0.219931425194328	27.9185284742332	1.58974562378316e-171	8.85625556673736e-171	Up
1257	C11orf1	1256.23566674425	1.53685178867781	0.0703833689845597	21.8354394063597	1.06909829345231e-105	3.74003281470428e-105	Up
1258	C11orf16	42.6363067753154	3.51374886694239	0.198777278168392	17.6768134633867	6.327271749471e-70	1.65468520067642e-69	Up
1259	C11orf21	66.4334772343553	1.02661479937379	0.127499477841461	8.05191375489652	8.15093384255815e-16	1.22735549265628e-15	Up
1260	C11orf24	2795.78398249454	0.90016199032751	0.0424321469514474	21.2141514158478	7.06907408606235e-100	2.36404125179977e-99	Up
1261	C11orf42	8.51207314767569	-0.278262	0.124355798563369	-2.23763	0.0252453354438563	0.0286827459481331	Non-sig
1262	C11orf49	2776.64065360412	0.999236541026305	0.0420029873482129	23.789654120133	4.27384418037082e-125	1.72502019341681e-124	Up
1263	C11orf54	1527.58217089143	-0.565729	0.0472829099103346	-11.9648	5.43526081228075e-33	1.01661695893469e-32	Down
1264	C11orf58	8566.08574477371	-0.187147	0.0356180967302696	-5.25427	1.48615224829008e-07	1.94886027682205e-07	Non-sig
1265	C11orf65	51.492717897776	0.050783355948879	0.0721502699777396	0.70385538355639	0.481522839053678	0.507716789789237	Non-sig
1266	C11orf68	3614.09327843326	0.393002628000949	0.0382822978416986	10.2659100983451	1.00370047315755e-24	1.70966885479444e-24	Non-sig
1267	C11orf71	543.845047043275	0.334331599487153	0.0656177622402105	5.09513869527046	3.48486033939738e-07	4.53720320102961e-07	Non-sig
1268	C11orf80	877.302798493882	1.49358099638268	0.0537557877297172	27.7845616158091	6.6656710902936e-170	3.66979197210725e-169	Up
1269	C11orf87	9.24233521781829	1.51291333503481	0.23692475316842	6.3856279886439	1.70695506898757e-10	2.36496807598948e-10	Up
1270	C11orf94	9.81354190149863	3.11925938232118	0.126291310337825	24.6989232590688	1.09835521171821e-134	4.72243952356466e-134	Up
1271	C11orf95	3267.15353935453	-1.61195	0.0542831968279174	-29.6952	8.85292595565702e-194	5.68901511515603e-193	Down
1272	C11orf97	12.1883841514587	3.90976426625594	0.298374178223582	13.103561070644	3.14164118997532e-39	6.26507817527012e-39	Up
1273	C11orf98	1.60273757317674	0.698323921869656	0.149525219644867	4.67027517851653	3.00796523847221e-06	3.83347248586398e-06	Up
1274	C12orf29	861.050175684099	0.24994923255256	0.0433799853149807	5.76185608956957	8.31939209546836e-09	1.11667902047598e-08	Non-sig
1275	C12orf4	975.174270765426	0.389019758884702	0.0445858873819115	8.72517699496382	2.65764629810816e-18	4.161675249626e-18	Non-sig
1276	C12orf40	0.731796234160709	0.393080098576306	0.290201969185323	1.35450527672086	0.17557523107062	0.191017464249434	Non-sig
1277	C12orf43	983.524779514905	0.071805164441808	0.0403618355451481	1.77903614818231	0.0752338357648022	0.083552987772642	Non-sig
1278	C12orf45	892.103441400859	0.687494591727474	0.0518536295922504	13.258369705912	4.03573985348005e-40	8.11286385135586e-40	Up
1279	C12orf50	3.30556088630007	-0.626427	0.143193043134154	-4.37471	1.21596421352344e-05	1.52879020740684e-05	Down
1280	C12orf54	20.6330082269641	-3.02452	0.115759046450477	-26.1277	1.76663883267487e-150	8.51803723587663e-150	Down
1281	C12orf57	3392.80235338762	-0.464139	0.0747986715149632	-6.20518	5.46359869475429e-10	7.4953275742457e-10	Non-sig
1282	C12orf60	104.055083439156	0.905700155850875	0.0800233485993559	11.3179487200085	1.06945057174517e-29	1.93442898909336e-29	Up
1283	C12orf66	695.394788423032	1.11481426365655	0.044396272567511	25.1105374209359	3.81570142925633e-139	1.70299043328221e-138	Up
1284	C12orf73	674.378410993227	0.342548530866044	0.0528818349807309	6.47762187130726	9.31795061069012e-11	1.29749236744972e-10	Non-sig
1285	C12orf75	1588.30657857902	2.14655899669296	0.107053040424128	20.0513594774013	1.96404199418182e-89	6.045938851897e-89	Up
1286	C13orf46	70.8842795281936	1.50873942196628	0.135203111313317	11.1590584514728	6.4672865646662e-29	1.15750453053259e-28	Up
1287	C14orf119	2741.39525560481	1.04379510303106	0.0487049439179491	21.4309887059822	6.87056379695269e-102	2.3344541799782e-101	Up
1288	C14orf132	1246.97676130305	0.0722823947207618	0.101938287782191	0.709079937414738	0.478274872228744	0.504532589483452	Non-sig
1289	C14orf180	17.6203599907685	-3.00972	0.231146236035677	-13.0208	9.3130001212004e-39	1.84816033927512e-38	Down
1290	C14orf28	398.227350891838	-1.33772	0.0489713814845575	-27.3164	2.71117047671584e-164	1.43401288158806e-163	Down
1291	C14orf39	25.1203457738162	-1.97057	0.228057422112135	-8.64068	5.58783761134736e-18	8.70874922883532e-18	Down
1292	C14orf93	660.759395466944	-0.0870097	0.0436415998603277	-1.99373	0.0461812984423718	0.0517742702314327	Non-sig
1293	C15orf39	5880.10492922436	1.06317537291224	0.0524624748871813	20.2654	2.59605849168711e-91	8.11733451660777e-91	Up
1294	C15orf40	1260.73559414367	-0.524504	0.0459165145407163	-11.423	3.20950274202921e-30	5.84427618645577e-30	Down
1295	C15orf61	418.168470987171	0.68595933255458	0.0589451868524252	11.6372407856123	2.66498136215971e-31	4.90347705307917e-31	Up
1296	C15orf62	195.210754190465	-0.727102	0.0824071896851868	-8.82329	1.11145911457667e-18	1.75037292123742e-18	Down
1297	C15orf65	122.441077515799	2.16215152233393	0.0721686973524482	29.9596861472321	3.29073599610673e-197	2.1585611339138e-196	Up
1298	C16orf54	69.8380656448824	3.00915311118347	0.124402720671229	24.1888046736216	2.91817404082179e-129	1.21619379360084e-128	Up
1299	C16orf70	1160.09814802232	0.0771635914432184	0.0418628673080811	1.84324668626611	0.0652930012942095	0.0727424437841466	Non-sig
1300	C16orf71	137.906265251525	1.1071164621504	0.0824540683949841	13.4270689573124	4.19696850760959e-41	8.51322217123114e-41	Up
1301	C16orf72	2754.18341966567	-0.0758177	0.0352967898357542	-2.14801	0.0317132622854614	0.0358655829571302	Non-sig
1302	C16orf74	61.0764343614192	1.97026761566285	0.112066868878902	17.5811784104711	3.43365238179819e-69	8.92081436619838e-69	Up
1303	C16orf78	0.442857864457894	-0.284925	0.36543170074398	-0.779695	0.435570231011501	0.461022154707157	Non-sig
1304	C16orf86	141.895522434483	-1.97038	0.0617590227528728	-31.9043	2.32669931979356e-223	1.78649441574828e-222	Down
1305	C16orf87	469.702558221048	0.655948871497811	0.0493645677744392	13.2878479660762	2.72297521616243e-40	5.48098741522064e-40	Up
1306	C16orf89	160.822694635688	0.0541197985362184	0.171331965574351	0.315876832176612	0.752095997522916	0.777083909109173	Non-sig
1307	C16orf90	3.30275596019434	1.45987766573919	0.146739456859835	9.94877381298791	2.55309501186858e-23	4.26672951859379e-23	Up
1308	C16orf91	673.019166936002	0.984492006948024	0.0525248934266454	18.7433413515238	2.19407016317211e-78	6.15237454590739e-78	Up
1309	C16orf95	59.2379275758536	-1.48346	0.0532745446769257	-27.8455	1.22150603748643e-170	6.76106647696651e-170	Down
1310	C17orf100	257.060811780761	1.61333580761602	0.0627895185085998	25.6943490878188	1.35185742897534e-145	6.26832814447337e-145	Up
1311	C17orf107	120.505822064411	-2.40679	0.0824303465965996	-29.1978	2.0659033635537e-187	1.27316535580407e-186	Down
1312	C17orf113	279.429699525796	-1.16348	0.0639217459189374	-18.2016	5.00794136229626e-74	1.35141989680924e-73	Down
1313	C17orf114	60.7880883519231	1.42593561514681	0.103324581240885	13.8005457948333	2.52930359165613e-43	5.2466280101766e-43	Up
1314	C17orf50	10.2574764695409	3.18276962578153	0.157835129842294	20.1651535305335	1.98130999873002e-90	6.15414118538543e-90	Up
1315	C17orf58	803.589542831635	1.88864089747631	0.0589292628827821	32.0493	2.24608519606178e-225	1.74099706863908e-224	Up
1316	C17orf64	8.08809804116052	2.53054090576904	0.197823612066216	12.7919052702465	1.81957639447248e-37	3.55850228831863e-37	Up
1317	C17orf67	265.870400800851	0.229821212922081	0.0682223101421984	3.36871050603617	0.000755207036539813	0.000905535101803351	Non-sig
1318	C17orf75	938.72695430296	-0.426525	0.0473827229407957	-9.00171	2.22234052543033e-19	3.53397553314915e-19	Non-sig
1319	C17orf78	7.02854606492964	0.301928943689884	0.108339783059401	2.78687048435698	0.00532197446101038	0.00621105522196152	Non-sig
1320	C17orf97	460.815228642552	1.47543071624004	0.0800085097614288	18.4409223548784	6.1680056255068e-76	1.69368622557134e-75	Up
1321	C17orf98	2.14576857448978	0.626089185791816	0.194477665501781	3.21933721374335	0.00128487289925342	0.00153032581640681	Up
1322	C18orf21	696.429374331289	0.42417667864639	0.0536844988485416	7.9012878530003	2.76036351144199e-15	4.11966365054468e-15	Non-sig
1323	C18orf25	2256.06419596276	0.142857692865247	0.054838186052256	2.60507692083609	0.00918536359015765	0.0106175344022072	Non-sig
1324	C18orf54	355.419880921929	0.944463913211401	0.0588473486831038	16.0493876843525	5.77307895463026e-58	1.36918336554914e-57	Up
1325	C18orf63	0.296184777223079	-1.32911	0.466362707380956	-2.84995	0.00437256341144198	0.00512238196316202	Down
1326	C19orf18	50.6443215134267	-1.79269	0.0934026053451827	-19.1932	4.21946763818572e-82	1.21961357432964e-81	Down
1327	C19orf25	1237.50090034603	-0.0135862	0.0476550687143362	-0.285094	0.775572427487729	0.799473521332698	Non-sig
1328	C19orf38	114.364347187074	1.28211734271682	0.0914335080562484	14.0224013053079	1.1370131216449e-44	2.39674999522452e-44	Up
1329	C19orf44	742.078623610412	-0.670054	0.0617389506333102	-10.853	1.92932701422038e-27	3.40119379274115e-27	Down
1330	C19orf53	8747.39475385216	1.69728647209526	0.0681268755914147	24.9136109260991	5.2980707465738e-137	2.32242348293768e-136	Up
1331	C19orf54	1428.15837202921	1.55239665777564	0.0586989962353928	26.4467326076627	3.97857166370623e-154	1.9704553679507e-153	Up
1332	C19orf67	18.2875025222837	1.08894499065427	0.116082472953613	9.38078732255657	6.54819106202419e-21	1.06212646604073e-20	Up
1333	C19orf73	51.2755971023628	3.44751986701825	0.0975274773430084	35.3492160459884	1.03079113972131e-273	1.06001742236812e-272	Up
1334	C19orf84	83.4366528344686	6.0267761285065	0.169807978217806	35.4917135917854	6.59779781696865e-276	6.83022024006641e-275	Up
1335	C1D	1638.4417256333	1.20650420490089	0.0405447407020953	29.7573540737564	1.39299139982774e-194	8.98885742047178e-194	Up
1336	C1GALT1	1573.15792886225	1.16215893986263	0.0532882554987621	21.8089132208434	1.9095835521593e-105	6.66825715271501e-105	Up
1337	C1GALT1C1	1458.20979742846	1.41038677217814	0.0460758243853	30.6101256134684	8.97504084369209e-206	6.16665738892012e-205	Up
1338	C1GALT1C1L	121.00157873661	1.49208737861682	0.0920134459732813	16.2159710772064	3.88882136928613e-59	9.30421389558694e-59	Up
1339	C1QA	5832.36851027818	2.46874601586319	0.116729077790266	21.149366229886	2.79673776349742e-99	9.2926577436783e-99	Up
1340	C1QB	9824.23196902176	2.72634785695997	0.122103759577802	22.3281237726574	1.97026954315162e-110	7.15944730520629e-110	Up
1341	C1QBP	5332.01296978672	1.62108765654104	0.055198052663668	29.3685660691444	1.38454804012216e-189	8.65314588271669e-189	Up
1342	C1QC	9339.84503259973	3.08874531587106	0.120515333009128	25.629479990211	7.16110985340832e-145	3.30760835966999e-144	Up
1343	C1QL1	526.286883969215	4.16135125910696	0.148303458199478	28.0597048081622	3.04138237269561e-173	1.71092948804711e-172	Up
1344	C1QL2	16.1016743812317	0.476924800834714	0.198201404540536	2.40626347699355	0.0161166364377479	0.0184491350810409	Non-sig
1345	C1QL3	30.9248082932387	1.58348304747896	0.113747674571562	13.9210146795814	4.72153127314337e-44	9.86806407924039e-44	Up
1346	C1QTNF1	3791.91221315947	-2.07724	0.0934115275981022	-22.2375	1.49067327415055e-109	5.37134876611671e-109	Down
1347	C1QTNF12	162.096595459047	2.28978555488225	0.114712029398865	19.9611633311833	1.19888664383624e-88	3.65855319272746e-88	Up
1348	C1QTNF2	86.2085803691975	-1.3344	0.111394039958843	-11.9791	4.57253182405424e-33	8.56078340898549e-33	Down
1349	C1QTNF3	610.291335864919	0.489363364937395	0.108428181311033	4.51324885302305	6.38420388034901e-06	8.08241359396429e-06	Non-sig
1350	C1QTNF4	415.416888510596	-1.7888	0.119519383051088	-14.9666	1.21312390040425e-50	2.70637422148668e-50	Down
1351	C1QTNF5	2.91062237258522	1.32433001248556	0.157307762489487	8.41872003979503	3.80619742808688e-17	5.85019646375362e-17	Up
1352	C1QTNF6	1408.32234562348	0.58544719068576	0.0865349774470296	6.76543991756545	1.32904741550329e-11	1.87373302903045e-11	Up
1353	C1QTNF7	520.876299184544	-2.62543	0.106197002740255	-24.7222	6.17068969653446e-135	2.65754925834898e-134	Down
1354	C1QTNF9	13.076358608683	0.826606653283427	0.164867421587891	5.01376588122817	5.33749255371527e-07	6.91961720905646e-07	Up
1355	C1QTNF9B	4.37910817823068	0.962093148654339	0.169199720385979	5.68613911689457	1.29943554723212e-08	1.73710473197961e-08	Up
1356	C1R	28567.6902258056	-2.53532	0.0772675198801567	-32.8122	3.94378939203851e-236	3.28197024795811e-235	Down
1357	C1orf100	7.51115147055366	0.771420586708012	0.116993276526469	6.59371725975624	4.28948268324784e-11	6.00209778780804e-11	Up
1358	C1orf105	5.38105376740052	3.34634820347213	0.209444188868093	15.977278823332	1.84004915217317e-57	4.34668108903386e-57	Up
1359	C1orf112	506.710732739441	0.655878360083261	0.0492422844558663	13.3194137382293	1.78503691747518e-40	3.59771821199091e-40	Up
1360	C1orf115	1317.54436004687	-1.19464	0.076569925724472	-15.602	7.05960172375654e-55	1.63352834148838e-54	Down
1361	C1orf122	2997.91018864802	1.53711414488393	0.065979580745739	23.296815886227	4.77528571525159e-120	1.85489967073241e-119	Up
1362	C1orf127	19.0824791381118	1.68419829887619	0.115804880400428	14.543413827229	6.43041279820348e-48	1.39949132947973e-47	Up
1363	C1orf131	873.995982904717	0.308247099343914	0.0415182946357436	7.42436802976345	1.13319665374544e-13	1.65097051519808e-13	Non-sig
1364	C1orf146	4.37916083096947	0.619094061622423	0.124963843291697	4.95418550930211	7.26338868044934e-07	9.39357832936275e-07	Up
1365	C1orf158	96.6687231177846	5.23286032724399	0.234111223082347	22.3520267774748	1.15385638997809e-110	4.20069908594044e-110	Up
1366	C1orf159	1373.60316697967	0.679055563110052	0.0532521887121723	12.7516930201751	3.05047572731653e-37	5.95296340586581e-37	Up
1367	C1orf162	1053.8773425105	0.898163925413869	0.0769610725030733	11.6703665398894	1.80643255851461e-31	3.32772939618363e-31	Up
1368	C1orf189	19.2958330232864	2.82337411720092	0.18392201547015	15.3509307191077	3.491411311179e-53	7.98220947390452e-53	Up
1369	C1orf194	302.171757746716	5.63600167062057	0.203460324968025	27.7007405326139	6.8402083333919e-169	3.73534225878845e-168	Up
1370	C1orf198	5485.78283007848	0.391737345025812	0.0524522407985362	7.4684577639006	8.11401506731749e-14	1.18504103496366e-13	Non-sig
1371	C1orf21	3314.68983056476	-1.83076	0.0854537483108555	-21.424	7.97681477733288e-102	2.70736205252146e-101	Down
1372	C1orf216	988.377143815212	-0.516308	0.0478272917867648	-10.7953	3.62411377242624e-27	6.3628443479838e-27	Down
1373	C1orf226	834.124010258933	2.12306153611104	0.0731123879088259	29.0383284807848	2.16061156820804e-185	1.31737761247393e-184	Up
1374	C1orf232	4.00217134213977	2.6026330430581	0.227295128265383	11.4504567824232	2.33909657477772e-30	4.26333866700983e-30	Up
1375	C1orf35	1792.25076090358	-0.154965	0.0471560253330558	-3.28622	0.00101541089387252	0.00121311953354961	Non-sig
1376	C1orf43	12055.7482339846	1.38246106899561	0.0397269344637906	34.7990875121681	2.51078939451077e-265	2.48463868068935e-264	Up
1377	C1orf52	1101.7136039673	-0.243207	0.0379795289712433	-6.40362	1.51734641920323e-10	2.1047150912853e-10	Non-sig
1378	C1orf53	215.377827137725	2.40206869910552	0.0795302398911338	30.2032120410253	2.14937467076032e-200	1.4385205499596e-199	Up
1379	C1orf54	229.766266360145	0.656370397890451	0.0750996863804413	8.73998853424498	2.3313408718887e-18	3.65292149766697e-18	Up
1380	C1orf56	908.741906030182	1.25756005431687	0.0571220064451679	22.0153340643596	2.05351857241376e-107	7.29757735910325e-107	Up
1381	C1orf68	0.897328921138254	-3.68737	0.315611044449177	-11.6833	1.55197004917556e-31	2.86067128678671e-31	Down
1382	C1orf74	247.085900052473	1.77157034075352	0.0501240319608663	35.3437317679602	1.25148569904316e-273	1.28611539622305e-272	Up
1383	C1orf87	48.5815912105096	2.92094274878032	0.223208645844621	13.0861541573691	3.95112603154524e-39	7.87023650810818e-39	Up
1384	C1orf94	6.25785240664115	3.9819165866153	0.266301096049561	14.9526856843061	1.4959240469183e-50	3.33295579263757e-50	Up
1385	C2	1617.37296115488	1.71167096238778	0.103279919670969	16.5731244547909	1.09011331865931e-61	2.66623262256423e-61	Up
1386	C20orf141	3.95593511249453	1.00380659064094	0.194258274613521	5.16738137738549	2.37396539452748e-07	3.09918250569392e-07	Up
1387	C20orf173	1.20627737530028	1.47800292246567	0.221507598098396	6.67247053895246	2.5153255739654e-11	3.53588519233931e-11	Up
1388	C20orf203	89.6256866450831	-3.98514	0.130101798667735	-30.6309	4.74619361622482e-206	3.26831038392502e-205	Down
1389	C20orf27	4760.77885976973	0.234716519400414	0.0611966700065528	3.83544593807606	0.00012533667468866	0.000153615786712826	Non-sig
1390	C20orf85	375.553277403659	5.56926964791758	0.272622611998937	20.428494933279	9.33347037424609e-93	2.94754191855524e-92	Up
1391	C20orf96	1713.27	0.000317317982379238	0.0672677034982827	0.00471724120011528	0.996236200035758	0.99681548197143	Non-sig
1392	C21orf58	860.316450808357	1.30731754908616	0.0744348002322333	17.5632573071653	4.70935715626553e-69	1.22146733008013e-68	Up
1393	C21orf62	256.065969048134	-4.88577	0.146923641915418	-33.2538	1.79724538990561e-242	1.55063728988681e-241	Down
1394	C21orf91	1401.4818292537	0.991358161212235	0.0539496584663498	18.3756151455635	2.05959671336739e-75	5.62755368735371e-75	Up
1395	C22orf15	41.0796777714262	0.713027109088483	0.128624636021755	5.54347231713748	2.96531573062771e-08	3.93993177078168e-08	Up
1396	C22orf23	56.0799031532124	0.371529276240317	0.0719659149904927	5.16257281366324	2.43578578633401e-07	3.17935225225072e-07	Non-sig
1397	C22orf39	1242.47319790628	-0.992314	0.0478136861445544	-20.7538	1.13347476503823e-95	3.66550922659156e-95	Down
1398	C22orf42	1.01549711031008	2.23579064555804	0.292741326668898	7.63742745514988	2.21604824553231e-14	3.26669895093841e-14	Up
1399	C2CD2	2757.67	-1.66935	0.0538088303559746	-31.0237	2.58197675442003e-211	1.83933183052912e-210	Down
1400	C2CD2L	1275.32579123397	0.509674983906401	0.0545454386588683	9.34404409310833	9.2723230723222e-21	1.49990043264105e-20	Up
1401	C2CD4A	70.909909259755	3.43054170573003	0.184196736580789	18.6243348791654	2.04011145244674e-77	5.67340744550954e-77	Up
1402	C2CD4B	338.903543029905	2.82949102262374	0.161818690725307	17.4855636882324	1.84578790815511e-68	4.76428622226637e-68	Up
1403	C2CD4C	61.1529481207775	0.366663133991963	0.172882950310222	2.12087503905978	0.0339323197281563	0.0383052580822186	Non-sig
1404	C2CD6	101.787906758059	0.275476152634942	0.118015393862143	2.33423914982425	0.0195832029913202	0.0223381501603135	Non-sig
1405	C2orf42	910.131949071568	0.32582427192056	0.0341019705527747	9.55441186063806	1.24287846647709e-21	2.03644295496515e-21	Non-sig
1406	C2orf49	1942.67989782609	-0.385823	0.0333055669283388	-11.5843	4.94810750253228e-31	9.08384790086741e-31	Non-sig
1407	C2orf50	279.395735931037	2.74184636486924	0.108219	25.3360164812184	1.28153991165047e-141	5.79311401393192e-141	Up
1408	C2orf66	31.7462986480265	0.266037209870603	0.155901337140374	1.70644597891462	0.0879250761653665	0.0973126316424663	Non-sig
1409	C2orf68	3838.64419820984	-0.00689245	0.0400240476587802	-0.172208	0.863274181800745	0.882884980092989	Non-sig
1410	C2orf69	1052.81970707132	0.866002770175557	0.0436347355823946	19.8466372860287	1.17827145849191e-87	3.57241387581524e-87	Up
1411	C2orf72	78.9014259434202	3.11449069074648	0.144434657597357	21.5633196530211	3.97078213568777e-103	1.361122242926e-102	Up
1412	C2orf73	40.9854348560945	0.4873934955302	0.141596344476215	3.44213332154256	0.000577145726092254	0.000694611117500057	Non-sig
1413	C2orf76	536.542669338182	0.833209418882926	0.0496425539734883	16.7841771260984	3.18614970142317e-63	7.89881549959031e-63	Up
1414	C2orf78	0.717700797720343	0.776678990505387	0.325487383933686	2.38620305683991	0.0170233487612822	0.0194683652537275	Up
1415	C2orf80	2.13208533939286	2.77593705134542	0.251275171007634	11.0473989141613	2.25658495546916e-28	4.01975284165527e-28	Up
1416	C2orf88	3692.05716154669	4.12687233794377	0.126759062417774	32.5568228356121	1.6764282037367e-232	1.36216388201838e-231	Up
1417	C3	104894.586501344	1.07951962223023	0.136640050514704	7.90046269862923	2.77869988895902e-15	4.14662990752634e-15	Up
1418	C3AR1	741.74758652605	2.00964610985559	0.110587323258023	18.172481715347	8.52536386762427e-74	2.29621409074604e-73	Up
1419	C3orf14	492.812475760963	0.708167359086213	0.0847115868187671	8.35974611833532	6.28533700288833e-17	9.62248064093828e-17	Up
1420	C3orf18	730.123429622969	-1.53386	0.0552528958118825	-27.7607	1.29401086946201e-169	7.10398664847858e-169	Down
1421	C3orf20	8.86608296374435	0.804561300939946	0.116789994330371	6.88895744496772	5.6202747163175e-12	7.98176932889584e-12	Up
1422	C3orf22	5.80397152773671	-0.649631	0.149909288104253	-4.33349	1.46761103689772e-05	1.84188753066734e-05	Down
1423	C3orf38	1297.55915677756	1.42153719149251	0.0392314792173917	36.2346059809626	1.73675809157304e-287	1.91031055143407e-286	Up
1424	C3orf52	88.9039540530549	1.88592394345294	0.0928500861319796	20.3114937424209	1.01762020858097e-91	3.19090588586626e-91	Up
1425	C3orf56	0.65579846230354	-1.57837	0.428690181803375	-3.68185	0.000231544719118741	0.000282156980485636	Down
1426	C3orf62	567.345	-1.62086	0.0492530325542774	-32.9089	1.64167503705958e-237	1.37952367330123e-236	Down
1427	C3orf70	303.604671318422	-2.32421	0.0920535072220296	-25.2484	1.17854413275313e-140	5.29046753157905e-140	Down
1428	C3orf84	1.00554103878744	0.543958135162302	0.225902674202687	2.40793136726768	0.0160431967127961	0.0183664242675246	Up
1429	C3orf85	0.393946761665045	0.941057452637243	0.424515667421342	2.21677908462969	0.0266381914401079	0.0302475013441565	Up
1430	C4A	2523.8901356083	-0.361442	0.134408828826048	-2.68913	0.00716390551428424	0.00831814400207828	Non-sig
1431	C4B	2628.72388120862	-0.191427	0.127426489907001	-1.50226	0.133031021880874	0.145755319127633	Non-sig
1432	C4BPA	84.7345535986291	-0.487585	0.174517058837449	-2.79391	0.00520751647440115	0.00608027801862565	Non-sig
1433	C4orf17	0.654023530426009	1.37554358104154	0.305820181172732	4.49788361175749	6.86332499470734e-06	8.68046665520887e-06	Up
1434	C4orf3	6568.63605239124	-0.650906	0.0518664802934418	-12.5496	3.9930785378921e-36	7.70601960328161e-36	Down
1435	C4orf33	689.080501556987	-0.570014	0.0722729935621805	-7.88695	3.0965790981708e-15	4.61921792461676e-15	Down
1436	C4orf45	3.33122484308443	-0.315985	0.158223814533237	-1.99708	0.0458166411300758	0.0513728874298786	Non-sig
1437	C4orf46	866.095466769143	1.40671566962897	0.0516086724981095	27.2573503935893	1.35980169885975e-163	7.16544706030654e-163	Up
1438	C4orf50	22.1301167747758	-1.27399	0.130133955213757	-9.78987	1.24461619514479e-22	2.06440730579494e-22	Down
1439	C4orf51	6.44849136784045	4.23906247674355	0.212157398751298	19.9807430789288	8.10091194204533e-89	2.4759980905162e-88	Up
1440	C5	419.977449512537	-2.17591	0.0852129716204015	-25.5349	8.0760393028653e-144	3.70149809658109e-143	Down
1441	C5AR1	913.710997118482	0.867734892048632	0.0958915585075307	9.04912700924019	1.44115871331554e-19	2.29621656307795e-19	Up
1442	C5AR2	85.4082327060503	-0.787677	0.102933429293615	-7.6523	1.97417803239125e-14	2.91237332707594e-14	Down
1443	C5orf15	5320.78822603722	1.01888081610473	0.0399242319519898	25.5203611012473	1.17169966628537e-143	5.36232645737636e-143	Up
1444	C5orf24	3299.3407896298	0.409095738755628	0.0407159353842352	10.0475584042219	9.41717180950418e-24	1.58250585735451e-23	Non-sig
1445	C5orf34	281.156932733729	2.02583521334264	0.0628317517579862	32.2422207985813	4.52208150099235e-228	3.57678632307807e-227	Up
1446	C5orf46	44.3833779103841	5.93986343613791	0.222587194129338	26.6855578074561	6.92438073318224e-157	3.49422888285413e-156	Up
1447	C5orf47	3.23152634517191	1.80647593488775	0.191795634181842	9.41875419945703	4.5647165146055e-21	7.42191754978429e-21	Up
1448	C5orf49	330.015124743861	2.71326454578216	0.13417775882016	20.2214179879004	6.34334526202898e-91	1.97784151546291e-90	Up
1449	C5orf52	1.21050311718037	2.43636896683204	0.258950303340078	9.40863530726343	5.02620131237762e-21	8.16540225792428e-21	Up
1450	C5orf58	16.8566908127072	0.0282130978679509	0.151486122852974	0.186242127903249	0.852254888555535	0.872768065797763	Non-sig
1451	C6	387.956525111117	-3.94906	0.179278824593847	-22.0274	1.57180073998121e-107	5.59468583316226e-107	Down
1452	C6orf118	65.8315346326733	3.83160021025688	0.198519312434024	19.3008940202242	5.27879764151311e-83	1.53468629761805e-82	Up
1453	C6orf120	1178.84203266201	-0.227081	0.0532374839751139	-4.26544	1.99507775096264e-05	2.49497489738036e-05	Non-sig
1454	C6orf136	1321.90701591587	1.12544327089944	0.0462441795398533	24.336971313969	7.96527536166128e-131	3.34939504550769e-130	Up
1455	C6orf15	239.508089934788	8.78777146671609	0.256117343624267	34.3115048062034	5.28648345719499e-258	5.00438687662462e-257	Up
1456	C6orf163	79.5548443683775	-1.61936	0.0727843410395551	-22.2487	1.1607047461691e-109	4.18529322559274e-109	Down
1457	C6orf226	356.338592605665	0.810491159811333	0.0751622831084622	10.7832163459133	4.13180890732355e-27	7.24927206839468e-27	Up
1458	C6orf47	986.386853598118	0.159971159812676	0.0407117394141076	3.92936195099642	8.51715562265587e-05	0.000104894782606816	Non-sig
1459	C6orf58	12.0958152953105	0.951459225064607	0.127830113820896	7.44315401610065	9.83093565057388e-14	1.43390186871763e-13	Up
1460	C6orf62	7235.50780085211	0.0576608977902749	0.0396838943402398	1.45300502253899	0.146222359504585	0.15984652231577	Non-sig
1461	C6orf89	6844.90512569054	-0.47097	0.0373438036740817	-12.6117	1.8194613536625e-36	3.52533441563508e-36	Non-sig
1462	C7	51985.0199314526	-5.56452	0.160474741342176	-34.6753	1.85399015357992e-263	1.82187471500585e-262	Down
1463	C7orf26	2290.48565498608	0.355747493486317	0.0405662862513893	8.76953565041051	1.79404607830888e-18	2.81446430457553e-18	Non-sig
1464	C7orf31	429.455742074129	-0.663553	0.0595857820710417	-11.1361	8.37152113605621e-29	1.49676457901296e-28	Down
1465	C7orf33	0.835613522158373	2.30393279853774	0.340456013172184	6.76719666975755	1.31301543414202e-11	1.85163631656869e-11	Up
1466	C7orf50	3892.65880781456	0.193383578963774	0.0585659481883986	3.30197981840379	0.000960049774719747	0.00114804191653808	Non-sig
1467	C7orf57	121.413087760912	4.67727387552616	0.161951109376809	28.880777004396	2.08187500519679e-183	1.25260288288588e-182	Up
1468	C7orf61	45.2614077949461	-0.393093	0.120444710207729	-3.26368	0.0010997388559474	0.00131224714246532	Non-sig
1469	C8A	1.14883318393167	-0.778149	0.296661006616001	-2.62302	0.00871528913678831	0.0100839509048517	Down
1470	C8B	1.39732699444643	-0.0365711	0.299044195840482	-0.122293	0.902666747302149	0.9194080838848	Non-sig
1471	C8G	40.9069309955238	1.79327929249821	0.0879320219256976	20.3939276412127	1.89319830554396e-92	5.96540430477301e-92	Up
1472	C8orf33	6593.51658583995	0.615881924943259	0.0566947597648391	10.8631190518813	1.72746204411437e-27	3.04706203612747e-27	Up
1473	C8orf34	65.9055957792123	1.8787257167689	0.140392316528381	13.3819696349914	7.70774184540923e-41	1.55916664001898e-40	Up
1474	C8orf37	424.04021305308	-0.216864	0.0555848654830163	-3.90149	9.56008106237939e-05	0.000117524190675559	Non-sig
1475	C8orf48	48.716869916787	1.04192716882574	0.125146330669741	8.32567094256537	8.38524341558502e-17	1.28069294652037e-16	Up
1476	C8orf74	1.34041214123961	2.19002284701236	0.273933131004195	7.99473520776435	1.29852638423746e-15	1.94848155340427e-15	Up
1477	C8orf76	413.893033065793	-1.16507	0.0599219750328246	-19.443	3.33734796538027e-84	9.82240743820682e-84	Down
1478	C8orf82	3847.67752923126	1.39291674714158	0.0576051758708953	24.1804095913775	3.57632524799226e-129	1.48848559837829e-128	Up
1479	C8orf88	99.940792683982	-2.21606	0.111693352660883	-19.8406	1.32861698436226e-87	4.0274596274845e-87	Down
1480	C9	1.9819649400922	-2.01968	0.189377081776881	-10.6649	1.48591188048256e-26	2.59001882870381e-26	Down
1481	C9orf116	556.651442418891	3.06473059720285	0.088057636703173	34.8036889467466	2.13897959363364e-265	2.11805479326114e-264	Up
1482	C9orf131	11.6748625789949	0.629322579871743	0.121383258798615	5.18459123688417	2.16489147460367e-07	2.82886215551696e-07	Up
1483	C9orf135	68.377325060271	4.83982478701661	0.189875330883371	25.4894870465792	2.57822877326483e-143	1.17576646088199e-142	Up
1484	C9orf153	8.7948914988637	0.301666812660353	0.105335568268132	2.86386467192599	0.00418506768455705	0.00490681680904952	Non-sig
1485	C9orf40	442.532276480975	0.807249034984685	0.0606198890240038	13.3165706500228	1.8543133371407e-40	3.73588534568727e-40	Up
1486	C9orf43	74.524375944142	-0.436918	0.0723178107183644	-6.04164	1.52551950990808e-09	2.0747976332613e-09	Non-sig
1487	C9orf50	54.3074790767109	3.56829397076614	0.118697472976449	30.062088781571	1.51755085219922e-198	1.0043722242739e-197	Up
1488	C9orf57	0.409537862195785	0.433945705807284	0.286340046232452	1.51549080024596	0.129648158353446	0.142142332040711	Non-sig
1489	C9orf64	898.08134466849	0.588746928309049	0.047162640812474	12.4833325311447	9.20516578736842e-36	1.76961770790684e-35	Up
1490	C9orf78	2828.60673359002	-0.210587	0.0345138479890837	-6.10151	1.05071322765371e-09	1.43495553409815e-09	Non-sig
1491	C9orf85	525.576336518037	-0.354536	0.0405984204254507	-8.73275	2.48559026068401e-18	3.89303563584277e-18	Non-sig
1492	CA1	7.62485	-1.06387	0.138336452614878	-7.69043	1.46637229550269e-14	2.1673704657807e-14	Down
1493	CA10	74.7077957419093	-3.12365	0.272238455460319	-11.4739	1.78340044979557e-30	3.25471632877492e-30	Down
1494	CA11	1899.30329241161	-2.18373	0.0811754514916885	-26.9014	2.11435849719582e-159	1.08499238058554e-158	Down
1495	CA12	1562.02124929433	4.37787	0.136382161738441	32.100009637991	4.40749195764351e-226	3.43527065666961e-225	Up
1496	CA13	286.317442083183	0.313919343158808	0.0660000118788924	4.75635282816068	1.97121825800623e-06	2.52341355279737e-06	Non-sig
1497	CA14	163.269278142571	1.04218738960633	0.110000268264014	9.47440770876083	2.68278335167355e-21	4.3785715847158e-21	Up
1498	CA3	109.908044430805	0.282467672917898	0.108366378293701	2.60659881197043	0.00914464345379551	0.0105720433837661	Non-sig
1499	CA4	147.856458818799	-1.95768	0.17872827287805	-10.9534	6.40123770597618e-28	1.13466828834214e-27	Down
1500	CA5A	3.19816178179508	-0.0434943	0.178883149655508	-0.243143	0.807894308861565	0.830359647022768	Non-sig
1501	CA5B	607.599642475551	-1.48112	0.0596196515243916	-24.8427	3.09792180942294e-136	1.34730455103996e-135	Down
1502	CA6	2.87504097411758	2.58208162924684	0.245973807421935	10.497384482965	8.88066858741511e-26	1.53225172029075e-25	Up
1503	CA7	5.59506667813363	0.0740721824003641	0.15031304073884	0.492786135096956	0.622163708422321	0.649376556971053	Non-sig
1504	CA8	827.754717314094	4.70820462049376	0.142964522186526	32.9326783210661	7.48892106913908e-238	6.30673847731142e-237	Up
1505	CAAP1	1190.90193694932	1.31484281251941	0.046927501454461	28.018598300942	9.64429028247103e-173	5.40771627822697e-172	Up
1506	CAB39L	1559.60528798555	-2.23976	0.0689123279842657	-32.5015	1.0148093109242e-231	8.21126008269756e-231	Down
1507	CABCOCO1	78.9457732292552	2.83866723292602	0.161178450036708	17.6119526666222	1.99444447475713e-69	5.19299959323531e-69	Up
1508	CABIN1	7040.60853476537	0.491981520439116	0.0531087072408031	9.2636696692389	1.97524197356845e-20	3.18220872200714e-20	Non-sig
1509	CABP2	0.681524524601813	1.48043584073542	0.287983075736466	5.14070431725709	2.7371050157893e-07	3.56964592669717e-07	Up
1510	CABP4	135.590773678745	1.81306700078084	0.101679923044723	17.8311208986987	4.05215118598142e-71	1.06781802649811e-70	Up
1511	CABP5	0.294455349247928	-0.323672	0.296489624958667	-1.09168	0.274974108391015	0.295402609368178	Non-sig
1512	CABP7	117.695699682805	3.40949596091416	0.162444725602928	20.9886528987599	8.32724999735617e-98	2.73634883745078e-97	Up
1513	CABS1	0.429628095849511	-1.99582	0.492407203528871	-4.05319	5.05235609044517e-05	6.26066880882736e-05	Down
1514	CABYR	225.588061419625	1.52574312712355	0.079433876316034	19.2077133571231	3.19011116167011e-82	9.22772722465166e-82	Up
1515	CACFD1	1713.2853039364	0.380658942409558	0.0554941377990858	6.85944421350807	6.9128967387327e-12	9.80313449251473e-12	Non-sig
1516	CACHD1	2936.23701212249	-0.954943	0.0648167871839039	-14.733	3.95948853487922e-49	8.71154978543465e-49	Down
1517	CACNA1F	147.141239418687	3.6714068431205	0.11482264899304	31.9745875514773	2.46016335226661e-224	1.8993295033177e-223	Up
1518	CACNA1G	806.551478375661	-3.08276	0.135763568978817	-22.7068	3.83676791042653e-114	1.43353497294995e-113	Down
1519	CACNA1I	54.2947008249355	0.16614756890728	0.13797824388069	1.20415772975737	0.228528620316028	0.24691103270785	Non-sig
1520	CACNA2D1	910.198451304715	-1.68795	0.10958641722847	-15.403	1.56351707781951e-53	3.58198061896313e-53	Down
1521	CACNA2D2	739.893221873041	0.29054023996846	0.116514586401655	2.49359542818867	0.0126456587116469	0.0145543487267595	Non-sig
1522	CACNA2D3	406.463766469371	-0.625816	0.10507188368455	-5.95607	2.58371886787158e-09	3.50232421065446e-09	Down
1523	CACNA2D4	218.200766333635	0.178188245142828	0.0691313285617062	2.5775324856339	0.00995085275914559	0.0114895144025116	Non-sig
1524	CACNB1	800.838	-0.604488	0.0668004031665345	-9.04916	1.4406811538122e-19	2.29569184371741e-19	Down
1525	CACNB3	3509.21467232426	-1.42164	0.060089932947827	-23.6585	9.65386895859764e-124	3.85135158582693e-123	Down
1526	CACNB4	77.9199546634592	-0.880185	0.0994854411082418	-8.84738	8.96018188431246e-19	1.41252378707601e-18	Down
1527	CACNG1	16.6195953195084	3.86733853804902	0.188544805647686	20.5115093187744	1.69938422432233e-93	5.40529132924214e-93	Up
1528	CACNG2	3.06235390042022	1.31776367815914	0.186496842599278	7.06587661106192	1.59605190633251e-12	2.28468951597852e-12	Up
1529	CACNG3	0.659030834507671	-0.746747	0.350049076200367	-2.13326	0.0329030870062621	0.0371759034410142	Down
1530	CACNG5	14.3009296220693	2.57965510593758	0.204447935985809	12.6176627487041	1.68755755673548e-36	3.27180819744146e-36	Up
1531	CACTIN	1332.00947576895	-1.19503	0.0355061106340581	-33.6569	2.47211975259077e-248	2.21817604915256e-247	Down
1532	CACUL1	4028.48055284524	0.633478451247761	0.0367679130091411	17.2291109122856	1.60600871470121e-66	4.08814217037766e-66	Up
1533	CACYBP	5386.76587479901	0.384502741594994	0.06457020577165	5.95480124308063	2.60388086355054e-09	3.52872794310528e-09	Non-sig
1534	CAD	6834.64647221685	0.654717412047042	0.0519028455692255	12.6142874223305	1.76143632017697e-36	3.41418827166217e-36	Up
1535	CADM1	3541.73781381961	2.04957738013002	0.0727700118592708	28.165137365838	1.56391424782669e-174	8.88819814902456e-174	Up
1536	CADM2	75.6913131944179	0.625619018034378	0.19707855387172	3.1744652360378	0.00150112871335413	0.00178528493193944	Up
1537	CADM3	524.679065603594	2.85702832092054	0.185556212923082	15.3971040684305	1.71164983134805e-53	3.91903029835708e-53	Up
1538	CADM4	1521.49602655142	0.177269165672078	0.0765824529391646	2.31474912161532	0.0206266657993189	0.0235093592312372	Non-sig
1539	CADPS	238.238068386003	-0.307341	0.158999692423454	-1.93297	0.0532402572141332	0.0595243909525903	Non-sig
1540	CAGE1	12.4509086819628	2.88282151220591	0.146120678768159	19.7290454472903	1.21441773498878e-86	3.65197814791675e-86	Up
1541	CALB1	116.646272696027	3.11358002885077	0.199067460093849	15.6408286285609	3.83702449049165e-55	8.89847233965921e-55	Up
1542	CALB2	549.042894332124	-0.747786	0.164256984588715	-4.55254	5.30030613869593e-06	6.7228371146588e-06	Down
1543	CALCA	7.51829925243251	0.110802451391055	0.229699746708665	0.482379510551176	0.629536373718372	0.656584943078755	Non-sig
1544	CALCB	7.32753816959432	0.788849642504712	0.200361795197633	3.93712604604388	8.24632971998834e-05	0.000101624021941163	Up
1545	CALCOCO1	8949.10687108696	-1.68709	0.0482705163925643	-34.9506	1.26615477257749e-267	1.26427717362396e-266	Down
1546	CALCOCO2	5013.58532557839	-1.4418	0.044221736232417	-32.6038	3.61863892389459e-233	2.95423621583319e-232	Down
1547	CALCR	7.02650730491723	2.00952199742261	0.148582830231984	13.5245909253789	1.11964736135812e-41	2.28638959458771e-41	Up
1548	CALCRL	1036.44981236633	-1.34688	0.0749883981006416	-17.9612	3.92305207525265e-72	1.04159621960291e-71	Down
1549	CALD1	27996.2263197048	-2.15525	0.0684974995479372	-31.4646	2.64765737618278e-217	1.96005113694755e-216	Down
1550	CALHM1	7.80192098328798	-1.10295	0.120692683772316	-9.13847	6.33431387017395e-20	1.01384372578942e-19	Down
1551	CALHM2	3210.01003126558	-0.766102	0.0643650823791215	-11.9024	1.14933317960923e-32	2.14222204267759e-32	Down
1552	CALHM3	96.4458660398563	3.62648290824044	0.159903627840702	22.6791784352334	7.19193232135387e-114	2.68066079087382e-113	Up
1553	CALHM5	214.054150749241	-0.352648	0.10339872373394	-3.41057	0.000648280422891117	0.000778710843815615	Non-sig
1554	CALHM6	111.627777743557	0.933874240091532	0.115448382192208	8.08910633790206	6.01040811153487e-16	9.06801660237122e-16	Up
1555	CALM3	15174.8820601956	0.112055365189997	0.0462567990071667	2.42246259134005	0.0154157128570582	0.0176637426026384	Non-sig
1556	CALML3	1.25780308700879	-0.779084	0.231592459095145	-3.36403	0.000768130795779158	0.000920746256519491	Down
1557	CALML5	242.253886921755	4.4810144384268	0.220870023221273	20.2880154267816	1.64086222875469e-91	5.13789594353496e-91	Up
1558	CALML6	20.1342557691617	-0.854669	0.118192958009316	-7.23113	4.7898701771658e-13	6.90631407073519e-13	Down
1559	CALN1	60.4107071767762	1.83320600991099	0.183411757897374	9.99502993116038	1.60238821914249e-23	2.68573445344803e-23	Up
1560	CALR3	2.62181054883079	1.32052776191223	0.191190934068599	6.90685344650506	4.95521368278552e-12	7.04437252664764e-12	Up
1561	CALU	12266.9373894302	0.840592708042063	0.0462360845933728	18.1804474888981	7.37296897283822e-74	1.98755736261698e-73	Up
1562	CALY	21.0813590572068	0.718346127693074	0.167994926732763	4.27599893439509	1.90282132684227e-05	2.38056336447259e-05	Up
1563	CAMK1G	801.427060618078	-3.44651	0.123096053692547	-27.9985	1.69225022811657e-172	9.47501058671051e-172	Down
1564	CAMK2B	195.660721267232	2.09536948507083	0.126754238445275	16.5309618894952	2.19610923046112e-61	5.35439918957044e-61	Up
1565	CAMK2N1	2011.99376374799	-1.31589	0.111903020812523	-11.7592	6.33493186581737e-32	1.1729924653983e-31	Down
1566	CAMK2N2	174.898	4.13435370739038	0.139569311925292	29.622226049258	7.73172640363808e-193	4.93778337373785e-192	Up
1567	CAMK4	141.384482804818	-0.34815	0.101941551051269	-3.41519	0.000637369602784094	0.000765783013057972	Non-sig
1568	CAMKK1	757.648967641428	-1.70629	0.074262134689955	-22.9766	7.9861448113326e-117	3.03363808420672e-116	Down
1569	CAMKK2	4172.85934412798	-0.666002	0.0378086755907855	-17.6151	1.88768510693327e-69	4.91585324551463e-69	Down
1570	CAMKMT	501.177097693495	1.32055070215775	0.0542586726194068	24.3380576487863	7.75709833300338e-131	3.26274258237977e-130	Up
1571	CAMKV	20.3138875821232	2.75090753925491	0.211501901076831	13.0065381221118	1.12316068959059e-38	2.22662437272011e-38	Up
1572	CAMLG	3397.42528728171	-0.72039	0.0505055697161113	-14.2636	3.69002179532361e-46	7.8856585544607e-46	Down
1573	CAMP	8.35953130492819	0.661996127923083	0.18142694272148	3.64883031148992	0.000263437031402737	0.000320557185058762	Up
1574	CAMSAP1	2522.92690509796	-0.536029	0.0434587669069593	-12.3342	5.92716384467666e-35	1.1283833615551e-34	Down
1575	CAMTA1	2987.13031372955	1.48923249946379	0.0513055610294603	29.0267267247824	3.02714002045976e-185	1.84281908399608e-184	Up
1576	CAMTA2	2577.08621003817	-1.11672	0.0444869131737015	-25.1021	4.71606879377506e-139	2.10180596860991e-138	Down
1577	CAND1	7991.81988371562	0.0849087795193364	0.0483696340309198	1.75541496685832	0.0791883538372304	0.0878565825544227	Non-sig
1578	CAND2	816.022275611791	-0.56567	0.07128937081229	-7.93485	2.1075456608097e-15	3.15114497479821e-15	Down
1579	CANT1	4409.28734449218	1.3427577666663	0.0429705416593868	31.2483323414886	2.35206572954714e-214	1.71016159406087e-213	Up
1580	CAP1	15856.3516158807	1.00016312636065	0.0488169656890107	20.4880232157853	2.75348084826589e-93	8.74372727026735e-93	Up
1581	CAPN10	1338.20985317862	-1.01423	0.0493327039652952	-20.559	6.39615919009518e-94	2.04284011913805e-93	Down
1582	CAPN11	15.6243889780701	0.258101203767312	0.117269705046017	2.20091969759821	0.0277417092091177	0.0314774599253869	Non-sig
1583	CAPN12	244.839723946737	3.15909606250096	0.101969140157728	30.980903218507	9.74808637291004e-211	6.91881822443894e-210	Up
1584	CAPN14	29.3894126338894	1.29323000402854	0.103321225789268	12.5165956380172	6.05781483407591e-36	1.16702796784841e-35	Up
1585	CAPN15	3835.99516229614	0.163092413063256	0.0493710277588613	3.30340324005072	0.000955189268087381	0.00114231785288566	Non-sig
1586	CAPN2	15518.7140049379	-0.676319	0.0548183489470808	-12.3375	5.69296207685151e-35	1.08393046083353e-34	Down
1587	CAPN5	4423.65080733979	0.725285853370926	0.0988738752745235	7.33546501901709	2.20952947905242e-13	3.20492488920903e-13	Up
1588	CAPN6	563.10438253212	0.982113981466665	0.167263564480114	5.87165521982782	4.3146535103522e-09	5.82470701837732e-09	Up
1589	CAPN7	2659.83861968283	-0.897943	0.0387159358600971	-23.1931	5.34346254212606e-119	2.0611258876689e-118	Down
1590	CAPN8	114.573684450213	1.7011289535406	0.150165127527398	11.3283888313565	9.49349493904935e-30	1.71819277925742e-29	Up
1591	CAPN9	221.442072667272	3.83539713871513	0.138400269605382	27.7123530875403	4.95628441822688e-169	2.70846777646717e-168	Up
1592	CAPNS1	26292.2828207467	1.31068185698057	0.0481619910597544	27.2140297388123	4.43174375563868e-163	2.32422673699886e-162	Up
1593	CAPNS2	4.22703509715922	-1.88585	0.167322240928921	-11.2707	1.83029134411832e-29	3.29946712214649e-29	Down
1594	CAPRIN1	15596.8942647177	0.803809516911512	0.0350951012989676	22.9037525797128	4.26285990162302e-116	1.61454906569909e-115	Up
1595	CAPS	3652.50510473539	2.00761449769562	0.109800915883144	18.2841325279311	1.10710840542256e-74	3.00750532797389e-74	Up
1596	CAPSL	168.646709631553	5.59833873194713	0.239702753455851	23.3553376055742	1.21637116835899e-120	4.75465428681871e-120	Up
1597	CAPZA3	0.559694811572516	-2.1471	0.395404915071204	-5.43013	5.63143949587401e-08	7.4364003643077e-08	Down
1598	CAPZB	17295.3772201952	0.0791337157471446	0.0377719379499253	2.09503986404015	0.0361674489303059	0.040760099081913	Non-sig
1599	CARD10	1231.8999014676	0.850708655688652	0.0755490852635003	11.2603435597075	2.05954217539929e-29	3.71057813755337e-29	Up
1600	CARD11	708.417488101704	2.5318058842777	0.115901318103717	21.8444960393984	8.76872256145335e-106	3.07034153988759e-105	Up
1601	CARD14	218.384592434274	1.42394591780736	0.0809996153488185	17.5796627141406	3.52667948999788e-69	9.15635964150833e-69	Up
1602	CARD18	12.1342517410178	5.52509832344349	0.402415775944523	13.7298253540765	6.72955342811778e-43	1.39016398481073e-42	Up
1603	CARD19	1824.98430193492	-0.382602	0.0540182829678851	-7.08283	1.41241066734394e-12	2.02480829446965e-12	Non-sig
1604	CARD6	520.19400519988	0.845576446905033	0.0869291349904924	9.72719269549288	2.30876650602157e-22	3.81640163077768e-22	Up
1605	CARD8	1373.93916770286	-0.941639	0.042750692450198	-22.0263	1.6123348226113e-107	5.73764462265193e-107	Down
1606	CARF	886.725565300324	-1.60152	0.0498470848897672	-32.1287	1.75010671725182e-226	1.36888397626661e-225	Down
1607	CARHSP1	4174.50494311123	0.315444598507736	0.053206359649706	5.92870101590345	3.05340463726597e-09	4.13140639676202e-09	Non-sig
1608	CARM1	5255.02251975037	1.18221819516565	0.0492832566602195	23.9882320138943	3.68984397958548e-127	1.51056340766165e-126	Up
1609	CARMIL1	1540.37218863778	0.189777072466535	0.0501313335808486	3.78559792670337	0.000153339433984255	0.000187565580452899	Non-sig
1610	CARMIL2	229.898621443712	2.31510678542714	0.11906457908064	19.4441269040993	3.26790185100621e-84	9.62167223698349e-84	Up
1611	CARMIL3	102.001151827403	1.26674527037975	0.10730622329408	11.8049562410574	3.67982358071986e-32	6.83162644385141e-32	Up
1612	CARNMT1	960.49118000072	0.483577524741028	0.0441961264553009	10.9416268692712	7.28802246613358e-28	1.29067585972568e-27	Non-sig
1613	CARS1	1907.04525951822	0.682822587904193	0.0443633025621741	15.3916085698812	1.86341609272527e-53	4.26525643334854e-53	Up
1614	CARS2	3177.89633775817	0.270234571532912	0.0413639360924266	6.53309614754941	6.44237554459486e-11	8.98613618473752e-11	Non-sig
1615	CARTPT	18.5218987541262	1.97367185939399	0.317673796845005	6.21288843774846	5.20193834616628e-10	7.13889403341402e-10	Up
1616	CASC3	7968.42819441724	-0.807145	0.0448287025689568	-18.0051	1.77684609476286e-72	4.73224685633576e-72	Down
1617	CASD1	1469.80281025155	-1.29096	0.0398491933937066	-32.3961	3.11498413454929e-230	2.493114175285e-229	Down
1618	CASKIN1	296.509932164237	1.32031348389184	0.106965811618648	12.3433222626215	5.2926036804215e-35	1.00819868633072e-34	Up
1619	CASKIN2	3575.70873262457	0.535960886102252	0.0595264460447211	9.00374407871747	2.18148290725624e-19	3.47042894552413e-19	Up
1620	CASP1	868.087129806299	0.402439939464453	0.0826370132139239	4.8699719872819	1.11614070793411e-06	1.43664155117816e-06	Non-sig
1621	CASP10	1037.6558136534	1.85022538784002	0.0819732396378727	22.5710902242443	8.33650414635207e-113	3.07911852407714e-112	Up
1622	CASP14	20.4420172496395	1.50856531472941	0.274584671324757	5.49398954956667	3.92953753459494e-08	5.20721723267492e-08	Up
1623	CASP2	3557.4852318441	1.33435905337246	0.0393103795065284	33.9441915881493	1.48586488906984e-252	1.36973747244194e-251	Up
1624	CASP3	1432.81412909151	0.966780370563699	0.0434498802184114	22.2504726297044	1.11610466919422e-109	4.02541057564295e-109	Up
1625	CASP4	3164.05024021588	0.855229628799585	0.0607379732490777	14.0806415336319	4.99542364605202e-45	1.05703137049334e-44	Up
1626	CASP5	9.07068624141071	1.23951187903118	0.138109964061643	8.97481863421492	2.83818990828628e-19	4.50774762687207e-19	Up
1627	CASP6	1115.94226977714	1.14555610254721	0.0553225962106122	20.7068391762762	3.00541395539653e-95	9.68272226486916e-95	Up
1628	CASP7	1410.62825429642	0.223777400961486	0.0564580008226212	3.96360830530549	7.38253470957917e-05	9.10732157457803e-05	Non-sig
1629	CASP8AP2	1092.29304220654	-0.429693	0.0503525650498728	-8.53369	1.41754621378501e-17	2.19228462281691e-17	Non-sig
1630	CASQ1	62.7063737166586	1.10545356615794	0.132271219224952	8.35747619652548	6.4074229350081e-17	9.80744801289488e-17	Up
1631	CASQ2	223.716916993368	-3.31014	0.146706742169997	-22.5629	1.00220190096343e-112	3.69726080043368e-112	Down
1632	CASR	97.8073747077215	-1.00408	0.219063599616936	-4.58349	4.57284190567223e-06	5.80726548529281e-06	Down
1633	CAST	6888.25802600546	-0.388729	0.0502146404629964	-7.74135	9.83693854499695e-15	1.45812277226615e-14	Non-sig
1634	CASTOR2	2228.75403366647	-0.373974	0.0690874045850656	-5.41306	6.1957042362791e-08	8.17455030731423e-08	Non-sig
1635	CASZ1	984.534896677488	2.19462226958271	0.0753066686831836	29.1424691592125	1.04071819596533e-186	6.39333704915311e-186	Up
1636	CAT	4866.4202381331	0.571095382120912	0.05096064184398	11.2065971199767	3.78465320958095e-29	6.79176410854926e-29	Up
1637	CATIP	42.8369542729672	1.2511334380355	0.133723930904062	9.35609228338578	8.27403173052466e-21	1.33939510202399e-20	Up
1638	CATSPER1	29.9809804728743	3.2182153060287	0.123009806224253	26.1622662843785	7.14701844448048e-151	3.4535374305669e-150	Up
1639	CATSPER2	267.341459401992	-0.774163	0.0866293322844645	-8.9365	4.01703628100744e-19	6.36763980388559e-19	Down
1640	CATSPER3	31.0116050242789	-0.847961	0.078678313913517	-10.7776	4.39346682128533e-27	7.70398784660845e-27	Down
1641	CATSPER4	3.30235436947102	1.48619882258327	0.158131050175145	9.39852622832243	5.53326475973683e-21	8.98539072392202e-21	Up
1642	CATSPERB	77.5273289373407	2.4036597626908	0.116085388899042	20.7059629595696	3.06056864280926e-95	9.85836659134505e-95	Up
1643	CATSPERD	17.8097984820702	2.74384707383103	0.205271936864983	13.3668884102545	9.44082504540115e-41	1.90800022808466e-40	Up
1644	CATSPERE	100.675187131667	-0.728694	0.0677199481159885	-10.7604	5.29345168372035e-27	9.27476934333941e-27	Down
1645	CATSPERG	254.394795071533	1.31730414227536	0.0809951750871839	16.2639828959862	1.77794978892583e-59	4.26372071556122e-59	Up
1646	CATSPERZ	1.96738652645285	-3.32248	0.159307091040942	-20.8558	1.35041502910638e-96	4.3945949896555e-96	Down
1647	CAV1	4942.25333559769	-1.73672	0.0913054544938949	-19.021	1.14300790599222e-80	3.263599454296e-80	Down
1648	CAV2	2229.4724363983	-0.857333	0.0755142318479088	-11.3533	7.14411047255357e-30	1.29571189704224e-29	Down
1649	CAV3	5.72937980503932	0.033886518657068	0.173380897493232	0.195445514165658	0.845044188418568	0.866071030774824	Non-sig
1650	CAVIN1	15292.8910490221	-1.80167	0.0754334075478399	-23.8843	4.46213618839428e-126	1.81425841821114e-125	Down
1651	CAVIN2	1317.60283359891	-3.29981	0.10846290101579	-30.4234	2.69364888705028e-203	1.8232753633631e-202	Down
1652	CAVIN3	891.852207284591	0.335408865901919	0.0843779681555346	3.97507635267606	7.03566806881139e-05	8.68495069198805e-05	Non-sig
1653	CAVIN4	69.4173368008257	1.4940259216173	0.0935066980983629	15.9777422580539	1.82642219544505e-57	4.31514882392944e-57	Up
1654	CBFA2T2	3617.55918584287	-0.250463	0.0448320867326008	-5.58668	2.31451503671593e-08	3.08131130178111e-08	Non-sig
1655	CBFA2T3	158.555555903911	0.012360114099856	0.113247667493391	0.109142328256583	0.913089602305769	0.928558583683068	Non-sig
1656	CBFB	2684.94967914619	0.186709018530394	0.0390109633176443	4.78606531733472	1.70082724736036e-06	2.17980069346821e-06	Non-sig
1657	CBL	2242.0113662409	0.375542528334497	0.0508405976004552	7.38666628755628	1.5055582930022e-13	2.18935035527934e-13	Non-sig
1658	CBLB	3261.05701790611	-0.34863	0.05412649382233	-6.44103	1.1866723693146e-10	1.64869426604245e-10	Non-sig
1659	CBLIF	2.25897769848313	-3.03522	0.184467455048085	-16.454	7.85444175164518e-61	1.90601283935645e-60	Down
1660	CBLL1	2090.4453464316	0.513615504789037	0.0354594517216308	14.4845867561941	1.51631841436927e-47	3.28804582516619e-47	Up
1661	CBLL2	0.214277821799713	-0.478181	0.44938638243862	-1.06407	0.287294845932366	0.308232440523349	Non-sig
1662	CBLN1	59.4891818329716	-2.274	0.123189143068961	-18.4594	4.38205362067182e-76	1.20434542011259e-75	Down
1663	CBLN2	16.9901507909183	2.91263311332317	0.237874279128141	12.2444222384975	1.79954002255357e-34	3.41119661313183e-34	Up
1664	CBLN3	572.000495626465	-1.43223	0.0760939635147309	-18.8219	4.99882792721521e-79	1.41014295280113e-78	Down
1665	CBLN4	115.868612916662	-3.16604	0.149837779723673	-21.1298	4.2328220689091e-99	1.40462214230116e-98	Down
1666	CBR1	1716.35822012179	0.829615614305064	0.0553263004304534	14.9949591396937	7.92114262690481e-51	1.7709648601541e-50	Up
1667	CBR3	90.7017294251609	-1.54109	0.102639610185501	-15.0145	5.89670177023085e-51	1.32006678686853e-50	Down
1668	CBR4	1178.9193856665	-0.948009	0.0539941752298011	-17.5576	5.20082014330481e-69	1.34803517254162e-68	Down
1669	CBS	308.03034125261	-0.300262	0.123334788365783	-2.43453	0.0149112969343565	0.0170958880383757	Non-sig
1670	CBWD1	778.642724750106	0.33182786684348	0.0585344627190111	5.6689316247146	1.43690691278733e-08	1.91988416515723e-08	Non-sig
1671	CBWD3	77.2743290664922	-0.469051	0.0568309220436293	-8.25345	1.53881910151898e-16	2.34241118785379e-16	Non-sig
1672	CBX1	4671.10503632796	-0.523309	0.0484655589689001	-10.7975	3.53516892481115e-27	6.20809174946709e-27	Down
1673	CBX2	1351.95817172673	1.95035266238487	0.0992873683383158	19.6435125134867	6.56933491238349e-86	1.96521711006535e-85	Up
1674	CBX3	10454.8463462147	0.827973123567765	0.041444652899623	19.9778033024689	8.59222436728807e-89	2.62512879810989e-88	Up
1675	CBX4	2060.91690875464	1.18792812032887	0.0485632955260441	24.4614396008564	3.80252364017226e-132	1.61209098317405e-131	Up
1676	CBX5	10223.8419154341	0.620351666205285	0.0512795592030081	12.0974453729098	1.08949042724212e-33	2.04967665776224e-33	Up
1677	CBX6	4678.22647624339	-1.09326	0.0686344869663063	-15.9287	4.00548187984041e-57	9.44184138098758e-57	Down
1678	CBX8	529.379450178547	1.86740016611861	0.0548246562966756	34.0613200749211	2.75946583342559e-254	2.56671755929502e-253	Up
1679	CBY2	30.8989336827328	4.74938980398499	0.158752082252573	29.9170236799083	1.18198129089259e-196	7.71726148906137e-196	Up
1680	CBY3	8.42202045505666	1.89474784194693	0.108821084639706	17.4115875450076	6.7389008565825e-68	1.73191764961655e-67	Up
1681	CC2D1B	2320.86256302689	-0.680267	0.03608994833842	-18.8492	2.98302345275686e-79	8.43030733811048e-79	Down
1682	CC2D2B	34.1079181817505	-1.56889	0.08490339473952	-18.4786	3.07122947515344e-76	8.45434249585874e-76	Down
1683	CCAR1	4079.16478005718	-0.841932	0.0360936067175247	-23.3263	2.39628415271571e-120	9.3291233466838e-120	Down
1684	CCDC102A	1079.13551624154	-0.0175554	0.0540671509358665	-0.324695	0.74541167758388	0.770537354875288	Non-sig
1685	CCDC102B	143.446869156845	-0.0179629	0.0665081828201416	-0.270086	0.787094284720605	0.810487312996543	Non-sig
1686	CCDC103	0.871346035730182	2.57819446709742	0.211788963795253	12.173412726028	4.30691141880348e-34	8.14024129155595e-34	Up
1687	CCDC105	0.634306533414668	0.959940604244078	0.348295354516619	2.75611084614186	0.00584931705491712	0.00681218026992792	Up
1688	CCDC106	1414.69265610479	0.753192491962463	0.0590865029370829	12.7472849893399	3.22792432974235e-37	6.29607860135009e-37	Up
1689	CCDC107	308.987690075127	0.0663511225666237	0.0657273890838683	1.00948970423821	0.312739836865851	0.334627736184982	Non-sig
1690	CCDC110	144.085037591584	-0.252662	0.0730930007408143	-3.45672	0.000546791950469891	0.000658335297903071	Non-sig
1691	CCDC112	434.304748162863	1.41582350686285	0.0540987187769068	26.1711097577274	5.66866632504458e-151	2.74088777321153e-150	Up
1692	CCDC115	2650.07349669424	-0.0139266	0.0403623723498743	-0.34504	0.730064209631113	0.755782380652209	Non-sig
1693	CCDC116	44.1270464241395	-3.16347	0.0862073225459581	-36.6961	8.42058328209556e-295	9.61013804641222e-294	Down
1694	CCDC117	2203.53005225946	0.262612301081226	0.0518278772818755	5.06700862265611	4.04115984024672e-07	5.25354171458919e-07	Non-sig
1695	CCDC120	2402.8764486767	0.963396305478945	0.0614497087559007	15.6778010015619	2.14554370061633e-55	4.98246143221549e-55	Up
1696	CCDC121	312.747481994564	0.19298077345305	0.0508390834716402	3.79591370014963	0.00014710066730964	0.000180005375681447	Non-sig
1697	CCDC122	281.491478701424	-0.521347	0.0679774149036107	-7.66942	1.72778348854453e-14	2.55082772994177e-14	Down
1698	CCDC124	4654.05197182751	1.20988611354336	0.0504695891254787	23.9725770411031	5.37440208707174e-127	2.19613100587018e-126	Up
1699	CCDC125	676.644435000076	0.0796532126119143	0.050053434498638	1.59136357793953	0.111527776147816	0.122794729788229	Non-sig
1700	CCDC126	414.466566244257	0.0404435613081457	0.0528710662200187	0.764946958698413	0.444303129782453	0.46991207887324	Non-sig
1701	CCDC127	1504.25446189083	-0.0779126	0.0402398987875509	-1.9362	0.0528429578841593	0.0590887284297455	Non-sig
1702	CCDC13	23.2018775154263	-1.00117	0.087139421436593	-11.4893	1.49256233246901e-30	2.72650540728327e-30	Down
1703	CCDC130	3343.00269132199	-0.754821	0.0587540320150451	-12.8471	8.92569953279131e-38	1.75221585326834e-37	Down
1704	CCDC134	640.624561706257	0.511020073066055	0.0502802501672322	10.1634353720676	2.88720220998912e-24	4.88518525358916e-24	Up
1705	CCDC136	185.421660410991	-1.97544	0.0906667459836954	-21.7879	3.01888625279416e-105	1.05158550150749e-104	Down
1706	CCDC137	1308.98948410693	0.673289892706431	0.0443080855389781	15.1956439669264	3.77931233899852e-52	8.54455623271096e-52	Up
1707	CCDC138	422.162423989876	2.05645234126581	0.055594491356405	36.9902177552505	1.64487378267858e-299	1.92694101908799e-298	Up
1708	CCDC14	3924.41797103157	-1.34557	0.0526155969356885	-25.5736	3.00077469462721e-144	1.38189110008003e-143	Down
1709	CCDC142	754.075047429544	0.197801317459356	0.041788813446194	4.73335567936234	2.20838003811528e-06	2.82374353123278e-06	Non-sig
1710	CCDC146	2864.04548025979	1.78935759343702	0.127212674352137	14.0658751382264	6.15566277377703e-45	1.30147098126259e-44	Up
1711	CCDC148	102.189264809409	-0.163527	0.0739722876468819	-2.21065	0.0270602717070491	0.0307132596502066	Non-sig
1712	CCDC149	1139.54989876198	-0.780522	0.0445636754264939	-17.5148	1.10554948190517e-68	2.8590038069742e-68	Down
1713	CCDC15	169.322640805679	0.744809974746042	0.0561168646688687	13.2724801918456	3.34329252494748e-40	6.72610695425587e-40	Up
1714	CCDC150	145.353288049317	0.932990413335205	0.0777559176528538	11.9989634422501	3.5977391233827e-33	6.74309400990293e-33	Up
1715	CCDC152	220.725504743471	-2.04643	0.11081179126128	-18.4676	3.76355403925545e-76	1.03509432438198e-75	Down
1716	CCDC159	1174.97412281778	-1.2752	0.0617372337203663	-20.6552	8.7621960812421e-95	2.81418769618823e-94	Down
1717	CCDC160	139.829314962691	2.10275284214732	0.127462097006028	16.4970833803862	3.85046705140073e-61	9.37023620758062e-61	Up
1718	CCDC163	298.924560712922	-0.736216	0.0849282195926565	-8.66868	4.37153861986445e-18	6.8234245722476e-18	Down
1719	CCDC166	9.60782577157845	3.54524683119428	0.190790072228731	18.5819250958929	4.50066820541026e-77	1.24801877345011e-76	Up
1720	CCDC168	6.07312389260071	-2.10874	0.118798350262194	-17.7506	1.7055818350761e-70	4.47473248853526e-70	Down
1721	CCDC169	57.6128557089483	1.52679648370887	0.120637681781955	12.6560495954196	1.03581898530929e-36	2.01251143212708e-36	Up
1722	CCDC17	227.650769638822	-0.437427	0.108798569252696	-4.02052	5.8070442424905e-05	7.18549809711173e-05	Non-sig
1723	CCDC170	773.348864088042	-0.898019	0.0986085592803435	-9.1069	8.47676620754617e-20	1.35437612974587e-19	Down
1724	CCDC171	351.170408928467	-0.782064	0.065597077286084	-11.9222	9.06426242126126e-33	1.69211948069037e-32	Down
1725	CCDC172	0.109019730115092	0.0199707741062844	0.756123507291116	0.02641205294335	0.978928680645787	0.983182132111628	Non-sig
1726	CCDC173	105.645248608325	1.37025495261853	0.114368565341623	11.9810452157507	4.466564604878e-33	8.36340056048188e-33	Up
1727	CCDC175	3.19714721871361	2.0133819090688	0.200071519676116	10.0633109216552	8.02530272065308e-24	1.35022121928033e-23	Up
1728	CCDC177	8.7723042379383	1.68793225198973	0.168344037567478	10.0266827170113	1.16360387504721e-23	1.9528319476437e-23	Up
1729	CCDC179	0.702389143093936	0.127773960760752	0.237357819384417	0.538317891073195	0.590357601776204	0.617761363426221	Non-sig
1730	CCDC182	0.702636297661047	0.111259952642581	0.285732745875877	0.389384675884899	0.696991606218992	0.723285245612002	Non-sig
1731	CCDC183	211.514546620256	-2.65731	0.0725528332141943	-36.6258	1.1095261465155e-293	1.26254455775794e-292	Down
1732	CCDC184	362.576876710988	-2.35858	0.106095101352471	-22.2308	1.73148403101914e-109	6.23471127374876e-109	Down
1733	CCDC185	8.54392160660062	2.72089917491406	0.1615008019016	16.8475892557602	1.09279373115026e-63	2.71785715662825e-63	Up
1734	CCDC186	1626.03939746993	-0.131142	0.0458791475321582	-2.85842	0.00425761200115143	0.00498998312863873	Non-sig
1735	CCDC187	146.765129339259	2.5685302747849	0.186829860395909	13.7479644278594	5.23827014298376e-43	1.08296742363355e-42	Up
1736	CCDC188	49.1508506035563	0.519062661959941	0.118221731463819	4.39058585534924	1.13045668637272e-05	1.42278607898044e-05	Up
1737	CCDC189	54.312650241755	0.848069777074293	0.0700143006049905	12.1128079513208	9.03473764467495e-34	1.70178766605547e-33	Up
1738	CCDC191	674.589195992473	-0.913089	0.065107654632972	-14.0243	1.10704643317707e-44	2.33389982447771e-44	Down
1739	CCDC194	189.065503068699	-1.89143	0.134108718085183	-14.1037	3.60339100021907e-45	7.63207281460513e-45	Down
1740	CCDC195	0.397927866178176	1.4817622368773	0.551046220101837	2.68899809639101	0.00716668278875637	0.00832074490962365	Up
1741	CCDC196	2.48401436160967	-0.089789	0.165721320442723	-0.541807	0.587951324157687	0.615409715952291	Non-sig
1742	CCDC197	1.34556650938204	1.35758757109185	0.235330001674353	5.76886738381305	7.98060737843054e-09	1.07166969972907e-08	Up
1743	CCDC198	10.454527744542	0.502960472620907	0.254943701333649	1.97282956978284	0.048514983012727	0.0543355179287028	Non-sig
1744	CCDC201	1.2376079957396	-2.81377	0.337972984297367	-8.32542	8.40302825400929e-17	1.28315616811124e-16	Down
1745	CCDC22	1486.09907066532	0.339914131348809	0.0606221827039067	5.6070915989454	2.05754781385527e-08	2.74156783904126e-08	Non-sig
1746	CCDC24	1129.92112755083	1.47332809249763	0.060653469169359	24.290912171631	2.44555898643866e-130	1.0258497297664e-129	Up
1747	CCDC25	1727.02245472775	0.100597936718309	0.0458093833216525	2.19601159028831	0.0280911138118889	0.0318599106264902	Non-sig
1748	CCDC27	27.6333863821432	1.01417693695783	0.105293087818201	9.63194220981443	5.86110229347295e-22	9.65134409558911e-22	Up
1749	CCDC28A	967.893430952148	-0.444589	0.0545178102759591	-8.15494	3.49361831518107e-16	5.28943854210668e-16	Non-sig
1750	CCDC3	5619.42678250045	-0.8105	0.112500155316021	-7.20443	5.82856960878492e-13	8.39147137038691e-13	Down
1751	CCDC30	654.252682734435	-0.189887	0.0675105780306335	-2.8127	0.00491276787090388	0.00574175805725518	Non-sig
1752	CCDC32	533.442471699006	-0.849727	0.0433228883699367	-19.6138	1.17883027612331e-85	3.51831653234181e-85	Down
1753	CCDC33	258.505849206569	4.18654571509765	0.146293757659114	28.6173913507159	4.08266328400582e-180	2.39955242047052e-179	Up
1754	CCDC34	1130.72066472353	1.53343762717863	0.061986622042557	24.7382028032734	4.15320817929753e-135	1.79016796751408e-134	Up
1755	CCDC38	6.81303360615882	0.809930816278971	0.128637947202718	6.29620445514898	3.05022000948736e-10	4.204606790114e-10	Up
1756	CCDC40	738.883312205244	0.843859943525575	0.0963956311504833	8.75413059133587	2.05682828324668e-18	3.22573160735608e-18	Up
1757	CCDC42	11.8837541948086	2.42151399787711	0.13933620469231	17.3789289239249	1.19158234308109e-67	3.05783525224472e-67	Up
1758	CCDC43	750.00894953378	0.876089823601414	0.0431633418874498	20.2970804690206	1.36454968704131e-91	4.27615965261205e-91	Up
1759	CCDC50	5941.5102398169	-0.921288	0.0389316393717827	-23.6642	8.42215957477405e-124	3.36343438201459e-123	Down
1760	CCDC51	916.179300354223	1.75216973513719	0.0487705997716918	35.9267620931375	1.167461675762e-282	1.24692958431215e-281	Up
1761	CCDC54	7.01146511476212	-2.21456	0.105944064202049	-20.9031	5.01959435766424e-97	1.63936013954336e-96	Down
1762	CCDC59	1717.03693008224	0.269658074923661	0.0463236349469105	5.82117692691225	5.84346705435985e-09	7.86800332732317e-09	Non-sig
1763	CCDC60	40.3023144657851	4.09843914164298	0.233425764531829	17.557783948413	5.18606976240703e-69	1.34443693355202e-68	Up
1764	CCDC61	872.624704187878	0.0369541638645669	0.0635800437294775	0.581222687134357	0.561090379136468	0.588248490501386	Non-sig
1765	CCDC62	18.7146253280141	-0.564432	0.0880999601061189	-6.40673	1.48676576211498e-10	2.0628508652459e-10	Down
1766	CCDC63	1.17959446555351	0.527516039968629	0.213270041054577	2.47346527135349	0.0133809808680844	0.0153755194171259	Up
1767	CCDC65	258.148143708174	1.64800920789526	0.086816870264866	18.9825917804617	2.37581901679196e-80	6.7661473175905e-80	Up
1768	CCDC66	1047.58817641302	-1.45917	0.046249302203753	-31.5502	1.78194552303873e-218	1.32869476722681e-217	Down
1769	CCDC69	1961.39409637529	-2.68114	0.0777356347154135	-34.4904	1.11637895449569e-260	1.0792360092556e-259	Down
1770	CCDC7	200.926893179405	-1.28733	0.0593850821458448	-21.6776	3.33784960522652e-104	1.15412540379868e-103	Down
1771	CCDC71	1750.95773193676	0.733373710173338	0.0402034814914199	18.2415473229564	2.41523448291797e-74	6.54157685151286e-74	Up
1772	CCDC74A	1092.91441767625	0.180464199397749	0.0964769210338465	1.87054269004333	0.0614084945555821	0.0685034470346683	Non-sig
1773	CCDC74B	360.252575174196	-0.0249097	0.108718943375259	-0.22912	0.818775401787793	0.840873650363895	Non-sig
1774	CCDC77	633.57785917619	0.537137494492158	0.0537880673956592	9.98618319080016	1.75198257495966e-23	2.93456133878436e-23	Up
1775	CCDC8	3949.98658658149	0.0236180287728422	0.0700522049675529	0.337148970311238	0.736004603223501	0.761626572906747	Non-sig
1776	CCDC80	7020.37604407891	-0.548249	0.115088916721074	-4.7637	1.90076306276022e-06	2.43382534542931e-06	Down
1777	CCDC81	94.3154257813214	-0.520266	0.118375411940478	-4.39505	1.10745667393709e-05	1.39417830509378e-05	Down
1778	CCDC83	1.78913566516716	2.00896043209091	0.202551193917339	9.91828482092663	3.46661869397816e-23	5.78217810593859e-23	Up
1779	CCDC85A	66.0554702803512	-0.513206	0.146095340778966	-3.51282	0.000443381616336365	0.000535787382350287	Down
1780	CCDC85B	3363.21933221695	0.341948954709233	0.0676749307339647	5.05281573251195	4.35343861797448e-07	5.65476003326098e-07	Non-sig
1781	CCDC85C	2121.96638616495	0.16672669023181	0.0669279653332718	2.49113639420509	0.0127335226888521	0.0146522078818822	Non-sig
1782	CCDC86	1173.35310522013	0.974718144592689	0.0408760205689083	23.845720082989	1.12165626475919e-125	4.55097997703056e-125	Up
1783	CCDC87	70.8004189418422	2.91118827972796	0.0972246064727419	29.9429165655111	5.44087936678174e-197	3.56291326652637e-196	Up
1784	CCDC88B	678.512791461847	-0.150108	0.0683484026615436	-2.19622	0.0280764667690657	0.0318479631474783	Non-sig
1785	CCDC89	237.85979338678	0.548621443433031	0.0842478346444579	6.51199459010809	7.41593909683837e-11	1.03385227106613e-10	Up
1786	CCDC9	1864.51074070707	-1.34624	0.0451105989041263	-29.8431	1.07986191888286e-195	7.01502581280995e-195	Down
1787	CCDC92	3546.90509819837	-0.0224919	0.0425965843093492	-0.528022	0.597484071512636	0.624965271884114	Non-sig
1788	CCDC96	115.692670404891	1.65065787673994	0.0956750114598005	17.2527585997049	1.06681895536489e-66	2.71919439791574e-66	Up
1789	CCDC97	3287.83527519811	0.239202766843009	0.0433599399288316	5.51667661983901	3.45470279209528e-08	4.58387441236974e-08	Non-sig
1790	CCER1	0.535806533187482	-1.15842	0.287716661315598	-4.02626	5.66715406793607e-05	7.01576459233621e-05	Down
1791	CCIN	38.3154992411469	3.31303330031241	0.147102115774817	22.5219962531604	2.5272384309713e-112	9.30117432995545e-112	Up
1792	CCK	10.8805651214074	2.77513739582091	0.222273917334182	12.485213870814	8.99014380475199e-36	1.72871066680152e-35	Up
1793	CCKAR	0.704869270742224	1.2938072158918	0.341178159847273	3.79217478771493	0.000149333744727836	0.000182709093427082	Up
1794	CCKBR	82.9784174845835	3.13678774157707	0.177343055920412	17.687682922216	5.21772681861781e-70	1.36590492291978e-69	Up
1795	CCL1	0.993950446576845	2.72483606763104	0.255967409358304	10.6452461055962	1.83498728561627e-26	3.19595682549924e-26	Up
1796	CCL11	159.804652878528	3.75918606986227	0.199588188395993	18.8347121143455	3.92254195638687e-79	1.10733516730885e-78	Up
1797	CCL13	44.7410097089698	2.80519919212307	0.200248675059419	14.0085780407321	1.38143258613247e-44	2.90761707820516e-44	Up
1798	CCL15	1.28569939651175	-2.61911	0.264127983226737	-9.91607	3.54424978566651e-23	5.91102696862129e-23	Down
1799	CCL16	7.77868575329428	-3.91972	0.160245233742031	-24.4608	3.86668557331892e-132	1.63884399217269e-131	Down
1800	CCL17	16.578664742498	3.68073895337029	0.184911079401767	19.9054538282854	3.64971449478388e-88	1.111128924331e-87	Up
1801	CCL18	188.281012901593	3.50409273328739	0.221089981281845	15.8491701567444	1.42449489977398e-56	3.3425988655757e-56	Up
1802	CCL19	60.7020962806579	0.417745449828684	0.201385472543731	2.07435742286708	0.0380461284609514	0.0428212493804327	Non-sig
1803	CCL2	2046.3429412807	2.29259059542196	0.123664573173954	18.5387822605999	1.00470927801866e-76	2.77015000688534e-76	Up
1804	CCL20	374.569665056854	5.90501709253879	0.188559095182834	31.3165328186002	2.77937622031737e-215	2.02847311611947e-214	Up
1805	CCL21	676.314988000796	-1.46664	0.206603499670077	-7.0988	1.25845503367751e-12	1.80593894612338e-12	Down
1806	CCL22	51.7948604566766	3.43030756490551	0.149876358429114	22.8875828106533	6.17717779998794e-116	2.33730643998078e-115	Up
1807	CCL23	26.841644858352	-2.97824	0.16494196382656	-18.0563	7.04080277274425e-73	1.88163783505591e-72	Down
1808	CCL24	29.5904735546064	0.136678396121181	0.166249233427698	0.822129481761628	0.411003207910508	0.435913346179293	Non-sig
1809	CCL28	1831.70352571748	4.08578519249715	0.109849873980645	37.194263811509	8.44847106172787e-303	1.00724766230161e-301	Up
1810	CCL3	55.1563690915428	2.31326553210498	0.125221365499937	18.4734092530411	3.38045238782231e-76	9.30390370183119e-76	Up
1811	CCL3L1	127.585146636613	1.48758679899148	0.128702522553418	11.5583344403686	6.69956162806378e-31	1.22831905923788e-30	Up
1812	CCL4	440.709180499139	3.42815299038623	0.116299510867865	29.4769338650199	5.68818212871693e-191	3.59709581982193e-190	Up
1813	CCL4L2	245.705373690113	2.20499484254157	0.124276584401659	17.7426411673424	1.96478877564403e-70	5.15216453918034e-70	Up
1814	CCL5	1229.99439777659	3.26365622912636	0.13106310534872	24.9014108161313	7.18291554844747e-137	3.14508942886079e-136	Up
1815	CCL7	40.7192911878344	5.38549070036993	0.2065648446551	26.0716711469566	7.64184659395825e-150	3.67088331887815e-149	Up
1816	CCL8	214.915828080844	4.00964825776927	0.139353387126035	28.7732386019641	4.6386146691917e-182	2.76088491090591e-181	Up
1817	CCM2	1990.56299857288	0.363159039669932	0.041511545314453	8.74838642885915	2.16425034692175e-18	3.39317120092905e-18	Non-sig
1818	CCM2L	148.41336684006	-0.340451	0.0885626025535201	-3.84418	0.000120953928217605	0.00014832635096255	Non-sig
1819	CCN1	9824.53827341362	-0.321982	0.115397206616818	-2.79021	0.00526740857870412	0.00614928061649259	Non-sig
1820	CCN2	10224.3850841953	0.494689343616346	0.112329940150914	4.40389572852738	1.06324062261356e-05	1.33884116777105e-05	Non-sig
1821	CCN3	871.826113378531	2.22493900786517	0.122785396005162	18.1205508167407	2.19387665877124e-73	5.8895073347877e-73	Up
1822	CCN4	1200.43338843432	-0.865827	0.112513465321736	-7.69532	1.41140098877753e-14	2.08691685251075e-14	Down
1823	CCNA2	1621.0776387353	1.85829579852066	0.0858457755363004	21.6469102516858	6.49940780426592e-104	2.24178905711952e-103	Up
1824	CCNB1IP1	4961.53269548217	-0.734993	0.0709430589640983	-10.3603	3.75707641054636e-25	6.42866449786007e-25	Down
1825	CCNB3	62.5349635210897	2.11937398371281	0.119875185478887	17.6798390362956	5.99671612722093e-70	1.56850435166814e-69	Up
1826	CCNC	2280.15583030816	0.802898227182401	0.0538714726680744	14.904	3.10615344641024e-50	6.89974159847322e-50	Up
1827	CCND1	6658.83457127482	3.69789898020708	0.107443057619599	34.4172910017084	1.39011471567619e-259	1.32975334167246e-258	Up
1828	CCND2	4233.22720995496	-0.110338	0.143875972912695	-0.766897	0.443142998874331	0.468717089439064	Non-sig
1829	CCND3	4983.87137627567	0.836357145758371	0.0541815284400751	15.4362043640645	9.34397492400047e-54	2.14480716834142e-53	Up
1830	CCNDBP1	2067.26787801567	0.251068719915689	0.0497255550406425	5.04908833517256	4.43923445535971e-07	5.76378470910093e-07	Non-sig
1831	CCNG1	8449.54382167001	0.0951794236063539	0.0586795121676533	1.62202138515427	0.104798769291472	0.115550230671866	Non-sig
1832	CCNG2	2833.23628516396	0.235835469251164	0.0540300833150583	4.36489183027849	1.2718567918974e-05	1.59854294238882e-05	Non-sig
1833	CCNH	1344.85048860472	-1.47961	0.0600567341455692	-24.6368	5.09779287692647e-134	2.18575632018163e-133	Down
1834	CCNI	29742.012463591	-0.121354	0.0436247464601286	-2.78177	0.00540630399546507	0.0063066759549388	Non-sig
1835	CCNI2	46.9194585436633	1.24066956852527	0.111892163304871	11.088082774348	1.43326631090217e-28	2.55873145324979e-28	Up
1836	CCNJ	546.343975508213	0.181955974568242	0.063488753775273	2.86595599611704	0.00415752031427677	0.00487562601144967	Non-sig
1837	CCNK	654.86473532557	0.415969566431351	0.0471471052597603	8.82280182716493	1.11630801080758e-18	1.75765170428802e-18	Non-sig
1838	CCNL1	7059.43382216593	-1.43715	0.0501512747189572	-28.6562	1.34145706748e-180	7.91132734351207e-180	Down
1839	CCNO	669.152260507319	2.71326977242617	0.132088350302546	20.541325303946	9.20171565802098e-94	2.93465754521769e-93	Up
1840	CCNP	161.419491862393	1.3513903712389	0.130304451394035	10.3710223003231	3.35911682844335e-25	5.75344418514733e-25	Up
1841	CCNQ	1140.22116689605	0.827439282969658	0.0535498971983347	15.4517436308989	7.34298770819932e-54	1.68625223364298e-53	Up
1842	CCNT1	2625.23552618195	-0.85839	0.0394691928200918	-21.7484	7.1595305327322e-105	2.48497645361774e-104	Down
1843	CCNT2	2921.94064299168	-1.41991	0.0410832141640361	-34.5618	9.479684730357e-262	9.23345141000245e-261	Down
1844	CCNY	5673.20446007259	0.624727757986357	0.0375350987630185	16.643828804891	3.35465317863908e-62	8.23221577841602e-62	Up
1845	CCNYL1	819.89379180222	1.11201143125855	0.0535474200970745	20.7668535522836	8.63316103907221e-96	2.79360144195803e-95	Up
1846	CCP110	1350.35832694777	-0.813613	0.0436982556537076	-18.6189	2.25806570372716e-77	6.27389012443892e-77	Down
1847	CCR1	527.844500409434	2.67328971150679	0.113175026669982	23.6208445464041	2.35399207989499e-123	9.35016038505611e-123	Up
1848	CCR10	96.8459658064819	-1.80868	0.083386478885991	-21.6903	2.53483336534612e-104	8.77054609676392e-104	Down
1849	CCR4	34.3683708649111	2.69412105601497	0.145064542391085	18.5719	5.42706359694509e-77	1.50355874643808e-76	Up
1850	CCR7	132.371460575771	-0.433155	0.110861300011196	-3.90718	9.33786443783575e-05	0.000114847130359563	Non-sig
1851	CCR8	17.6721942792056	5.97678372678234	0.217653139981145	27.4601309556117	5.25868542912485e-166	2.82292066692744e-165	Up
1852	CCRL2	104.395257762441	1.81352731271606	0.0920412679139693	19.7034151508122	2.01554758958906e-86	6.05172266769404e-86	Up
1853	CCS	2195.93383764325	-0.991104	0.0444273455010054	-22.3084	3.06108414295323e-110	1.1089359092846e-109	Down
1854	CCSAP	945.443741634991	-0.0735472	0.0469293509395095	-1.56719	0.117070499807181	0.128769235121719	Non-sig
1855	CCSER2	2163.34195881882	-0.741705	0.0369872716815895	-20.053	1.90144087000776e-89	5.85672528914285e-89	Down
1856	CCT2	8364.24901618313	0.888785775883477	0.0438644082745248	20.2621170749876	2.77759059907127e-91	8.67969039705746e-91	Up
1857	CCT3	16127.5100507755	1.04580074663235	0.040146249848889	26.0497742770187	1.35329208606897e-149	6.48667116587746e-149	Up
1858	CCT4	9001.87506708526	0.185717245816681	0.0430727707482014	4.31170882649652	1.61997675244865e-05	2.03047749799063e-05	Non-sig
1859	CCT5	9142.51941322947	1.62310251911289	0.0495163414664566	32.7791284865505	1.16806999649083e-235	9.68928764630613e-235	Up
1860	CCT6A	8931.34897537731	0.758463197573227	0.0382759764600343	19.8156459408729	2.1819024222132e-87	6.60628011980759e-87	Up
1861	CCT6B	140.117522229555	-0.568178	0.0762500688727016	-7.45151	9.22792612311255e-14	1.34607602777285e-13	Down
1862	CCT8	8596.72590751327	0.520244039165013	0.0399834680501873	13.0114786069083	1.05284974846679e-38	2.08803739973174e-38	Up
1863	CCT8L2	0.705916691974536	-2.78444	0.259329998427806	-10.7371	6.8184197286776e-27	1.19305012244978e-26	Down
1864	CCZ1	414.996181294173	0.569460411571181	0.0529945898785005	10.7456329575674	6.21342631933921e-27	1.0875602781149e-26	Up
1865	CCZ1B	559.055886612346	0.906586880608154	0.0521307975631213	17.3906198060837	9.71776611445055e-68	2.49542437099147e-67	Up
1866	CD109	1878.95511305128	3.0245331261046	0.107670260991578	28.0907011671605	1.27249788235499e-173	7.18453324973816e-173	Up
1867	CD14	4416.88631080544	1.96678324842181	0.102069891382041	19.2689854156919	9.78352329042215e-83	2.83846806292184e-82	Up
1868	CD151	12247.965762603	1.05069818834717	0.0563422655903817	18.6484902113438	1.29893789440532e-77	3.61615156761733e-77	Up
1869	CD160	26.3193408010348	-0.0997736	0.083718295214159	-1.19178	0.233348435219637	0.251960344157186	Non-sig
1870	CD163	2555.56689620962	-0.81747	0.134542181750491	-6.07594	1.23265238208998e-09	1.68031752851223e-09	Down
1871	CD163L1	94.800388055306	1.23815360392842	0.116833411116944	10.5975986842419	3.05729550856573e-26	5.31227819377959e-26	Up
1872	CD164	16166.3053656715	0.626941221014863	0.0459814551553036	13.6346537728602	2.49170580557583e-42	5.11994796483387e-42	Up
1873	CD164L2	137.592466802015	4.77488880794051	0.161014029097013	29.6551103945332	2.91414649684407e-193	1.86416302340455e-192	Up
1874	CD177	45.6835086516088	1.28234461406855	0.186292207071793	6.88351184531494	5.83947398200274e-12	8.29154978997675e-12	Up
1875	CD180	235.957881880298	3.49186823871562	0.118341556272579	29.506695270026	2.36237162451006e-191	1.49758695656109e-190	Up
1876	CD19	80.8090501049027	0.783256897097797	0.110698260955534	7.07560254638888	1.48800776787708e-12	2.13259081076368e-12	Up
1877	CD1A	69.5164725071449	7.63925995322042	0.278142010645231	27.4653222485124	4.55910114576545e-166	2.45077401751022e-165	Up
1878	CD1B	8.94402600030788	3.17978761623597	0.256209023079631	12.410911910966	2.28040606800754e-35	4.35792803248183e-35	Up
1879	CD1C	42.3860764407479	2.68076256765496	0.172701212519076	15.5225463015139	2.4416650822656e-54	5.62876855151048e-54	Up
1880	CD1D	82.5764300471582	0.358883871547944	0.0884721971521606	4.05645935220429	4.98222283892505e-05	6.1742566301058e-05	Non-sig
1881	CD1E	46.2761493239319	4.34909508740977	0.213126395690863	20.4061776267172	1.473690264101e-92	4.64543886019379e-92	Up
1882	CD2	302.723067346527	3.21289039545346	0.136982411492457	23.4547659108072	1.18187202729287e-121	4.65031811145442e-121	Up
1883	CD200	2365.47070659691	0.995800263248463	0.0983015822851329	10.1300532514324	4.06428042151763e-24	6.8625720549546e-24	Up
1884	CD200R1	90.3314351269201	2.73234126225105	0.0984221644842167	27.7614425223214	1.26782452794531e-169	6.96269449088264e-169	Up
1885	CD207	99.6950780511544	3.13276805052362	0.156765238698719	19.9838183294216	7.61692682622629e-89	2.32899004457585e-88	Up
1886	CD209	171.915810375109	0.093650858904381	0.11965116917459	0.782699070560103	0.433803848166541	0.459215324439865	Non-sig
1887	CD22	7080.20739979822	-3.71608	0.135344003286332	-27.4566	5.80173172446947e-166	3.11335478921894e-165	Down
1888	CD226	96.2312156723692	-0.321556	0.0829512886988703	-3.87644	0.000105994170864244	0.000130187304637525	Non-sig
1889	CD244	66.0292091055311	-2.18009	0.115965907219285	-18.7994	7.63473760294858e-79	2.15058532660722e-78	Down
1890	CD247	119.910713135886	0.903163173399208	0.105510058449885	8.5599722592154	1.12894682660025e-17	1.7478755876795e-17	Up
1891	CD248	1961.50190540137	-0.750764	0.102486982147901	-7.32546	2.38078850656118e-13	3.45010495004333e-13	Down
1892	CD27	99.0145121181967	0.878846334967921	0.0995806855129822	8.82546982319525	1.09001234234639e-18	1.71677221050733e-18	Up
1893	CD274	194.125329686591	-0.0227303	0.0879727127257036	-0.258379	0.796114203046741	0.819230608809626	Non-sig
1894	CD276	5682.54083439944	0.958556555296017	0.0504447020856064	19.0021254099056	1.63776033294143e-80	4.67280660948121e-80	Up
1895	CD28	77.798173227302	1.25674766242568	0.105133334715408	11.9538457124721	6.19889002807645e-33	1.15902704170977e-32	Up
1896	CD2AP	3036.77459628239	1.66609573031649	0.046564980039334	35.7800159886059	2.25938688286654e-280	2.38521640456401e-279	Up
1897	CD2BP2	3657.3652267387	-0.343492	0.0349091088209441	-9.83961	7.60064887589214e-23	1.26394555074564e-22	Non-sig
1898	CD300A	347.915393599922	2.18896851056476	0.0939619149811379	23.2963377875406	4.82886918910159e-120	1.8752431577637e-119	Up
1899	CD300C	76.9802279451943	2.08312800576586	0.116265426037669	17.9170031604318	8.68843536008283e-72	2.30210091397096e-71	Up
1900	CD300E	89.042899330745	0.705671860514859	0.139358187896553	5.06372729988915	4.11137650641827e-07	5.34302995341946e-07	Up
1901	CD300LB	26.9940897581094	1.76881498972308	0.121106434167467	14.6054584290472	2.59232648483776e-48	5.66652932543153e-48	Up
1902	CD300LD	0.31458613216472	0.384732196669895	0.319434768938241	1.20441553043425	0.22842901234209	0.246820631699013	Non-sig
1903	CD300LF	83.4611984173134	2.66208305630141	0.122234871964085	21.7784255305114	3.71625678342631e-105	1.29334087202075e-104	Up
1904	CD300LG	86.6125049335743	-3.02766	0.161672964763112	-18.727	2.98021007170548e-78	8.34771448372269e-78	Down
1905	CD320	2768.3433158488	1.02574802750322	0.066338481507924	15.4623380606127	6.2295710711736e-54	1.43141494331254e-53	Up
1906	CD33	172.127680667859	1.55753766456341	0.10463080023883	14.8860341410768	4.06157431914191e-50	9.0091093498354e-50	Up
1907	CD34	3003.26546265334	-1.30595	0.0762856386234819	-17.1192	1.06680290954739e-65	2.69695995105459e-65	Down
1908	CD36	598.122627712866	0.238326617027925	0.127533324659729	1.86873993651309	0.0616590048910877	0.0687779464670322	Non-sig
1909	CD37	850.179951933333	1.57555322506894	0.0829828263843382	18.9864974925258	2.20557767160234e-80	6.28362424578836e-80	Up
1910	CD38	308.174109938125	2.86742106621797	0.12808572985804	22.3867332402758	5.30042696152948e-111	1.93466208704235e-110	Up
1911	CD3D	101.992999238797	2.77909601566943	0.146425361018884	18.9796084252852	2.51463057692667e-80	7.160155128675e-80	Up
1912	CD3E	392.616391078043	2.92337784784059	0.133354483738356	21.9218564377356	1.6076594444845e-106	5.67599509817387e-106	Up
1913	CD3G	97.7893176975122	3.62356497269819	0.136577760679016	26.531149395649	4.23853970539555e-155	2.11272173857293e-154	Up
1914	CD4	2881.45735644842	2.37649382854872	0.0827778063431621	28.7093115115515	2.91945112920967e-181	1.72966869311669e-180	Up
1915	CD40	1626.02288321587	-0.734227	0.073589094769584	-9.97739	1.91432997831914e-23	3.20579891589842e-23	Down
1916	CD40LG	23.151164711451	1.56913061845716	0.145629723926218	10.7747963544321	4.52782952129558e-27	7.93869532393351e-27	Up
1917	CD46	11676.3442165816	-0.546264	0.0448721882963977	-12.1738	4.28734660024891e-34	8.10425201977968e-34	Down
1918	CD47	16022.3789886822	2.15296496745179	0.0582828320713147	36.9399511131756	1.05606220220535e-298	1.23249701021509e-297	Up
1919	CD48	219.918472627785	3.10848720047223	0.117570652353608	26.4393123474646	4.84243067304539e-154	2.39752953431758e-153	Up
1920	CD5	133.691231924264	1.71773772503045	0.112955936074605	15.2071487761026	3.1705418210949e-52	7.17763209812844e-52	Up
1921	CD52	213.164451474925	3.04938288697137	0.118440966599195	25.7460148673939	3.5722963465021e-146	1.66639016621319e-145	Up
1922	CD53	1325.66072231554	2.08609101356208	0.106244196179237	19.6348703136949	7.78793863606838e-86	2.32706551527669e-85	Up
1923	CD58	515.521132408878	1.23565359343143	0.0675548779861302	18.2911083591199	9.74141235559394e-75	2.64954782492243e-74	Up
1924	CD59	10178.260701889	-0.463654	0.057353813320336	-8.0841	6.26240403695232e-16	9.44544714844961e-16	Non-sig
1925	CD5L	3.1476441353652	-0.419599	0.243585997105713	-1.72259	0.0849621871901498	0.0941477814119813	Non-sig
1926	CD6	270.026548881923	2.15827354838235	0.103523168573553	20.8482176320647	1.58206708328885e-96	5.14412616395011e-96	Up
1927	CD63	28010.5786274326	0.352610480791592	0.0519795125172116	6.78364347250919	1.17182306717226e-11	1.65448298307018e-11	Non-sig
1928	CD69	235.547392080427	1.03716358202837	0.126246980100423	8.21535359660378	2.11539991952872e-16	3.21345743538414e-16	Up
1929	CD7	313.654448964802	2.85648909230467	0.118256101483131	24.155109600938	6.5983735544941e-129	2.73818358088023e-128	Up
1930	CD70	40.5967024447478	4.96783360642879	0.176695887010794	28.1151626700021	6.39335208862054e-174	3.61628355721206e-173	Up
1931	CD79A	288.694882849358	3.58346627846482	0.163548978164255	21.9106613730468	2.05575258445998e-106	7.24401371456922e-106	Up
1932	CD79B	58.038551974788	0.420404081983148	0.122350509914724	3.43606317845475	0.000590233314619985	0.0007099210425225	Non-sig
1933	CD80	35.9116420387684	3.44592735370539	0.128191255660083	26.8811420557636	3.64929929947467e-159	1.87017532266593e-158	Up
1934	CD81	43466.1024539304	0.369368893805396	0.05703141807776	6.47658617398881	9.38210440123223e-11	1.3063081080813e-10	Non-sig
1935	CD82	3624.33221752239	2.09459051526063	0.0794808258930164	26.3534065194543	4.6911511750213e-153	2.30275303478779e-152	Up
1936	CD83	1229.88193769203	-0.948678	0.0781032389821533	-12.1465	5.99054648227512e-34	1.13003158795365e-33	Down
1937	CD84	589.129763530299	2.46503372558231	0.110106529907164	22.387716038828	5.18485314180795e-111	1.89292363524705e-110	Up
1938	CD86	480.494273582615	3.00429453485232	0.109390836738603	27.4638591715985	4.74628129717174e-166	2.55050862072515e-165	Up
1939	CD8A	337.27276026869	2.18482515672574	0.125653832857538	17.3876523066576	1.02341233339633e-67	2.62714848455311e-67	Up
1940	CD8B	99.8197130236077	2.75776884740008	0.148985675359158	18.5102953069277	1.70563054470139e-76	4.69935958829219e-76	Up
1941	CD8B2	21.7926142226719	4.72183457604289	0.20632340057753	22.8855988357393	6.46468496611712e-116	2.44489807253372e-115	Up
1942	CD93	1751.90735911675	-0.174112	0.0877883965055695	-1.98332	0.0473319513031421	0.053041239495786	Non-sig
1943	CD96	189.144132850724	2.06234427885493	0.109507729387097	18.8328649529824	4.06180103545159e-79	1.14643908576706e-78	Up
1944	CD99	11059.6035512822	-0.845904	0.0614127324213022	-13.7741	3.65004002104174e-43	7.55724195265688e-43	Down
1945	CD99L2	3619.78220136824	-1.15406	0.0490548873260186	-23.526	2.21154513531404e-122	8.7306142010218e-122	Down
1946	CDA	186.932023482239	1.81516609649507	0.108891307188045	16.6695225116587	2.18331644877511e-62	5.36970332573927e-62	Up
1947	CDAN1	1696.00155568518	-1.71606	0.0556770112013426	-30.8217	1.34004796996267e-208	9.38639661275976e-208	Down
1948	CDC123	2891.79949718487	1.45073404863414	0.0418842358016056	34.6367558311408	7.07037569488194e-263	6.94349450771317e-262	Up
1949	CDC14A	594.196472393353	0.151562202257834	0.0532479987787524	2.84634551032766	0.00442241821278807	0.00517921890966794	Non-sig
1950	CDC14B	1315.18525001399	-0.531135	0.0526354963813219	-10.0908	6.06641532674084e-24	1.0219794861877e-23	Down
1951	CDC16	4577.12501264294	-0.263694	0.0440576572219769	-5.98521	2.16109305518464e-09	2.93200596983307e-09	Non-sig
1952	CDC20B	389.876031772944	7.23028653919328	0.261975292030476	27.5991162492994	1.14021632322336e-167	6.18729158996502e-167	Up
1953	CDC23	2168.5951429932	0.47656168286937	0.0344618717817908	13.8286650791029	1.71167513949941e-43	3.55487634242018e-43	Non-sig
1954	CDC25A	534.295779768941	1.7970419603435	0.0706652756941065	25.4303396214354	1.16500096221306e-142	5.29567651945807e-142	Up
1955	CDC26	550.562912455872	0.46777385715574	0.0452400816008523	10.339810199346	4.65458481290484e-25	7.95558492412065e-25	Non-sig
1956	CDC27	2479.52419379983	-0.10537	0.0360401948778876	-2.92367	0.0034593538861154	0.00406950350431213	Non-sig
1957	CDC34	2827.54628999779	0.205481213066534	0.0488171911078401	4.20919779289664	2.56278970218627e-05	3.19564606423179e-05	Non-sig
1958	CDC37	10177.7197761624	-0.273653	0.048022209862821	-5.69847	1.20888394101395e-08	1.61745015935059e-08	Non-sig
1959	CDC37L1	1142.55531170695	-0.837223	0.0456511051175151	-18.3396	3.99717576686596e-75	1.08967190814035e-74	Down
1960	CDC40	1187.57351897974	-0.43622	0.0456956154460826	-9.54622	1.34517850930436e-21	2.20289516480878e-21	Non-sig
1961	CDC42	14563.6857851266	0.960735804756616	0.0384192024487481	25.0066566592124	5.17468249634423e-138	2.28906906086498e-137	Up
1962	CDC42BPB	7602.48175772602	-0.560952	0.0539883794549823	-10.3902	2.74670463889847e-25	4.70867995822677e-25	Down
1963	CDC42BPG	1610.92969659144	1.53182063036319	0.0642645889467687	23.8361538674435	1.40955463771386e-125	5.71011579238152e-125	Up
1964	CDC42EP1	8157.57385189961	0.568715840954951	0.0701882645985023	8.10271979522751	5.37439250254536e-16	8.11239928722416e-16	Up
1965	CDC42EP3	2390.9448767853	-0.209213	0.0618385875068365	-3.38322	0.000716417137356196	0.000859356533671707	Non-sig
1966	CDC42EP4	11759.2799219591	0.475744905760177	0.0541620926739411	8.78372459912486	1.58148630383611e-18	2.48301686815794e-18	Non-sig
1967	CDC42EP5	1014.1212756846	1.36010165025233	0.105427876481676	12.9007781968248	4.45574673798849e-38	8.77605872201803e-38	Up
1968	CDC42SE1	6130.16476558296	-0.239319	0.047966193714043	-4.98933	6.05905879795353e-07	7.84652927534964e-07	Non-sig
1969	CDC42SE2	2895.97026800328	0.426180790768087	0.0429608453548469	9.92021426133333	3.40025466486095e-23	5.67270752932259e-23	Non-sig
1970	CDC5L	3127.13957343952	-0.00419788	0.0376661166104838	-0.11145	0.911259761673487	0.927062992119641	Non-sig
1971	CDC7	687.890005275179	0.978558196315948	0.0850870450707464	11.5006719942186	1.3089235755333e-30	2.39302318667031e-30	Up
1972	CDC73	2914.97531005941	0.210805455601459	0.0337367716142368	6.24853670090057	4.14315877740401e-10	5.69900523897823e-10	Non-sig
1973	CDCA3	1457.63784035578	1.46517732375302	0.0718919428220488	20.3802716443443	2.50262565572815e-92	7.88087912368073e-92	Up
1974	CDCA7L	1786.60234070996	0.944603223169558	0.069805714478501	13.5318896200178	1.01383635912793e-41	2.07086305642498e-41	Up
1975	CDCP2	2.17990133132134	-3.81104	0.17244820154986	-22.0996	3.18827171118538e-108	1.14060438879945e-107	Down
1976	CDH10	6.76129547037904	-0.027701	0.260513729600459	-0.106332	0.915318711674521	0.930336738708624	Non-sig
1977	CDH11	9135.14678885414	-2.4166	0.10442781004968	-23.1413	1.77729109554439e-118	6.82661388806944e-118	Down
1978	CDH12	176.542455426883	5.81410643311522	0.218921720878436	26.5579240368921	2.08025925445014e-155	1.03858720418018e-154	Up
1979	CDH13	254.330548427179	-0.192484	0.134746277886454	-1.42849	0.153149608528065	0.167230345291838	Non-sig
1980	CDH15	41.1378545805508	0.24508783372519	0.12146554929082	2.01775594113839	0.0436166855477396	0.048952214586408	Non-sig
1981	CDH16	211.996240305844	5.55245757404194	0.239508744161067	23.1826925296221	6.80705897343721e-119	2.62241100302543e-118	Up
1982	CDH17	9.67542108301929	-0.842321	0.141861701844818	-5.93762	2.89192097537254e-09	3.91564785326058e-09	Down
1983	CDH18	188.09391106753	5.8728650532641	0.245199260300891	23.9513979204396	8.93540936530377e-127	3.64740866738164e-126	Up
1984	CDH19	114.594789702048	-3.22807	0.284579397529328	-11.3433	8.00589872120621e-30	1.44997489761806e-29	Down
1985	CDH2	3305.60102043676	2.57688541766815	0.131551807267787	19.5883695647193	1.94313965001889e-85	5.78830616654021e-85	Up
1986	CDH20	64.5458242679155	2.71535454640972	0.171110093450902	15.869049520383	1.03800910883678e-56	2.43755073063762e-56	Up
1987	CDH22	230.017593273834	1.94424238838463	0.166757542735495	11.6590971328266	2.06217438684876e-31	3.79749045530639e-31	Up
1988	CDH26	45.5953735464925	-0.251202	0.116616234944569	-2.15409	0.0312332877157866	0.035338247140151	Non-sig
1989	CDH4	903.918341011683	-4.36549	0.164787203766694	-26.4917	1.2094802415297e-154	6.00744724200465e-154	Down
1990	CDH5	1170.57289293232	-0.5839	0.0782032696077896	-7.46644	8.23911173427553e-14	1.20297090061964e-13	Down
1991	CDH7	8.88229179654376	0.0418962407786963	0.240617185393539	0.174119902159828	0.861771232448563	0.881492603741449	Non-sig
1992	CDH8	70.0719177675204	-1.93621	0.153438995494467	-12.6188	1.6643799991782e-36	3.22768007103341e-36	Down
1993	CDH9	0.220235977499033	-0.205701	0.547683259950228	-0.375584	0.707226187433943	0.733029272622791	Non-sig
1994	CDHR1	613.515383550687	1.16428140139341	0.157031976771653	7.4143	1.22273473613217e-13	1.78091722547531e-13	Up
1995	CDHR3	364.885220882397	-0.973736	0.124290415521709	-7.83436	4.71238570291016e-15	7.01333051902457e-15	Down
1996	CDHR4	139.326739297926	2.66096993625605	0.209656157891978	12.6920666819959	6.54359938871492e-37	1.27312467001291e-36	Up
1997	CDHR5	51.3993985034816	-0.12166	0.117859118965175	-1.03225	0.301954524474794	0.323389923379551	Non-sig
1998	CDIN1	622.416933922382	0.217830713117913	0.0434654537076277	5.01158263717115	5.39841912233249e-07	6.99801765694846e-07	Non-sig
[truncated: 12,220 more rows]
