# Supplementary material for: FCGR2B + Macrophages as a Critical Node Linking Ferroptosis and Immunosuppression: A Multiomics Framework for Prognosis and Therapy in High‐Grade Serous Ovarian Cancer
Source: Hum Mutat. 2026 Apr 6;2026:8027584. doi: 10.1155/humu/8027584 (PMC13054137; doi:10.1155/humu/8027584)
Supplement: Supplementary file 9 — Supporting Information 9 Table S3: Differentially expressed genes between FCGR2B‐high and FCGR2B‐low groups identified from bulk RNA‐seq data. [file HUMU-2026-8027584-s009.xlsx]

## Sheet: Sheet
Table S3. Differentially expressed genes between FCGR2B-high and FCGR2B-low groups identified from bulk RNA-seq data
No.	Gene	baseMean	log2FoldChange	lfcSE	stat	pvalue	padj	Regulation
1	A1BG	11.3845307721789	0.159392400109601	0.126016412430905	1.26485429187247	0.205923565012536	0.306952287939406	Non-sig
2	A1CF	2.2116912710513	-1.08101	0.210269710601253	-5.14108	2.73164371757351e-07	2.03209628683375e-06	Down
3	A2M	17037.307191438	0.593828216250394	0.0988806009630269	6.00550775851813	1.90734043337531e-09	2.06160367263406e-08	Up
4	A2ML1	284.489775584807	-0.409081	0.219475418472472	-1.8639	0.0623354394077658	0.114239127073281	Non-sig
5	A3GALT2	8.40329669999763	0.213125859839299	0.163838579039574	1.30082829751484	0.193317233634596	0.292023879606979	Non-sig
6	A4GALT	1122.07784334611	0.501847698592275	0.119416018616561	4.2025157462642	2.63964880410429e-05	0.000128109879581244	Up
7	A4GNT	3.88151202785372	0.00330199347049615	0.203487553100273	0.0162270046505941	0.987053291702258	0.999653383309531	Non-sig
8	AAAS	4117.93684248762	-0.344146	0.0487164650125673	-7.06427	1.61466457709332e-12	2.55233901973657e-11	Non-sig
9	AACS	2206.13756409636	-0.0746219	0.0665831153192224	-1.12073	0.262401541597911	0.373573048096073	Non-sig
10	AADAC	288.919176974182	-0.378638	0.171324936418875	-2.21006	0.0271010463977285	0.0566711334166315	Non-sig
11	AADACL2	4.21395855535151	0.0129107429073046	0.238330380981534	0.0541716203118266	0.956798431183481	0.986682608759526	Non-sig
12	AADACL3	6.94742994197927	0.977383500731269	0.303216123561626	3.2233889453198	0.00126683410572309	0.00402982905202426	Up
13	AADAT	293.182452274882	-0.484644	0.115944478313194	-4.17997	2.91553620122795e-05	0.000140368442190873	Non-sig
14	AAGAB	2591.46	-0.0808524	0.0564900377179698	-1.43127	0.152353324024899	0.240133144806255	Non-sig
15	AAMDC	565.823490773238	0.0696134315275004	0.107949098340858	0.64487274648363	0.519009654380315	0.637162048992196	Non-sig
16	AAMP	7437.89548271777	-0.177827	0.0471429884918774	-3.77207	0.000161897029656798	0.000655962750409485	Non-sig
17	AANAT	29.9272262186669	0.280444189056783	0.112654451173443	2.48941951370399	0.0127951886073093	0.029649356237059	Non-sig
18	AARD	362.759929066274	0.716960619755612	0.168382728380791	4.25792257109786	2.0633538443542e-05	0.000102388072725383	Up
19	AARS1	7998.67012053946	-0.136911	0.0643836457778493	-2.12649	0.0334626728668739	0.0675089520634888	Non-sig
20	AARS2	1542.08328593407	-0.217624	0.0619967353426271	-3.51026	0.000447673514544158	0.00161127411468016	Non-sig
21	AARSD1	54.5176	-0.155522	0.0952942190435662	-1.63202	0.102675988123882	0.173514075518561	Non-sig
22	AASDH	644.467051047387	-0.0147993	0.0596666171119099	-0.248033	0.804108971304416	0.8806979810493	Non-sig
23	AASDHPPT	2440.01871288611	-0.227103	0.0570638673810064	-3.97981	6.89712847769935e-05	0.000305379323498034	Non-sig
24	AATK	714.55417339759	-0.573818	0.126047392376088	-4.5524	5.30377383662733e-06	3.04040097159073e-05	Down
25	ABAT	1412.10508224128	-0.398451	0.12036218813883	-3.31043	0.000931517238558706	0.0030740244862847	Non-sig
26	ABCA1	2883.85638859028	0.528757014338766	0.0765700099404493	6.90553670751767	5.001397346285e-12	7.41590895140578e-11	Up
27	ABCA10	52.3060473686559	0.427402798034256	0.152427588192897	2.80397271321631	0.00504771768392007	0.0134526220300628	Non-sig
28	ABCA12	49.5421703158862	-0.50724	0.148543885780245	-3.41475	0.000638411035514948	0.00220116967180016	Down
29	ABCA13	202.974795904081	0.0681800665681519	0.162572484777895	0.419382570557981	0.674936560012133	0.776468214037538	Non-sig
30	ABCA2	4692.42300684881	-0.331029	0.105343598189621	-3.14237	0.00167586453812605	0.00515073289690319	Non-sig
31	ABCA3	2790.52277160603	-0.0411714	0.0990885630043156	-0.415501	0.677775192073095	0.779169361586201	Non-sig
32	ABCA4	456.635787025017	0.706329824213526	0.157228409273177	4.49238040045493	7.04314733410843e-06	3.91791893263923e-05	Up
33	ABCA5	434.519289408321	0.0249534068811224	0.090870803768184	0.274603127147195	0.783621163553061	0.865367064789866	Non-sig
34	ABCA6	108.110370976881	1.00041684501035	0.148617217328796	6.73150031329855	1.67922471641237e-11	2.35779888437097e-10	Up
35	ABCA7	801.850903384971	0.472194195491293	0.109632211496911	4.3070753480568	1.65427271434174e-05	8.41198879225827e-05	Non-sig
36	ABCA8	162.252082440264	0.66779715211354	0.151118630436993	4.41902596776093	9.91467352336796e-06	5.33673735825556e-05	Up
37	ABCA9	104.13778199658	0.725512619422957	0.155814807290057	4.65624950568646	3.22021651380675e-06	1.9389011322531e-05	Up
38	ABCB1	101.663942125289	0.730288532162535	0.114323618664107	6.38790602236084	1.68172631296761e-10	2.09669618191329e-09	Up
39	ABCB10	1155.62126543217	-0.0741516	0.0617841316947565	-1.20017	0.230072615267812	0.335869483567311	Non-sig
40	ABCB11	13.0609377099913	0.350487287466967	0.196179013437008	1.78656871255756	0.0740072223106489	0.13201431291872	Non-sig
41	ABCB4	41.2386725771447	0.652172629207685	0.107564600137424	6.06307863715827	1.33540331393956e-09	1.47629681547989e-08	Up
42	ABCB6	51.509708192155	-0.229987	0.0893948468696068	-2.57271	0.0100905910410262	0.0243173777198682	Non-sig
43	ABCB7	1407.09039891249	-0.00947013	0.0464550843895022	-0.203856	0.838466380461464	0.906280462099034	Non-sig
44	ABCB8	2334.31569830006	-0.125094	0.0611460142235631	-2.04583	0.0407732003156485	0.0797252311556512	Non-sig
45	ABCB9	955.142692528951	-0.0258782	0.0818878634582212	-0.31602	0.751987587487143	0.840745515626828	Non-sig
46	ABCC1	4774.51965475065	-0.0480508	0.0723999942835851	-0.663686	0.506891516219654	0.626069446599399	Non-sig
47	ABCC10	1847.26965224714	-0.0529749	0.0678110480437463	-0.781214	0.434676755808802	0.557084077607479	Non-sig
48	ABCC11	31.3691343938751	-0.811543	0.151412663972923	-5.35981	8.33097881879505e-08	6.86078298104164e-07	Down
49	ABCC12	4.47967091562029	-1.74816	0.317644894201752	-5.5035	3.72331358003994e-08	3.24688558674776e-07	Down
50	ABCC2	42.5855118142293	-0.248821	0.12286342002303	-2.02518	0.0428485883705327	0.0830488563102636	Non-sig
51	ABCC3	985.225355264568	0.611311286637833	0.138395308754878	4.41713878987454	1.00016013792437e-05	5.37697664793014e-05	Up
52	ABCC4	3304.82116106248	-0.0133889	0.107743138343857	-0.124267	0.901103972975888	0.952528630838164	Non-sig
53	ABCC5	2908.47623306121	0.0341883473479174	0.0745304008301434	0.458716805050244	0.646437544553909	0.752481567504572	Non-sig
54	ABCD1	2581.60237709228	0.290130238750773	0.0803174864294858	3.61229231202959	0.000303502164130944	0.00114597364214933	Non-sig
55	ABCD2	17.3817129434367	1.17400446738991	0.138437390228073	8.48040016830536	2.24420724486217e-17	5.71422273265415e-16	Up
56	ABCD3	2228.29774721993	-0.0498649	0.0576145623471727	-0.865492	0.386768852697794	0.507629866187646	Non-sig
57	ABCD4	2100.84079097442	-0.115371	0.0551032230678011	-2.09372	0.0362851628065539	0.0723507920938443	Non-sig
58	ABCE1	3471.63856511457	0.0595845984515226	0.054841252216155	1.08649230357965	0.277261244152853	0.390864339092879	Non-sig
59	ABCF1	6436.63954545161	-0.0371406	0.0561537657723928	-0.66141	0.508349558030718	0.627160738107257	Non-sig
60	ABCF2	1370.96150833174	-0.139118	0.0621344304868645	-2.23898	0.025157068631798	0.0530595747951226	Non-sig
61	ABCF3	4499.99593175343	-0.0151325	0.0508673882863742	-0.297489	0.76609346134701	0.85177304196997	Non-sig
62	ABCG1	1439.10935466388	0.395713647909285	0.0982133744870404	4.02912179706748	5.59856079396457e-05	0.000252036240691184	Non-sig
63	ABCG2	164.73558412395	-0.194996	0.105358800678154	-1.85078	0.0642014544085629	0.117155507981471	Non-sig
64	ABCG4	143.589198325347	-0.202053	0.127919038448305	-1.57954	0.114212583125874	0.189868772195645	Non-sig
65	ABCG5	30.6654412323544	-0.740745	0.138620453802773	-5.34369	9.10737004926543e-08	7.44400714321569e-07	Down
66	ABCG8	71.9594181166606	-0.793302	0.171294433482082	-4.63122	3.6351841710376e-06	2.16413639793844e-05	Down
67	ABHD1	146.526446266402	-0.472833	0.10772766894002	-4.38915	1.13796245883575e-05	6.03057957174877e-05	Non-sig
68	ABHD10	2011.27050552643	-0.115666	0.0527288522710931	-2.19361	0.0282635438312042	0.0586387124479918	Non-sig
69	ABHD12	5966.56142805134	-0.0684246	0.0597314829434735	-1.14554	0.251987198106696	0.361486562855589	Non-sig
70	ABHD12B	73.4223454435171	-0.988388	0.138448304787642	-7.13904	9.39856398242689e-13	1.52996008463234e-11	Down
71	ABHD13	1005.11070274846	0.0278564358405114	0.055873778932714	0.498560082611515	0.618089332140261	0.727854254581472	Non-sig
72	ABHD14A	681.049511748923	-0.534034	0.0841409303288881	-6.3469	2.1969885057677e-10	2.70435505498551e-09	Down
73	ABHD14A-ACY1	6.30117631241481	-0.221977	0.107941300812991	-2.05646	0.0397380618138323	0.0780858055689289	Non-sig
74	ABHD15	564.518151591751	0.292493257723472	0.065876901647449	4.43999718275758	8.99600554129807e-06	4.89664159519643e-05	Non-sig
75	ABHD16A	202.979722226378	0.119060967066006	0.0739828995464192	1.6093038769223	0.10754991177992	0.180216261421707	Non-sig
76	ABHD17A	3308.07162278273	0.0993057191754458	0.0577153822497344	1.72061095854395	0.0853214435681116	0.148481583621023	Non-sig
77	ABHD17B	872.696472712274	0.0205425196954624	0.0560977058720381	0.366191796547278	0.714221963119045	0.810243231135959	Non-sig
78	ABHD17C	1955.23304481679	-0.0815016	0.0836885178191095	-0.973869	0.330121676311542	0.449013807828509	Non-sig
79	ABHD2	3389.3894018847	0.252199842703708	0.0764656416440136	3.29821129178287	0.000973028851092075	0.00318872325366328	Non-sig
80	ABHD3	725.740503060805	0.318851916520173	0.116002250725275	2.74867008637015	0.00598375805202067	0.0155764980468919	Non-sig
81	ABHD4	3799.82834128195	0.0460704366985646	0.0719411197895657	0.640390875667835	0.521918513315535	0.639574863633939	Non-sig
82	ABHD5	1372.53971706646	0.0151066770180473	0.0611943010018562	0.246864115950749	0.805013388266535	0.881350094632407	Non-sig
83	ABHD6	386.754514448424	-0.0978276	0.07610101211827	-1.2855	0.198618673237228	0.298483383415183	Non-sig
84	ABHD8	1971.62089401201	-0.0619543	0.0843895998891874	-0.734146	0.46285960144904	0.583737809278728	Non-sig
85	ABI1	4505.31131299551	0.137448633462696	0.0460678638177335	2.98361204692512	0.00284867712607371	0.00819328887882916	Non-sig
86	ABI2	4592.8635916809	-0.41108	0.0583670167235978	-7.04303	1.88109246202283e-12	2.95476996710007e-11	Non-sig
87	ABI3	680.61777370651	1.68381795723293	0.094175732118195	17.879531375659	1.7026204853063e-71	3.45810139730758e-69	Up
88	ABI3BP	1102.16605405386	-0.879552	0.174878939460799	-5.02949	4.91780414766329e-07	3.47911239559476e-06	Down
89	ABITRAM	1520.39829722199	-0.216785	0.0600454178062021	-3.61035	0.000305781399619368	0.00115358179420119	Non-sig
90	ABL1	6008.4169669696	-0.140335	0.067223290246921	-2.0876	0.0368338182845984	0.073252454056368	Non-sig
91	ABL2	1740.95929419494	-0.013228	0.0570133399995252	-0.232015	0.81652599230453	0.890222801796593	Non-sig
92	ABLIM1	12084.0813856535	-0.242689	0.0931347362762803	-2.60579	0.0091663816956701	0.0224148381741943	Non-sig
93	ABLIM2	352.606901322084	0.0883797166824614	0.11559154873265	0.764586318389708	0.44451791869124	0.566744123049628	Non-sig
94	ABLIM3	216.869106879491	0.828693252512193	0.106716012920482	7.76540680103631	8.13835897697461e-15	1.65101877178648e-13	Up
95	ABRA	3.20589843013369	-0.279864	0.173052847843422	-1.61721	0.105832067466077	0.177815383073294	Non-sig
96	ABRACL	1948.15599534236	0.140826811685195	0.0902582119606389	1.56026591515694	0.118697054591013	0.19624055395563	Non-sig
97	ABRAXAS1	482.566500859234	-0.137551	0.0832165609357123	-1.65293	0.0983454156008967	0.167443159596536	Non-sig
98	ABRAXAS2	1569.99238936448	-0.050464	0.0475089985519209	-1.0622	0.288145572342757	0.403256046159037	Non-sig
99	ABT1	2885.16159073809	-0.154795	0.0627320007672803	-2.46756	0.0136035775452234	0.0312814229834672	Non-sig
100	ABTB1	2329.12025456915	0.208514315530261	0.0753858718646436	2.7659601245264	0.00567554743230067	0.0148694745762706	Non-sig
101	ABTB2	773.712204746579	-0.529716	0.12232961733859	-4.33023	1.48952546137437e-05	7.70205483535409e-05	Down
102	AC003002.6	2.28879977603193	-0.218243	0.15511157270131	-1.407	0.159426274962214	0.249502620263865	Non-sig
103	AC004076.7	3.23540495612727	-0.434071	0.164563739431758	-2.63771	0.00834690950122748	0.0206714119180406	Non-sig
104	AC004076.9	3.77783305993453	-0.319423	0.154178464585346	-2.07178	0.0382864008307159	0.0757359641347809	Non-sig
105	AC005787.5	5.87062807358304	-0.329457	0.19354474250838	-1.70222	0.088713308945447	0.153284733143745	Non-sig
106	AC006486.9	0.00658635893656636	0.0191311400534534	3.09840999705382	0.0061745024291958	0.995073491144556	0.999653383309531	Non-sig
107	AC006538.4	0.0156078578004661	-0.0152663	3.09840993263672	-0.00492715	0.996068716371339	0.999653383309531	Non-sig
108	AC007040.11	19.8244630739111	-0.343023	0.133354646609041	-2.57226	0.010103641785134	0.0243387548008462	Non-sig
109	AC007192.4	0.760617466518099	-0.0517808	0.247545808956406	-0.209176	0.834310496763929	0.903241691271573	Non-sig
110	AC007326.13	0.00187033819458017	-0.00224147	3.09841012731285	-0.000723425	0.999422790316324	0.999653383309531	Non-sig
111	AC010547.9	0.479627342913213	-0.145279	0.344196814303788	-0.422082	0.672965181796964	0.775119210712006	Non-sig
112	AC013271.7	0.158789362254838	0.17484906851344	0.637929927855849	0.27408820448529	0.784016838322016	0.865694551802936	Non-sig
113	AC015688.3	0.00171812750015685	0.0309867288200405	3.09841006194485	0.0100008482416915	0.992020610605629	0.999653383309531	Non-sig
114	AC024592.12	0.112133828320736	-0.28381	0.813160436682607	-0.349021	0.727073514248251	0.820977548558398	Non-sig
115	AC037459.4	0.0142456873376542	0.0393327125083996	2.79216433251424	0.0140868186196555	0.988760716631454	0.999653383309531	Non-sig
116	AC068831.18	120.757927470889	-0.0457635	0.110948504868112	-0.412475	0.6799911771511	0.781151324649672	Non-sig
117	AC069368.3	0.929559279029157	0.0792670877771579	0.251209230885759	0.315542098105487	0.7523500926744	0.841096970605718	Non-sig
118	AC092835.2	46.6678062913324	-0.296344	0.115160254104114	-2.57332	0.0100727288516652	0.0242843830023514	Non-sig
119	AC093323.3	1028.8784421989	-0.133461	0.0641762463150814	-2.07959	0.037562711934431	0.0745271524707478	Non-sig
120	AC104304.4	0.0880391011458427	-0.0276269	1.05673334759127	-0.0261437	0.979142756076952	0.999530583616918	Non-sig
121	AC104532.2	0.0336900178778531	-0.00809697	1.89040558383824	-0.00428319	0.996582518701706	0.999653383309531	Non-sig
122	AC108938.5	2.4970587409933	0.0868121209518711	0.236975850355924	0.366333197334177	0.714116460808159	0.810176163999488	Non-sig
123	AC138647.1	1.91735658471683	0.47839509707716	0.331721128586229	1.44216046507512	0.14925711073201	0.236088865334511	Non-sig
124	AC138969.4	22.5395217831598	-0.299356	0.174107568325527	-1.71938	0.0855460359156285	0.148739061252069	Non-sig
125	ACAA1	1767.13440669712	0.0780318853590508	0.0593534207414957	1.31469904150775	0.188611068844703	0.286226719331923	Non-sig
126	ACAA2	2381.96093279843	-0.16248	0.0746528673965662	-2.17647	0.0295201185799373	0.0608841553000077	Non-sig
127	ACACA	3441.3059069839	-0.0640725	0.0716543134372873	-0.894189	0.37122102388032	0.492489565860363	Non-sig
128	ACACB	1132.10444074086	-0.139963	0.0910148346954991	-1.53781	0.12409604432238	0.203147666933366	Non-sig
129	ACAD10	1891.67244086554	-0.280186	0.0640478798948077	-4.37463	1.21636233967035e-05	6.42267260792685e-05	Non-sig
130	ACAD11	21.8799216727836	-0.0758576	0.0938152990891248	-0.808584	0.418754318390336	0.540844548900029	Non-sig
131	ACAD8	1366.5317676643	-0.100839	0.0635429735060633	-1.58694	0.112525703589014	0.187492746789021	Non-sig
132	ACADL	27.9117893851608	-0.263852	0.198523444225745	-1.32907	0.183824595969141	0.280180123716666	Non-sig
133	ACADS	1022.15572788125	0.0142827169855639	0.0815683638179672	0.175101182824239	0.861000128870799	0.923776981018811	Non-sig
134	ACADSB	1132.0703814133	-0.081712	0.0744395694573633	-1.0977	0.272337464832756	0.385300380547039	Non-sig
135	ACADVL	10042.9454940031	0.00818934964827132	0.069273014846526	0.118218467413534	0.905894557683568	0.955844979723788	Non-sig
136	ACAN	112.358807409309	0.51543610689476	0.17866439031377	2.88494033975967	0.00391487843583185	0.0107975969743684	Up
137	ACAP1	536.990192042251	0.350943967580872	0.0810356147285973	4.33073740177385	1.48610825784783e-05	7.68666062772523e-05	Non-sig
138	ACAP2	3895.62966070755	-0.031028	0.0671364996999879	-0.462163	0.643964178393031	0.750369664225039	Non-sig
139	ACAP3	2041.65239478714	0.192264030743962	0.0840551829022599	2.28735485553018	0.0221751190487986	0.0476893381464374	Non-sig
140	ACAT1	1671.01538689114	-0.0605689	0.0747391796175616	-0.810403	0.417708581115775	0.539973045170903	Non-sig
141	ACAT2	816.625745487813	0.27846224461814	0.0798591275869406	3.48691818997127	0.000488620801471027	0.00173752840783682	Non-sig
142	ACBD3	3955.29382690177	0.020384992781996	0.0439951107128643	0.463346777668986	0.643115821163009	0.749589589401336	Non-sig
143	ACBD4	915.467049409348	-0.075479	0.067816592315453	-1.11299	0.265713639229812	0.377304295295271	Non-sig
144	ACBD5	1480.90215327746	0.0495566390342495	0.0521872678367013	0.949592517265259	0.342319342049929	0.461721385913985	Non-sig
145	ACBD6	2576.48444342914	-0.291921	0.0454572676629648	-6.42187	1.34610539699384e-10	1.70256502312031e-09	Non-sig
146	ACBD7	1023.57667881988	-0.587123	0.104256084832304	-5.63155	1.78600918630507e-08	1.64710783828884e-07	Down
147	ACCS	893.906937901347	-0.181798	0.0875891127928404	-2.07557	0.0379335212911253	0.0751741339224059	Non-sig
148	ACCSL	0.869841213220629	-0.697785	0.261752653564813	-2.66582	0.00768015284943441	0.01926047807912	Down
149	ACD	1422.31064709967	-0.11975	0.0681988249006155	-1.75589	0.0791071855599796	0.139331919666842	Non-sig
150	ACE	1119.94867397864	-0.029351	0.0863214102509417	-0.34002	0.733841134126419	0.82658402055529	Non-sig
151	ACER1	2.71358970396581	0.596574661201984	0.151500772333785	3.93776646819738	8.22435780291904e-05	0.000357261521371766	Up
152	ACER2	293.453003173549	-0.00908347	0.116138541794617	-0.0782124	0.93765911094527	0.976164721115808	Non-sig
153	ACHE	132.437720743396	0.365339584512751	0.149756592103026	2.43955594463189	0.0147053255252358	0.0334406875340834	Non-sig
154	ACKR1	269.631534312192	1.18423519028256	0.16683724262969	7.09814650264311	1.2644111431306e-12	2.02831164527464e-11	Up
155	ACKR2	771.594589801769	0.765256319825092	0.18866440439555	4.0561775406275	4.98823484147086e-05	0.000226840661223565	Up
156	ACKR3	1906.57195682665	-0.086941	0.13111841040765	-0.663072	0.507284342481237	0.626333187963509	Non-sig
157	ACKR4	74.720360630263	1.11681642239201	0.179376996845761	6.22608496089563	4.78234795230554e-10	5.6594357508754e-09	Up
158	ACLY	5556.05175957672	0.0327270032309917	0.0574625621495392	0.569536094576217	0.56899238290143	0.683205468628533	Non-sig
159	ACMSD	11.9609215383626	-0.380084	0.129343371703575	-2.93856	0.00329737669867606	0.00926819143149042	Non-sig
160	ACO1	2080.65697085559	0.223626901976482	0.0646510791441892	3.4589817360625	0.000542221671020478	0.00190486442633039	Non-sig
161	ACO2	4713.45518632629	0.0533213461502357	0.0697358522892512	0.76461883521648	0.444498550002122	0.566744123049628	Non-sig
162	ACOD1	5.43926995619364	1.60315830692519	0.201620763874354	7.95135518841824	1.84482180531068e-15	4.02793780917021e-14	Up
163	ACOT1	192.001083892562	0.208102250940213	0.126026844834504	1.65125335965912	0.0986868515606063	0.167893565424088	Non-sig
164	ACOT11	765.332980604131	-0.0854416	0.101574312706543	-0.841173	0.400250806108378	0.521613133648813	Non-sig
165	ACOT12	1.45561095491316	-0.271944	0.21622062255037	-1.25772	0.208494261812321	0.310096157278254	Non-sig
166	ACOT13	1089.95558204616	-0.0767314	0.0620451384594437	-1.2367	0.216197427794523	0.319377577070952	Non-sig
167	ACOT6	4.9267752859416	-0.352517	0.148809193351585	-2.36892	0.017840237349204	0.0395501238454812	Non-sig
168	ACOT7	1831.75235924193	-0.121482	0.0815365075134484	-1.4899	0.136249627829646	0.218955699315895	Non-sig
169	ACOT8	1964.42896305252	-0.0960704	0.0634155651602825	-1.51493	0.129789171798635	0.21075370705524	Non-sig
170	ACOT9	1766.31189237017	0.162350881256712	0.0603100671473698	2.69193666888153	0.00710384336027847	0.0180221978175721	Non-sig
171	ACOX1	3360.30965786187	0.155124989575592	0.0583270871250265	2.6595703166708	0.00782403961785994	0.0195595391448632	Non-sig
172	ACOX2	540.570944151769	-0.185101	0.121086423159224	-1.52867	0.126347463358466	0.206137786519926	Non-sig
173	ACOX3	701.387730805751	0.0762696507754682	0.0730573222382115	1.04396997369795	0.296499281866951	0.412238554196452	Non-sig
174	ACOXL	315.339013203513	-0.292069	0.083295026214598	-3.50644	0.000454139143783595	0.00162984352259463	Non-sig
175	ACP1	6877.75936987476	-0.348653	0.0615511482908553	-5.66445	1.4749568511832e-08	1.382880908192e-07	Non-sig
176	ACP2	3517.87197156118	0.30895721526453	0.0549360051989805	5.62394761223489	1.8664227337314e-08	1.71312695165982e-07	Non-sig
177	ACP3	973.906977471137	0.529864651312413	0.163024647566516	3.25021191103157	0.00115319042551642	0.00369999580501383	Up
178	ACP4	13.9217388590793	-0.455898	0.147342133617788	-3.09414	0.00197381866195866	0.00593504743818764	Non-sig
179	ACP5	2280.82008020276	0.635706321528609	0.111838204126354	5.68416067205795	1.31456647640076e-08	1.24250717766732e-07	Up
180	ACP6	2125.2336952509	-0.243388	0.0768795182062047	-3.16583	0.00154640496457434	0.00479855312066442	Non-sig
181	ACP7	19.3068728425277	-0.241632	0.2496990763555	-0.967694	0.333197108028206	0.452351460121924	Non-sig
182	ACR	37.8636037317215	-0.530358	0.14412395070349	-3.67987	0.000233351496412709	0.000907379917150666	Down
183	ACRBP	336.142198320924	-0.37898	0.11024314786462	-3.43768	0.000586729642549008	0.00203988986194337	Non-sig
184	ACRV1	27.6998490250988	-0.42772	0.110209729230498	-3.88096	0.000104044333708561	0.000439502388606391	Non-sig
185	ACSBG1	29.8513399472971	-1.00012	0.143554598721712	-6.96683	3.24162589012148e-12	4.92789202983045e-11	Down
186	ACSF2	2540.40058784103	0.150364538781827	0.0917985472106766	1.63798386086375	0.101425060529692	0.171649213474675	Non-sig
187	ACSF3	1237.76700629427	-0.111056	0.0556986731402519	-1.99387	0.0461661026975741	0.0885098227386907	Non-sig
188	ACSL1	1930.09725180187	0.662233375747795	0.0914557443495898	7.24102548677977	4.45304703171328e-13	7.56628137188093e-12	Up
189	ACSL6	29.0098308974282	-0.993199	0.188412409287569	-5.27141	1.35379537301027e-07	1.06805527463281e-06	Down
190	ACSM2A	0.711670222886936	0.183313973220313	0.271978607808422	0.674001439662625	0.500310398396792	0.619722463484343	Non-sig
191	ACSM2B	0.812184390239545	0.238212565496295	0.24999537603026	0.952867886114265	0.340657013026995	0.460118778730477	Non-sig
192	ACSM3	1359.32683835527	-0.51837	0.120313279051667	-4.3085	1.64364648685532e-05	8.37257894018718e-05	Down
193	ACSM4	4.91278347669042	-0.0126268	0.215166585771737	-0.0586839	0.953203886734828	0.984426907680319	Non-sig
194	ACSM5	28.255462029085	0.967325119524061	0.136878173352063	7.06705164041027	1.58260070954053e-12	2.5107435598133e-11	Up
195	ACSM6	4.97375960126254	-0.547916	0.195767306337075	-2.79881	0.00512905699366357	0.0136386886034019	Down
196	ACSS1	2206.4497944583	-0.225076	0.104250555841774	-2.15899	0.0308506237129155	0.0631658474262684	Non-sig
197	ACSS2	3504.86922465732	0.108167106447308	0.0656139346540771	1.64853863767774	0.0992421888174224	0.168690474121635	Non-sig
198	ACSS3	1042.69600494162	0.0366730631918765	0.125820802333908	0.291470587626298	0.770691435483178	0.855360738568095	Non-sig
199	ACTA2	5355.87252784131	1.24394664817168	0.144717948236667	8.59566255138835	8.2785745342373e-18	2.19759667765232e-16	Up
200	ACTB	350198.102476254	0.195841628161912	0.0535240602701043	3.65894566244816	0.000253255025473221	0.000975481908900102	Non-sig
201	ACTBL2	27.4596160662349	0.111869990508793	0.198224766177288	0.564359301141708	0.57250963095224	0.686155188955865	Non-sig
202	ACTC1	31.7361975721096	-0.331028	0.213626960226124	-1.54956	0.121246448822451	0.199436078875766	Non-sig
203	ACTG2	1132.75153817966	0.964892346172501	0.179148697030492	5.38598584397334	7.20486336547335e-08	5.9955859173284e-07	Up
204	ACTL6A	4131.92828018719	0.0158204912662965	0.0617713107524143	0.256113899374852	0.797862889691527	0.876109328864142	Non-sig
205	ACTL6B	4.63340902938966	-0.867636	0.252197302122381	-3.44031	0.000581051967832996	0.00202377561757506	Down
206	ACTL7A	0.272182518552736	-0.21866	0.358456976854372	-0.610003	0.541859648975884	0.658090841931704	Non-sig
207	ACTL7B	0.516677735630025	-0.338526	0.292586222991118	-1.15701	0.247267447909501	0.356300150071552	Non-sig
208	ACTL8	156.65227349421	-0.136859	0.281962127812407	-0.485382	0.62740509104436	0.735989571878565	Non-sig
209	ACTL9	0.177640342442125	0.185959965191303	0.47606861841902	0.390615886022606	0.696081181421769	0.795085665439055	Non-sig
210	ACTN3	7.38133381450094	-0.0123626	0.165580889100462	-0.0746619	0.940483704033483	0.977590386714643	Non-sig
211	ACTN4	60466.3974719238	0.286317809850246	0.0846175897404687	3.38366775428624	0.000715244982710086	0.0024376944610726	Non-sig
212	ACTR10	2990.09781562858	-0.0754936	0.0518047927076921	-1.45727	0.145041723430731	0.23069056484835	Non-sig
213	ACTR1A	5480.76630903182	0.0524029105090915	0.055054563236416	0.9518359138381	0.341180205102611	0.46058751119081	Non-sig
214	ACTR1B	6202.01775386311	-0.168277	0.0493577598059094	-3.40933	0.000651237858290595	0.00224008894658563	Non-sig
215	ACTR2	12105.2209356609	0.0692285249762465	0.0419341131543253	1.65088801857983	0.0987614427822364	0.167987741851916	Non-sig
216	ACTR3	15615.4790380771	0.290303518211639	0.0532576618759992	5.45092495587879	5.01085131890298e-08	4.27574694612987e-07	Non-sig
217	ACTR3B	1115.71592717791	-0.285206	0.0761300906986276	-3.7463	0.000179461098194673	0.000720111877364197	Non-sig
218	ACTR5	602.321058814793	-0.0392521	0.0602766039582445	-0.6512	0.514917569826213	0.633305350692454	Non-sig
219	ACTR8	1181.07058994567	-0.11084	0.0495347718725938	-2.23762	0.0252458731877566	0.0532057995862144	Non-sig
220	ACTRT2	1.42370222298367	-1.69067	0.641531968143753	-2.63536	0.00840474311230091	0.020791056216196	Down
221	ACTRT3	222.057771703618	-0.112865	0.0906452450955954	-1.24513	0.213083468690282	0.315631695014685	Non-sig
222	ACVR1B	4420.04532375945	-0.414096	0.0648180204355922	-6.3886	1.67412524564861e-10	2.08871040469602e-09	Non-sig
223	ACVR1C	82.747655829179	-0.564039	0.153076642752748	-3.68468	0.000228989196499819	0.000893001628770338	Down
224	ACVR2A	768.994214035505	-0.180629	0.0651897056647417	-2.77082	0.00559153203582986	0.0146779816756598	Non-sig
225	ACVR2B	1618.51696444098	-0.695202	0.0824466042060164	-8.43215	3.39376545860237e-17	8.46841446648681e-16	Down
226	ACVRL1	630.985834546594	0.624430332564897	0.086880997474876	7.18719110868252	6.613780812478e-13	1.09812651569918e-11	Up
227	ACY1	41.1473663345508	-0.220951	0.100882769079534	-2.19017	0.0285115911441216	0.0590621397668847	Non-sig
228	ACY3	367.888039492358	-1.02181	0.199642694567233	-5.11821	3.08455233949177e-07	2.26377629050011e-06	Down
229	ACYP1	498.007169874569	-0.339589	0.0832754761754102	-4.0779	4.54441667218547e-05	0.000208558397301796	Non-sig
230	ACYP2	1033.37034341635	-0.207707	0.0781272977776517	-2.65858	0.0078471862070522	0.0196032283945215	Non-sig
231	ADA	682.693660306109	0.106536737267497	0.084250588122774	1.26452217891045	0.206042665270441	0.307103612448059	Non-sig
232	ADA2	5721.24	0.27883315388581	0.0983303830214387	2.83567647473738	0.00457287432228748	0.0123702022281857	Non-sig
233	ADAD1	0.441344536766069	0.0673742594092023	0.412673442623839	0.163262891308989	0.870311450280252	0.92989971553985	Non-sig
234	ADAD2	5.31464	-0.252621	0.159427660959163	-1.58455	0.113068741917928	0.188235962169315	Non-sig
235	ADAL	470.712023583798	-0.186516	0.0658954552407508	-2.83049	0.0046476765107564	0.0125324087777484	Non-sig
236	ADAM10	5372.80566454084	0.15233913491808	0.0515206380831001	2.95685652558039	0.00310792696482671	0.0088141192230278	Non-sig
237	ADAM11	150.782913081179	-0.707715	0.128498610110438	-5.50757	3.63829360131236e-08	3.18068440110726e-07	Down
238	ADAM15	10200.0501256814	-0.0534702	0.0743407764298136	-0.719258	0.471981684729312	0.592717239712912	Non-sig
239	ADAM17	2354.96775437178	0.073005929731243	0.0635719273788404	1.14839887260588	0.250803938898601	0.36020328899374	Non-sig
240	ADAM18	1.93091833578141	-1.19323	0.33139192330878	-3.60067	0.000317396563802399	0.00119353407533617	Down
241	ADAM19	815.623173186504	1.00576433619307	0.10612103093785	9.47752134807373	2.60394718691048e-21	9.13316174975207e-20	Up
242	ADAM2	1.50927302531758	0.698729343738027	0.463020943274475	1.50906639081297	0.131281817370644	0.212641902079338	Non-sig
243	ADAM20	4.30388943946671	-0.33359	0.142570961792384	-2.33982	0.0192932291945268	0.0423200846842647	Non-sig
244	ADAM23	123.519864584603	0.477510390579496	0.168334345959715	2.8366783252526	0.00455855139007623	0.0123371888953303	Non-sig
245	ADAM28	1329.12836729285	-0.200208	0.134965677481204	-1.4834	0.137969270075387	0.221336263813996	Non-sig
246	ADAM29	1.00723862256388	0.491059910539043	0.295318315737161	1.66281562765005	0.0963493474236472	0.164541850943376	Non-sig
247	ADAM30	0.504390018478441	-0.604927	0.357969108914639	-1.68989	0.0910499126616502	0.156717463979212	Non-sig
248	ADAM32	211.112761037397	-0.331827	0.112054042434654	-2.96131	0.00306335365786201	0.00870042249461395	Non-sig
249	ADAM33	740.802356338163	-0.84626	0.181436799386824	-4.66421	3.0980216811581e-06	1.87248101653084e-05	Down
250	ADAM7	0.181979522181491	-0.23119	0.559877976537879	-0.412929	0.679658752494657	0.780872158772885	Non-sig
251	ADAM8	2024.13132303347	1.42009835507604	0.0968996740586975	14.6553470780078	1.24518723806419e-48	1.182048124308e-46	Up
252	ADAM9	4013.80532923821	0.43774272816827	0.073682270693809	5.94095057123491	2.83374055680666e-09	2.97994860359675e-08	Non-sig
253	ADAMDEC1	392.520005095371	2.69130805506655	0.190242268308905	14.146740779481	1.95615422290716e-45	1.6914923669069e-43	Up
254	ADAMTS1	6952.37268736646	0.129635	0.129846764276513	0.998371774593762	0.318099115118023	0.435988484288018	Non-sig
255	ADAMTS10	488.879021167494	0.249194802500865	0.128459060207532	1.93987720366534	0.0523946151386259	0.098575693949416	Non-sig
256	ADAMTS12	1209.29499548157	1.08082791270855	0.159893371872487	6.75967927907918	1.3829753536929e-11	1.96393743926454e-10	Up
257	ADAMTS13	430.227296035776	-0.338118	0.105026019765247	-3.21937	0.00128470901978363	0.00408148644026205	Non-sig
258	ADAMTS14	723.505522013644	0.813133348654159	0.142796070044359	5.69436783800537	1.23829861066269e-08	1.17806981658198e-07	Up
259	ADAMTS16	305.466200378863	-0.124846	0.216108856981231	-0.5777	0.563466803191889	0.678430538012488	Non-sig
260	ADAMTS17	304.018077379967	-0.387429	0.118023616375341	-3.28264	0.00102839344788533	0.00334194387985359	Non-sig
261	ADAMTS18	87.9768455025572	-0.785707	0.197327990998722	-3.98173	6.84151627941414e-05	0.000303070669166946	Down
262	ADAMTS19	32.572362708782	-1.47034	0.282109928999608	-5.21193	1.86890778908021e-07	1.43176369964316e-06	Down
263	ADAMTS2	1825.91093185399	1.22776578117555	0.153940809658848	7.97557050593945	1.51678537746742e-15	3.33253964631742e-14	Up
264	ADAMTS20	28.0157874869992	-1.07746	0.25539872911801	-4.21875	2.45663458086591e-05	0.000119760078771937	Down
265	ADAMTS3	231.346208435749	-0.665013	0.156213632118721	-4.25707	2.07120257218594e-05	0.000102719180375842	Down
266	ADAMTS4	643.263073690296	0.95534033658279	0.128657363570934	7.42546178521736	1.12387114046233e-13	2.01546788608372e-12	Up
267	ADAMTS5	587.226446295538	0.17815358140078	0.162004227180684	1.0996847705837	0.271469492535124	0.384196858378789	Non-sig
268	ADAMTS6	157.651183194156	-0.695627	0.140424736104406	-4.95374	7.28014265441163e-07	4.98675497037678e-06	Down
269	ADAMTS7	851.616172180446	0.0742806192673984	0.135500256298823	0.548195415243976	0.583557729856646	0.696624034131085	Non-sig
270	ADAMTS8	103.677546443067	-0.796936	0.152859247904693	-5.21353	1.85281437699864e-07	1.42068080434747e-06	Down
271	ADAMTS9	1574.30292065268	-0.367716	0.146614113572404	-2.50805	0.0121399024024971	0.0283827700795633	Non-sig
272	ADAMTSL2	441.960907375587	0.193205524450702	0.126206931652825	1.53086301933224	0.125803250566048	0.205433135779338	Non-sig
273	ADAMTSL3	264.488235627103	0.616744768695806	0.148125577189129	4.16366153907599	3.13184266096669e-05	0.00014995585460281	Up
274	ADAMTSL5	94.6924349643926	0.411447076737329	0.164530411304799	2.50073572097931	0.0123935624820615	0.0288753309155886	Non-sig
275	ADAP1	499.263073046816	0.0415062482952443	0.10885157883133	0.381310484798387	0.702972874571583	0.801123977304223	Non-sig
276	ADAP2	715.655474196249	1.4770944381001	0.077411668625254	19.0810308617766	3.63027758861711e-81	1.2194242046226e-78	Up
277	ADARB2	136.99096260209	-1.11581	0.210759936033713	-5.29424	1.19513473865779e-07	9.51581706434187e-07	Down
278	ADAT2	395.319836780867	-0.133712	0.0843720379316907	-1.58479	0.113014755416564	0.188199898261142	Non-sig
279	ADAT3	331.301133767334	0.028104932934264	0.082519547967792	0.340585153777546	0.733415907500498	0.826312805874193	Non-sig
280	ADCK1	674.183187604988	-0.112725	0.0671050407705018	-1.67983	0.0929908292822642	0.159586442825045	Non-sig
281	ADCK2	2280.57758332813	0.102522933710017	0.070513261237508	1.45395251773552	0.145959470925518	0.231854681580214	Non-sig
282	ADCK5	1159.19242074456	0.0744679907170909	0.0821248283615695	0.906765861223258	0.364530626569534	0.485346173815843	Non-sig
283	ADCY1	305.942979902442	-0.500374	0.156452530640717	-3.19825	0.00138265988713839	0.00435613272217064	Down
284	ADCY10	9.7096787119237	-0.127384	0.121050936594445	-1.05231	0.292655232287842	0.408313269636755	Non-sig
285	ADCY2	96.2736513267268	-0.477301	0.24885512714252	-1.91799	0.0551127934432029	0.102937929689015	Non-sig
286	ADCY4	408.935154921346	0.209437581369482	0.130031375438718	1.61066958388199	0.107251758526428	0.179802904902689	Non-sig
287	ADCY5	1233.47179086761	-0.321495	0.134743666513941	-2.38597	0.0170339438995315	0.0379892617585695	Non-sig
288	ADCY7	606.749042066758	0.594144146509157	0.105166567509981	5.64955347099988	1.6086514324577e-08	1.49857677710606e-07	Up
289	ADCY8	629.247814353904	-0.971758	0.343290338685046	-2.83072	0.00464436065970577	0.0125286560066534	Down
290	ADCY9	1353.47524330409	0.399935276999686	0.0881171092609713	4.53867904149262	5.66077205322074e-06	3.22599365264622e-05	Non-sig
291	ADCYAP1	25.7763706080413	0.903318839870604	0.246689329184277	3.66176697977814	0.000250481642808609	0.000965979712217325	Up
292	ADCYAP1R1	1004.49431067361	-0.967826	0.216630200186967	-4.46764	7.90876355085329e-06	4.35780356286292e-05	Down
293	ADD2	1453.83380918627	-0.19479	0.148225280004278	-1.31415	0.188796747842155	0.286384089844458	Non-sig
294	ADD3	5585.55938202056	-0.00015691	0.0638953874613108	-0.00245573	0.998040611029143	0.999653383309531	Non-sig
295	ADGRA2	1704.97899478441	0.805377772332023	0.124950528966665	6.44557313196236	1.15164377674562e-10	1.47801336138249e-09	Up
296	ADGRA3	4158.38042846394	-0.383659	0.0792711004313553	-4.83984	1.29944655569805e-06	8.52005742806979e-06	Non-sig
297	ADGRB1	491.647093075152	-0.389699	0.214906444616245	-1.81334	0.0697787822088453	0.125691037314829	Non-sig
298	ADGRD1	227.559159271959	-0.986102	0.176950191478043	-5.57277	2.50726772469179e-08	2.24471785480223e-07	Down
299	ADGRD2	21.9205058739027	-0.859515	0.183105169040167	-4.69411	2.67772838888302e-06	1.63652490443036e-05	Down
300	ADGRE1	95.6766702296109	1.4284293890781	0.155638746724235	9.17785203969182	4.39775746001754e-20	1.41205201386262e-18	Up
301	ADGRE2	242.036417496147	1.77113098324407	0.110022008806264	16.0979698740353	2.63612893118808e-58	3.43621373440763e-56	Up
302	ADGRE3	9.14959959935231	2.03260574153635	0.198304342537062	10.2499305639586	1.18428582909089e-24	4.86727542981895e-23	Up
303	ADGRE5	3759.79495656902	0.0397274100802709	0.0999814316319273	0.397347881819934	0.691110942847845	0.790338800492557	Non-sig
304	ADGRF1	485.989550145566	0.302569292201342	0.17335854085708	1.74533824930372	0.0809260076399764	0.142049500095213	Non-sig
305	ADGRF3	84.0476977048099	-0.11383	0.0805706102883456	-1.4128	0.157715823594387	0.247313249907816	Non-sig
306	ADGRF4	48.9998078424792	1.11618505689889	0.194475740353118	5.73945652487131	9.49808615192589e-09	9.18113286196401e-08	Up
307	ADGRF5	757.525926899071	0.454992776332511	0.078589381731569	5.78949428418448	7.05986591742364e-09	6.94339403038506e-08	Non-sig
308	ADGRG1	17245.3741514236	0.0515496756066284	0.0983058127160776	0.524380748018551	0.60001374414434	0.711889693585735	Non-sig
309	ADGRG2	3131.1968499576	-0.0815765	0.187946351328663	-0.434041	0.664258486364726	0.768098716834265	Non-sig
310	ADGRG3	65.2439801723023	0.0731166239197124	0.138704804912046	0.527138363851751	0.598097507195071	0.7100625250355	Non-sig
311	ADGRG4	0.808093832857561	0.664191026076081	0.327246259654106	2.02963672305413	0.0423934792069952	0.0823403648736334	Non-sig
312	ADGRG5	122.058975510753	0.963099451401814	0.164798262073376	5.84411169926658	5.09278484248816e-09	5.15087856651655e-08	Up
313	ADGRG6	1001.09206732576	0.327542009961322	0.15324047999791	2.13743790130251	0.0325623914718002	0.0659822844359551	Non-sig
314	ADGRG7	1.55410136741268	-1.24921	0.271390947206623	-4.60298	4.16479970712846e-06	2.44197906963453e-05	Down
315	ADGRL1	7762.29756868222	-0.333142	0.108426468886557	-3.07252	0.00212260027825493	0.00632471154218335	Non-sig
316	ADGRL2	5278.95809549433	-0.00962106	0.125566499765034	-0.0766213	0.938924850725323	0.976948653800839	Non-sig
317	ADGRL4	495.500555315648	0.38237477913006	0.0861526408608238	4.43834077875536	9.06550088219409e-06	4.92525984165736e-05	Non-sig
318	ADGRV1	205.290252301133	-1.07038	0.178996150952614	-5.97989	2.23282040585378e-09	2.38650075699422e-08	Down
319	ADH1A	2.03742219271825	-0.560038	0.217968569229956	-2.56935	0.0101889386210738	0.0244976127966478	Down
320	ADH1B	546.415682645994	2.21849128130138	0.282456858930199	7.8542659211884	4.02120312776078e-15	8.42186511182224e-14	Up
321	ADH1C	31.4026584532754	0.389511852957878	0.215831895019995	1.80470014833439	0.0711216166106403	0.127727871410452	Non-sig
322	ADH4	4.6758881133693	0.52441934284288	0.220660159514846	2.37659278410699	0.0174733662637239	0.038824381165816	Up
323	ADH6	23.1759585039923	-0.991816	0.156400830567222	-6.3415	2.27532919137343e-10	2.79545086250988e-09	Down
324	ADHFE1	105.087934024993	-0.405462	0.10907889808623	-3.71715	0.000201484739572665	0.000798215909756349	Non-sig
325	ADI1	6043.39289712362	-0.101968	0.066139940751236	-1.5417	0.123146449302345	0.201858017076207	Non-sig
326	ADIG	0.669072145324572	-0.393827	0.403772181405792	-0.975369	0.329377012375424	0.448245288286835	Non-sig
327	ADIPOQ	75.5539870608331	2.88365783843188	0.392428655143076	7.34823464249961	2.0084170739209e-13	3.52219086648358e-12	Up
328	ADIPOR1	11527.6155242493	-0.0689347	0.0477415591339874	-1.44391	0.148763331108384	0.235534353162809	Non-sig
329	ADIPOR2	3727.56102175022	-0.145815	0.0561491567259116	-2.59692	0.00940651130199353	0.02288350040556	Non-sig
330	ADK	1614.44442002153	0.0930518429893907	0.0770054024750095	1.20838071094543	0.226900855832738	0.332099652156061	Non-sig
331	ADM	1112.39762966629	0.385841734076633	0.13761222761447	2.80383321137417	0.00504990210435994	0.0134563905502449	Non-sig
332	ADM2	392.470821882956	0.121443581557945	0.124472295613241	0.97566756489567	0.329229230538376	0.44809620338498	Non-sig
333	ADM5	133.151255366337	-0.165949	0.130631381592024	-1.27036	0.203955256134969	0.304667475296044	Non-sig
334	ADNP	9387.64108045077	-0.247093	0.0518443819888037	-4.76606	1.87867455474382e-06	1.19110012514375e-05	Non-sig
335	ADNP2	1473.57939575956	0.097035523726265	0.0576147584320076	1.68421297540939	0.0921405165110559	0.158267125764442	Non-sig
336	ADO	1999.94926494613	-0.105843	0.0482052618841524	-2.19567	0.0281156061968013	0.0583942084945931	Non-sig
337	ADORA1	679.581191277821	0.00209217362471992	0.127623649012841	0.0163933067335303	0.98692061948599	0.999653383309531	Non-sig
338	ADORA2A	5.73728981980553	0.434898070659969	0.138671617573873	3.13617219059473	0.00171168673012988	0.00524342899249012	Non-sig
339	ADORA3	291.347560480778	1.75636512300687	0.112120172735314	15.665023341992	2.62333341067312e-55	3.07528622041795e-53	Up
340	ADPRH	531.07927996695	0.2361338033574	0.0635407893930913	3.71625542604723	0.000202197178195689	0.000800493678953785	Non-sig
341	ADPRM	294.594	-0.0873173	0.0646145894106905	-1.35136	0.176581554645756	0.271008700026133	Non-sig
342	ADPRS	3249.5791691594	0.0776861323682242	0.0750663105479923	1.03490010100546	0.300715567473762	0.417104646792996	Non-sig
343	ADRA1A	4.73108121531909	0.336728148224801	0.236495008094872	1.42382772024397	0.154496349217716	0.243028434058524	Non-sig
344	ADRA1B	500.424511831844	0.170369825754224	0.178373756969569	0.955128313988981	0.339512812044842	0.45921250487744	Non-sig
345	ADRA1D	38.9606725445809	0.136515836206983	0.158859856418529	0.859347599102199	0.390148770567824	0.510887515968826	Non-sig
346	ADRA2A	1035.66507950893	-0.222834	0.172541428333122	-1.29148	0.196537770635438	0.296018387487212	Non-sig
347	ADRA2B	307.315528794854	-0.43105	0.171811438424605	-2.50886	0.0121122495845726	0.0283294943082123	Non-sig
348	ADRA2C	3081.69485370158	0.194259368101179	0.142270183783221	1.36542571982036	0.172119284687639	0.265553823145749	Non-sig
349	ADRB1	38.4758433890877	0.414124731478404	0.159014044492406	2.6043280189517	0.00920546076567486	0.0224820725942453	Non-sig
350	ADRB2	52.2559257210149	0.976950861313443	0.129504170224009	7.54377916652081	4.56543990916944e-14	8.49249615478835e-13	Up
351	ADRB3	7.03402771847228	1.31765624021688	0.254900515694044	5.16929609431807	2.34977355473847e-07	1.76987902891836e-06	Up
352	ADRM1	4348.22937294856	-0.127931	0.0622010245529769	-2.05673	0.0397120075198957	0.0780609537868579	Non-sig
353	ADSS1	593.681871160636	-0.0735477	0.0991894163522803	-0.741487	0.458398047554323	0.579501328099048	Non-sig
354	ADSS2	3408.97262633849	-0.15202	0.0525532641473063	-2.89269	0.00381960569814188	0.010581610266367	Non-sig
355	ADTRP	148.769944613395	0.321874309567063	0.170285884158239	1.8901995967438	0.0587312706115602	0.108590992248557	Non-sig
356	AEBP1	21668.8609588028	1.05905670011731	0.147917084261565	7.1597997310747	8.07950064964651e-13	1.3226301578948e-11	Up
357	AEBP2	2927.30709341369	-0.180409	0.0681043324956165	-2.649	0.00807295164920562	0.0200897914883423	Non-sig
358	AEN	874.702841874917	-0.0600425	0.0690044806760275	-0.870124	0.384232447154274	0.505299514714931	Non-sig
359	AF011889.5	43.1035052532676	-0.289089	0.137077574791292	-2.10895	0.0349491999436982	0.0700226743996991	Non-sig
360	AFAP1L1	766.912782240282	-0.528046	0.129947334351297	-4.06354	4.83346746308129e-05	0.000220318831361276	Down
361	AFAP1L2	2837.24075157743	-0.438942	0.152902716934883	-2.87073	0.00409528748677258	0.0112278114160189	Non-sig
362	AFF2	371.968	-0.0272544	0.201432575242148	-0.135303	0.892372418806697	0.945530423979168	Non-sig
363	AFF4	5270.51967434717	-0.0211066	0.0574204519244642	-0.36758	0.713186065489794	0.809383471243599	Non-sig
364	AFG1L	219.767539729878	-0.280046	0.0605094143985593	-4.62814	3.68967859384347e-06	2.19358801901511e-05	Non-sig
365	AFM	1.06179815191809	-1.63577	0.48242519721708	-3.39073	0.000697065532086229	0.00237991470855163	Down
366	AFMID	1703.60119819601	-0.150033	0.0654095387207569	-2.29375	0.0218049594998883	0.0469858410541018	Non-sig
367	AFP	4.66995991779655	-0.71416	0.235583338088926	-3.03145	0.00243378252833081	0.00713748815016022	Down
368	AFTPH	3695.34334915432	-0.120092	0.0414061763797762	-2.90033	0.00372765844773992	0.0103482215681299	Non-sig
369	AGA	805.347701279208	-0.0159932	0.0793196243419336	-0.20163	0.840205854845529	0.907739441832758	Non-sig
370	AGAP1	3633.36746148742	-0.0970609	0.0695538999531489	-1.39548	0.162871909556628	0.25389889147345	Non-sig
371	AGAP3	6221.45023887722	0.0489172900369659	0.0687443232449163	0.711582974825247	0.476723052768468	0.597125963621859	Non-sig
372	AGAP9	188.679215388183	-0.227263	0.105344115840731	-2.15734	0.030979217517079	0.0633845604276465	Non-sig
373	AGBL2	204.359803184779	-0.643866	0.118829720800287	-5.41839	6.01367198994654e-08	5.06953709693032e-07	Down
374	AGBL3	205.819900011527	-0.278619	0.0825325559990281	-3.37587	0.000735837841584642	0.00250007383368196	Non-sig
375	AGBL4	47.5842196203556	-0.677421	0.174802515515112	-3.87535	0.000106470932019903	0.000448667736934054	Down
376	AGBL5	4460.62221887716	-0.330824	0.0666125921736008	-4.96639	6.82091536517034e-07	4.69243515885901e-06	Non-sig
377	AGFG1	4678.35538866804	0.0206357771374517	0.0450288189776693	0.458279333235132	0.646751769991519	0.752675503989592	Non-sig
378	AGFG2	2747.56735270801	0.240194603962197	0.0848574799725699	2.83056489586823	0.00464658837828279	0.0125324087777484	Non-sig
379	AGGF1	907.32216838231	-0.17307	0.0453359089275951	-3.81751	0.00013480784415056	0.000556400901176237	Non-sig
380	AGK	2248.95590635678	-0.197019	0.048025705324907	-4.10238	4.0893031363115e-05	0.000190170015660152	Non-sig
381	AGL	1381.14115110564	-0.0527797	0.0608666833892279	-0.867136	0.385867758921986	0.506668017792225	Non-sig
382	AGMAT	294.887892498243	-0.246763	0.110996799621097	-2.22315	0.0262055122980092	0.0550158273208326	Non-sig
383	AGMO	40.5496075652798	-0.312685	0.223040283846433	-1.40192	0.160938231403083	0.251440794983689	Non-sig
384	AGO1	4056.0965014228	0.071727422508103	0.0675015259424967	1.06260445977482	0.287961363697976	0.403062836742731	Non-sig
385	AGO2	5443.74514664255	-0.0563237	0.0769021715315382	-0.732407	0.463920430306812	0.584906753007729	Non-sig
386	AGO3	1789.17726990205	-0.151927	0.0681932709270061	-2.22789	0.0258876948502861	0.0544336542614599	Non-sig
387	AGO4	1349.53228355201	0.283459603489026	0.064082349191194	4.42336473407529	9.7175482098357e-06	5.24039563387466e-05	Non-sig
388	AGPAT1	3679.05907687646	-0.104288	0.0539596810482027	-1.93271	0.0532720734364704	0.100064878665967	Non-sig
389	AGPAT2	5267.41936753398	-0.0241322	0.101423254705013	-0.237935	0.811931166557855	0.886880057632383	Non-sig
390	AGPAT3	5630.58162980846	0.251932385235811	0.0708697262099907	3.5548660719998	0.00037817166562917	0.00139034402937165	Non-sig
391	AGPAT4	749.239636476641	-0.259633	0.0988201725159312	-2.62733	0.00860577724067739	0.021228232038259	Non-sig
392	AGPAT5	2111.03878189277	-0.357067	0.0745160645222212	-4.79181	1.65285000342603e-06	1.06258119285398e-05	Non-sig
393	AGR2	1063.11906347023	-1.19794	0.228788796828977	-5.23599	1.64102505810388e-07	1.27451243618944e-06	Down
394	AGR3	380.357851801053	-1.3233	0.219215353613781	-6.03653	1.57464708619075e-09	1.72657631227206e-08	Down
395	AGRN	43463.6231425062	-0.069984	0.0919496268330172	-0.761112	0.446590070165598	0.568417778014315	Non-sig
396	AGRP	8.41120855041092	0.0217634045766725	0.114818950968646	0.189545405118842	0.849665371880553	0.915110606702769	Non-sig
397	AGTPBP1	830.407209278566	0.0183305608762555	0.0607658148657932	0.30165909758209	0.762911951888251	0.849479381885133	Non-sig
398	AGTRAP	4737.63261055766	0.163280630377018	0.0692274831775998	2.35860994625688	0.0183435250594208	0.0405526328582335	Non-sig
399	AGXT	3.94893354639063	-0.14522	0.224052482332525	-0.648154	0.516885490668705	0.635313409718547	Non-sig
400	AGXT2	0.509269972287789	-0.40326	0.375197625610215	-1.07479	0.282467198211772	0.396835401847103	Non-sig
401	AHCTF1	2683.03693006154	-0.271608	0.0581897087505303	-4.66764	3.04683090121997e-06	1.84340129378626e-05	Non-sig
402	AHCY	16220.0268504771	-0.276566	0.0673950839612075	-4.10365	4.06678282718171e-05	0.000189223483330802	Non-sig
403	AHCYL1	12229.0406366216	0.15657549220265	0.0587761327127183	2.66392981259839	0.00772336754015284	0.0193521820146105	Non-sig
404	AHCYL2	1263.36680903937	-0.150775	0.0659912240144188	-2.28478	0.0223259489971693	0.0479546668880419	Non-sig
405	AHDC1	8356.66830080534	-0.112837	0.0855891725102082	-1.31836	0.187383975803293	0.28471084771713	Non-sig
406	AHNAK	39901.8821451361	0.347617261198699	0.0836546148966957	4.15538654535639	3.2473805657558e-05	0.000154851204865019	Non-sig
407	AHNAK2	5270.39361943962	0.494118232025676	0.139670207339227	3.53774968505329	0.000403552434452742	0.00147076063619465	Non-sig
408	AHR	4090.49491997517	0.144126323445365	0.0922196249236013	1.56285957099442	0.118085628776849	0.195414654461888	Non-sig
409	AHSA1	6899.84817038078	-0.207113	0.0598117072055639	-3.46276	0.00053467477842498	0.00188213711300869	Non-sig
410	AHSG	9.53486386002565	-1.22259	0.204039102266997	-5.99195	2.0734439163944e-09	2.2314753473605e-08	Down
411	AHSP	2.32879595180418	-0.259304	0.195214966158352	-1.3283	0.184079543393675	0.280544226896198	Non-sig
412	AICDA	2.21829266965957	0.260429032835617	0.205533335177985	1.26708902285896	0.205123460155832	0.306099229264581	Non-sig
413	AIDA	1955.44122269738	0.057879053070792	0.0590810431694504	0.979655232301655	0.327256331285449	0.445741292776273	Non-sig
414	AIF1	1237.88921182899	1.86635829213226	0.096446254377689	19.3512781203871	1.9884941030435e-83	7.23604718705435e-81	Up
415	AIF1L	7363.49770143749	-0.250241	0.102822520995205	-2.43371	0.0149448219862143	0.0339102631375948	Non-sig
416	AIFM1	5536.5497245427	0.0452759734460591	0.0772552444307899	0.586056956775539	0.557837240237623	0.673231533560037	Non-sig
417	AIFM2	965.719277946437	0.0787150906744401	0.0732600385175533	1.07446149725378	0.282615892560464	0.39696068361756	Non-sig
418	AIG1	3128.24320602364	-0.0432209	0.0666685295922027	-0.648295	0.516794045762122	0.635245714097606	Non-sig
419	AIM2	100.191288942765	0.87435293518069	0.174096227396866	5.02223941468607	5.10724640583105e-07	3.59855881285401e-06	Up
420	AIMP2	1516.03756046766	-0.123506	0.0639127118483078	-1.93242	0.0533082376033932	0.10011127687544	Non-sig
421	AIPL1	5.13417889182118	-0.249067	0.212464664111579	-1.17228	0.241086519151984	0.349030934938061	Non-sig
422	AIRE	7.09750359762159	-0.418506	0.197437724197543	-2.11969	0.0340324519412549	0.0685239006406801	Non-sig
423	AJAP1	868.726038446446	0.0774309057642349	0.267127853185698	0.289864590460388	0.771919831879742	0.856288816425978	Non-sig
424	AJM1	403.95825998038	-0.0015936	0.0974176080576583	-0.0163584	0.986948452302959	0.999653383309531	Non-sig
425	AJUBA	2745.69675893298	-0.386065	0.0942506622922927	-4.09615	4.20073336227783e-05	0.000194781549346713	Non-sig
426	AK1	273.166615388875	-0.336934	0.100846980900126	-3.34104	0.000834644043210534	0.00279446568962208	Non-sig
427	AK2	10963.6671952735	0.240373402032938	0.0649083451891687	3.70327422972184	0.000212834597066534	0.000837481844325558	Non-sig
428	AK3	4684.41893707734	-0.0651804	0.0725884450989704	-0.897944	0.369215213211357	0.490275363323915	Non-sig
429	AK4	3501.12076410593	0.135066713988412	0.0989599169158061	1.36486284748324	0.172296161240699	0.265715790958087	Non-sig
430	AK5	103.458574837613	0.893089776273741	0.161869294666837	5.51735137977785	3.44146904830824e-08	3.01465094617853e-07	Up
431	AK6	698.851969326628	-0.169512	0.0623489429616302	-2.71877	0.00655255131123555	0.0168289095358552	Non-sig
432	AK7	323.937369098813	-0.943355	0.127254026717255	-7.41316	1.23320467654053e-13	2.20249346473756e-12	Down
433	AK8	243.428805221644	-0.674801	0.112568985189315	-5.99455	2.04047738220476e-09	2.1973500884692e-08	Down
434	AKAIN1	0.364716777510594	-0.979817	0.45082157112805	-2.1734	0.0297499586002138	0.0612858269689744	Non-sig
435	AKAP1	2948.93357770161	-0.124533	0.0633079097595118	-1.9671	0.0491711382877502	0.0934064461633641	Non-sig
436	AKAP10	1304.20482146129	0.040485963269473	0.0511650601801808	0.79128145509649	0.428779767751997	0.550767127331005	Non-sig
437	AKAP11	2112.41114256046	0.0950174909357758	0.0585061937933397	1.62405866413741	0.104363288872163	0.17575333269669	Non-sig
438	AKAP12	3736.07990977471	0.381707954318023	0.134840565894392	2.83080949554142	0.00464303664209095	0.0125270190033059	Non-sig
439	AKAP13	4020.48070610909	0.205735686156208	0.0676838487401488	3.03965702284553	0.00236847701349364	0.00696834611137185	Non-sig
440	AKAP14	70.3208692351887	-1.88927	0.238454806327618	-7.92296	2.31913710131152e-15	5.01962425633313e-14	Down
441	AKAP17A	2459.5982163159	-0.0745987	0.0676201024780848	-1.1032	0.269938782914955	0.38261955052954	Non-sig
442	AKAP3	284.584159603593	-0.343902	0.135201767385534	-2.54362	0.0109711318620089	0.0260937854348734	Non-sig
443	AKAP4	1.38317719099403	-0.103679	0.355387580974057	-0.291735	0.770489121888999	0.855244883835481	Non-sig
444	AKAP5	138.512597367551	0.19945656407547	0.0888815976461254	2.24407041904883	0.0248278708747653	0.0525403950290193	Non-sig
445	AKAP6	450.799	-0.547519	0.146793061879384	-3.72987	0.000191579990852772	0.000763304676146298	Down
446	AKIP1	728.277137110265	0.145811856949794	0.0559635196047936	2.60548046262095	0.00917455057847681	0.0224316734258475	Non-sig
447	AKIRIN1	5477.14513705019	-0.14236	0.0875670843421376	-1.62572	0.104008442421846	0.175307870672815	Non-sig
448	AKIRIN2	4004.08901575057	-0.165072	0.0598242039241512	-2.75928	0.00579288323776579	0.0151314926744512	Non-sig
449	AKNA	2281.7944079902	0.434753071703781	0.0812496827591457	5.35082792867697	8.7552742046836e-08	7.17699874448427e-07	Non-sig
450	AKNAD1	7.25463508305988	-0.96961	0.215243462000493	-4.50471	6.6463416500774e-06	3.72521955815216e-05	Down
451	AKR1A1	6459.90863613359	0.271817120670703	0.0580634790256419	4.68137847114989	2.8495230439911e-06	1.73423759614608e-05	Non-sig
452	AKR1B1	5331.26074081624	-0.171235	0.0992021818848232	-1.72612	0.0843251453001546	0.147011409617507	Non-sig
453	AKR1B10	82.1769512978701	0.263168032112323	0.234902127375023	1.12033056087301	0.262572923514499	0.373756112381041	Non-sig
454	AKR1B15	58.7530532667017	-0.629095	0.219584826656397	-2.86493	0.00417103207482367	0.0114121894190077	Down
455	AKR1C1	155.392906265826	-0.254463	0.152024288031481	-1.67383	0.094164072585751	0.161298799240494	Non-sig
456	AKR1C2	112.285917571528	-0.155951	0.179719404488908	-0.867748	0.385532550373604	0.506437321002913	Non-sig
457	AKR1C3	859.327575137736	-0.370465	0.162148635376295	-2.28472	0.0223290209625716	0.047955368148683	Non-sig
458	AKR1C4	7.17278728545353	-0.930681	0.316558303385669	-2.94	0.00328213647791881	0.00923173556518645	Down
459	AKR1C8P	3.8506630019699	0.0724805674332075	0.320233036659681	0.226336945710677	0.82093936533586	0.893417024384786	Non-sig
460	AKR1D1	1.72606524718661	-0.347547	0.194316530175113	-1.78856	0.0736857944714786	0.131588771294685	Non-sig
461	AKR1E2	150.99634170733	-0.246022	0.161751644760652	-1.52099	0.1282628270507	0.2087168623155	Non-sig
462	AKR7A3	92.0049557516926	-0.4167	0.125765207598216	-3.31332	0.000921967029544059	0.00304803099675974	Non-sig
463	AKT1S1	5721.84947837392	-0.0529683	0.054889722413652	-0.964994	0.334547697673222	0.453952778364386	Non-sig
464	AKT2	13038.2015979424	0.114127168446811	0.0850388823152349	1.34205865998741	0.179576976531288	0.274568544211485	Non-sig
465	AKTIP	989.390204398816	0.0107137927155698	0.0549811058510962	0.194863172533955	0.845500065537179	0.911907974358624	Non-sig
466	AL135749.6	0.321135226755847	-0.430862	0.292867587542964	-1.47118	0.141241712362032	0.22563279585034	Non-sig
467	AL928654.7	2.63211424873203	-0.115941	0.190919734969508	-0.607277	0.543667091515901	0.65978135812605	Non-sig
468	ALAD	2490.03850349289	0.0852082577221446	0.055116189793466	1.54597511260196	0.122110578462555	0.200536430425484	Non-sig
469	ALAS1	3699.13095609004	0.0301917645246148	0.0467520371924151	0.64578500398509	0.518418601052321	0.636615417926103	Non-sig
470	ALAS2	16.9590213127936	-0.12364	0.17870552417469	-0.691866	0.489021699942618	0.608993443098368	Non-sig
471	ALB	29.0743524452933	0.159304900922761	0.182070436281954	0.874963031758003	0.381594020820382	0.502700261080746	Non-sig
472	ALCAM	5106.37703269571	0.0884204134000547	0.121656919333291	0.726801351576382	0.467347655002798	0.588335963238478	Non-sig
473	ALDH16A1	1416.09206959681	0.0349131595191584	0.0762817923328706	0.457686670061552	0.647177566117597	0.753014291725024	Non-sig
474	ALDH18A1	6932.82991626243	-0.0830697	0.048979597103365	-1.69601	0.0898845811600189	0.154955978989543	Non-sig
475	ALDH1A1	1451.75940338166	-0.124061	0.139313708506826	-0.890519	0.373187360905822	0.494309822775612	Non-sig
476	ALDH1A2	1328.72274144361	-0.731639	0.243392971025125	-3.006	0.0026470961937775	0.00768308893597734	Down
477	ALDH1A3	308.216316901052	0.829081577439668	0.141248270823322	5.8696759443994	4.36647752218387e-09	4.46280063662877e-08	Up
478	ALDH1B1	2749.32584017037	0.235730436410002	0.0700981370967847	3.36286306845114	0.000771386161655888	0.00260917933494256	Non-sig
479	ALDH1L1	227.544105858635	-0.156964	0.181937049741825	-0.862736	0.38828248917497	0.509092496503468	Non-sig
480	ALDH1L2	675.257305734034	0.346419168064268	0.122922531657458	2.8181909646119	0.00482950767116031	0.0129520974193393	Non-sig
481	ALDH2	3629.16561155145	0.337890505742465	0.103544966976418	3.26322481535408	0.00110152101365361	0.00355576927471589	Non-sig
482	ALDH3A1	289.301007506744	-0.68166	0.164018299749612	-4.156	3.23869801754131e-05	0.000154521546769719	Down
483	ALDH3A2	4078.10594977663	-0.0492381	0.0651907465968789	-0.755293	0.450073413839573	0.571615816151809	Non-sig
484	ALDH3B1	3523.70652211231	0.0539271102944537	0.112322991151076	0.480107498400939	0.631150956648047	0.739142726099325	Non-sig
485	ALDH3B2	4464.14611458133	0.137154325635798	0.157721499358569	0.869598160007263	0.384520043672545	0.505494384488449	Non-sig
486	ALDH4A1	1443.61004314474	-0.215406	0.086410336607319	-2.49283	0.0126728858632154	0.0294358108208488	Non-sig
487	ALDH5A1	2923.99817785272	-0.231685	0.0767384416262729	-3.01915	0.00253485844576494	0.0074053140110681	Non-sig
488	ALDH6A1	2316.5688159921	-0.30086	0.0737938343062324	-4.07704	4.56129263997548e-05	0.000209236863038656	Non-sig
489	ALDH7A1	5122.03453129924	-0.217553	0.0613618112683574	-3.54541	0.000392000263183784	0.00143484253919345	Non-sig
490	ALDH8A1	23.5406778823352	-0.371304	0.147232533350328	-2.52189	0.011672650181915	0.0274483280462452	Non-sig
491	ALDH9A1	3142.58377594042	-0.148826	0.0590547163304183	-2.52014	0.0117308794312253	0.0275481676559844	Non-sig
492	ALDOA	3421.37647172119	0.362416037111959	0.107920161014553	3.35818658631437	0.000784556351032861	0.00264553007403301	Non-sig
493	ALDOB	9.08041118921618	-0.616076	0.143470340313745	-4.2941	1.75404413342709e-05	8.86769576803789e-05	Down
494	ALDOC	835.40635769402	0.271197610062038	0.145902360696644	1.85876094647916	0.0630610303432703	0.115375198178056	Non-sig
495	ALG10	343.317597626512	-0.197353	0.0654917740523844	-3.0134	0.00258339667681696	0.00752571543595095	Non-sig
496	ALG10B	1038.0403881284	-0.374997	0.0661889748274662	-5.66555	1.46554670246528e-08	1.37553488726282e-07	Non-sig
497	ALG12	627.011426953423	0.152446392734229	0.0685540799863923	2.22373916715809	0.0261659983946216	0.0549650957577487	Non-sig
498	ALG13	1605.68510750367	0.0093861349266821	0.0602004089903517	0.155914803306177	0.876100176660438	0.934467622479718	Non-sig
499	ALG14	664.311865596534	-0.0579964	0.0636221346028928	-0.911577	0.361991645350528	0.482872607632376	Non-sig
500	ALG1L2	118.685029411595	0.0879026704804894	0.106570292811372	0.824832776204117	0.409466535728412	0.531284503013533	Non-sig
501	ALG2	2460.79873650969	0.114508896761052	0.0581221437634798	1.97014234758838	0.0488220587354113	0.0928645213907687	Non-sig
502	ALG3	8753.52405250012	-0.055849	0.0655203893576817	-0.852392	0.393996787132614	0.514884174835057	Non-sig
503	ALG6	1193.31454446927	0.0291436986386443	0.0565810194643006	0.515079065640243	0.606497770786437	0.717632879171297	Non-sig
504	ALG9	403.245790329488	-0.274853	0.0702129589389023	-3.91456	9.05680305786383e-05	0.00038941473961585	Non-sig
505	ALK	357.48441627375	0.0712448869666298	0.191885923430881	0.37128771977009	0.71042324352953	0.807006635486408	Non-sig
506	ALKAL1	22.8825111760801	-0.672217	0.291958146296122	-2.30244	0.0213101437440415	0.0460730635941543	Down
507	ALKAL2	202.863240514537	-0.408204	0.206507796347249	-1.9767	0.0480752640733324	0.0916336357015383	Non-sig
508	ALKBH1	836.918567604601	-0.0323686	0.0519989939415945	-0.622485	0.533622914630027	0.650212169504199	Non-sig
509	ALKBH2	1318.11406251556	-0.330563	0.0724951125958434	-4.5598	5.12022450497612e-06	2.94775746303289e-05	Non-sig
510	ALKBH3	1102.63647518858	0.0677553270932367	0.0521702149510676	1.29873582381799	0.194034605468229	0.292879576020874	Non-sig
511	ALKBH4	803.984151405466	-0.136399	0.0516525502661415	-2.64071	0.00827332454408886	0.0205095316224241	Non-sig
512	ALKBH5	5239.99103178726	-0.0781138	0.0448576733009637	-1.74137	0.0816188101516302	0.143049945506575	Non-sig
513	ALKBH6	141.506297067173	0.0819231753263695	0.0910746295431337	0.899516975664117	0.368377357866774	0.489386013831681	Non-sig
514	ALKBH7	5359.55984374351	-0.0899406	0.0993544036318772	-0.90525	0.36533305114738	0.48622922922823	Non-sig
515	ALKBH8	332.151186392209	-0.197162	0.0653013541932909	-3.01927	0.00253386570484616	0.00740365210213246	Non-sig
516	ALLC	8.92094270188536	-1.42032	0.277954858594911	-5.1099	3.22324093731668e-07	2.36258285573271e-06	Down
517	ALOX12	151.677844214365	0.489968586832944	0.111414738596728	4.39769991837808	1.09404097188747e-05	5.82432601522659e-05	Non-sig
518	ALOX12B	34.7089694411627	-0.819362	0.190397366998043	-4.30343	1.68174422777133e-05	8.53429007161006e-05	Down
519	ALOX15	41.0396168437033	-0.643406	0.236034667181936	-2.7259	0.00641272164513938	0.0165134909296255	Down
520	ALOX15B	289.932148655661	0.246110890739657	0.154813960868425	1.58972026398074	0.111897873915175	0.186624669500273	Non-sig
521	ALOX5	1728.01	1.13308512300267	0.11785366226719	9.61433952246487	6.955429013226e-22	2.52578957534342e-20	Up
522	ALOX5AP	1766.64704805083	2.20265530076115	0.12056989028952	18.2687012111564	1.4690561245857e-74	3.37631622738664e-72	Up
523	ALOXE3	94.4526826695112	-0.103558	0.166120778690562	-0.623393	0.533026531598488	0.649576112986171	Non-sig
524	ALPG	924.629743632946	-0.862338	0.280564156436251	-3.07359	0.00211503103170013	0.00630861458857688	Down
525	ALPI	8.32843406790523	-1.60018	0.323934266280231	-4.93981	7.81967350065301e-07	5.32085068312841e-06	Down
526	ALPK1	1120.27392379742	0.22849903335863	0.0705704495730703	3.23788547105736	0.00120419140363167	0.00384737721734669	Non-sig
527	ALPK2	129.345676174882	1.11880496711283	0.203159264920228	5.50703393986063	3.64929925199725e-08	3.18870985666013e-07	Up
528	ALPK3	644.001143796221	-0.0121583	0.158802380569412	-0.0765627	0.938971431843389	0.976948653800839	Non-sig
529	ALPL	9026.89512687257	-1.06899	0.153577049329509	-6.96059	3.38845753342539e-12	5.13768990766852e-11	Down
530	ALPP	897.307026306515	-0.759839	0.283180637106853	-2.68323	0.00729145212219491	0.0184392347210625	Down
531	ALS2CL	2029.22598525641	0.125956828141682	0.139587437320459	0.902350745594073	0.366870576802945	0.487829504036011	Non-sig
532	ALX1	37.2058027004167	-0.341489	0.310282356067469	-1.10058	0.271081278196734	0.383771817657834	Non-sig
533	ALX3	29.2082228864049	-0.941594	0.293244812176214	-3.21095	0.00132296881160285	0.00418780286920387	Down
534	ALX4	54.2164614555796	-0.75689	0.272732992152815	-2.7752	0.00551671687159519	0.0145099372980203	Down
535	ALYREF	3551.38431718708	-0.083508	0.0779879139377756	-1.07078	0.284267560159283	0.398883473112322	Non-sig
536	AMACR	67.1310707805799	0.00847103676491489	0.0726014013209476	0.116678695049799	0.907114673828598	0.95668228521701	Non-sig
537	AMBN	0.428767177372381	-0.0159629	0.41939199897365	-0.038062	0.969638281889606	0.994532636451889	Non-sig
538	AMBP	27.7090660258876	-1.23638	0.154332020609012	-8.01115	1.13641070047411e-15	2.52862238282565e-14	Down
539	AMD1	5418.59085227717	-0.119644	0.0581424212074996	-2.05778	0.0396113695870101	0.0779157424072416	Non-sig
540	AMDHD1	28.2286383726485	0.176011590830433	0.151098595369607	1.16487906720698	0.244067947840353	0.352529136271185	Non-sig
541	AMDHD2	542.139363533022	0.181002358355609	0.0683037638354812	2.64996170330493	0.00805008953093808	0.020041401263262	Non-sig
542	AMELX	0.813339934591895	-0.36877	0.282693006596951	-1.30449	0.192067149284209	0.290361510866131	Non-sig
543	AMER1	961.64198889155	-0.0132635	0.0768284050411028	-0.172637	0.862936415761648	0.924870583168361	Non-sig
544	AMER3	11.0431178525847	-1.36343	0.244313435381696	-5.58067	2.39595210539678e-08	2.15389065491331e-07	Down
545	AMFR	4950.53394755355	-0.0875837	0.062118991943444	-1.40994	0.158558853385539	0.24845675895624	Non-sig
546	AMH	241.836903090555	0.740850679629639	0.232688375304403	3.18387490849278	0.00145317796083702	0.0045447913056294	Up
547	AMHR2	104.225635176709	-0.575988	0.266235506144257	-2.16345	0.0305062161873899	0.0625853979498637	Non-sig
548	AMIGO1	599.928947411766	-0.025922	0.0809968464665065	-0.320037	0.748940324597422	0.838197004532784	Non-sig
549	AMIGO2	808.448271583327	0.33991923435065	0.132156987443109	2.57208673508071	0.0101087562781756	0.024347717307073	Non-sig
550	AMIGO3	0.130896003894525	0.08636823428602	0.560271005790968	0.15415438848935	0.877488004932354	0.93549090467245	Non-sig
551	AMN	800.917299096952	-0.201729	0.134935232644208	-1.495	0.134913537698335	0.217253944886509	Non-sig
552	AMN1	562.020333148907	-0.442694	0.0923201774912413	-4.7952	1.62510389677564e-06	1.04628417858386e-05	Non-sig
553	AMOTL1	2162.63172003097	-0.140068	0.115228282457673	-1.21557	0.224149993005618	0.328927827256081	Non-sig
554	AMOTL2	7799.27995091295	0.0198005973155171	0.0790123819687418	0.250601194675418	0.802122457973306	0.879625375026352	Non-sig
555	AMPD3	737.713039417365	0.501310487479601	0.0769759235234486	6.51256216922023	7.38796202688864e-11	9.73194062772729e-10	Up
556	AMPH	198.296112091458	-0.447852	0.17165138525131	-2.60908	0.00907865021008362	0.0222189692054828	Non-sig
557	AMT	19.4832651498889	-0.291791	0.0990448143908435	-2.94605	0.00321855328909511	0.0090791679296523	Non-sig
558	AMTN	1.49392711691331	0.577179976626216	0.494537199310508	1.16711134659017	0.243165406227024	0.351574385445528	Non-sig
559	ANAPC1	1737.68672886727	-0.0740086	0.0607561995239578	-1.21812	0.22317690324004	0.327775243327485	Non-sig
560	ANAPC10	294.943496181692	0.00332689545169691	0.0705886758334288	0.0471307247574318	0.962409039724212	0.99065346790399	Non-sig
561	ANAPC11	5278.23404700758	0.0205338027147166	0.0878500412752867	0.233736972875994	0.815189182474465	0.889042797844748	Non-sig
562	ANAPC13	4145.46879929828	-0.28965	0.0589662887964894	-4.91212	9.0096693431889e-07	6.07144654388428e-06	Non-sig
563	ANAPC15	475.880678827852	-0.0563371	0.0740632384116857	-0.760662	0.446858807318134	0.56869091347365	Non-sig
564	ANAPC16	6334.56643575732	-0.123344	0.0592788726842271	-2.08075	0.0374569830561161	0.074364755971946	Non-sig
565	ANAPC2	2684.73313990172	-0.0860302	0.0649162362638715	-1.32525	0.18508859124134	0.281744811984984	Non-sig
566	ANAPC4	1196.02358095069	-0.0415886	0.0542925898078952	-0.766009	0.443671239179395	0.565995145687006	Non-sig
567	ANAPC5	8022.80116507239	-0.148095	0.0518368974555563	-2.85693	0.00427755365893894	0.0116707325461866	Non-sig
568	ANG	128.858992789761	-0.168792	0.114026025730404	-1.48029	0.138795490549259	0.222364462006132	Non-sig
569	ANGEL1	2218.44540411321	-0.198042	0.0662615914440528	-2.98879	0.00280084305573546	0.00807165907515778	Non-sig
570	ANGEL2	1698.08375100508	-0.193497	0.0490219702292603	-3.94714	7.90897817202151e-05	0.000345278984580604	Non-sig
571	ANGPT1	154.013821921479	0.628307296243218	0.143520039846472	4.3778366903698	1.19863108093803e-05	6.3328763129899e-05	Up
572	ANGPT2	736.79660174904	-0.112552	0.0903382582959018	-1.24589	0.212803435569004	0.315323855538157	Non-sig
573	ANGPT4	20.4323653196276	-0.362753	0.165363947543832	-2.19367	0.0282594264742885	0.0586371349758135	Non-sig
574	ANGPTL1	338.102914559784	-0.536508	0.201234606517681	-2.66608	0.00767412992779501	0.0192481371982762	Down
575	ANGPTL2	1942.37469213184	0.695156890301441	0.114642343855844	6.06370095830871	1.33024387345002e-09	1.47152436589939e-08	Up
576	ANGPTL3	5.96159177834921	-0.313671	0.135713710851567	-2.31127	0.0208178771547971	0.0451653037216298	Non-sig
577	ANGPTL4	1043.45702317706	0.467739589576701	0.147648052664317	3.16793605561546	0.00153525284035296	0.00477019446775437	Non-sig
578	ANGPTL5	4.29088792148746	-0.923983	0.250195101752118	-3.69305	0.000221579686662346	0.000868176847674112	Down
579	ANGPTL7	7.11274616406368	0.113139580781322	0.195881555326397	0.577591803336448	0.563539742143653	0.678430538012488	Non-sig
580	ANGPTL8	10.1083853976962	-0.282745	0.114217739900374	-2.47549	0.0133053337164598	0.0306804308944426	Non-sig
581	ANHX	6.97216243672381	-2.05271	0.574817495458856	-3.57107	0.000355530784578191	0.00131624760793287	Down
582	ANK1	177.178896808114	-0.944339	0.182296204620854	-5.18025	2.21593657889944e-07	1.67848066884807e-06	Down
583	ANK3	1667.01161187716	-0.428307	0.0922180207089375	-4.6445	3.40897626662003e-06	2.04339699550625e-05	Non-sig
584	ANKDD1A	349.58970928386	-0.140754	0.0857042411301155	-1.64232	0.100523028592953	0.170452940533261	Non-sig
585	ANKDD1B	32.2012288472734	-1.16726	0.140220289446331	-8.32444	8.47263852434248e-17	2.06403873228299e-15	Down
586	ANKEF1	1076.01507296989	-0.276206	0.0639218038688608	-4.321	1.55321842489282e-05	7.99605758964253e-05	Non-sig
587	ANKFY1	3660.53294701146	0.226746508622187	0.0700883142953953	3.23515426075933	0.00121577026678066	0.00388224117913305	Non-sig
588	ANKH	4804.78445950221	0.205464287373332	0.0935749669623516	2.19571851364903	0.0281120972012122	0.0583938639331162	Non-sig
589	ANKHD1	114.770682486431	-0.0743545	0.0785523974630547	-0.946559	0.343863586289671	0.4633033987752	Non-sig
590	ANKHD1-EIF4EBP3	57.1764593429404	-0.0695063	0.0925258905508345	-0.751209	0.452526720486678	0.573855396162394	Non-sig
591	ANKIB1	3266.59880607053	0.0712114887944457	0.0493092206789043	1.44418199707852	0.148687787609349	0.235481873802929	Non-sig
592	ANKK1	35.1987201608513	-0.618665	0.158413949330623	-3.90537	9.40804339964806e-05	0.000402869071001845	Down
593	ANKLE1	344.613378281789	-0.631302	0.159798364884305	-3.95062	7.79505724130357e-05	0.000341243771513407	Down
594	ANKLE2	5524.78926308681	0.0327177163076168	0.0559658484799933	0.584601452425272	0.558815730859372	0.674044221457127	Non-sig
595	ANKMY1	904.687268827919	-0.38103	0.0826089826454436	-4.61245	3.97942995774489e-06	2.3463877753589e-05	Non-sig
596	ANKMY2	788.806018873589	-0.253954	0.07239069129748	-3.50811	0.00045130499938804	0.00162175649701401	Non-sig
597	ANKRA2	718.789684361265	-0.0804622	0.0619718586076144	-1.29837	0.194161131794824	0.293045233652483	Non-sig
598	ANKRD1	58.9968002616176	-0.0401519	0.215270292537292	-0.186519	0.852038044726848	0.916966704825538	Non-sig
599	ANKRD10	2857.58754665813	-0.118681	0.0705584920423277	-1.68202	0.0925643754230099	0.158917038088629	Non-sig
600	ANKRD11	6535.05190408623	-0.254473	0.061683504528527	-4.12546	3.69991340292021e-05	0.000173447094494921	Non-sig
601	ANKRD12	1723.29320235857	-0.106966	0.0742729032430095	-1.44017	0.149818863166383	0.23684370376751	Non-sig
602	ANKRD13A	3028.08292290361	0.30153503995082	0.0768495580055889	3.92370558499361	8.71972881276736e-05	0.000376346684389937	Non-sig
603	ANKRD13B	721.080155885142	-0.479096	0.117898282918135	-4.06364	4.83134495929313e-05	0.000220279567747254	Non-sig
604	ANKRD13C	1259.80597036532	0.142063154859749	0.0429554070385775	3.30722404125199	0.000942254990415983	0.00309892071504349	Non-sig
605	ANKRD13D	2482.19146179582	0.0555055814167261	0.0538135040190159	1.03144336033409	0.302332956134755	0.418948809583956	Non-sig
606	ANKRD16	848.440891950786	-0.255396	0.0579399387701739	-4.40795	1.04353451137116e-05	5.57583888348734e-05	Non-sig
607	ANKRD17	7483.16860838032	0.0208665134456711	0.0687201958963456	0.303644557083993	0.761398701657451	0.848491716234525	Non-sig
608	ANKRD18A	60.0729421063408	0.0271568155493406	0.205917818152577	0.131881814759801	0.895077772698695	0.947821973672514	Non-sig
609	ANKRD18B	15.582559796157	-0.214847	0.281617226847185	-0.762904	0.445520491540759	0.567649458439159	Non-sig
610	ANKRD2	109.357929781235	0.335868756523487	0.184921405549355	1.81627841041823	0.0693276753211557	0.125007381525202	Non-sig
611	ANKRD20A2P	0.0503577221431533	0.0453231656311579	1.35127526108444	0.0335410311551064	0.973243146095517	0.996228201643835	Non-sig
612	ANKRD20A3P	0.521020627564698	-0.252837	0.269311140978262	-0.938828	0.347818852091594	0.467586538096195	Non-sig
613	ANKRD20A4P	5.69883041579025	0.126894026831621	0.22942881591904	0.553086700654024	0.580204042984946	0.693378764286949	Non-sig
614	ANKRD22	232.749394451088	1.20077531181802	0.148030103819364	8.11169674840794	4.99177530140823e-16	1.14725446302234e-14	Up
615	ANKRD23	50.2522056839739	-0.468237	0.0935374440905633	-5.00587	5.56094022174553e-07	3.89779064419058e-06	Non-sig
616	ANKRD24	71.5673267109248	0.299355603667898	0.122431204644681	2.44509236461967	0.014481504954017	0.0329703398112376	Non-sig
617	ANKRD26	702.668614424879	-0.326088	0.0704226642436431	-4.63045	3.6487541040375e-06	2.17073528389724e-05	Non-sig
618	ANKRD27	3038.14733308324	0.154263959380067	0.0778278617521717	1.98211740509191	0.0474661019681377	0.0906208769349068	Non-sig
619	ANKRD29	124.338622231536	0.150668786605424	0.141909710319244	1.06172288186957	0.288361508383567	0.403461267777617	Non-sig
620	ANKRD30B	5.28321838844121	-0.394859	0.248891981986953	-1.58647	0.112633639393614	0.187636793446662	Non-sig
621	ANKRD31	38.0595502594749	-0.643803	0.117322440089338	-5.48747	4.0773092493063e-08	3.53090533751279e-07	Down
622	ANKRD33	39.6347871296385	-2.10302	0.262941372843734	-7.99806	1.2639686478123e-15	2.79819269598701e-14	Down
623	ANKRD33B	1716.64179935493	0.108295031954588	0.139924802034042	0.77395165389079	0.438959381774295	0.561090634573846	Non-sig
624	ANKRD34A	69.2269386697663	-0.0209115	0.087939454151013	-0.237794	0.812040662956855	0.886880057632383	Non-sig
625	ANKRD34B	40.5611835854735	0.062853000026933	0.215918751491688	0.291095606994341	0.770978199632093	0.855486453027427	Non-sig
626	ANKRD35	104.027366110431	-0.796839	0.156430161856116	-5.0939	3.5077572319966e-07	2.54655010686968e-06	Down
627	ANKRD36	240.938161564236	-0.450559	0.0934322584770621	-4.82231	1.41905147811627e-06	9.24182407466701e-06	Non-sig
628	ANKRD36B	142.70400357542	-0.378226	0.0909152868073262	-4.1602	3.17971208263474e-05	0.000151914745479708	Non-sig
629	ANKRD36C	230.742302867982	-0.219583	0.0980133858311457	-2.24034	0.0250690869241936	0.052916222514186	Non-sig
630	ANKRD37	231.588819473155	-0.176887	0.0926940748085959	-1.90829	0.0563537430665706	0.104894589742518	Non-sig
631	ANKRD39	371.838672862737	-0.20134	0.0647499420444879	-3.1095	0.00187405394489855	0.00567807463235785	Non-sig
632	ANKRD40	2209.34017172617	0.109635049304748	0.0523295990576138	2.09508674400586	0.036163282107045	0.0721489490078532	Non-sig
633	ANKRD40CL	2.39074181053815	-0.541162	0.200578623792283	-2.698	0.00697565989191521	0.0177511438420867	Down
634	ANKRD42	752.651534786917	-0.449066	0.0795922840884794	-5.64207	1.68013221947058e-08	1.55768946271193e-07	Non-sig
635	ANKRD44	491.41136396691	0.263889463514281	0.0881372624436416	2.99407374585774	0.00275279399730299	0.00795155494474802	Non-sig
636	ANKRD45	153.737597256885	-1.08945	0.124505050771559	-8.75022	2.12927999050392e-18	5.9317597438807e-17	Down
637	ANKRD46	1264.63612232116	-0.0403783	0.0713976131391594	-0.565541	0.571705621884788	0.685426734673732	Non-sig
638	ANKRD49	969.478154015817	-0.174867	0.0649959903906079	-2.69043	0.00713609061709925	0.0180906267145213	Non-sig
639	ANKRD50	1040.18390511063	-0.0269847	0.075156647515089	-0.359046	0.719560986583285	0.814395888851827	Non-sig
640	ANKRD53	144.14942137281	-0.773626	0.127469215513213	-6.06912	1.2861207914483e-09	1.42733459088198e-08	Down
641	ANKRD54	1361.54493606865	-0.188085	0.0634699446042099	-2.96337	0.00304292376193713	0.00865083811031183	Non-sig
642	ANKRD55	6.54918744930826	0.488354906723726	0.153121040646013	3.18933900046246	0.00142598545737069	0.00447175726820356	Non-sig
643	ANKRD6	1554.53615256745	-0.0941796	0.100448481702326	-0.937591	0.348454850973306	0.468369440704174	Non-sig
644	ANKRD60	0.103673254059646	-0.0169126	0.873109728786084	-0.0193705	0.984545505711542	0.999653383309531	Non-sig
645	ANKRD61	26.6741391775505	-0.169912	0.098415810831649	-1.72647	0.0842633246289229	0.146918296196186	Non-sig
646	ANKRD62	3.47898782123264	-0.392562	0.226045100564051	-1.73666	0.0824480021190394	0.144314986773551	Non-sig
647	ANKRD7	45.4244181381948	-0.518804	0.11526382355869	-4.50101	6.76309127509346e-06	3.78139933745382e-05	Down
648	ANKRD9	1871.17412769294	0.119015433619023	0.0868259690571511	1.37073544829294	0.170457440191279	0.263531608056388	Non-sig
649	ANKS1A	4187.60873490237	-0.0685681	0.0769470038252613	-0.891109	0.37287091326398	0.494142222669421	Non-sig
650	ANKS3	840.188184684293	-0.191282	0.0696781175760515	-2.74522	0.00604702667663401	0.0157271314712278	Non-sig
651	ANKS4B	1.99069613397738	-2.58127	0.276184294635861	-9.3462	9.08564194686407e-21	3.05778242554672e-19	Down
652	ANKS6	2297.5403042756	-0.01893	0.0641363978228203	-0.295152	0.767877691702062	0.853322282794243	Non-sig
653	ANKUB1	16.4120854840619	-1.66974	0.252258170708808	-6.61917	3.61216117525766e-11	4.89477263368701e-10	Down
654	ANKZF1	2819.04783124969	-0.262132	0.0630998464092661	-4.15424	3.26370663860839e-05	0.000155459950522424	Non-sig
655	ANLN	2184.48761517081	-0.0577687	0.0836408869869523	-0.690675	0.48976981851813	0.609623374417123	Non-sig
656	ANO1	2157.33192671795	-0.978505	0.166285034267199	-5.8845	3.99249722801885e-09	4.10700524627828e-08	Down
657	ANO10	1563.62911368172	-0.0259264	0.0542970419949985	-0.477492	0.633011664719515	0.740527409259645	Non-sig
658	ANO3	32.5171691085411	-0.573464	0.182435378813196	-3.14338	0.00167008211830206	0.00513670089106921	Down
659	ANO4	29.1691824219709	0.655763690311922	0.169926708837145	3.85909722373542	0.000113806658441354	0.000476819597744095	Up
660	ANO7	434.621497911659	-0.148085	0.10434854135783	-1.41913	0.155860051567795	0.244824723806235	Non-sig
661	ANO8	1860.36609122231	-0.206796	0.0971165264196838	-2.12936	0.0332246744011229	0.0670830410084861	Non-sig
662	ANO9	2604.49461442713	0.0901918035419733	0.11371922361778	0.793109561186552	0.427713992744137	0.549612323347446	Non-sig
663	ANOS1	1042.88713531219	0.779146894979173	0.141745238779135	5.49681175671254	3.86719124462522e-08	3.3589373182431e-07	Up
664	ANP32A	8305.13505738449	-0.244621	0.0536922399826063	-4.55599	5.21400984515468e-06	2.99484084068782e-05	Non-sig
665	ANP32B	9668.18304858313	-0.157488	0.0532923194418214	-2.95517	0.00312500479856607	0.00885533573687786	Non-sig
666	ANP32D	1.46102955580953	-0.379073	0.145552204388641	-2.60438	0.00920417720772037	0.0224820725942453	Non-sig
667	ANP32E	4270.17322905165	-0.235291	0.0678209724412885	-3.4693	0.000521815413232321	0.00184393077542564	Non-sig
668	ANPEP	4498.82903093767	1.21970564500541	0.188310791498823	6.47708840952446	9.35094087518785e-11	1.21346867954611e-09	Up
669	ANTKMT	1171.56089783204	-0.126375	0.0844184988785382	-1.497	0.134392967641901	0.216585892631055	Non-sig
670	ANXA1	15233.8	0.233500081826855	0.117669364293202	1.98437446509045	0.0472141104546704	0.0902088019374018	Non-sig
671	ANXA10	8.82590655732197	0.141455631273022	0.215693405498022	0.655818062431768	0.511941193267647	0.630345187001691	Non-sig
672	ANXA11	23249.3924939463	0.0950275038151639	0.0713913390169754	1.33107888328819	0.183163056430345	0.27936684480168	Non-sig
673	ANXA13	132.938713544221	0.231155995640595	0.206083998071619	1.12165911862921	0.262007404912469	0.373133578606286	Non-sig
674	ANXA2	40473.660561615	0.375917631268303	0.078985229849082	4.75934085380993	1.94226198615659e-06	1.22696166771057e-05	Non-sig
675	ANXA3	3746.06702371666	-0.169986	0.112687734604695	-1.50847	0.131434413662446	0.212829630674715	Non-sig
676	ANXA4	5473.64238919608	0.14518862651544	0.085751175968993	1.69313860567858	0.0904290873733936	0.155771683348231	Non-sig
677	ANXA5	16365.9454429632	0.113116527659328	0.0753138966948658	1.50193433912495	0.133114067159365	0.215028522248463	Non-sig
678	ANXA6	4879.48126498764	0.0534104930556638	0.081120677101997	0.65840788025608	0.510276073097413	0.628871245945989	Non-sig
679	ANXA7	4755.85287852465	0.237561639144046	0.0538612222724514	4.41062473373451	1.03072811655719e-05	5.5192299239437e-05	Non-sig
680	ANXA8	84.3698178092639	0.578808996994193	0.217546522090554	2.66062169797991	0.00779965350916979	0.0195125390782969	Up
681	ANXA8L1	63.298022757253	0.91432093117177	0.22157084489519	4.12653989564498	3.68262141609404e-05	0.00017282199966393	Up
682	ANXA9	665.63415705932	-0.058681	0.120841034692357	-0.485605	0.627247052733848	0.735853601323267	Non-sig
683	AOAH	439.013996226289	2.09152916083455	0.113349874758602	18.4519759310615	5.02728744659171e-76	1.18664364634618e-73	Up
684	AOC1	2249.02712389255	0.300737455472467	0.248941526740705	1.20806463835065	0.227022400223366	0.332221872042689	Non-sig
685	AOC2	69.8243147124729	0.0297884352323027	0.132814108636163	0.224286678111182	0.822534241504129	0.894658445980527	Non-sig
686	AOC3	509.682426226665	1.14840850349842	0.147514037071286	7.78507948327287	6.96693940357357e-15	1.42329275511368e-13	Up
687	AOX1	384.117823161608	0.607168019894018	0.168845172581546	3.5960046154164	0.00032314206770502	0.00121409389042882	Up
688	AP000304.12	0.0385680333597919	-0.0187821	1.99122695617372	-0.00943242	0.992474126571526	0.999653383309531	Non-sig
689	AP000471.4	0.14504	0.126760409252151	0.550226028802012	0.230378794562195	0.817797437513978	0.891315077205841	Non-sig
690	AP1AR	1020.86692785325	0.0709593207217915	0.057426182841046	1.23566145634657	0.216584430302249	0.319732948283417	Non-sig
691	AP1G1	4256.39245109189	0.00662564113854091	0.0559066332667648	0.118512612035247	0.905661502561665	0.955669030704078	Non-sig
692	AP1G2	1789.30429747947	-0.23668	0.0842004213769721	-2.81092	0.00494006782944592	0.0132040037914203	Non-sig
693	AP1M1	4093.10642245264	-0.139814	0.0651967462742992	-2.14449	0.0319937149273176	0.0650563700390521	Non-sig
694	AP1M2	8171.71674744268	-0.149583	0.0883867730800452	-1.69237	0.090575605561497	0.155993305299021	Non-sig
695	AP1S1	3282.0129967277	-0.0713925	0.0639407536502735	-1.11654	0.264190682107775	0.375722084707417	Non-sig
696	AP1S2	2156.40653666096	-0.196516	0.0906723236223372	-2.16732	0.0302103460935169	0.0620804841429953	Non-sig
697	AP1S3	349.592491796674	-0.512696	0.08907839509016	-5.75556	8.63528484682036e-09	8.37493172789624e-08	Down
698	AP2A1	7118.39291416332	0.14727314873739	0.0575214173270206	2.56031849667599	0.0104576273615096	0.0250360988381975	Non-sig
699	AP2A2	4553.92054626946	0.0743511784213145	0.0517928107695972	1.43555017224435	0.151130381985636	0.238566012188292	Non-sig
700	AP2B1	9905.05701189952	-0.0137091	0.0527388505188526	-0.259943	0.794908003145429	0.874421959234732	Non-sig
701	AP2M1	34604.5032454752	0.178031196432532	0.0562811503149189	3.16324729392284	0.0015601973908202	0.00483600819671291	Non-sig
702	AP2S1	5053.73348349254	-0.0149932	0.0816775159838744	-0.183566	0.854354237502566	0.918717762505669	Non-sig
703	AP3B1	2534.50333765662	-0.138018	0.0522368266228298	-2.64215	0.00823812509381738	0.0204280708423776	Non-sig
704	AP3D1	9144.37037575069	0.0957409876903129	0.0537054591995789	1.78270494503217	0.0746343459608132	0.132997155774079	Non-sig
705	AP3M1	4095.99137931359	-0.041469	0.052499950394777	-0.789887	0.429594019845718	0.551581795401731	Non-sig
706	AP3M2	1669.69874796904	-0.262441	0.0644518372698773	-4.0719	4.66316838215816e-05	0.000213335678709158	Non-sig
707	AP3S1	2799.6591494779	0.0697014911268567	0.0596694064482912	1.16812777729336	0.242755227329046	0.351068517615206	Non-sig
708	AP3S2	1175.71193556942	-0.129367	0.06540893671877	-1.97782	0.0479489739873379	0.0914328306372087	Non-sig
709	AP4B1	844.909732062205	0.00756530625234758	0.0620096217587615	0.122002135116695	0.902897327325507	0.953731713618446	Non-sig
710	AP4E1	522.426377348108	0.265867448184691	0.0616119388230512	4.31519366641357	1.59463041344802e-05	8.17774792474943e-05	Non-sig
711	AP4M1	1174.14168233243	-0.157573	0.0535911447997899	-2.94027	0.00327923821918381	0.00922655508609595	Non-sig
712	AP5B1	2489.60345186935	0.318334494211808	0.0703431151480411	4.52545346537262	6.02661417713273e-06	3.40339055389516e-05	Non-sig
713	AP5M1	2484.10705890063	-0.136368	0.0522759338007235	-2.60861	0.00909099997432052	0.0222460768494615	Non-sig
714	AP5S1	1251.16182967295	-0.152145	0.054218741041805	-2.80613	0.00501400390637321	0.0133717660954956	Non-sig
715	AP5Z1	2247.27307612514	0.0979922298270378	0.0660045894951249	1.48462751721644	0.137642521992302	0.22087335878529	Non-sig
716	APAF1	780.965120096861	0.0552609913647712	0.0756156214312076	0.73081448408178	0.464892475312991	0.585836293650675	Non-sig
717	APBA1	311.836395194404	0.261438000061081	0.103454528853305	2.52708124969369	0.0115014890964536	0.0271371754758549	Non-sig
718	APBA3	1063.01174835089	0.255290758171999	0.0616892447405165	4.1383349601025	3.49835383698038e-05	0.000165195313518617	Non-sig
719	APBB1	1257.15324813253	-0.126439	0.0916266286780776	-1.37994	0.16760524219448	0.25988111543817	Non-sig
720	APBB1IP	794.508130983329	1.9626459226617	0.100980302290147	19.4359283756394	3.83414818662444e-84	1.55746665990161e-81	Up
721	APBB2	2086.2331177118	-0.00175847	0.0786761778284086	-0.0223507	0.982168211228692	0.999653383309531	Non-sig
722	APC	1141.79546377739	0.0601279551393355	0.0634512135199372	0.947624983097329	0.343320403030437	0.462684706990609	Non-sig
723	APC2	190.604077967591	-0.0918023	0.0909319720973792	-1.00957	0.312700651620825	0.430108062198673	Non-sig
724	APCDD1	3509.88088021168	0.292707328427593	0.114238977409802	2.56223694455513	0.0104000338761009	0.0249187094257688	Non-sig
725	APCDD1L	131.444284049424	0.3496045171256	0.186961253825534	1.86993031963639	0.061493494766162	0.112956869605695	Non-sig
726	APCS	1.45856255839204	0.840532292082264	0.696473118192858	1.20684096790871	0.227493395337264	0.33279959265963	Non-sig
727	APEH	7123.97430979165	-0.108406	0.0584949398793585	-1.85325	0.0638462160857284	0.11660412550914	Non-sig
728	APELA	56.399592829135	-0.184933	0.229331214188445	-0.806402	0.420011324208717	0.542227479671372	Non-sig
729	APEX1	18337.9482038898	-0.253239	0.0751629763269477	-3.36919	0.000753887387383955	0.00255472072153425	Non-sig
730	APEX2	3014.47111868367	-0.0178996	0.0560473576397857	-0.319366	0.749449303335145	0.838605444032991	Non-sig
731	APH1A	15206.2855075153	0.0627935607768332	0.0538338006840072	1.1664337271191	0.2434391289013	0.351824529581252	Non-sig
732	APH1B	975.886110683812	-0.102529	0.0777510109109665	-1.31869	0.187274209827348	0.284643110255334	Non-sig
733	API5	6163.43204543762	-0.0655592	0.0449425445973854	-1.45873	0.144638729797101	0.230217303933476	Non-sig
734	APIP	1149.92175969694	0.00300517987049798	0.0620964758038771	0.0483953369590475	0.961401175520024	0.990082797760053	Non-sig
735	APLF	233.823293414658	-0.0696459	0.0663293936717617	-1.05	0.293717642904103	0.40941920873188	Non-sig
736	APLN	696.373957412366	-0.15774	0.129592911768989	-1.21719	0.223530151459276	0.328156089724253	Non-sig
737	APLNR	564.59146313949	0.727595999196951	0.12594903089624	5.77690827805067	7.60857350204612e-09	7.42867263053323e-08	Up
738	APLP1	2975.44657505867	-0.777436	0.173181902492367	-4.48913	7.15153735244536e-06	3.97694692566581e-05	Down
739	APLP2	35494.0026847694	-0.113562	0.0704443174888011	-1.61208	0.106945593738094	0.179479120467264	Non-sig
740	APMAP	6632.78506924895	-0.174268	0.0549529234080348	-3.17122	0.0015180138483971	0.00472388168358315	Non-sig
741	APOA1	6378.84295305088	-0.86932	0.203416059945414	-4.27361	1.92337018533895e-05	9.62346233953464e-05	Down
742	APOA2	2.66479341420511	-0.937588	0.235824781600895	-3.97578	7.01485288935666e-05	0.000310223646771668	Down
743	APOA4	0.294886584305173	-1.71082	0.686280554918786	-2.49289	0.0126706592535809	0.0294345531563104	Down
744	APOA5	2.08315070451653	-1.00106	0.246182078519463	-4.06635	4.77559045805257e-05	0.000217965086309915	Down
745	APOB	13.1104913396324	0.135864936156992	0.221651037695899	0.612967742309404	0.539897669209359	0.656266148774124	Non-sig
746	APOBEC1	1.55689285932111	-0.326834	0.354188934229549	-0.922767	0.356128474643236	0.476812514685988	Non-sig
747	APOBEC3A	108.269789345252	0.887017544687969	0.162156187775708	5.47014305685874	4.49672469181051e-08	3.86917685674158e-07	Up
748	APOBEC3B	453.773204794903	0.115833329979137	0.147810890288473	0.78365896960009	0.433240244065777	0.555650733761431	Non-sig
749	APOBEC3C	3357.09486761133	0.183767030749322	0.0897359232840177	2.04786471263791	0.0405732573329822	0.0793875978307606	Non-sig
750	APOBEC3F	1011.23776670045	0.174440170035269	0.0905419749429676	1.92662210146343	0.0540267422295294	0.101312772255622	Non-sig
751	APOBEC3G	1316.3099157537	0.7804780564443	0.102347590590857	7.62575896451069	2.42602761815731e-14	4.66176286098501e-13	Up
752	APOBEC3H	50.5516150008653	1.10612538496131	0.130395368017747	8.48285795558912	2.19728842938716e-17	5.61933191743859e-16	Up
753	APOBEC4	55.7602029417247	-2.63062	0.303563822792208	-8.66579	4.48401487389877e-18	1.21429903569597e-16	Down
754	APOBR	335.872392249402	1.57166102311512	0.1019031373956	15.4230876819205	1.14496665251186e-53	1.26576788097625e-51	Up
755	APOC2	3.56071902416226	0.85588866904226	0.169632473121484	5.04554731351059	4.52224965889257e-07	3.22672119247862e-06	Up
756	APOC3	1.68257566415766	-1.26839	0.354783988803431	-3.57512	0.000350070537327429	0.00129920838610079	Down
757	APOC4	0.174733441267283	0.059909737924965	0.501331767387567	0.11950118030053	0.90487830499348	0.95495796950765	Non-sig
758	APOC4-APOC2	0.749900288612027	-0.614143	0.279385462176641	-2.19819	0.027935511980771	0.0580684978898165	Non-sig
759	APOD	842.398464994439	0.4628155213949	0.139169167422154	3.32556075435159	0.000882408669483523	0.0029307914489197	Non-sig
760	APOE	22201.4171693417	1.19103818003535	0.111576697262255	10.6746140480918	1.338124272286e-26	6.00848757429807e-25	Up
761	APOF	2.70758873843586	-0.725536	0.164454754332904	-4.41177	1.02530646480386e-05	5.49693923288182e-05	Down
762	APOH	6.89242126609549	-1.20463	0.272115916252321	-4.4269	9.55989060969867e-06	5.15856068210092e-05	Down
763	APOL1	8506.13377263427	0.652922709698529	0.13911099990963	4.69353760754133	2.68520599083968e-06	1.64052091787327e-05	Up
764	APOL2	3191.04061913507	0.498599162145556	0.103582071266726	4.81356624798179	1.4826042126069e-06	9.63775503595263e-06	Non-sig
765	APOL3	1271.96593487565	1.20686956668098	0.128369456523539	9.40153210401478	5.37742578459184e-21	1.84171561136207e-19	Up
766	APOL5	1.00199972249873	0.161608078036704	0.258969504881252	0.62404288918422	0.532599418748242	0.64937146893238	Non-sig
767	APOL6	4723.8809023659	0.85803679825469	0.11645084189636	7.36823181594797	1.729059394435e-13	3.04143811103688e-12	Up
768	APOLD1	819.121031258952	0.0149030373922412	0.0776681332432788	0.191880978335872	0.847835437666375	0.913749712452556	Non-sig
769	APOM	146.198589914789	-0.57883	0.0942736891334355	-6.13989	8.25804956271015e-10	9.47722415978044e-09	Down
770	APOO	1215.02103444161	-0.256203	0.0794119666808683	-3.22626	0.00125421545848621	0.00399478143934693	Non-sig
771	APP	40975.1344745247	-0.145208	0.0727236780638235	-1.99671	0.0458563439935656	0.088018984674243	Non-sig
772	APPBP2	2798.74205891023	-0.064803	0.054027262417976	-1.19945	0.230353178572679	0.33619476688912	Non-sig
773	APPL1	3395.60284718713	-0.047602	0.0524361632354788	-0.907809	0.363978893132021	0.484787558864175	Non-sig
774	APPL2	2571.5777506513	-0.255113	0.0620146870331768	-4.11375	3.89275516088263e-05	0.000181561426956307	Non-sig
775	APRT	6400.03009765204	-0.262558	0.089280672021141	-2.94082	0.00327346594566925	0.00921328225475425	Non-sig
776	APTX	1335.92460042718	-0.0700025	0.0557786421147459	-1.25501	0.209476728406109	0.311312757312976	Non-sig
777	AQP10	2.47145851131167	-0.890558	0.251606105242901	-3.53949	0.000400895507457213	0.00146341522022051	Down
778	AQP11	219.089351396988	-0.195733	0.0972707939928823	-2.01225	0.0441940522244763	0.085278116460995	Non-sig
779	AQP12A	5.88284426183337	-1.12185	0.302027087241315	-3.7144	0.00020368571455767	0.000805838816801545	Down
780	AQP12B	13.9624019875105	-0.872919	0.300866561999487	-2.90135	0.00371557980070471	0.0103179701715277	Down
781	AQP2	43.8864610962158	-0.406657	0.18496959668981	-2.19851	0.0279127899151324	0.0580281720361363	Non-sig
782	AQP3	1305.88	-0.0701256	0.136552335783343	-0.513543	0.607571232755508	0.718659627719947	Non-sig
783	AQP4	39.833013662909	-0.384589	0.21869894656928	-1.75853	0.0786572003299595	0.138722265565772	Non-sig
784	AQP5	4877.75051837506	-0.349168	0.172513029394394	-2.02401	0.0429689847323942	0.0832175691673944	Non-sig
785	AQP6	186.663659734962	-1.01288	0.195857656951215	-5.17152	2.32198210320705e-07	1.75045582204219e-06	Down
786	AQP7	64.5557105380826	0.216161633515538	0.179233839003477	1.20603137620315	0.227805392656175	0.333129480254446	Non-sig
787	AQP8	4.41638617568233	-0.455238	0.170739926654823	-2.66626	0.0076699518351107	0.01924042060949	Non-sig
788	AQP9	841.083797245835	0.722572096812954	0.186268734985472	3.87919151793946	0.0001048042173568	0.000442391315749452	Up
789	AQR	2930.29632931316	-0.0200199	0.0526946725557886	-0.379923	0.704002419865505	0.801931020463726	Non-sig
790	AR	3854.09355238619	-0.307542	0.155454742019446	-1.97834	0.0478907347255697	0.0913495523125694	Non-sig
791	ARAP2	923.797614054168	0.0661111072860718	0.0936034375247702	0.706289309819171	0.480008240056434	0.600508804545604	Non-sig
792	ARAP3	1503.6778233029	-0.400312	0.101428247554131	-3.94675	7.92198381834345e-05	0.000345760348213406	Non-sig
793	ARC	197.044252259315	-1.25069	0.185201869900435	-6.7531	1.44717091826984e-11	2.05176415823209e-10	Down
794	ARCN1	11768.5714606204	0.0618989600916803	0.0540999436172223	1.14415941964079	0.252557529021532	0.362156010132098	Non-sig
795	AREG	245.246729068942	0.457748194744779	0.201461630779271	2.27213585522052	0.0230783060826145	0.0492918528179295	Non-sig
796	ARF1	40738.2368358213	-0.0579571	0.0481030351855449	-1.20485	0.228259868301058	0.333613515154764	Non-sig
797	ARF3	12372.1387971013	0.0220738519302537	0.0515926098704969	0.427849104467897	0.668760983669608	0.771548751767308	Non-sig
798	ARF4	16627.143171873	0.0895002511478449	0.0545270555066406	1.64139160488769	0.100716151430446	0.170730688765101	Non-sig
799	ARF5	8595.98907042473	-0.0877219	0.0716265693372902	-1.22471	0.220684041531811	0.324878900416026	Non-sig
800	ARF6	10213.4445149971	0.112831051811321	0.0618112920586616	1.82541163682906	0.0679389345550279	0.122883853150323	Non-sig
801	ARFGAP1	5229.13370683966	-0.0943222	0.0594643510455071	-1.5862	0.112694553483566	0.187720366745895	Non-sig
802	ARFGAP2	4392.04833023248	0.0187544361532777	0.0483240584575829	0.388097290498471	0.697944036988143	0.796640429593667	Non-sig
803	ARFGAP3	1814.35778081457	0.118606124449639	0.0610408335226188	1.94306200628288	0.0520086668868278	0.0980502303844815	Non-sig
804	ARFGEF1	3996.53510510956	0.128822556740042	0.0617801780763562	2.08517619649503	0.0370533097537357	0.0736554183986004	Non-sig
805	ARFGEF3	992.059615178989	0.127281542026335	0.119466989984504	1.06541180993046	0.286689614761378	0.401701227421546	Non-sig
806	ARFIP1	2121.8585033323	0.114800079959128	0.0528638136879883	2.17161933561394	0.0298843873521637	0.0615264726402927	Non-sig
807	ARFIP2	3707.71334025809	-0.119164	0.0583598766119487	-2.04188	0.0411638042651442	0.0803450853837606	Non-sig
808	ARFRP1	2068.43446332276	0.104185944866084	0.0683522204442429	1.52425106586072	0.127446005976072	0.207639155525048	Non-sig
809	ARG1	9.79258058529379	0.0766096396187733	0.128140559637214	0.597856290277387	0.549935827239442	0.666000769215235	Non-sig
810	ARG2	188.633757934879	-0.206292	0.106579541775042	-1.93556	0.0529210372415116	0.0995018038210423	Non-sig
811	ARGFX	0.811207831765554	-0.367757	0.219244546762181	-1.67738	0.0934678648973213	0.160294864620669	Non-sig
812	ARGLU1	5984.71331991427	-0.190187	0.0794754683346646	-2.39303	0.0167100069435625	0.0373478811622786	Non-sig
813	ARHGAP1	9730.41352327951	0.31704979423005	0.0612991355306516	5.17217398720924	2.31385977206534e-07	1.74734927101882e-06	Non-sig
814	ARHGAP10	465.881140345065	-0.0457555	0.0931058837117619	-0.491435	0.623119073633281	0.732338908569003	Non-sig
815	ARHGAP11A	1155.10054013072	-0.0888887	0.082277587550612	-1.08035	0.279985844365916	0.393951405150593	Non-sig
816	ARHGAP11B	30.9302945582783	-0.0680628	0.118924790809799	-0.572318	0.567106342190451	0.681596812704921	Non-sig
817	ARHGAP12	1702.3283229486	-0.0101617	0.0570997587030066	-0.177965	0.858750759676256	0.922379053451092	Non-sig
818	ARHGAP15	192.630654040945	1.68388417820658	0.0981137706679552	17.1625671579306	5.06255730705067e-66	8.18774893354204e-64	Up
819	ARHGAP17	3280.02481400497	-0.0136236	0.0480818508114714	-0.283343	0.776914152510086	0.859917590893712	Non-sig
820	ARHGAP18	1219.58607358587	0.594080859407938	0.0690029215304696	8.6095029925017	7.33780086788186e-18	1.9627774542005e-16	Up
821	ARHGAP19	502.487950273717	0.0559156755730546	0.0714084109571007	0.783040468533132	0.433603348019414	0.556034775703333	Non-sig
822	ARHGAP19-SLIT1	1.25586651136983	-1.00606	0.242304690139265	-4.15203	3.29539170860732e-05	0.000156711112099034	Down
823	ARHGAP22	307.441646865367	0.230969117953871	0.0776364386506356	2.97500918342266	0.0029297977682993	0.00838381022589841	Non-sig
824	ARHGAP23	7066.33091835193	0.296331278753276	0.104378068064096	2.83901861999692	0.0045252516217521	0.0122565622696765	Non-sig
825	ARHGAP24	199.164445716313	0.188879778866027	0.11178739681271	1.68963393236966	0.0910980100227269	0.156784800578084	Non-sig
826	ARHGAP25	673.296084390071	0.360971970065941	0.0706573043016791	5.10877075814741	3.24261484228454e-07	2.37379519908567e-06	Non-sig
827	ARHGAP26	2900.90727826641	0.0327937841478445	0.0979322869957204	0.334861822937695	0.737729321972902	0.829797029229228	Non-sig
828	ARHGAP27	1895.16218250493	0.157013701827605	0.0698247223815184	2.24868351025716	0.0245326390315697	0.0519786033435744	Non-sig
829	ARHGAP28	415.362293647506	-0.135384	0.125226388303479	-1.08112	0.279644859442254	0.393566735950194	Non-sig
830	ARHGAP29	5245.97428368515	0.448744505301399	0.0885630530272427	5.0669493650288	4.04241756641675e-07	2.90213348263877e-06	Non-sig
831	ARHGAP30	1069.33789663483	1.08544610600857	0.0792236699067067	13.7010328767498	1.00090281105655e-42	7.83980690615458e-41	Up
832	ARHGAP31	918.275229785005	0.977848157559914	0.0927855935430221	10.5387929334796	5.72286960611718e-26	2.48043085384736e-24	Up
833	ARHGAP33	1697.50212296979	-0.0786649	0.112350872505264	-0.700172	0.483820068613062	0.603893464232125	Non-sig
834	ARHGAP35	5997.78248284662	-0.00165266	0.0760401044482045	-0.0217341	0.982660043870357	0.999653383309531	Non-sig
835	ARHGAP36	11.8622337183373	-1.11418	0.246028803090191	-4.52864	5.93646923073541e-06	3.35899928905913e-05	Down
836	ARHGAP39	3685.9469759048	-0.316419	0.0763774198240948	-4.14284	3.43037190841056e-05	0.000162292270108904	Non-sig
837	ARHGAP4	3121.93818319393	0.311066623509072	0.0972729920052072	3.1978724730953	0.00138445490227705	0.00435716644649968	Non-sig
838	ARHGAP40	198.159621080515	0.0537411598470138	0.178850701603377	0.300480564880262	0.763810618878801	0.849938209846214	Non-sig
839	ARHGAP42	563.180654689778	-0.18998	0.0986881258462673	-1.92506	0.0542224497294683	0.101601626777107	Non-sig
840	ARHGAP44	789.301221147059	-0.285714	0.116563211344672	-2.45115	0.0142401600657044	0.0325292087737791	Non-sig
841	ARHGAP5	1460.93997606192	-0.0727415	0.0785217363363665	-0.926387	0.354244703593162	0.474877554300107	Non-sig
842	ARHGAP6	230.892621803684	0.241536370147935	0.136033594545355	1.77556412410615	0.0758047876002443	0.134656994306261	Non-sig
843	ARHGAP8	174.255249510227	-0.146477	0.111431916242113	-1.3145	0.188677363911677	0.286277581258276	Non-sig
844	ARHGAP9	359.108968832073	1.73458398948738	0.0982004879259841	17.6637003147558	7.98303982022367e-70	1.51564952760703e-67	Up
845	ARHGDIA	10825.4377815022	0.20032066744466	0.0588700832556608	3.40275835138041	0.000667092529773205	0.00228831602858377	Non-sig
846	ARHGDIB	4927.06279602414	1.11017139363586	0.087899961008727	12.6299418213125	1.44384950640225e-36	9.41034303295827e-35	Up
847	ARHGDIG	49.3591619244292	-0.318845	0.190846239491615	-1.67069	0.0947833260070624	0.162216378146714	Non-sig
848	ARHGEF1	4714.61098324463	0.165569394422506	0.0669644509860902	2.47249685444143	0.0134172894404736	0.030918178714611	Non-sig
849	ARHGEF10	60.3207345220533	-0.45928	0.128154212466274	-3.58381	0.000338619135635574	0.00126354634525669	Non-sig
850	ARHGEF10L	1730.5933824767	0.27840851350167	0.0834987505711727	3.33428358624792	0.000855194193873652	0.00285287948517782	Non-sig
851	ARHGEF11	5516.44102519833	-0.125364	0.0510559086590374	-2.45544	0.0140713940767147	0.0322129803850558	Non-sig
852	ARHGEF12	8508.19081390218	-0.0167049	0.0656286554548211	-0.254536	0.799081185627003	0.877116261506119	Non-sig
853	ARHGEF15	278.527236770972	0.321155360102243	0.0913193493230554	3.51683802483206	0.000436720194793189	0.00157574708581959	Non-sig
854	ARHGEF16	1093.96246613928	-0.0475279	0.0852875959311588	-0.557266	0.577345483954691	0.690696051981904	Non-sig
855	ARHGEF17	7320.35254157758	-0.0659243	0.0770992193153133	-0.855058	0.392518959143849	0.513490762385082	Non-sig
856	ARHGEF19	1600.90221920117	-0.370776	0.081857339806718	-4.52953	5.91142725895858e-06	3.34591380208132e-05	Non-sig
857	ARHGEF2	9141.8721877282	-0.00987078	0.0601424426636742	-0.164123	0.869634002404735	0.929420226782629	Non-sig
858	ARHGEF25	323.895893245794	-0.500167	0.109446350748068	-4.56997	4.87792158637174e-06	2.82034612211702e-05	Down
859	ARHGEF26	292.632716956261	-0.086265	0.114002109814892	-0.756696	0.44923173349468	0.570754341646172	Non-sig
860	ARHGEF3	3819.41751848402	-0.125324	0.0905143552186035	-1.38458	0.166182044770852	0.258017935645552	Non-sig
861	ARHGEF33	60.3866771933691	-0.438632	0.126445815185655	-3.46893	0.000522537502924161	0.0018461089327622	Non-sig
862	ARHGEF35	340.65590046136	0.0503912354248595	0.131767423293115	0.382425596292983	0.702145707515657	0.800494685280072	Non-sig
863	ARHGEF37	901.940019486312	0.00228803854797309	0.0986427557932842	0.0231952010015607	0.981494566625049	0.999653383309531	Non-sig
864	ARHGEF38	54.3417823063001	-0.936262	0.14472922978644	-6.46906	9.86150035405827e-11	1.27404457606757e-09	Down
865	ARHGEF39	764.222918251692	-0.0646871	0.0914736510545379	-0.707167	0.47946287963865	0.599955449433936	Non-sig
866	ARHGEF4	833.533145923003	-0.570547	0.109701525426539	-5.20091	1.9831799662281e-07	1.51399495061653e-06	Down
867	ARHGEF40	3963.68794978613	-0.247342	0.10474351520807	-2.36141	0.0182057223761445	0.0402938865615961	Non-sig
868	ARHGEF5	1263.1359913728	0.0512195643495813	0.066989297339441	0.764593246739803	0.444513791770345	0.566744123049628	Non-sig
869	ARHGEF6	587.954580683731	1.27555501832723	0.0819416257488003	15.5666305942912	1.22702806653953e-54	1.38274188633845e-52	Up
870	ARHGEF9	1372.47310280056	-0.123239	0.0591962060718087	-2.08187	0.0373545275608997	0.0741782097437739	Non-sig
871	ARID1A	11999.7587444405	-0.181635	0.0630798645692762	-2.87945	0.00398375244433776	0.0109581423535823	Non-sig
872	ARID1B	6033.1206533928	-0.0117401	0.0601253086727837	-0.195261	0.845188694526287	0.911741040470026	Non-sig
873	ARID2	2977.50745079005	-0.331455	0.0620894750589956	-5.33834	9.37992074815616e-08	7.63818534769434e-07	Non-sig
874	ARID3A	839.667811478783	-0.130528	0.130574547552748	-0.999641	0.31748435410753	0.435282512809751	Non-sig
875	ARID3B	605.385645445425	-0.103203	0.0923339286731066	-1.11771	0.263690797965221	0.375194840506312	Non-sig
876	ARID3C	52.4181449383389	-1.26685	0.193151537578897	-6.55883	5.42328376246114e-11	7.22015986881926e-10	Down
877	ARID4A	1352.78298679291	-0.260115	0.0568576832857914	-4.57484	4.76588018228828e-06	2.76104905950346e-05	Non-sig
878	ARID4B	3062.14464262382	-0.268822	0.0623027720455812	-4.31477	1.59769619459184e-05	8.1838590706556e-05	Non-sig
879	ARID5A	1487.91435587378	0.414371222597395	0.0707512943905332	5.85672991804429	4.7206989231877e-09	4.79676835900638e-08	Non-sig
880	ARIH1	4696.21367636027	-0.0380124	0.0561384114898974	-0.677119	0.498330339931308	0.617854631429597	Non-sig
881	ARIH2	3307.12704086219	-0.0992213	0.0473564666856283	-2.0952	0.0361532143601957	0.0721371024936645	Non-sig
882	ARL1	5377.17425449809	-0.109894	0.0517429110409819	-2.12384	0.0336836058401515	0.0678921424103014	Non-sig
883	ARL10	617.814025218382	-0.0595297	0.100301326439443	-0.593509	0.552840511579064	0.66859137407405	Non-sig
884	ARL11	169.198372687084	0.983924666532342	0.109296162801454	9.00237155003989	2.2089355237535e-19	6.67534200577895e-18	Up
885	ARL13A	13.0378687383799	-0.0452577	0.103923892077604	-0.435489	0.663207515749482	0.767059056229219	Non-sig
886	ARL14	12.6531352433697	-0.494856	0.222567442246808	-2.2234	0.0261890082247165	0.0549943984925611	Non-sig
887	ARL14EP	1647.06162479119	-0.0351864	0.0556094183576835	-0.632742	0.526901820045314	0.644089445778676	Non-sig
888	ARL14EPL	11.2865793119608	-0.43554	0.23591769442162	-1.84615	0.0648698637550963	0.118164762770911	Non-sig
889	ARL15	502.660645986491	0.0276193244647119	0.0697433755586913	0.396013589010606	0.692095003448867	0.791360527968143	Non-sig
890	ARL17A	98.927693214017	-0.0479988	0.0941783349443916	-0.509658	0.610290839784357	0.721339159460912	Non-sig
891	ARL17B	140.425610251303	-0.120122	0.154077981428347	-0.779616	0.435616738103687	0.557879431370123	Non-sig
892	ARL2	2887.4105661667	-0.194731	0.0841782551758452	-2.31331	0.0207054799037825	0.0449549555598967	Non-sig
893	ARL2-SNX15	0.249266220723007	-0.167882	0.363888222360842	-0.461357	0.64454246801895	0.750598259143077	Non-sig
894	ARL2BP	88.2823491022563	0.124296245734293	0.0765475656772129	1.62377790377328	0.104423217532777	0.175797461773988	Non-sig
895	ARL3	2309.12680720612	-0.15298	0.0664145833567187	-2.30342	0.0212553987066149	0.0459717742952503	Non-sig
896	ARL4A	657.730779184324	-0.583076	0.0920755033636327	-6.33258	2.41090229420193e-10	2.94896571238272e-09	Down
897	ARL4C	11544.0111303454	-0.212184	0.111458423255338	-1.90371	0.0569481402431424	0.105809293226994	Non-sig
898	ARL4D	2028.63030571774	-0.194263	0.109269652698186	-1.77783	0.0754318111324372	0.134117207354467	Non-sig
899	ARL5A	1901.80240123583	-0.0938171	0.053451870142845	-1.75517	0.0792303926339056	0.139493727258989	Non-sig
900	ARL5B	2545.81149476186	-0.117752	0.0689761577320083	-1.70714	0.0877968077117895	0.151971741185396	Non-sig
901	ARL5C	0.814143968076729	-0.205637	0.240923820780817	-0.853537	0.393361392913947	0.514323186617854	Non-sig
902	ARL6	545.806626882338	-0.299089	0.0720898583999431	-4.14884	3.34170719382945e-05	0.00015869929188314	Non-sig
903	ARL6IP1	12970.3374634361	-0.111272	0.0625461736068672	-1.77904	0.075232814731031	0.133845139020872	Non-sig
904	ARL6IP5	8373.93785907777	0.207929235426306	0.0712538947238448	2.91814554463538	0.00352119952422116	0.00982818665541244	Non-sig
905	ARL6IP6	2213.59066372103	-0.339196	0.0661184799748034	-5.13013	2.89542670058297e-07	2.13845319996121e-06	Non-sig
906	ARL8A	5810.67	-0.108583	0.0515943265728863	-2.10454	0.0353309620192611	0.0706740624817262	Non-sig
907	ARL8B	4812.6746568315	0.124415962434034	0.0484379930506489	2.56856146587121	0.0102121599677095	0.024535873198897	Non-sig
908	ARL9	76.891834985437	-0.214129	0.126477948416492	-1.69301	0.0904531396709721	0.155797750777327	Non-sig
909	ARMC1	3114.18649783025	0.0216272827039673	0.0601331083415872	0.359656823011928	0.719103784443176	0.814036669012894	Non-sig
910	ARMC10	3946.4116813524	-0.0195692	0.0551390666783929	-0.354906	0.722659929664946	0.816897553161896	Non-sig
911	ARMC12	42.625821017914	-0.637851	0.141407262018653	-4.51074	6.46030672303236e-06	3.62719953491502e-05	Down
912	ARMC2	245.206380155978	-0.602117	0.0809862505372712	-7.43481	1.04720816189228e-13	1.88185030491486e-12	Down
913	ARMC3	552.15574236432	-1.22089	0.159444055272757	-7.65719	1.90049484485843e-14	3.68025980655678e-13	Down
914	ARMC5	879.20018541179	-0.211284	0.0617545428662596	-3.42135	0.000623115023970488	0.00215357296979208	Non-sig
915	ARMC6	2633.83226961236	-0.268764	0.0651746899763434	-4.12374	3.72763958933409e-05	0.00017465311348417	Non-sig
916	ARMC7	1262.52075317381	0.0944899029067819	0.0653724113341847	1.44540947745905	0.148342902884381	0.235063547553433	Non-sig
917	ARMC8	2473.73720151454	0.0582349451989976	0.0413801496602856	1.40731596374308	0.15933371771108	0.249402459652248	Non-sig
918	ARMCX1	783.340638384551	-0.215637	0.0898056984765012	-2.40115	0.0163435173998576	0.0366601025328513	Non-sig
919	ARMCX2	4079.63564630327	-0.193494	0.0694678985724079	-2.78537	0.00534658857983416	0.0141177419083845	Non-sig
920	ARMCX3	2013.64708775999	0.0439849353853723	0.0573676831222463	0.766719745185518	0.443248161368677	0.565694802470369	Non-sig
921	ARMCX4	428.756554940167	-0.335068	0.0837538225918652	-4.00063	6.31738127540319e-05	0.000281997696747936	Non-sig
922	ARMCX5-GPRASP2	0.627143056471244	-0.396187	0.228948637837638	-1.73046	0.0835479451104628	0.145904014921461	Non-sig
923	ARMCX6	980.902402883934	0.0588803003917047	0.0594437233382219	0.990521741996015	0.321919167464293	0.440084691093278	Non-sig
924	ARMH1	191.899846178975	-0.0884613	0.119277843820752	-0.741641	0.458305155278799	0.579458280655431	Non-sig
925	ARMH2	0.771081029553115	0.0440258374453879	0.311767587163049	0.141213645222084	0.887701166767424	0.94212396888605	Non-sig
926	ARMH3	1729.54002214715	0.165073667683231	0.0453796041364251	3.63761806266465	0.000275171068827813	0.00105243242905836	Non-sig
927	ARMH4	365.116312983456	-0.101226	0.113156405542682	-0.894569	0.37101757272264	0.492294435030868	Non-sig
928	ARMS2	2.04491511959764	0.17148146602493	0.26572794717576	0.645327177090287	0.518715184453052	0.636890069368864	Non-sig
929	ARMT1	1633.48103175754	-0.0817907	0.0830331781941296	-0.985036	0.324606366845287	0.442960891381767	Non-sig
930	ARNT	3678.18612063119	0.115361494325108	0.0524644341157087	2.19885139846704	0.027888490401728	0.0579845568202576	Non-sig
931	ARNT2	2265.77865064889	-0.515643	0.11591356673828	-4.44851	8.64682525859785e-06	4.72720177752515e-05	Down
932	ARNTL	655.575888616102	0.409076168833629	0.0672017424358758	6.08728515073804	1.14841329921623e-09	1.28916035330397e-08	Non-sig
933	ARNTL2	799.12006590225	0.459931297615597	0.119336942215532	3.8540563305613	0.000116176847395146	0.000485469137189239	Non-sig
934	ARPC1A	1352.00411240258	-0.0449885	0.079784823913808	-0.563873	0.572840407297303	0.6864574227677	Non-sig
935	ARPC1B	160.145406050327	0.578791446151882	0.0767950718567472	7.53683058245657	4.8153125681528e-14	8.92877543820859e-13	Up
936	ARPC2	19952.4243343198	0.151107763033722	0.045959448423014	3.28784979408185	0.00100955687248534	0.00329052619736916	Non-sig
937	ARPC3	9858.72666657012	0.146165823171422	0.0631445447873433	2.31478148529974	0.0206248936796462	0.0448134118550045	Non-sig
938	ARPC4-TTLL3	0.446449328186417	-0.152703	0.285403208644124	-0.535042	0.592620790766135	0.704841846133194	Non-sig
939	ARPC5	15288.7707428461	0.110226918134057	0.058878087306396	1.87212124538704	0.0611898313638339	0.112481875861091	Non-sig
940	ARPC5L	3092.72339832492	0.0960358539962767	0.0655964209915536	1.46404106420139	0.143182728689965	0.228274253562214	Non-sig
941	ARPIN	1933.46643030907	-0.140544	0.0728080120445773	-1.93034	0.0535650607592933	0.1005395353839	Non-sig
942	ARPP19	8078.27429883176	-0.0431314	0.0488280004661149	-0.883333	0.377056397949207	0.49826328513987	Non-sig
943	ARR3	21.6477861905155	0.220430842843511	0.101303299782594	2.17594928611976	0.0295590528687399	0.0609500621483037	Non-sig
944	ARRB1	916.751128933726	0.63418268952698	0.0824596100588127	7.69082814088814	1.46185688356478e-14	2.87872087770304e-13	Up
945	ARRB2	3090.36177695389	0.369479798985117	0.0557911922938277	6.62254710455423	3.53061496715417e-11	4.79916355107252e-10	Non-sig
946	ARRDC1	3234.45874583054	0.0872104154908218	0.0718716228662022	1.21341931645505	0.224969544772337	0.32985335671438	Non-sig
947	ARRDC3	4992.34804874161	0.00725145086132477	0.0784519110708394	0.0924317937236347	0.926354979806464	0.968900302317473	Non-sig
948	ARRDC4	787.613528513305	0.0632805033669953	0.107954716805114	0.586176363940009	0.557757003500386	0.673185570767084	Non-sig
949	ARRDC5	16.6870547619395	1.35834643305696	0.142914097039781	9.50463573008371	2.00749374905703e-21	7.09815654145326e-20	Up
950	ARSA	2068.74049489725	0.286313531357706	0.0878403988861745	3.25947439888926	0.00111618853819613	0.00359381846943258	Non-sig
951	ARSB	675.271118424445	0.544508583145095	0.0723886372873352	7.52201731583582	5.39374385264688e-14	9.99072363458994e-13	Up
952	ARSD	3659.58875481822	-0.117454	0.083379877694208	-1.40866	0.158936513322196	0.248936879321987	Non-sig
953	ARSF	2.48905073790138	0.10162836888694	0.194158140605387	0.523430892828198	0.600674430685012	0.712334868679144	Non-sig
954	ARSH	43.5283082287991	0.100868641523241	0.180443116028414	0.559005207532312	0.576158166186219	0.689534408275073	Non-sig
955	ARSI	141.741950210021	0.900098885165015	0.161581215221479	5.57056638007859	2.53912552099884e-08	2.26974951255306e-07	Up
956	ARSJ	340.934486080878	0.13861108010206	0.143027590424466	0.969121270173827	0.332484686338983	0.45166511248118	Non-sig
957	ARSK	601.918891801174	-0.361955	0.0701350778013026	-5.16082	2.45869623034095e-07	1.84555423529718e-06	Non-sig
958	ART1	1.84599320874342	0.363262969309423	0.266342069712332	1.36389632213105	0.172600198538616	0.26606721982826	Non-sig
959	ART3	7.60917718535781	-0.0734925	0.177580474258617	-0.413854	0.678980681454443	0.780349754110064	Non-sig
960	ART4	8.99042529406385	0.749477093044773	0.160276212343361	4.67615925087599	2.92297649654956e-06	1.77584801618196e-05	Up
961	ART5	84.2746151914021	-0.350781	0.144417132110133	-2.42894	0.0151429430359196	0.0342929840539879	Non-sig
962	ARTN	421.661557778996	-0.129727	0.109181166944677	-1.18819	0.234760284250063	0.341713157082988	Non-sig
963	ARV1	2094.36440215895	-0.210564	0.0662782530758642	-3.17697	0.00148822120539131	0.00463943597975549	Non-sig
964	ARVCF	1314.75595739764	-0.344878	0.0875372495327924	-3.93979	8.15534441996598e-05	0.000354616382831829	Non-sig
965	ARX	154.240392012241	-0.0761966	0.321639712552993	-0.2369	0.812734114083161	0.887418064055171	Non-sig
966	AS3MT	1.71619639831331	-0.629138	0.161625659248527	-3.89256	9.91917957121103e-05	0.000422169370298107	Down
967	ASAH1	7990.05412487775	0.0765095881723209	0.0685817266710908	1.11559728642078	0.264594554187243	0.376204564752835	Non-sig
968	ASAH2B	221.777699739022	-0.287731	0.0718544601036837	-4.00436	6.21859762168386e-05	0.000277943307722497	Non-sig
969	ASAP1	4296.16831297304	0.198168988925241	0.0724302548579582	2.73599739934461	0.00621915175121644	0.0160885550412467	Non-sig
970	ASAP2	1753.10068770596	-0.0325746	0.0998721227694066	-0.326163	0.744300669748206	0.835023117179317	Non-sig
971	ASAP3	2373.75945511106	0.284264097705227	0.0901109863643473	3.15459977938602	0.00160718410524698	0.00496685859277229	Non-sig
972	ASB1	1276.51405812158	-0.138729	0.0589878046874629	-2.35182	0.0186816639253055	0.0411439444941761	Non-sig
973	ASB10	3.72055729424255	-0.377349	0.234615572588328	-1.60837	0.107753796417896	0.180505952050579	Non-sig
974	ASB11	0.712197092291454	0.553926085366168	0.265290810521735	2.08799575181963	0.0367982178952341	0.073206659678366	Non-sig
975	ASB12	37.6557587235567	-0.274246	0.114846885677397	-2.38793	0.0169436533474719	0.0378120343708051	Non-sig
976	ASB13	1728.0493478649	-0.00648663	0.067301927164033	-0.096381	0.923217951954636	0.966545670510167	Non-sig
977	ASB14	35.3789132631948	-0.15673	0.0970353260926351	-1.61519	0.106270098592954	0.178465514097022	Non-sig
978	ASB15	1.13720986453332	-0.929551	0.289453691066216	-3.2114	0.00132091238884553	0.0041826196317016	Down
979	ASB16	52.1016356393148	-0.14632	0.0909666676688946	-1.60851	0.10772443669513	0.180474077858606	Non-sig
980	ASB17	0.127706216003131	0.113098318426464	0.705585038527859	0.160290131239791	0.872652532492836	0.93141593553635	Non-sig
981	ASB18	2.51123051904176	-1.00633	0.255637653622536	-3.93657	8.26553962724697e-05	0.000358693616569249	Down
982	ASB2	137.217485677687	0.283426188964807	0.120131579330548	2.35929795099876	0.0183095484407574	0.0404877684029255	Non-sig
983	ASB3	1093.31789174419	-0.255206	0.0522626422735499	-4.88314	1.04408340490817e-06	6.96334663365065e-06	Non-sig
984	ASB4	12.2204779996653	-0.651041	0.24130233196257	-2.69803	0.00697514203955348	0.0177511438420867	Down
985	ASB5	3.20498000185802	-0.679731	0.354652296448046	-1.91661	0.0552870981306689	0.103206128358277	Non-sig
986	ASB6	2097.08030948703	-0.00953101	0.0552229516358023	-0.172592	0.862972506124575	0.924870583168361	Non-sig
987	ASB7	1215.22814069805	-0.0592804	0.0539624604326297	-1.09855	0.271965232723275	0.384828063779738	Non-sig
988	ASB8	1963.76705730699	-0.121223	0.0417029847821516	-2.90681	0.00365132085093135	0.0101540552942553	Non-sig
989	ASB9	189.815005839523	-0.390183	0.136504902523431	-2.85838	0.00425807755576594	0.0116248578722356	Non-sig
990	ASCC1	2713.13092381874	-0.16814	0.0507772041074495	-3.31133	0.000928528850177246	0.00306648013349328	Non-sig
991	ASCC2	3869.49968549885	0.013779481890958	0.070752851890475	0.194755144461012	0.845584639332511	0.911942880663187	Non-sig
992	ASCC3	2027.78	-0.0173931	0.0652087927058206	-0.26673	0.789677043146377	0.870239048115947	Non-sig
993	ASCL1	16.9033357098517	-1.38445	0.293421979706836	-4.71828	2.37844910877393e-06	1.47320463060122e-05	Down
994	ASCL3	0.798773021955778	0.366766779580855	0.410848072566525	0.892706584430836	0.372014323343911	0.493392117376469	Non-sig
995	ASDURF	0.070883907615161	-0.00364362	0.964087713832647	-0.00377934	0.996984528265386	0.999653383309531	Non-sig
996	ASF1A	1235.96282368207	-0.154897	0.0667769424813057	-2.31963	0.0203611702511028	0.0443507370963977	Non-sig
997	ASF1B	3702.21814327984	-0.189158	0.100838291763635	-1.87586	0.0606750238218051	0.111688338191113	Non-sig
998	ASGR1	63.7831935371907	0.103839998558206	0.108054119580716	0.960999904132656	0.336552216039212	0.456055667770125	Non-sig
999	ASGR2	19.0164839170177	1.82550341874215	0.122161290500534	14.9433868229656	1.7200622045433e-50	1.736666273223e-48	Up
1000	ASH1L	4815.49789063858	-0.0165523	0.0563956193026988	-0.293503	0.769137771787186	0.854179136559434	Non-sig
1001	ASH2L	2833.55111351185	-0.131274	0.0639902909085008	-2.05147	0.040220788875824	0.0788392457966578	Non-sig
1002	ASIC1	330.265179127166	-0.650595	0.142154969935187	-4.57666	4.72449949879287e-06	2.74067787034116e-05	Down
1003	ASIC2	78.4734020831008	0.658753500855042	0.250946552812458	2.62507491524442	0.00866299044312193	0.0213452467301468	Up
1004	ASIC3	173.466567431198	-0.360074	0.140437138579144	-2.56395	0.0103488532948528	0.0248096926298647	Non-sig
1005	ASIC4	9.93533135889602	-0.704708	0.161189180604548	-4.37193	1.23151055081356e-05	6.4811071982707e-05	Down
1006	ASIC5	0.281076970286061	-0.829283	0.576992321887945	-1.43725	0.150646362865637	0.237936524113761	Non-sig
1007	ASL	1207.8051266028	0.383550796803996	0.0748365901059267	5.12517735323192	2.97257800671187e-07	2.18895531379579e-06	Non-sig
1008	ASMT	4.8770089109884	0.242717515847198	0.205247620498856	1.1825594628443	0.236983786155104	0.344302871993925	Non-sig
1009	ASMTL	1531.68099629896	0.10215636663519	0.0830829020379059	1.22957147775823	0.218857616226379	0.322570752056887	Non-sig
1010	ASNS	59.2800238731909	0.0131146930858105	0.093585957570354	0.140135266297312	0.888553117028003	0.942661202287291	Non-sig
1011	ASNSD1	1106.62325988289	-0.116871	0.0562686222373258	-2.07702	0.0377995337988268	0.0749426171241893	Non-sig
1012	ASPA	23.7207342856833	0.671526313090037	0.180141025737221	3.7277811111702	0.000193173039113272	0.000768774999815795	Up
1013	ASPDH	17.558013458412	-0.187741	0.135561947186296	-1.38491	0.16608000707475	0.257882432533972	Non-sig
1014	ASPG	225.388682980747	-0.327493	0.183295578892494	-1.78669	0.0739869717435793	0.131991669435716	Non-sig
1015	ASPH	4561.69082798473	-0.00279884	0.0686709932909194	-0.0407572	0.967489472978387	0.993307389908511	Non-sig
1016	ASPHD1	789.207033633246	0.429676049071821	0.146236481356447	2.93822748664541	0.00330094714581081	0.0092741907344181	Non-sig
1017	ASPHD2	162.053587767649	0.334933261112436	0.093686776354684	3.57503240205885	0.000350184524060372	0.00129920838610079	Non-sig
1018	ASPN	413.163279828908	1.62914533563415	0.198918329635387	8.19002119422749	2.61180180644444e-16	6.14001913232369e-15	Up
1019	ASPSCR1	2796.67128074737	-0.303688	0.0763978372103363	-3.97508	7.03555668987973e-05	0.000311035354852263	Non-sig
1020	ASRGL1	3288.75890759618	-0.398669	0.145237611435751	-2.74495	0.00605209647249241	0.0157378432950971	Non-sig
1021	ASS1	43311.3628339448	0.263540021447191	0.0953369225034513	2.76430174718143	0.00570447600446645	0.0149385430839603	Non-sig
1022	ASTE1	620.536384998469	-0.0852609	0.0485179482936903	-1.75731	0.0788654935070387	0.139047499251786	Non-sig
1023	ASTN1	602.940406696233	-1.21848	0.214221565609233	-5.68795	1.28576250756468e-08	1.22056596302349e-07	Down
1024	ASXL1	7275.40557053374	-0.0523585	0.0588005057633104	-0.890442	0.373228483413088	0.494326806170489	Non-sig
1025	ASZ1	0.687222614069976	-0.627836	0.309256021079459	-2.03015	0.042341355485898	0.0822757210226033	Non-sig
1026	ATAD2	3556.47568806032	0.222855310543907	0.082563863525077	2.69918704175246	0.00695090978309386	0.0177191391099388	Non-sig
1027	ATAD2B	629.413140384996	-0.116562	0.0628724852180637	-1.85394	0.0637481991176735	0.116449466010082	Non-sig
1028	ATAD3A	1793.73910156471	-0.0643163	0.0672280332628299	-0.956689	0.338724459553458	0.458474270696956	Non-sig
1029	ATAD3B	1482.07810857053	-0.0682164	0.0827163740860827	-0.824703	0.409540457907978	0.531340947654955	Non-sig
1030	ATAD3C	811.886506189092	0.0945354722367563	0.132243985670554	0.714856496175657	0.474697721040336	0.595270123315996	Non-sig
1031	ATAD5	425.865344360242	-0.250501	0.0686638027983024	-3.64822	0.000264059832757883	0.00101347683998724	Non-sig
1032	ATAT1	1938.39018099778	-0.44951	0.0830513122948112	-5.41244	6.21730939989812e-08	5.22355667571046e-07	Non-sig
1033	ATCAY	5.94561301476853	-0.146217	0.177982494017091	-0.821522	0.411348731612557	0.533211747315513	Non-sig
1034	ATE1	1498.71254490563	-0.116028	0.0537135811569302	-2.16013	0.0307627998923819	0.0630377552463908	Non-sig
1035	ATF1	2239.16742882413	-0.0432362	0.0485827287370978	-0.889951	0.373492302053877	0.494601216070893	Non-sig
1036	ATF2	3519.73858431753	-0.125599	0.0528972689918631	-2.37439	0.0175779205246714	0.0390131560107288	Non-sig
1037	ATF3	3198.91816975821	-0.344928	0.144719958629942	-2.38342	0.0171526464123553	0.0381906022797463	Non-sig
1038	ATF5	4325.35861863206	0.000690111351079492	0.0965899754435443	0.00714475128407972	0.994299361760225	0.999653383309531	Non-sig
1039	ATF6B	8751.65701665784	0.0352096285671551	0.057785149434385	0.609319676626183	0.542312567234158	0.658457779221398	Non-sig
1040	ATF7	2460.64346451093	-0.147505	0.0507335885391467	-2.90745	0.00364387817988393	0.0101398152251127	Non-sig
1041	ATF7IP2	951.797760668053	-0.212573	0.0883524513503888	-2.40597	0.0161296123094632	0.0362454571220112	Non-sig
1042	ATG10	401.701036047882	-0.18679	0.0644709191477804	-2.89727	0.00376421491732416	0.0104463841691931	Non-sig
1043	ATG12	2068.94741873843	0.064911554091575	0.0550102371854465	1.17999044201082	0.238004016394926	0.345291420842009	Non-sig
1044	ATG14	1326.76499435546	-0.127702	0.055322883458125	-2.3083	0.0209823208053189	0.0454599599983261	Non-sig
1045	ATG16L1	1758.80976869569	-0.0707633	0.0487042882892563	-1.45292	0.146246782018059	0.232226594682676	Non-sig
1046	ATG16L2	954.424391455942	0.0280318741805796	0.086122404314632	0.325488755262456	0.744811191717263	0.835342049937424	Non-sig
1047	ATG2A	3878.81732063889	0.102876701074673	0.0593808323591126	1.73249004750413	0.083186347592403	0.145453684851115	Non-sig
1048	ATG2B	1712.05829890352	0.0922626705172695	0.0589825875155126	1.56423572453487	0.117762	0.195008788810492	Non-sig
1049	ATG3	3793.48	0.107517735569462	0.0502922163181991	2.13786	0.0325280785125459	0.065920402294772	Non-sig
1050	ATG4A	570.175299122139	0.117603777573881	0.0688743397959802	1.70751223056725	0.0877268864848048	0.151880813383892	Non-sig
1051	ATG4B	4355.94760262532	-0.137988	0.0517236840608698	-2.6678	0.00763499634821077	0.0191637420914208	Non-sig
1052	ATG4C	741.151170333726	0.094475306230026	0.0497254498972525	1.89993869186181	0.0574411656674915	0.106623256186405	Non-sig
1053	ATG4D	1613.43309604358	-0.211186	0.0835289984203814	-2.52829	0.0114619630880462	0.027064206164718	Non-sig
1054	ATG5	2508.57022090531	-0.142447	0.0692910050938049	-2.05578	0.0398034399577691	0.0781726112628483	Non-sig
1055	ATG7	1444.24776369662	0.272702550093756	0.0515990720948151	5.28502818020944	1.25685408147654e-07	9.96978666718929e-07	Non-sig
1056	ATG9A	2554.1366391847	0.0756276926323031	0.0761518750636563	0.99311661819338	0.320653126339647	0.438869155130435	Non-sig
1057	ATG9B	397.229786100398	-0.428892	0.117657156706795	-3.64527	0.000267115384843859	0.00102452885969866	Non-sig
1058	ATIC	5603.66915578602	-0.256958	0.0542562460920341	-4.736	2.17979165225142e-06	1.36077272301199e-05	Non-sig
1059	ATL2	5313.38237256359	-0.0850363	0.055554292697985	-1.53069	0.125846382810439	0.20547380524864	Non-sig
1060	ATL3	6796.95417061118	0.310975116988019	0.0563523247805818	5.51840794854265	3.42084579150027e-08	2.99959404819956e-07	Non-sig
1061	ATMIN	3132.38668499557	-0.0557555	0.0509031373687539	-1.09533	0.273373718927738	0.386476395172527	Non-sig
1062	ATN1	35430.1995229175	-0.403766	0.0741026499684988	-5.44874	5.07270053321918e-08	4.32218830310924e-07	Non-sig
1063	ATOH1	0.497985575724162	-1.27885	0.533885070577951	-2.39536	0.0166040533460753	0.0371348271185527	Down
1064	ATOH7	24.1536929359305	-1.23201	0.151967882188627	-8.10703	5.18719739536368e-16	1.18903906699236e-14	Down
1065	ATOH8	453.384687973477	-0.182847	0.151600258185036	-1.20611	0.227774268622498	0.333129480254446	Non-sig
1066	ATOX1	3218.77233056765	0.0288502825371767	0.0803015115887325	0.359274464034184	0.719389775564856	0.81425487362567	Non-sig
1067	ATP10A	942.106347303292	0.717057965780416	0.133764326888821	5.36060684083883	8.29428547860764e-08	6.84024005924644e-07	Up
1068	ATP10B	494.883756964408	0.0494608906500861	0.188314703234575	0.262650179728532	0.792820219628641	0.872711795831451	Non-sig
1069	ATP10D	571.684960298905	0.255286474589346	0.0887789648450066	2.8755288489231	0.00403351284415066	0.0110775737183616	Non-sig
1070	ATP11B	2270.6535402705	0.147051306703548	0.0716860211612256	2.05132471186846	0.0402353354857961	0.0788589098889588	Non-sig
1071	ATP12A	82.7707230754295	-0.315044	0.238804064933769	-1.31926	0.18708342868265	0.284427386961428	Non-sig
1072	ATP13A1	8973.4604440389	-0.171456	0.0590570117374485	-2.90324	0.00369327398673213	0.0102625543630687	Non-sig
1073	ATP13A2	4608.35280888419	0.0412026208876633	0.0641950375431234	0.641834983895525	0.520980332245889	0.63895263750449	Non-sig
1074	ATP13A3	6815.60038861395	-0.0329354	0.0622114238312193	-0.52941	0.596520841902235	0.708515540970103	Non-sig
1075	ATP13A4	80.906862929886	-0.750964	0.210945567059704	-3.55999	0.000370872667093712	0.0013678278876955	Down
1076	ATP13A5	10.209472694327	-0.719332	0.166524820322468	-4.31967	1.56262956178268e-05	8.03723514595351e-05	Down
1077	ATP1A1	12333.9451972809	0.144792521198444	0.0804404726824596	1.79999590218739	0.071861285274147	0.12879140877114	Non-sig
1078	ATP1A2	289.425095154747	-1.75802	0.22684799855476	-7.74976	9.20697656783965e-15	1.8570237841854e-13	Down
1079	ATP1A3	87.104792848134	0.869957021401485	0.232591911821591	3.74027202660762	0.000183821205127039	0.000735916798064174	Up
1080	ATP1A4	7.12174617096541	-0.945848	0.177273952256112	-5.33552	9.52734764124736e-08	7.74740136171637e-07	Down
1081	ATP1B1	4688.64785571957	-0.39503	0.0951462617192031	-4.15182	3.29846607079227e-05	0.00015677362410484	Non-sig
1082	ATP1B2	979.406839547013	-1.32099	0.207658129422061	-6.36137	1.9996236239913e-10	2.47361372806346e-09	Down
1083	ATP1B3	5723.77891011163	0.114163220820791	0.0728513811146301	1.56707009632608	0.117098308034797	0.19407497356901	Non-sig
1084	ATP1B4	1.07888793538372	-0.878333	0.250586913387701	-3.5051	0.000456430173639621	0.00163690648447791	Down
1085	ATP23	531.961638535398	-0.107106	0.0649251362551263	-1.64969	0.0990060541040639	0.168321855853191	Non-sig
1086	ATP2A1	187.327149196463	-0.576378	0.105188852505438	-5.47946	4.26632838956737e-08	3.68545786254072e-07	Down
1087	ATP2A3	869.743455148824	0.692015702912892	0.120184928737465	5.75792414392116	8.51546028650978e-09	8.2679013243172e-08	Up
1088	ATP2B1	4568.82856777265	-0.182688	0.0685066913717925	-2.66672	0.00765962432876684	0.0192172735062583	Non-sig
1089	ATP2B2	952.802095682006	-0.317185	0.16544084215705	-1.91721	0.0552110810289129	0.103090362664004	Non-sig
1090	ATP2B4	25272.0397643849	-0.161865	0.0748050246920598	-2.16382	0.0304778802466403	0.0625346099222444	Non-sig
1091	ATP2C1	6560.08427673191	-0.0358341	0.0504014546654829	-0.710973	0.477100982502386	0.597427977730961	Non-sig
1092	ATP2C2	230.396075414583	-0.553936	0.142925381565094	-3.8757	0.000106318561453251	0.000448241929255114	Down
1093	ATP4A	13.4648537026691	-0.680875	0.176590643966779	-3.85567	0.000115414756072936	0.000482515448617994	Down
1094	ATP4B	13.0469070273424	-1.97328	0.216166780270208	-9.12852	6.94449445408478e-20	2.19348073471065e-18	Down
1095	ATP5F1A	24443.3444718569	0.146002032914619	0.0737736204897884	1.97905473454198	0.0478098440942088	0.0912073554820386	Non-sig
1096	ATP5F1B	55426.2886850893	-0.101038	0.055880765488941	-1.80809	0.0705922843605314	0.126907722408955	Non-sig
1097	ATP5F1C	18368.4990258963	-0.0221051	0.0677957816719592	-0.326054	0.744383406286091	0.835023117179317	Non-sig
1098	ATP5F1D	9471.84785979556	-0.153212	0.0940802640738237	-1.62852	0.103414118227218	0.174508202403132	Non-sig
1099	ATP5F1E	15192.570654809	-0.175398	0.0851733751361553	-2.05931	0.0394645651856867	0.0776619603535815	Non-sig
1100	ATP5IF1	8923.97206617788	-0.168108	0.0840456344109554	-2.0002	0.0454782474075162	0.0873988939891171	Non-sig
1101	ATP5MC1	7222.24146975457	-0.229562	0.097231662420846	-2.36098	0.0182269179068015	0.040335686694299	Non-sig
1102	ATP5MC2	22507.7883119451	-0.374273	0.0784330950993776	-4.77188	1.82515188612737e-06	1.16222850874906e-05	Non-sig
1103	ATP5MC3	15581.6804400151	-0.0604632	0.0823069367289989	-0.734607	0.46257900189964	0.583510321815628	Non-sig
1104	ATP5ME	1419.2637142909	-0.126584	0.115648147845562	-1.09456	0.273709784506613	0.386803301454451	Non-sig
1105	ATP5MF	9995.66963892486	-0.0302268	0.100387930525385	-0.3011	0.763338306176778	0.84957500917483	Non-sig
1106	ATP5MF-PTCD1	6.45505682824922	-0.4833	0.121471716828486	-3.97871	6.92908707893951e-05	0.000306638875114863	Non-sig
1107	ATP5MG	2817.35599572463	-0.1304	0.0868256571793692	-1.50186	0.133132713018534	0.21503875515949	Non-sig
1108	ATP5MGL	10.4240986997867	-0.0986336	0.124935144735774	-0.789479	0.429832246741635	0.551765992050866	Non-sig
1109	ATP5MJ	6957.2847686061	-0.143121	0.0961949150138624	-1.48782	0.136798409587843	0.219663915149628	Non-sig
1110	ATP5MK	5804.37976527898	-0.150171	0.0932943033652007	-1.60965	0.107474810895947	0.180124978115477	Non-sig
1111	ATP5PB	11454.5101696743	0.0389800007887346	0.0664506533087241	0.586600715686523	0.557471901907001	0.673004261462144	Non-sig
1112	ATP5PD	4747.41887770644	0.0234430577258571	0.0909989600665376	0.257618962993816	0.796700993234966	0.875108555454355	Non-sig
1113	ATP5PO	2237.74135725347	-0.0785448	0.0912448012832531	-0.860814	0.389340625957908	0.510173496894732	Non-sig
1114	ATP6AP1	13610.5234799011	0.291368310670743	0.0666491006504603	4.37167655417914	1.23296088588173e-05	6.48678548002898e-05	Non-sig
1115	ATP6AP2	9133.16014410373	0.17462063969754	0.061717946158231	2.82933329067451	0.00466450944241472	0.0125713603503561	Non-sig
1116	ATP6V0A1	2602.0647421371	-0.0443241	0.0620680689370606	-0.714121	0.475152638124617	0.595566703172469	Non-sig
1117	ATP6V0A2	1484.08261292968	-0.0530913	0.0587198148454411	-0.904147	0.365917603933448	0.48676798309368	Non-sig
1118	ATP6V0A4	45.1540602031261	-0.134534	0.18951008313701	-0.709906	0.477762426120259	0.598170475022762	Non-sig
1119	ATP6V0B	11626.5093627281	0.324578141727014	0.0823549626153531	3.9412092655908	8.10718576163915e-05	0.000352873694738478	Non-sig
1120	ATP6V0C	16.8519591344976	-0.0780018	0.106836552909888	-0.730104	0.465326341410794	0.586340730444549	Non-sig
1121	ATP6V0D1	5267.17781912546	0.2837536153026	0.0609110762892063	4.65848959810422	3.18537898976305e-06	1.91905734580012e-05	Non-sig
1122	ATP6V0D2	20.3803645501919	1.56262379043158	0.179249053027188	8.71761252872321	2.84129372703982e-18	7.82789866407011e-17	Up
1123	ATP6V0E1	11251.8284243035	0.25388358635958	0.0761096108746097	3.33576250675953	0.000850658001726243	0.00284045943723041	Non-sig
1124	ATP6V1A	4000.07372791461	0.0760764541580909	0.0514322087824667	1.47915977087154	0.139097618577268	0.222737266564828	Non-sig
1125	ATP6V1B1	548.353593313372	0.0883929670076106	0.154363531009873	0.572628563426403	0.566896215525652	0.68143804257013	Non-sig
1126	ATP6V1B2	3868.57380312532	0.461392010755544	0.0556232056402106	8.2949554137527	1.08625940194497e-16	2.62067582510674e-15	Non-sig
1127	ATP6V1C1	4248.00361790432	0.321220103360223	0.0636811429824444	5.04419500524318	4.55434646779657e-07	3.24697019400011e-06	Non-sig
1128	ATP6V1C2	392.110927622858	-0.104155	0.146738542551458	-0.709798	0.477829622059099	0.598211726527113	Non-sig
1129	ATP6V1D	2414.7963828383	0.00435425558281837	0.050844235617201	0.0856391197539273	0.931753299610865	0.972069434936755	Non-sig
1130	ATP6V1E1	5375.61779530204	0.208769068327767	0.0647359522150065	3.22493237813796	0.00126002427058597	0.00401035785975312	Non-sig
1131	ATP6V1E2	469.531225925738	-0.352483	0.0794129410061837	-4.43861	9.05404028438968e-06	4.92209528936927e-05	Non-sig
1132	ATP6V1F	6290.81825158599	-0.011168	0.0807223968735884	-0.138351	0.889963358255549	0.943836671441996	Non-sig
1133	ATP6V1FNB	50.9234990808774	-0.364591	0.107449834537326	-3.39313	0.000690991402208899	0.00236136716830478	Non-sig
1134	ATP6V1G1	8029.87024979126	0.0172808341916074	0.0630112087066004	0.274250161936622	0.783892381613774	0.865611849136919	Non-sig
1135	ATP6V1G2	87.6095593768592	-0.571592	0.131008858966156	-4.363	1.28288550624026e-05	6.72380781779091e-05	Down
1136	ATP6V1G3	1.05466186782226	0.913163549786883	0.388030916023938	2.35332678938023	0.0186062741519173	0.0410089325692795	Up
1137	ATP6V1H	3124.18420265777	-0.125616	0.0580945604923706	-2.16227	0.0305976282428319	0.0627434576799184	Non-sig
1138	ATP7B	1407.58565799795	-0.641932	0.110664130000629	-5.80072	6.60288728013961e-09	6.53442674913306e-08	Down
1139	ATP8A1	529.391521406849	0.116158058897644	0.102369718500057	1.13469159239291	0.256504561262665	0.366822103453002	Non-sig
1140	ATP8B1	2368.27299090521	0.2560159646438	0.0989895174950822	2.58629369171861	0.009701422831115	0.0234831974211593	Non-sig
1141	ATP8B2	1856.68219897838	-0.140735	0.0943588396197833	-1.49148	0.135834537545908	0.218393029023783	Non-sig
1142	ATP8B3	105.835842940242	0.790415925660214	0.140662274813855	5.61924600399226	1.91792608456502e-08	1.75486720372432e-07	Up
1143	ATP8B4	142.953452869413	1.48916915352784	0.0993056207393065	14.9958193951292	7.81917251636051e-51	8.03396978489818e-49	Up
1144	ATP9A	6828.55935304691	-0.00973538	0.0779610843276884	-0.124875	0.900622664741699	0.952250368344023	Non-sig
1145	ATP9B	1037.68580097319	-0.041234	0.0651891192696066	-0.632528	0.527041645467124	0.644215284910725	Non-sig
1146	ATPAF1	6326.10534604457	0.117415012707403	0.0636441124756024	1.84486841186469	0.0650566827085494	0.118455652754116	Non-sig
1147	ATPAF2	687.183625141461	-0.113511	0.0629912157461122	-1.80202	0.0715420930216734	0.128285159512326	Non-sig
1148	ATPSCKMT	690.024849688999	-0.104579	0.0675994993355829	-1.54703	0.121855437115883	0.200249216304745	Non-sig
1149	ATR	1573.60231442585	0.0384499718781919	0.0525260374717758	0.732017371362774	0.464157965024507	0.58516399675807	Non-sig
1150	ATRAID	9453.23747774207	-0.235335	0.0729520039081539	-3.22588	0.0012558419232418	0.0039992326113518	Non-sig
1151	ATRN	6253.02427966954	-0.182419	0.0652991624751285	-2.79358	0.00521278835275049	0.013820369390944	Non-sig
1152	ATRNL1	130.615592627904	-0.561687	0.204157683858783	-2.75124	0.00593700880177591	0.0154686355520018	Down
1153	ATRX	4280.97926373705	-0.181833	0.055240963237836	-3.29164	0.000996066207790598	0.00325326061809943	Non-sig
1154	ATXN1	2485.97507811668	0.108155256488543	0.0709119102347827	1.52520579590157	0.127207775420779	0.20734772426976	Non-sig
1155	ATXN10	4764.32761071709	-0.0201565	0.0529690156742472	-0.380534	0.703548832437154	0.80167574246068	Non-sig
1156	ATXN2	4206.47876930999	-0.199066	0.0554128473002328	-3.59241	0.000327630892306006	0.00122847870939991	Non-sig
1157	ATXN3	1441.32071599955	-0.0151954	0.0493634620587918	-0.307827	0.758213859775645	0.845902676391052	Non-sig
1158	ATXN7	1939.75743443284	0.150879822162379	0.0579273533084299	2.60463863002734	0.00919712059612587	0.0224735191203576	Non-sig
1159	ATXN7L3B	9152.03527766675	-0.356688	0.0559240585242279	-6.37807	1.7932988385055e-10	2.22626516078007e-09	Non-sig
1160	AUH	797.714341707773	0.112886030759324	0.0651969524835258	1.73146177020848	0.0833694377348999	0.145708822184861	Non-sig
1161	AUNIP	426.494946535644	-0.0561536	0.0875506488971328	-0.641384	0.521273226196079	0.639132961777688	Non-sig
1162	AUP1	11386.0406662588	-0.0108205	0.0528959720384892	-0.204563	0.837913929528883	0.905907564191693	Non-sig
1163	AURKA	2172.86670971305	0.0300911513239146	0.084448334987917	0.356326164728056	0.721596316930575	0.816012098137145	Non-sig
1164	AURKAIP1	6904.92446749448	-0.0254157	0.0775017263551684	-0.327937	0.742958968197567	0.834014415006871	Non-sig
1165	AURKB	1594.96901321343	-0.1612	0.0992749904660908	-1.62377	0.104425388069864	0.175797461773988	Non-sig
1166	AURKC	63.7182251251041	0.190563205951414	0.136258781374985	1.39853889803243	0.161951300303633	0.252820034176741	Non-sig
1167	AUTS2	4351.11509800236	-0.149854	0.0752411663483186	-1.99165	0.0464089697029564	0.0888843721273618	Non-sig
1168	AVEN	692.346510907597	0.0769764518277908	0.0652340903373205	1.18000345263882	0.237998841708147	0.345291420842009	Non-sig
1169	AVIL	601.810307095809	0.122523224219974	0.113484762005418	1.07964472106065	0.280300418728191	0.394330494033933	Non-sig
1170	AVL9	3176.25687765125	-0.13866	0.0556365511364164	-2.49225	0.0126937234127691	0.0294687203828702	Non-sig
1171	AVP	1.86374328438822	-1.02646	0.268183470895111	-3.82745	0.0001294760162263	0.0005369319979641	Down
1172	AVPI1	886.025024043248	0.0157294829483422	0.0818048979438994	0.192280454394421	0.847522527864833	0.91358158443687	Non-sig
1173	AVPR1A	234.566612462339	0.635591382371625	0.121705197513052	5.22238487229324	1.76633373543156e-07	1.35794680267531e-06	Up
1174	AVPR1B	91.0263187402123	0.169242305587578	0.17519653712056	0.966013988456377	0.334037181411919	0.453386234184629	Non-sig
1175	AVPR2	175.795356990509	0.38759901336748	0.183766041683737	2.10919824912234	0.0349274729941315	0.0699871711355392	Non-sig
1176	AWAT1	5.14358488268892	-0.560492	0.270349582712126	-2.07321	0.0381526083111037	0.0755311809327947	Non-sig
1177	AWAT2	2.40401160107279	0.0842455522214314	0.260500291774164	0.323399070487286	0.746393033395836	0.836455104865347	Non-sig
1178	AXDND1	14.9833534369125	-0.647339	0.128892080305097	-5.02234	5.10466696274035e-07	3.59844633932682e-06	Down
1179	AXIN1	3319.60480961651	-0.180836	0.0595229897534033	-3.03808	0.00238089244195398	0.00700118657973235	Non-sig
1180	AXIN2	1539.5582986104	-0.127384	0.0941298361852746	-1.35328	0.175965704280947	0.270348575659716	Non-sig
1181	AXL	2723.33194332851	0.625202976251594	0.0895500040137392	6.98160746207976	2.91821558087339e-12	4.46735070561924e-11	Up
1182	AZGP1	422.498308461773	-0.994904	0.230855732741967	-4.30963	1.63524696073812e-05	8.33952077758036e-05	Down
1183	AZI2	844.711566967041	-0.0648531	0.0533569394898758	-1.21546	0.224191884316565	0.328934031361398	Non-sig
1184	AZIN2	336.452451624595	0.21730938987665	0.0830194700120274	2.61757139433879	0.00885579606168293	0.0217604345908179	Non-sig
1185	AZU1	12.016937318202	-1.26911	0.198174219978697	-6.40399	1.51364658041201e-10	1.90207660575946e-09	Down
1186	B2M	114267.734313535	0.834945408721972	0.0947666778707668	8.81053791777512	1.24546751148604e-18	3.55467010181808e-17	Up
1187	B3GALNT1	2476.30325749699	-0.00484819	0.0895006420215368	-0.0541693	0.956800253459028	0.986682608759526	Non-sig
1188	B3GALNT2	1201.50627512134	-0.270046	0.0523940475676625	-5.15414	2.54796973537964e-07	1.9068289360701e-06	Non-sig
1189	B3GALT1	154.028578944865	-0.0282275	0.219442750726179	-0.128633	0.897648425434985	0.949920071695658	Non-sig
1190	B3GALT2	37.6385042991007	0.56466952564537	0.137774955921651	4.09849178951278	4.15850986539434e-05	0.000193079988885813	Up
1191	B3GALT4	691.34267558306	0.318455612905667	0.0895635374585546	3.55563906855546	0.000377061429068126	0.00138684606896883	Non-sig
1192	B3GALT6	2708.31628001758	-0.0680707	0.0637770650445393	-1.06732	0.285826022152549	0.400778000376033	Non-sig
1193	B3GALT9	143.442513777859	-0.0284637	0.0974042162006939	-0.292223	0.770116202759588	0.854939602999982	Non-sig
1194	B3GAT1	265.468066398572	-0.447578	0.226341654145833	-1.97745	0.0479913331944612	0.0914936276912959	Non-sig
1195	B3GAT2	25.3172843963512	-0.356153	0.115031408699613	-3.09614	0.00196057198051954	0.00590640061809845	Non-sig
1196	B3GAT3	3458.94761897754	-0.0207307	0.065120625402455	-0.318343	0.750224561380719	0.839311625801385	Non-sig
1197	B3GLCT	555.277645202823	0.106376281835029	0.0760880411524193	1.3980683458776	0.162092544311828	0.252997475516285	Non-sig
1198	B3GNT2	3087.5311384809	0.254152797433427	0.0659864432317736	3.85159109941309	0.000117352857824374	0.000489797459407011	Non-sig
1199	B3GNT3	2180.10917686003	0.481738589980996	0.156542102129638	3.07737396794411	0.0020883312670884	0.00624176629743893	Non-sig
1200	B3GNT4	94.6327764632333	-0.127079	0.12616581250939	-1.00724	0.313820153382431	0.431308255498538	Non-sig
1201	B3GNT5	489.33068177292	-0.174135	0.105417111691246	-1.65187	0.0985616373370069	0.167719511322517	Non-sig
1202	B3GNT6	2.90032703998807	-0.11885	0.172382574031116	-0.689452	0.490538663776168	0.610327715468966	Non-sig
1203	B3GNT7	2123.0511899638	0.367429780247212	0.103621349310971	3.54588878344505	0.000391291312270475	0.00143254775758298	Non-sig
1204	B3GNT8	152.777139177327	0.280407809077743	0.111086577471479	2.52422763812069	0.0115952816978945	0.0273178831153389	Non-sig
1205	B3GNT9	874.902053541472	-0.0128029	0.0928455690460736	-0.137895	0.890323333402763	0.944057345168618	Non-sig
1206	B3GNTL1	526.141175089245	-0.284966	0.0760105906255737	-3.74903	0.000177521644087714	0.000713148702226333	Non-sig
1207	B4GALNT1	181.555555895483	-0.34282	0.138828870783833	-2.46937	0.0135350073443572	0.0311442462500181	Non-sig
1208	B4GALNT2	19.2261559602633	0.28087891873475	0.256936596143551	1.09318377743987	0.274313118259192	0.387499169966301	Non-sig
1209	B4GALNT3	1485.61243944473	-0.760881	0.128539020086644	-5.91945	3.23012139428973e-09	3.37241664040996e-08	Down
1210	B4GALNT4	3005.71976475958	-0.738055	0.118327188082326	-6.23741	4.4487541412941e-10	5.27896661589565e-09	Down
1211	B4GALT1	13804.8477894018	0.328356611640036	0.0831182026475084	3.95047776757814	7.79953430684709e-05	0.000341354211319715	Non-sig
1212	B4GALT3	3388.78920823821	-0.157273	0.0565974797103541	-2.7788	0.00545604611482098	0.0143785089751928	Non-sig
1213	B4GALT4	1341.93454211963	-0.151623	0.0600660557883261	-2.52427	0.0115937872313641	0.0273178831153389	Non-sig
1214	B4GALT5	11925.9659141852	0.238391380558773	0.0649873452706924	3.66827387033275	0.000244193534991449	0.00094553945371218	Non-sig
1215	B4GALT7	1962.02789298198	-0.0328534	0.0606678842920935	-0.541529	0.588143353770155	0.700527135723826	Non-sig
1216	B4GAT1	1455.62358003742	-0.340048	0.0690472020423886	-4.92486	8.44223104416825e-07	5.71330684418779e-06	Non-sig
1217	B9D1	1171.63033642434	-0.47929	0.0735111397458178	-6.51996	7.03255308598689e-11	9.27776470943603e-10	Non-sig
1218	B9D2	414.130863617685	-0.294936	0.0841270325186034	-3.50584	0.00045517701756783	0.00163323273743987	Non-sig
1219	BAALC	189.377801172402	-0.0508569	0.159210020366365	-0.319433	0.749398334984414	0.838602134484769	Non-sig
1220	BAAT	12.0871318096146	-0.34536	0.128847342426707	-2.68038	0.00735382760887874	0.0185625774461816	Non-sig
1221	BABAM1	1713.10960997327	-0.242844	0.084647404687784	-2.86889	0.00411915131622423	0.0112861515357629	Non-sig
1222	BABAM2	2954.00987801054	-0.144495	0.0578295988269903	-2.49864	0.012467022890157	0.0290189951044772	Non-sig
1223	BACE2	9890.17330431407	0.249677349689775	0.0999913033702457	2.49699065092966	0.0125252258867863	0.0291315739766306	Non-sig
1224	BACH1	1633.73489160666	0.206346116606098	0.0556257745722336	3.70954145255351	0.000207634961411949	0.000819421570488595	Non-sig
1225	BACH2	232.715461459365	-0.285648	0.138906332790729	-2.05641	0.0397434305831595	0.0780875705282392	Non-sig
1226	BAD	1216.32700021461	0.0286434446951036	0.072658270928673	0.394221391852584	0.693417593466255	0.792509658121775	Non-sig
1227	BAG1	4012.15829023442	0.261423905965708	0.0764453227736668	3.41975017542552	0.000626786690802305	0.002164508329032	Non-sig
1228	BAG2	940.977626032008	-0.102521	0.116940114952759	-0.876694	0.380652984861016	0.501876938901522	Non-sig
1229	BAG3	3041.81956506699	0.16586681568545	0.0608652102251981	2.72514980350436	0.00642723182108259	0.0165435393779619	Non-sig
1230	BAG4	1895.13985450691	-0.153348	0.0678120574516765	-2.26137	0.0237366352378496	0.0505064938116115	Non-sig
1231	BAG6	20583.8213288181	-0.0772978	0.0543996588516587	-1.42092	0.155338855299964	0.244155834205387	Non-sig
1232	BAHCC1	525.024467652575	-0.476562	0.1542302853483	-3.08994	0.00200199234353581	0.0060125172394326	Non-sig
1233	BAHD1	2184.77421966439	-0.0735556	0.0644841072101691	-1.14068	0.254003831400756	0.36396102732379	Non-sig
1234	BAIAP2L1	3527.92994546898	-0.124504	0.0626263829402842	-1.98805	0.0468063518405907	0.0895276552342968	Non-sig
1235	BAIAP3	860.018193355127	-0.699717	0.150030948816543	-4.66382	3.1039555236338e-06	1.87471615253498e-05	Down
1236	BAK1	2850.26778391375	0.399311487670207	0.0713213347924771	5.59876632752428	2.15882552070965e-08	1.95988593400392e-07	Non-sig
1237	BAMBI	428.525535530003	-0.435816	0.175926367339691	-2.47727	0.0132393206488019	0.0305524129703558	Non-sig
1238	BANF1	16273.3145154556	-0.0842069	0.0713516193964489	-1.18017	0.237933215815696	0.345267049983613	Non-sig
1239	BANF2	7.30442580100988	-0.995901	0.176210509834873	-5.65177	1.58806641421261e-08	1.48177115689379e-07	Down
1240	BANK1	337.965108086415	0.538242469757668	0.181907197525002	2.95888495387154	0.0030875434423913	0.00876484987944886	Up
1241	BAP1	5425.93024374528	-0.11202	0.0511761324972547	-2.1889	0.0286039667890678	0.0592043474232311	Non-sig
1242	BARD1	1104.88070721912	-0.161343	0.0716461485098921	-2.25194	0.0243258386140574	0.0515842446366081	Non-sig
1243	BARHL1	1.12268303407431	0.312034316680138	0.245635222915993	1.27031584874476	0.203972144965474	0.304667475296044	Non-sig
1244	BARHL2	5.20781211473355	0.629615068834395	0.295968151832727	2.12730682316872	0.0333945982090122	0.0674105451192436	Non-sig
1245	BARX1	150.741636988043	0.696827449341491	0.23721977018641	2.93747628536152	0.00330895478201338	0.00929369885470777	Up
1246	BARX2	1005.87663074368	-0.176689	0.211406996311645	-0.835777	0.40328021773348	0.524778034951255	Non-sig
1247	BASP1	2378.29904885475	0.361602095750794	0.139149967870435	2.59865022813005	0.00935910827231949	0.0227967569645244	Non-sig
1248	BATF	152.088637860555	0.775247519400838	0.142725301383267	5.43174554117093	5.58054609313101e-08	4.7295195831499e-07	Up
1249	BATF2	607.40465249006	0.540680279704369	0.12661216431765	4.27036598432903	1.95152459137582e-05	9.74479132005758e-05	Up
1250	BATF3	88.8026072230731	0.550137848685128	0.0990187643387072	5.55589490900236	2.76193014217885e-08	2.45384709020539e-07	Up
1251	BAX	2280.19411591896	0.143222855223362	0.0571593930551986	2.50567487805639	0.0122217943362836	0.028547483507872	Non-sig
1252	BAZ1A	2817.15117396377	-0.000425334	0.0722821074749986	-0.00588436	0.99530498365188	0.999653383309531	Non-sig
1253	BAZ1B	7199.15036691794	-0.11453	0.0486228834343837	-2.35547	0.0184995236512312	0.0408251648283076	Non-sig
1254	BAZ2A	8793.10848800402	0.107010780702628	0.0615327160809969	1.73908755403821	0.0820193635286753	0.143665485635316	Non-sig
1255	BAZ2B	2053.75503126288	-0.401542	0.0734524754018297	-5.4667	4.58503290390196e-08	3.93723773476764e-07	Non-sig
1256	BBC3	563.72336256504	0.0696448673309455	0.0806445528098192	0.863602870924044	0.38780608650963	0.508582394553923	Non-sig
1257	BBIP1	548.591272847778	-0.208909	0.0583492731051768	-3.58031	0.00034318514251713	0.00127758202991192	Non-sig
1258	BBOF1	386.311953295483	-0.684949	0.0785279809603743	-8.72236	2.72464337705494e-18	7.51838007377861e-17	Down
1259	BBOX1	1027.89648917094	0.167646751546597	0.169740873475621	0.987662830488943	0.32331780395254	0.441581990901479	Non-sig
1260	BBS1	76.1864889870186	-0.234752	0.0856731538008908	-2.74009	0.00614221858903797	0.0159115039837081	Non-sig
1261	BBS10	1310.73936824876	-0.239111	0.0662387553416149	-3.60983	0.000306397513699928	0.00115565652597639	Non-sig
1262	BBS12	356.555635536999	-0.175714	0.0803561021508001	-2.18669	0.0287650782654052	0.059502560642093	Non-sig
1263	BBS4	982.97962258366	-0.18904	0.0613880887198393	-3.07943	0.00207397454923454	0.00619991672967306	Non-sig
1264	BBS5	688.563643160445	-0.557494	0.0611141903943186	-9.12217	7.36337338936432e-20	2.31740618003651e-18	Down
1265	BBS7	560.238172682563	-0.124052	0.0556639573113971	-2.22859	0.0258413884351016	0.054362463181491	Non-sig
1266	BBS9	861.068873084522	-0.185773	0.0576222948741707	-3.22398	0.00126420121790464	0.00402291905140104	Non-sig
1267	BBX	4283.63436046292	-0.1412	0.0551551286623983	-2.56004	0.0104658986294471	0.0250524669536183	Non-sig
1268	BCAM	157571.887580256	-0.389469	0.109075587053537	-3.57063	0.000356120770171599	0.00131787319758206	Non-sig
1269	BCAN	91.0936877714117	0.158028982343249	0.202267545350833	0.781286894391031	0.434633776439269	0.557069868877658	Non-sig
1270	BCAP29	37.5675543400274	-0.0754116	0.0842465640645152	-0.89513	0.370717575501561	0.491933745444486	Non-sig
1271	BCAP31	10874.9880464793	0.129073105129758	0.0754783347322797	1.71006826776953	0.0872532498272725	0.151193855442688	Non-sig
1272	BCAR1	4212.65684650096	0.126928855105682	0.0687474142225613	1.84630733448048	0.0648475933977272	0.118148838414322	Non-sig
1273	BCAR3	1404.70129351562	0.207520119996601	0.0793779993825554	2.6143279197108	0.00894031835745177	0.0219419054025025	Non-sig
1274	BCAS1	88.2642026942831	0.000556510542166345	0.209169831057566	0.00266056791915268	0.997877176438785	0.999653383309531	Non-sig
1275	BCAS2	2574.54976200221	0.0624549365032433	0.0597197871009356	1.04579971790062	0.295653511451898	0.411390096752194	Non-sig
1276	BCAS3	1758.56010080866	-0.0758288	0.0728361553102817	-1.04109	0.297834873447385	0.413766144476694	Non-sig
1277	BCAT1	16182.7371731059	0.172327094265707	0.204913851660291	0.840973379151513	0.400362848022638	0.521681302977353	Non-sig
1278	BCAT2	2970.03492826909	-0.0117752	0.071602796249307	-0.164451	0.869376086691451	0.929281690608872	Non-sig
1279	BCCIP	2957.52883105597	-0.23785	0.054515499688535	-4.36298	1.28301662888287e-05	6.72380781779091e-05	Non-sig
1280	BCDIN3D	341.905245510727	-0.341251	0.0576847324781331	-5.9158	3.30274913687718e-09	3.44412651784082e-08	Non-sig
1281	BCHE	126.600521341304	0.487754481504903	0.232096127912238	2.1015192536488	0.0355954096648695	0.0711297357986815	Non-sig
1282	BCKDHA	20.5587953801361	-0.0133978	0.0953267823629437	-0.140546	0.888228829676262	0.942542425151791	Non-sig
1283	BCKDHB	1567.62240840191	-0.345343	0.0648922897558154	-5.32179	1.0275351729702e-07	8.29677375339653e-07	Non-sig
1284	BCKDK	5288.26991103669	0.0726933993217656	0.0509017148532837	1.42811297283978	0.153259344109905	0.241365157656453	Non-sig
1285	BCL10	1631.96642924744	0.156918529051583	0.0562898050405016	2.78769004331562	0.00530853077515819	0.0140363468134557	Non-sig
1286	BCL11A	2703.52695475165	-0.174033	0.127386029793713	-1.36618	0.171881755897046	0.265334390654326	Non-sig
1287	BCL11B	127.55518180913	0.478655368425768	0.153105033618821	3.12632025944656	0.0017700867111336	0.00539394706618468	Non-sig
1288	BCL2	793.621648479327	-0.588558	0.11791141350555	-4.99153	5.99037064656668e-07	4.16535844281768e-06	Down
1289	BCL2A1	218.689533163577	1.7208700300451	0.121220795000976	14.1961618881583	9.67691538644606e-46	8.53670106338653e-44	Up
1290	BCL2L1	9036.57565875323	-0.00200091	0.0614035683731718	-0.0325861	0.974004616748384	0.996536549411479	Non-sig
1291	BCL2L10	82.0290854461168	-0.205187	0.151794894467001	-1.35174	0.176459178954968	0.270903368519285	Non-sig
1292	BCL2L11	2773.77756064211	0.0188322494447527	0.0583700966247403	0.322635228202974	0.746971511050705	0.836636831261473	Non-sig
1293	BCL2L13	2699.85707271329	0.0851558202512746	0.0547074209228009	1.5565679905006	0.119573088500387	0.197352653957881	Non-sig
1294	BCL2L14	195.180123025278	-0.161058	0.131275487769069	-1.22687	0.219870884110845	0.32390020517535	Non-sig
1295	BCL2L15	214.406484539965	-0.147287	0.187325824968607	-0.786262	0.431713962503337	0.553892941091805	Non-sig
1296	BCL2L2	1701.79319244361	0.0265865652656544	0.0660512549474114	0.402514157934199	0.68730567095909	0.787234985897772	Non-sig
1297	BCL2L2-PABPN1	5.8911767200312	0.0614896137610455	0.15037444115328	0.408910006843302	0.682605705081807	0.783536429694678	Non-sig
1298	BCL3	7554.76644172879	0.631709344988874	0.0981779988765682	6.43432695937381	1.24021636431004e-10	1.57892560024807e-09	Up
1299	BCL6	6565.72343659352	0.0899106331618883	0.0793139371058576	1.13360446401605	0.256960499688189	0.367204346488307	Non-sig
1300	BCL6-AS1	53.3324346030694	-0.111898	0.112432173887515	-0.995251	0.319614316036765	0.437653124664014	Non-sig
1301	BCL6B	305.142451836699	0.480019069560921	0.0974359631474706	4.92650818091064	8.37121089571333e-07	5.676239934605e-06	Non-sig
1302	BCL7A	2050.57361539706	-0.358308	0.0822484774978033	-4.35641	1.32215969402298e-05	6.9144201723052e-05	Non-sig
1303	BCL7B	3860.27052581877	0.0364737058001592	0.0546744532403863	0.667106914444957	0.504703843826009	0.623896818125188	Non-sig
1304	BCL7C	2520.2609239028	-0.237637	0.0739703496369276	-3.21259	0.00131542629162369	0.00416921630117784	Non-sig
1305	BCLAF1	6091.21858674794	-0.198492	0.0417123768243148	-4.75859	1.94946697755342e-06	1.23017845725887e-05	Non-sig
1306	BCLAF3	542.748256339358	-0.0937671	0.0558892596806174	-1.67773	0.0933998595321999	0.160202172984067	Non-sig
1307	BCO1	58.1180829989761	-0.0941635	0.173451619002793	-0.542881	0.587212000353546	0.699742939703601	Non-sig
1308	BCO2	92.7140412856094	-0.579003	0.116238675360841	-4.98115	6.3206236716045e-07	4.37410196798398e-06	Down
1309	BCR	5588.00277819007	0.14601908654256	0.0789919218864685	1.84853188851927	0.0645254356656038	0.117660067310899	Non-sig
1310	BCS1L	1817.86253830917	-0.218119	0.0532300083103128	-4.09767	4.17335686399469e-05	0.000193614938495074	Non-sig
1311	BDH1	2947.97021929495	-0.0749088	0.0960518473213123	-0.779879	0.435462267952372	0.557763396225275	Non-sig
1312	BDH2	915.385369284056	-0.203627	0.0733301254774123	-2.77686	0.00548869312452219	0.0144471071136271	Non-sig
1313	BDKRB1	22.5306679812582	0.880950724469791	0.165086793617253	5.33628829518755	9.48685209593791e-08	7.71806453468782e-07	Up
1314	BDKRB2	245.756669788487	0.573171381898809	0.122044140544657	4.69642687752863	2.64751951623001e-06	1.61976264063011e-05	Up
1315	BDNF	81.9820622421957	0.0796458836904218	0.162208825650424	0.491008324430304	0.62342055987924	0.732594652812883	Non-sig
1316	BDP1	1764.26392562652	-0.35921	0.0694711667057757	-5.17064	2.33292040311985e-07	1.75794308374868e-06	Non-sig
1317	BEAN1	102.786126524505	0.41848658143847	0.125069114606691	3.3460425681792	0.000819738100697286	0.00275565154058497	Non-sig
1318	BECN1	1484.4465821788	0.161092604085488	0.0590488901499499	2.7281224706579	0.00636959546417908	0.0164266534730276	Non-sig
1319	BECN2	6.82884164669048	-0.694269	0.200485934640245	-3.46293	0.000534328350539978	0.00188167606832294	Down
1320	BEND2	0.832246945388301	-0.700722	0.254653280990269	-2.75167	0.00592919626610459	0.0154505849888183	Down
1321	BEND3	1262.75530715668	-0.418422	0.0732687751254286	-5.71078	1.12457363347287e-08	1.07750563115034e-07	Non-sig
1322	BEND4	24.1062027594678	0.679811453078165	0.241514938460638	2.81478014325379	0.00488106142250642	0.0130702897235811	Up
1323	BEND5	310.13465389315	-0.429481	0.115162224786667	-3.72935	0.000191971138827457	0.000764688684583622	Non-sig
1324	BEND6	160.106643016648	0.322300633429103	0.136075433552906	2.3685438658095	0.01785826254666	0.0395800476575525	Non-sig
1325	BEST1	164.568481410006	0.201998587539607	0.0844990440614923	2.39054287279992	0.0168234848182531	0.037582275140098	Non-sig
1326	BEST2	11.5724160756844	-0.560456	0.155869588785554	-3.59567	0.000323551979397705	0.00121533595260491	Down
1327	BEST3	8.34047729574636	0.483711502259646	0.195701406638397	2.47168127489964	0.0134479352389394	0.0309847097768837	Non-sig
1328	BEST4	224.429568600307	-0.169941	0.122679054176098	-1.38525	0.165976802388347	0.257812369500435	Non-sig
1329	BET1	1753.47233184563	-0.0243594	0.0580523393258929	-0.419612	0.674769115215926	0.776326711597719	Non-sig
1330	BET1L	2872.41802885972	-0.00723903	0.0508111345196062	-0.142469	0.886709246973401	0.941414443039412	Non-sig
1331	BEX1	547.397163525816	-0.79842	0.251949730131735	-3.16897	0.00152982528552189	0.00475640054507134	Down
1332	BEX2	1512.64852774096	-0.213937	0.101816434264539	-2.1012	0.0356232694778225	0.0711772646956218	Non-sig
1333	BEX3	11014.0878059122	-0.292358	0.0808241772341312	-3.61722	0.000297788899243	0.00112805870810616	Non-sig
1334	BEX4	4000.71232664404	-0.218989	0.0735205141634323	-2.97861	0.00289557534204333	0.00830220198612456	Non-sig
1335	BEX5	266.409053093268	-0.430891	0.160978401744623	-2.6767	0.00743503846674863	0.0187318356986439	Non-sig
1336	BFAR	3896.1198690152	0.0130693367460366	0.0629417242214123	0.207641860907117	0.835508616371916	0.904202540406955	Non-sig
1337	BFSP1	98.3389053319964	-0.90701	0.119108524373979	-7.61498	2.63722093780905e-14	5.01790175606869e-13	Down
1338	BFSP2	14.0011329432676	0.172476937509276	0.193894661209551	0.889539384082741	0.373713266698134	0.494856313351248	Non-sig
1339	BGLAP	19.1168996751926	-0.504051	0.122439891254116	-4.11672	3.84295798792065e-05	0.000179526470112356	Down
1340	BGN	28324.4183370506	0.607797591146449	0.127877387296738	4.75297160815508	2.00448505080884e-06	1.26261595320873e-05	Up
1341	BHLHA15	241.831121371153	0.42000545760123	0.132458099561909	3.17085522886372	0.00151990870696248	0.00472809356803449	Non-sig
1342	BHLHA9	7.59954294283212	-0.70943	0.315349916961299	-2.24966	0.0244706529591264	0.0518598513997889	Non-sig
1343	BHLHB9	1.20647231463411	-0.35462	0.210883683701058	-1.68159	0.0926486621719236	0.1590461112685	Non-sig
1344	BHLHE22	34.4655153116466	1.99565697585071	0.195260918169009	10.2204629301362	1.60572197804927e-24	6.55307144639873e-23	Up
1345	BHLHE23	0.269615664070457	-0.736597	0.427011624183373	-1.725	0.0845266550650425	0.147318607465685	Non-sig
1346	BHLHE40	7498.28432655506	0.442861755169462	0.102715400561761	4.31154191822651	1.62120031479264e-05	8.27755214805119e-05	Non-sig
1347	BHLHE41	16864.0053510774	0.0144996321968223	0.126759420310518	0.114387018821189	0.908931003931336	0.958115386086196	Non-sig
1348	BHMT	13.7872192194011	-0.166294	0.224164812528813	-0.741839	0.458184850801522	0.579366091899995	Non-sig
1349	BHMT2	176.305848059313	-0.148863	0.194239415983636	-0.766387	0.443446077310656	0.565831881977151	Non-sig
1350	BICC1	693.886860759676	0.80667379480844	0.140166379486777	5.75511615383158	8.65822413944081e-09	8.39251948077762e-08	Up
1351	BICD1	4137.29688254494	-0.271547	0.0959943437532066	-2.82878	0.00467259598584366	0.0125892694870787	Non-sig
1352	BICD2	2097.52623224072	0.10907514913412	0.0559895785085961	1.94813306403751	0.0513990434485044	0.0970475723613691	Non-sig
1353	BICDL1	1146.64643722355	0.267220007987632	0.11743984762877	2.27537767957873	0.022883283164871	0.0489231709964262	Non-sig
1354	BICDL2	1022.21901678278	-0.0870367	0.0964369727499075	-0.902524	0.366778619094218	0.487744357801195	Non-sig
1355	BICRA	2614.68359590348	-0.0532683	0.0635111364735009	-0.838724	0.401624171270815	0.523051699939407	Non-sig
1356	BICRAL	2059.42571880223	-0.110967	0.07318182423827	-1.51632	0.129437717206656	0.210295656817846	Non-sig
1357	BID	2524.67170717036	0.299893438924433	0.0821931430739578	3.6486430340617	0.000263629112061489	0.00101204608799517	Non-sig
1358	BIK	941.980178078215	0.374448164361589	0.126885258317545	2.95107697558127	0.00316667987709326	0.00895022611863883	Non-sig
1359	BIN1	3509.15942192888	-0.253059	0.0925812317523062	-2.73337	0.00626895530794163	0.0162029953187062	Non-sig
1360	BIN2	405.889298242212	1.83480898221687	0.0960765089152655	19.0973735716716	2.6551159722353e-81	9.09351189941842e-79	Up
1361	BIN3	610.182355142624	-0.288962	0.0655583284902798	-4.40771	1.04469814574304e-05	5.58034939195524e-05	Non-sig
1362	BIRC3	1499.08336244421	0.522487648180393	0.152577390701408	3.42441069268838	0.000616134316423933	0.00213151477618872	Up
1363	BIRC5	3763.21128278962	0.141043207465389	0.104111931811823	1.35472663902075	0.175504667276793	0.269735153834029	Non-sig
1364	BIRC6	4481.74440566148	-0.0164135	0.0561975255844085	-0.292068	0.770234683405713	0.85501679155053	Non-sig
1365	BIRC7	26.0746296476154	0.155994451842998	0.208034741109702	0.749848083117706	0.453346205685657	0.57464427973232	Non-sig
1366	BIVM	711.149268263449	-0.307773	0.0781901628054769	-3.93621	8.27786242194024e-05	0.000359049970012491	Non-sig
1367	BLACAT1	1409.57971493758	-0.375549	0.127057311767468	-2.95575	0.0031191294633171	0.00884234833142548	Non-sig
1368	BLCAP	5205.43857079297	-0.0469313	0.0544723295035207	-0.861563	0.388928095846241	0.509785911012029	Non-sig
1369	BLID	1.00202532088452	-0.536656	0.28627290619141	-1.87463	0.0608437125750024	0.111951662019126	Non-sig
1370	BLK	30.813593052682	0.528722326289384	0.228903995630593	2.30979946345122	0.0208992590276253	0.0453137236141425	Up
1371	BLMH	1317.2231189166	-0.188204	0.0688589310036819	-2.73318	0.00627261706953497	0.0162100610080733	Non-sig
1372	BLNK	369.177629128267	0.565624204644617	0.108896047532875	5.19416652357249	2.05639016440756e-07	1.56509660138156e-06	Up
1373	BLOC1S1	1178.01067804275	-0.381192	0.100847068819645	-3.7799	0.000156892449022862	0.00063790512269142	Non-sig
1374	BLOC1S2	1499.71297005283	0.128935663506949	0.0577525783296073	2.23255	0.0255784690275513	0.053880742704322	Non-sig
1375	BLOC1S3	1261.84334091682	0.0488999799394523	0.0638266336283716	0.766137537883805	0.443594469448526	0.565938543412271	Non-sig
1376	BLOC1S4	1333.28804887444	-0.0132655	0.0620659407484912	-0.213733	0.830755248824555	0.900676676259606	Non-sig
1377	BLOC1S5	870.270368156046	-0.0955967	0.0657992820878461	-1.45285	0.14626443509027	0.232233514018884	Non-sig
1378	BLOC1S6	2185.20117029162	0.0368044854714324	0.054159700801705	0.679554815234019	0.496786388248055	0.616244762382134	Non-sig
1379	BLVRA	1805.93338745203	0.054867986709385	0.080176325956755	0.684341494258285	0.493759550731987	0.61340669079912	Non-sig
1380	BLVRB	3400.65118858557	0.445439577133278	0.104992595939118	4.24258085200195	2.20963895176599e-05	0.000108966017985591	Non-sig
1381	BLZF1	1405.77268396157	0.053674950154235	0.0475490670720317	1.12883287642475	0.258968340959628	0.369438093069408	Non-sig
1382	BMERB1	694.397299815776	-0.158346	0.135092849387171	-1.17213	0.241144785111153	0.349086355174582	Non-sig
1383	BMF	2162.83974916626	0.00354892690980067	0.106296044438729	0.0333871963772494	0.973365819782455	0.996263511083637	Non-sig
1384	BMI1	3063.04175258817	-0.110621	0.0785059575679395	-1.40908	0.158812782628986	0.248787701720224	Non-sig
1385	BMP1	3547.68182418396	0.163330087167984	0.0847762385389209	1.92660219399801	0.0540292250278308	0.101312772255622	Non-sig
1386	BMP10	0.458174524248364	-0.617764	0.354957914743654	-1.74039	0.0817911622682742	0.143308880664053	Non-sig
1387	BMP15	0.846037546135464	-1.85188	0.456488337186075	-4.05679	4.97519471057054e-05	0.000226306578149832	Down
1388	BMP2	108.416299354393	0.321173822581238	0.155812354690771	2.06128598222296	0.0392757647417794	0.0773688714046082	Non-sig
1389	BMP3	107.826946301152	0.0215865505028628	0.241249792252019	0.0894780065978777	0.928702031655767	0.970214000153903	Non-sig
1390	BMP4	763.997115133268	-0.0659728	0.156362757567598	-0.421921	0.673082584218297	0.7752033165331	Non-sig
1391	BMP5	5.47560158431708	-1.25066	0.348495111718662	-3.58875	0.000332269892130563	0.00124410679653688	Down
1392	BMP6	416.185653320781	-0.386313	0.159116279824317	-2.42786	0.015188018273899	0.034372779889893	Non-sig
1393	BMP7	6756.71597166283	-0.821783	0.184794851721076	-4.447	8.70773281748686e-06	4.75752171169981e-05	Down
1394	BMP8A	369.859838903039	0.0396040922801589	0.098315494855569	0.402826556875288	0.687075823018149	0.787064100253017	Non-sig
1395	BMP8B	388.96798770065	-0.0439047	0.122706904441349	-0.357801	0.720491889087062	0.81518537548152	Non-sig
1396	BMPER	52.9078497186697	0.298398748055838	0.166669644731553	1.79036049747664	0.0733959764401826	0.131124835888378	Non-sig
1397	BMPR1A	2745.95613404639	-0.239973	0.0611096416496374	-3.92693	8.6035752524422e-05	0.000371792797957467	Non-sig
1398	BMPR1B	1464.59518368518	-0.403287	0.11325084399805	-3.56101	0.000369436467094763	0.00136310662668868	Non-sig
1399	BMPR2	5738.17379589058	-0.025743	0.0601972769353555	-0.427644	0.668910146371702	0.771669871651445	Non-sig
1400	BMS1	2743.88876924967	-0.16391	0.0487877808686865	-3.35966	0.000780393948245407	0.00263251083314069	Non-sig
1401	BMT2	889.768059947705	0.0446348635503011	0.0625415421734825	0.713683449418141	0.475422942834889	0.595753823265442	Non-sig
1402	BMX	19.2470992853093	-0.260904	0.162480425757991	-1.60575	0.10832803622291	0.181363539605633	Non-sig
1403	BNC2	1425.49212924637	0.0966475866950119	0.125805046663871	0.768232986338277	0.442348779503958	0.564761796037983	Non-sig
1404	BNIP1	480.95973736506	-0.0143318	0.0676593528616015	-0.211823	0.832245235000067	0.901900205965143	Non-sig
1405	BNIP2	2514.30375819972	0.0930581963971995	0.0511585236082737	1.81901645774135	0.0689089192592493	0.124403428982877	Non-sig
1406	BNIP3	6119.83690607516	-0.24845	0.0984415576635361	-2.52383	0.0116084149872083	0.0273414488378596	Non-sig
1407	BNIP3L	5789.73129244596	-0.120638	0.0696635173475517	-1.73172	0.0833238583331693	0.145643733964322	Non-sig
1408	BNIP5	6.92398626412583	-0.315852	0.258904827423917	-1.21996	0.22248182181009	0.326974335848282	Non-sig
1409	BNIPL	1043.76692687312	-0.454977	0.190400376308635	-2.38958	0.0168677239838599	0.0376666498115676	Non-sig
1410	BOD1	3353.65217063179	-0.135084	0.0684470455592169	-1.97355	0.0484323676351736	0.0922337729484929	Non-sig
1411	BOD1L1	3025.74674257904	-0.128476	0.0649017334799417	-1.97955	0.0477543461718607	0.0911114325050673	Non-sig
1412	BOD1L2	1.10852808878561	0.415523330808926	0.261820670401308	1.58705319244668	0.112500597833687	0.187468798164568	Non-sig
1413	BOK	2069.00608170786	-0.0326041	0.09412453916258	-0.346393	0.729047501172903	0.822718737340668	Non-sig
1414	BOLA1	1199.38801484484	-0.131532	0.0828651328677416	-1.5873	0.112445540374459	0.18741281046953	Non-sig
1415	BOLA2-SMG1P6	4.54996931661516	-0.0454994	0.118209664560977	-0.384905	0.700308083416183	0.798712457919064	Non-sig
1416	BOLA2B	62.3722802684453	-0.101877	0.140334553149798	-0.725957	0.467865296958685	0.588835937300111	Non-sig
1417	BOLA3	499.316438033396	-0.117273	0.0859303416823718	-1.36474	0.172334724117364	0.265751798901563	Non-sig
1418	BOLL	17.5641768879521	-1.07689	0.154577878750985	-6.96666	3.24556614430999e-12	4.9295916384924e-11	Down
1419	BOP1	6644.97575426115	-0.067992	0.0797033311987883	-0.853063	0.393624262074117	0.514551338545772	Non-sig
1420	BORA	379.871610666232	-0.0948051	0.08346770812934	-1.13583	0.256027841114731	0.366260303091811	Non-sig
1421	BORCS5	813.926709613618	-0.216162	0.0699904492181732	-3.08844	0.00201208359323483	0.00603763341745968	Non-sig
1422	BORCS6	221.968495283327	0.24606055929055	0.0687722419980857	3.57790515681311	0.000346359078565146	0.00128692916938894	Non-sig
1423	BORCS7	903.002584182304	-0.266328	0.0645276707333279	-4.12735	3.66966217903413e-05	0.000172306422798896	Non-sig
1424	BORCS8	1059.34670643812	-0.0904395	0.076105013803329	-1.18835	0.234695043362325	0.341646664089485	Non-sig
1425	BORCS8-MEF2B	2.50448989164599	-0.21449	0.187845274192828	-1.14185	0.253518097318197	0.363414083369466	Non-sig
1426	BPGM	1395.80294017686	0.056819819735965	0.0691962865636527	0.82113972523218	0.411566684566772	0.533375521540868	Non-sig
1427	BPHL	992.318215526515	-0.178588	0.0713747017715878	-2.50212	0.0123450441408946	0.0287930145558827	Non-sig
1428	BPI	20.2016460999874	-0.736594	0.289543732559022	-2.54398	0.0109597286873143	0.0260765021081822	Down
1429	BPIFA1	0.375981550548288	-0.655751	0.579153883212578	-1.13226	0.257526751060495	0.367802106359253	Non-sig
1430	BPIFA2	16.8445714845759	-0.672366	0.216566610182994	-3.10466	0.00190497476212601	0.00575877365352285	Down
1431	BPIFA3	0.169029378316455	-0.0661269	0.604866994390977	-0.109325	0.912945002235597	0.960553765425759	Non-sig
1432	BPIFB1	50.3550338038003	0.238066117351692	0.232340169565047	1.02464467421783	0.305530877039809	0.422207897884046	Non-sig
1433	BPIFB2	12.2655580634687	-0.167822	0.25004085764398	-0.671176	0.502108176849374	0.621391775898259	Non-sig
1434	BPIFB3	58.9606803318484	-0.312976	0.278675509263354	-1.12308	0.261401494747132	0.372452884309337	Non-sig
1435	BPIFB6	0.845492257141359	-1.18422	0.434411008651134	-2.72603	0.00641012007253541	0.0165092254949832	Down
1436	BPNT1	2301.01568124195	-0.0149656	0.0678463979444567	-0.220581	0.82541854104104	0.896448775499835	Non-sig
1437	BPNT2	7694.2317244213	-0.0881846	0.0554457353748034	-1.59047	0.111729586655136	0.186379590307064	Non-sig
1438	BPTF	4945.13978451611	-0.178632	0.0607394062678502	-2.94096	0.00327201441948418	0.00921068104192268	Non-sig
1439	BPY2	0.00345087258690064	0.0416730334015851	3.09840999705424	0.013449812465492	0.989268925826401	0.999653383309531	Non-sig
1440	BPY2C	0.00173557331007895	0.0309867288200403	3.09841006194485	0.0100008482416915	0.992020610605629	0.999653383309531	Non-sig
1441	BRAF	2088.61496643107	-0.111962	0.0466472016223792	-2.40019	0.0163863791305852	0.0367279461406302	Non-sig
1442	BRAP	1712.87263881664	-0.155489	0.0473810734479145	-3.28166	0.00103196666971646	0.00335293188614908	Non-sig
1443	BRAT1	3855.39082786194	-0.271086	0.0641930339312398	-4.22298	2.41098067551319e-05	0.00011783044056852	Non-sig
1444	BRCA1	673.94147350164	-0.110343	0.116874152816843	-0.944114	0.345111438149132	0.464733751457165	Non-sig
1445	BRCC3	1929.74822336338	0.159722301754405	0.0682096196327173	2.34163894498236	0.0191992780994551	0.0421351665489613	Non-sig
1446	BRD1	1942.60122946482	0.00546886601335342	0.0599624905318368	0.0912047842717566	0.927329873501166	0.969524855717988	Non-sig
1447	BRD2	14157.4878263288	-0.0831396	0.0468038692064666	-1.77634	0.0756768393224626	0.134470737786923	Non-sig
1448	BRD3	3198.97872385672	-0.101206	0.0615184543004937	-1.64514	0.0999419367790577	0.169648766736618	Non-sig
1449	BRD3OS	2077.9336408498	-0.154831	0.0620714992032564	-2.4944	0.012617052127494	0.0293280661888189	Non-sig
1450	BRD7	3608.43812688657	-0.19366	0.0514427104138559	-3.76458	0.000166829180778369	0.000673291428062792	Non-sig
1451	BRD8	3758.35078977658	-0.178689	0.0577111050286604	-3.09626	0.00195978551651903	0.0059060686019734	Non-sig
1452	BRD9	2607.84693314473	-0.0392315	0.0608167457255204	-0.645077	0.518876973824479	0.637043937709439	Non-sig
1453	BRF1	2447.20269876111	-0.20536	0.0666132616163633	-3.08287	0.00205015976920662	0.00613817975466782	Non-sig
1454	BRF2	380.381070382493	-0.120792	0.0838871273523736	-1.43994	0.149884174974016	0.236861203679647	Non-sig
1455	BRI3	5979.44262945216	0.144488556987658	0.0729866576555898	1.97965712677887	0.0477420691528076	0.0910979595687229	Non-sig
1456	BRI3BP	2239.99882772269	-0.219245	0.0719498268591304	-3.0472	0.00230986972597031	0.00682104725334292	Non-sig
1457	BRINP1	79.7772685831385	0.201010253023035	0.237207883835911	0.847401232085879	0.396771517985073	0.517812918757119	Non-sig
1458	BRINP2	104.93146479629	-0.789515	0.243497549574771	-3.24239	0.00118529688342891	0.00379186459026608	Down
1459	BRINP3	1.69372540207148	0.54712720546374	0.372891773367285	1.46725469570722	0.142306782927263	0.227043531000228	Non-sig
1460	BRIX1	2469.40507384665	-0.185033	0.063045357757623	-2.93492	0.00333629187830037	0.0093539342276521	Non-sig
1461	BRK1	11372.5243076007	0.0245053111202881	0.0615802341660263	0.397941181162439	0.690673543283007	0.790033311492563	Non-sig
1462	BRME1	606.606777349962	-0.445884	0.110049983451043	-4.05165	5.08583668093117e-05	0.000230678549223123	Non-sig
1463	BRMS1	2113.65110373665	-0.00616616	0.058889038142834	-0.104708	0.916607375061619	0.962277979336537	Non-sig
1464	BRMS1L	571.886989111255	-0.144375	0.0603877102928118	-2.3908	0.0168118417636187	0.0375658743872494	Non-sig
1465	BROX	3604.1112737922	-0.0590234	0.0502514878116386	-1.17456	0.240170396405753	0.347820134351146	Non-sig
1466	BRPF3	5112.58483460966	0.0309769366907893	0.064975263302909	0.47674969082276	0.633540374069545	0.740897811587623	Non-sig
1467	BRS3	3.46830628603088	-0.646537	0.182684785119604	-3.53909	0.000401515851428336	0.00146537345944395	Down
1468	BRSK1	563.973621971967	-0.602853	0.117207929535234	-5.14345	2.69743237311099e-07	2.0083568312502e-06	Down
1469	BRSK2	160.479412600771	-0.483717	0.197710512844408	-2.44659	0.014421340616319	0.0328462063561408	Non-sig
1470	BRWD1	2825.7493521296	-0.107016	0.0571324048304914	-1.87312	0.0610515746486401	0.11226317026927	Non-sig
1471	BRWD3	1145.93076588184	-0.0839363	0.0621724963292362	-1.35006	0.176998032542657	0.271425691906458	Non-sig
1472	BSDC1	5989.12596852036	0.0256141850907357	0.0479390004953302	0.534307866790649	0.593128550371645	0.705301680804788	Non-sig
1473	BSN	519.748113833584	-0.921881	0.137826186716338	-6.68872	2.25126646700172e-11	3.12086280786659e-10	Down
1474	BSND	73.4090639901398	0.218686264365331	0.185696543107771	1.17765393316134	0.238934599152208	0.346335629267109	Non-sig
1475	BSPH1	0.121317618659652	0.113147080674905	1.32167876905428	0.085608608781593	0.931777554768769	0.972069434936755	Non-sig
1476	BSPRY	1248.41888007968	0.195423377918271	0.0950970430460819	2.05498900553168	0.0398800666545887	0.078303183931621	Non-sig
1477	BST1	566.68043991871	0.37805572279232	0.137525304670992	2.74899025816928	0.00597791628839825	0.0155636106438295	Non-sig
1478	BSX	0.145650266538896	-0.237853	0.731472453939424	-0.325171	0.745051799393591	0.835558252327952	Non-sig
1479	BTAF1	1616.77100905809	0.020019948044739	0.0677269370323597	0.295598013463587	0.767537090902287	0.85310992919824	Non-sig
1480	BTBD1	3760.19426306691	0.0523671305665868	0.0510721624679111	1.02535565435455	0.305195404376601	0.421882577401074	Non-sig
1481	BTBD10	1382.5438002443	0.0663277600105581	0.0544844498004853	1.21737046539777	0.223463294957234	0.328113094571117	Non-sig
1482	BTBD11	248.450354056858	-0.489914	0.166688978614369	-2.93909	0.00329178881776173	0.00925441417670113	Non-sig
1483	BTBD16	13.3828911671333	-0.678259	0.172259696288136	-3.93742	8.23620968961962e-05	0.000357687405889075	Down
1484	BTBD17	62.4153126434102	-3.28175	0.37417134357055	-8.7707	1.77555025275995e-18	5.01837156390908e-17	Down
1485	BTBD18	26.7598750172414	-0.216904	0.114656600147889	-1.89177	0.0585218773689062	0.108261134505686	Non-sig
1486	BTBD19	527.166991909949	-0.110245	0.126010943915642	-0.874884	0.381637073551253	0.502708131006347	Non-sig
1487	BTBD2	9224.09111332818	-0.0103895	0.0580804832367722	-0.17888	0.858031620833597	0.922007894254102	Non-sig
1488	BTBD3	2826.83794251433	-0.424274	0.0740765766629475	-5.72751	1.01915524656071e-08	9.81344249816759e-08	Non-sig
1489	BTBD7	2508.40867638094	0.0423403543378298	0.0586480981661639	0.721939085183455	0.470331929708725	0.591240576914163	Non-sig
1490	BTBD8	469.030831424471	-0.0908842	0.0712212929289327	-1.27608	0.201926404090073	0.302212538391473	Non-sig
1491	BTBD9	1474.69907925537	-0.230229	0.0666333716801094	-3.45516	0.000549959603604415	0.00192971964567262	Non-sig
1492	BTC	847.745975176072	0.324815570475842	0.141944515204183	2.2883277314985	0.0221184427267601	0.0476026169428682	Non-sig
1493	BTD	1309.94032887971	0.0581464031535663	0.0657666713353952	0.884131764203676	0.376625088013718	0.497843984587227	Non-sig
1494	BTF3	27603.4413647366	-0.235835	0.0741335297928332	-3.18122	0.00146655421452427	0.00458088384568946	Non-sig
1495	BTF3L4	6522.35438071469	0.0748269488012539	0.0580272240059852	1.28951453534182	0.197219266393798	0.296788914112213	Non-sig
1496	BTG1	5010.95008654369	0.0885894838378248	0.0601709746304366	1.47229597628976	0.140940969401785	0.225255367603713	Non-sig
1497	BTG2	8113.61506517043	-0.231305	0.102635280416449	-2.25366	0.0242178645595908	0.0513989599346747	Non-sig
1498	BTG3	5200.76709143202	0.021897343084178	0.0967068973605299	0.22643000325554	0.820866994603245	0.893394217380203	Non-sig
1499	BTG4	4.38948159381037	-1.72408	0.252570578527263	-6.82614	8.7231193392053e-12	1.26550436460049e-10	Down
1500	BTK	297.04913375915	2.00864195974543	0.0932895744070588	21.5312586911474	7.93490591466704e-103	2.30998336019149e-99	Up
1501	BTLA	55.7539482062053	-0.398525	0.135700026996667	-2.93681	0.00331611497937601	0.0093108150369331	Non-sig
1502	BTN2A1	1377.19498251333	0.102880488086688	0.0516085568693896	1.99347732871231	0.0462092036670266	0.0885697531495614	Non-sig
1503	BTN2A2	701.654816321128	0.276114012483944	0.0701993282118923	3.93328568117505	8.37925508423296e-05	0.000363087195624652	Non-sig
1504	BTN3A1	3245.06664113635	0.351206718133618	0.0797869744256436	4.4018051901557	1.07353927451649e-05	5.72565206350518e-05	Non-sig
1505	BTN3A2	3060.40436198605	0.353173736004597	0.090035855286521	3.92258989355621	8.76021922060637e-05	0.000377814195373658	Non-sig
1506	BTN3A3	2657.12055473536	0.385206738707297	0.0900598516111393	4.27723043971407	1.89232887767236e-05	9.47629257634836e-05	Non-sig
1507	BTNL2	6.6815487371744	-0.932827	0.229203472478252	-4.06987	4.70402539926442e-05	0.000215092177091496	Down
1508	BTNL3	4.99063756482771	0.446486516154274	0.284337402629065	1.57027008063636	0.11635229167269	0.192948398238573	Non-sig
1509	BTNL8	24.3068469979181	0.064065475960135	0.206765860895747	0.309845521318615	0.756678432900173	0.844746400835186	Non-sig
1510	BTNL9	1595.54354140307	-0.323581	0.164645250962911	-1.96532	0.0493767829413735	0.093705374580288	Non-sig
1511	BTRC	1330.60097019802	-0.0579836	0.0555075352986047	-1.04461	0.29620430742193	0.411959601699088	Non-sig
1512	BUB1	2531.80942005513	-0.0780595	0.0857163780469069	-0.910672	0.362468002733528	0.483263003110185	Non-sig
1513	BUB1B	1222.46313570054	-0.110741	0.0830077623729994	-1.3341	0.182170542238904	0.278071560018084	Non-sig
1514	BUB1B-PAK6	0.732067331116453	-0.182761	0.260678376349393	-0.701098	0.483241586472681	0.603288887348536	Non-sig
1515	BUB3	5966.62664865725	-0.111513	0.0533055031361493	-2.09196	0.0364425369564008	0.0725993491303586	Non-sig
1516	BUD13	1336.79311923926	-0.164584	0.0547768798897311	-3.00462	0.00265911421198053	0.0077166884766014	Non-sig
1517	BUD23	5897.74499611088	-0.221571	0.0573953834194762	-3.86043	0.000113188204109404	0.000474569937873012	Non-sig
1518	BUD31	3228.09222355873	-0.0633257	0.0632331186237832	-1.00146	0.316602425342929	0.434380218636787	Non-sig
1519	BVES	238.746863306776	-0.232938	0.171799655319161	-1.35587	0.175139967977618	0.26929311801629	Non-sig
1520	BYSL	1588.98853687318	-0.133374	0.0637526485884584	-2.09205	0.0364341573438826	0.0725981549538668	Non-sig
1521	BZW1	5497.84814517981	-0.0936695	0.0499829695909179	-1.87403	0.0609265633831434	0.112068690249933	Non-sig
1522	BZW2	4184.04692246962	-0.308457	0.0730537259154855	-4.22233	2.4179308897145e-05	0.000118071006012422	Non-sig
1523	C10orf105	6.02356654428726	-0.375004	0.188887870181108	-1.98533	0.0471081592674752	0.0900260632303053	Non-sig
1524	C10orf120	1.20186689554752	-0.726968	0.39766405121665	-1.8281	0.0675351281137845	0.122280095652895	Non-sig
1525	C10orf143	258.95569371249	0.0270617292479939	0.101058117924996	0.267783823839651	0.788865722845424	0.869619285638436	Non-sig
1526	C10orf53	7.56484287448363	-1.14393	0.213559327725678	-5.35648	8.48604951023791e-08	6.98190422964322e-07	Down
1527	C10orf62	4.38137179424737	-0.774905	0.183843776637348	-4.21502	2.49755527586069e-05	0.00012168702371955	Down
1528	C10orf67	60.8904714211613	-0.437729	0.176473809816548	-2.48042	0.0131228710585017	0.0303117149932358	Non-sig
1529	C10orf71	8.75864444054539	-1.18721	0.287613088398096	-4.12781	3.66234559143932e-05	0.000172055380434832	Down
1530	C10orf82	101.866578761503	-0.824056	0.19111644426052	-4.3118	1.61929495863893e-05	8.27172100270422e-05	Down
1531	C10orf88	591.523418607661	-0.121861	0.0477776414907889	-2.55058	0.0107543415208556	0.0256515203256568	Non-sig
1532	C10orf95	6.9912431778208	-0.434957	0.156961810268147	-2.7711	0.0055867518742013	0.0146698429023864	Non-sig
1533	C10orf99	173.556194607448	0.206194772753825	0.257848756393112	0.799673326480831	0.423900091015293	0.545956561699169	Non-sig
1534	C11orf1	1635.81612837577	-0.561484	0.0959379657855595	-5.85257	4.84031937216487e-09	4.90974787883878e-08	Down
1535	C11orf16	61.9468894227277	-1.63357	0.229736460386366	-7.11064	1.15505173721324e-12	1.85947361234136e-11	Down
1536	C11orf21	76.0396197567699	-0.165901	0.157408165647951	-1.05395	0.291903999982205	0.40750376979613	Non-sig
1537	C11orf24	3364.79368867346	0.189154804790637	0.0520934034978443	3.63107019487533	0.000282248397858803	0.00107431526811935	Non-sig
1538	C11orf42	8.06580014884404	-0.0703778	0.153834787234559	-0.457489	0.647319479561289	0.753079082822501	Non-sig
1539	C11orf45	311.239020102145	0.134429413604236	0.0892511392335554	1.50619269130511	0.132017715114889	0.213553753464693	Non-sig
1540	C11orf49	3390.01777148945	-0.330237	0.0570179391490787	-5.79182	6.96297881450789e-09	6.85969266514435e-08	Non-sig
1541	C11orf52	5.11384672234615	-0.117156	0.156528794650595	-0.748462	0.454181805914816	0.575536390301371	Non-sig
1542	C11orf54	1350.17675633372	-0.271768	0.0664515548226849	-4.08972	4.31901119876844e-05	0.000199418896666371	Non-sig
1543	C11orf58	8379.61544486942	-0.141301	0.0506686787629562	-2.78873	0.00529151973423101	0.0140019656412382	Non-sig
1544	C11orf65	53.1416702647385	-0.396162	0.0898048408472469	-4.41136	1.02721048126511e-05	5.50545734159486e-05	Non-sig
1545	C11orf68	4004.35452583784	0.0196938526138819	0.0529784004549436	0.371733620584316	0.710091190365457	0.806953418604522	Non-sig
1546	C11orf71	595.859070851292	-0.42734	0.0881741185371519	-4.84654	1.25631962478321e-06	8.25898941892674e-06	Non-sig
1547	C11orf80	1133.65883004728	0.323261084931922	0.067689805939317	4.77562434174685	1.79150552788823e-06	1.14455841461681e-05	Non-sig
1548	C11orf87	10.5116514047574	0.538390128075882	0.275489323486707	1.95430487563654	0.0506651726005851	0.0958276740459578	Non-sig
1549	C11orf91	6.5349590585901	0.0261764632307283	0.142740942076445	0.183384408495142	0.854496408637265	0.918717762505669	Non-sig
1550	C11orf94	14.0708920497146	-0.154605	0.120478126769914	-1.28326	0.199401519215215	0.29940435861553	Non-sig
1551	C11orf95	1997.15755343837	-0.295094	0.0746328267672111	-3.95394	7.68743494661854e-05	0.00033763245213122	Non-sig
1552	C11orf96	1042.88258224083	0.865578160850016	0.148064559127126	5.84595102266737	5.03682238068998e-09	5.10314248976286e-08	Up
1553	C11orf97	21.8661595561057	-2.3822	0.312729885684386	-7.61744	2.58758537474963e-14	4.93420892366287e-13	Down
1554	C11orf98	1.89730118625996	-0.189574	0.171940112387267	-1.10256	0.27021991623692	0.38282656550842	Non-sig
1555	C12orf29	928.601833096332	-0.0896739	0.0616534116873114	-1.45448	0.145812387019524	0.231663176648173	Non-sig
1556	C12orf4	1079.5737265525	0.0836935549044388	0.0612013122208021	1.3675124252645	0.171464745341223	0.264831082047497	Non-sig
1557	C12orf40	0.818869643191474	0.756173778766308	0.357417502538656	2.11565962325677	0.0343737669423196	0.0690598789028637	Non-sig
1558	C12orf42	12.8110868933521	-0.666517	0.22157086113539	-3.00814	0.00262850006495078	0.00763799877466232	Down
1559	C12orf43	1021.05007103723	-0.211862	0.0550730642374894	-3.84692	0.000119610379512311	0.000498148426070945	Non-sig
1560	C12orf45	1040.41211488529	-0.224395	0.072726763972031	-3.08545	0.00203244137069888	0.0060924409510893	Non-sig
1561	C12orf50	2.86429846281714	-0.770009	0.185584832810253	-4.1491	3.33792245202219e-05	0.00015860579833915	Down
1562	C12orf54	5.7961240503299	0.0934763242467337	0.150991821341738	0.619082036471165	0.535862316607507	0.652440198256191	Non-sig
1563	C12orf56	306.145899596677	-0.336024	0.131160463726352	-2.56193	0.0104093002556822	0.0249374910939515	Non-sig
1564	C12orf57	3091.61874716825	-0.14899	0.106693647750486	-1.39643	0.162586487259286	0.253517065966609	Non-sig
1565	C12orf60	125.64221013371	-0.504219	0.0924186522253763	-5.45581	4.87492369716658e-08	4.1658655684153e-07	Down
1566	C12orf66	861.648969276739	-0.228198	0.060575798811529	-3.76715	0.000165123936413385	0.000667334520437897	Non-sig
1567	C12orf73	740.692007303278	-0.299544	0.0705740015761141	-4.24439	2.19187758274798e-05	0.000108181762469225	Non-sig
1568	C12orf75	2171.79135299705	-0.574212	0.108032260468908	-5.31519	1.06544709261852e-07	8.56821563847503e-07	Down
1569	C12orf76	651.934616302678	-0.330198	0.0642640665880623	-5.13814	2.77476458568919e-07	2.05978805857344e-06	Non-sig
1570	C13orf42	1.90266884334326	-0.0867344	0.26955654574061	-0.321767	0.747629232084635	0.837051458036172	Non-sig
1571	C13orf46	91.6641138076926	-0.252961	0.179572611120505	-1.40868	0.158928617446632	0.248936879321987	Non-sig
1572	C14orf119	3369.98318234161	-0.0291251	0.068564065662997	-0.424787	0.670992091718064	0.773407606311167	Non-sig
1573	C14orf132	1294.22766388724	-0.373602	0.136030663757638	-2.74645	0.00602435017880542	0.0156751563493512	Non-sig
1574	C14orf180	4.29066465183676	1.51133737906188	0.348076270008882	4.34197188743522	1.41209604915068e-05	7.3364311988444e-05	Up
1575	C14orf28	271.564856525087	0.0772384681572194	0.0635383867610948	1.21561896822526	0.224130105018064	0.32892627662162	Non-sig
1576	C14orf39	11.7722612333361	-1.06669	0.326798584361238	-3.26407	0.00109825318524959	0.0035458758570711	Down
1577	C14orf93	661.737880158261	-0.387827	0.0546868435043377	-7.09179	1.32390314184374e-12	2.11376747519056e-11	Non-sig
1578	C15orf39	7228.99177756172	0.207563105681036	0.071199949472186	2.91521422725334	0.00355444463712388	0.00990831223693628	Non-sig
1579	C15orf40	1126.9337770452	-0.0534984	0.0636250278072253	-0.840838	0.400438560049879	0.521703012610341	Non-sig
1580	C15orf48	354.453477249601	1.07795582389129	0.16592226456632	6.49675211888411	8.20725228582896e-11	1.07382828222153e-09	Up
1581	C15orf61	488.137803213306	-0.145012	0.0827111988359234	-1.75324	0.0795616722781766	0.140006420479842	Non-sig
1582	C15orf62	163.754883937064	-0.253467	0.114954929566718	-2.20492	0.0274596283978495	0.0572730773528326	Non-sig
1583	C15orf65	167.728206773715	-0.477702	0.0903961728747796	-5.28454	1.26020854930642e-07	9.99185779879042e-07	Non-sig
1584	C16orf46	2.84213463277779	-0.5943	0.13874669019338	-4.28334	1.84106840751938e-05	9.24610174644653e-05	Down
1585	C16orf54	99.5497808449198	1.32689576995051	0.13435480229144	9.87605762741725	5.28722253544209e-23	2.01641738049273e-21	Up
1586	C16orf70	1204.99576676847	-0.00567148	0.0589938451945646	-0.0961368	0.92341188794774	0.966690766963331	Non-sig
1587	C16orf71	170.672599371759	-0.626094	0.112006146456398	-5.58982	2.27309953756043e-08	2.05402119102783e-07	Down
1588	C16orf72	2763.86605859999	-0.0110204	0.0493202963382546	-0.223446	0.823188452892213	0.895077365066948	Non-sig
1589	C16orf74	82.5292343825583	-0.522358	0.147722761878224	-3.53607	0.000406123566057672	0.00147848276955593	Down
1590	C16orf78	0.312649212066281	-0.965625	0.498014785427728	-1.93895	0.0525075442782972	0.0987668830399544	Non-sig
1591	C16orf86	74.2342852745221	0.0898068936863785	0.087173077153238	1.03021364645085	0.302909725086265	0.419521239395614	Non-sig
1592	C16orf87	544.934018409084	-0.140233	0.0671890596659891	-2.08714	0.0368750723125852	0.0733261484612848	Non-sig
1593	C16orf89	155.669182774875	-0.629149	0.205238136665275	-3.06546	0.00217336391893066	0.0064616421399084	Down
1594	C16orf90	4.2413203701838	-0.448643	0.15108193834419	-2.96954	0.00298248347231489	0.00851226124361505	Non-sig
1595	C16orf91	820.657060147609	-0.147585	0.0739906998512666	-1.99465	0.0460815165842817	0.0883929112868052	Non-sig
1596	C16orf95	38.1301615843472	-0.263541	0.0742094974633422	-3.55131	0.000383324387423583	0.00140721460175026	Non-sig
1597	C17orf100	336.591964838095	-0.239652	0.0832070052673976	-2.88019	0.00397435187015422	0.0109357284366704	Non-sig
1598	C17orf107	51.1643364579797	0.268644592435351	0.109310253365928	2.45763397451868	0.013985563457757	0.0320416889974608	Non-sig
1599	C17orf113	203.033708975977	-0.333646	0.0810915928258744	-4.11443	3.88133052450245e-05	0.000181076923802042	Non-sig
1600	C17orf114	78.1791779170887	-0.225775	0.133542846865037	-1.69066	0.0909021175368943	0.156493917506104	Non-sig
1601	C17orf49	32.9020093212506	0.0315231641433127	0.0899971953517315	0.350268294696432	0.726137357114649	0.820244533190298	Non-sig
1602	C17orf50	14.7754761643876	-1.10557	0.152907605096192	-7.23035	4.81768230933571e-13	8.14622041598904e-12	Down
1603	C17orf58	1077.51939961942	0.00610771065521167	0.0806083045488475	0.0757702409124668	0.939601892354524	0.977255344394216	Non-sig
1604	C17orf64	9.06053867470012	0.283781794760134	0.218713245291035	1.29750621359266	0.194457068569658	0.293390482569423	Non-sig
1605	C17orf67	285.308591969918	-0.280015	0.0803297378840961	-3.48582	0.00049063384076019	0.00174326714738776	Non-sig
1606	C17orf75	862.704738066423	-0.279007	0.0652008470730336	-4.27919	1.87578616635646e-05	9.40693567836587e-05	Non-sig
1607	C17orf78	7.62630996079411	-0.373549	0.135205906824259	-2.76282	0.0057304682417847	0.0149841450268343	Non-sig
1608	C17orf97	595.27946107835	-0.648525	0.0991580510227591	-6.54032	6.13889211393575e-11	8.15422270373504e-10	Down
1609	C17orf98	2.48415969416351	-0.323767	0.244039764099815	-1.3267	0.1846092786452	0.281228874070793	Non-sig
1610	C17orf99	22.8417083920503	0.615129725467684	0.18654233044399	3.29753425940167	0.000975377747293235	0.00319402383051574	Up
1611	C18orf21	776.764861069156	-0.12437	0.0763563417564468	-1.62881	0.103352686521856	0.174488824229389	Non-sig
1612	C18orf25	2374.68908043537	0.461767697795071	0.0757908792854783	6.09265523963313	1.11053062664892e-09	1.25065367219063e-08	Non-sig
1613	C18orf32	225.282003479501	0.17753963287881	0.078388722058422	2.26486193698237	0.0235211531774488	0.0501090355592753	Non-sig
1614	C18orf54	430.098511360797	-0.162626	0.0783096305530411	-2.07671	0.0378283314214546	0.074990211856314	Non-sig
1615	C18orf63	0.133806348638119	-0.184869	0.639379085621524	-0.289138	0.772475735058132	0.856633462272896	Non-sig
1616	C19orf18	28.6387710961124	-0.392589	0.130672016793059	-3.00438	0.00266118625450885	0.00772141865573192	Non-sig
1617	C19orf25	1259.92236294286	0.113504457183112	0.0650055577601319	1.74607312196196	0.0807982465860538	0.141882134075822	Non-sig
1618	C19orf38	144.555286821884	0.620013210396312	0.116020891432881	5.34397902601009	9.09280940224489e-08	7.43906800135885e-07	Up
1619	C19orf44	635.278486514071	-0.579318	0.0814598121816067	-7.1117	1.14618874296016e-12	1.84861299845661e-11	Down
1620	C19orf53	11556.458902646	-0.351935	0.0967534945017023	-3.63744	0.000275363106656616	0.00105292630997616	Non-sig
1621	C19orf54	1856.31391147797	-0.269559	0.0817632171759091	-3.29682	0.000977863867540321	0.00320036503172696	Non-sig
1622	C19orf67	22.5854687968266	-0.396263	0.144967312767641	-2.73346	0.00626718968847359	0.0162008291088602	Non-sig
1623	C19orf73	74.477556324054	-0.252112	0.105800853604928	-2.38289	0.0171773251953927	0.0382406753999394	Non-sig
1624	C19orf81	202.401463707916	-0.348363	0.122905606525503	-2.8344	0.00459121377626756	0.0124006078599143	Non-sig
1625	C19orf84	125.529030859244	-0.654805	0.17532135786563	-3.73488	0.000187802893133653	0.000750652891159157	Down
1626	C1D	2055.28815418126	0.00139618132315133	0.057173025164107	0.0244202807030726	0.980517371487064	0.999653383309531	Non-sig
1627	C1GALT1	1959.13450416781	-0.0651754	0.0712665802299192	-0.91453	0.360438379866006	0.481291734662452	Non-sig
1628	C1GALT1C1	1869.99197766817	0.184475991671587	0.0615912751445341	2.99516435142289	0.00274297002252223	0.00792973475395494	Non-sig
1629	C1GALT1C1L	156.789188039425	-0.669104	0.11950562208742	-5.59893	2.15678155660251e-08	1.9590485412988e-07	Down
1630	C1QA	8117.29682841801	1.99430265382286	0.111314499691122	17.9159288264933	8.85782045012756e-72	1.84189940240926e-69	Up
1631	C1QB	13848.0712548828	2.11536634891899	0.113432773627458	18.6486346165385	1.29543465187562e-77	3.3772174722853e-75	Up
1632	C1QBP	6993.00609603317	-0.116391	0.077047043230581	-1.51065	0.130877221165748	0.212120029556241	Non-sig
1633	C1QC	13366.2165733766	2.0481649342295	0.108172157938596	18.9343078039743	5.94924562274762e-80	1.79164609125056e-77	Up
1634	C1QL1	700.85634182851	-0.455559	0.186435864649342	-2.44351	0.0145450141425533	0.033106302062546	Non-sig
1635	C1QL2	17.0051449054246	0.78924201672226	0.246475424340565	3.20211241682145	0.00136423747395573	0.00430439594609552	Up
1636	C1QL3	40.3298223691154	0.0198289131392763	0.146379448494349	0.135462411856551	0.892246281271041	0.945454124906653	Non-sig
1637	C1QL4	536.97477404191	-1.20409	0.22346945641863	-5.38817	7.11782791448379e-08	5.92880782938905e-07	Down
1638	C1QTNF1	1886.03556798423	0.778793167216716	0.1226613712608	6.34913142753692	2.16533986497363e-10	2.66915959220144e-09	Up
1639	C1QTNF12	223.566868049514	-0.451663	0.155380007657807	-2.90683	0.00365115729477373	0.0101540552942553	Non-sig
1640	C1QTNF2	58.9626775302447	0.262352541627534	0.130818323784577	2.00547242953181	0.0449125653242361	0.0865212064098855	Non-sig
1641	C1QTNF3	687.782334707125	0.408452627852869	0.153626515770404	2.65873782142729	0.00784339723803667	0.0195967128532093	Non-sig
1642	C1QTNF3-AMACR	2.08402083812171	-0.149954	0.164515690441792	-0.911491	0.362036965108696	0.482872607632376	Non-sig
1643	C1QTNF4	236.198600039288	-0.540336	0.170004554248567	-3.17836	0.00148111058619554	0.00462056771014064	Down
1644	C1QTNF5	3.71644357422107	0.529361353771093	0.175596778735808	3.01464159867954	0.00257283083153384	0.00749993927476661	Up
1645	C1QTNF6	1611.48798346854	0.50454921773285	0.116864544212771	4.31738489318228	1.57888699154027e-05	8.11316455393088e-05	Up
1646	C1QTNF7	198.11495651728	0.308160759866399	0.149745951533623	2.05789042515253	0.0396006530747683	0.0779034358888363	Non-sig
1647	C1QTNF8	1.4897831675195	-1.01507	0.396642941321246	-2.55916	0.0104926753187667	0.0251062410675203	Down
1648	C1QTNF9	15.5894648731787	-0.37102	0.210958502654232	-1.75874	0.0786222882451591	0.138688700139183	Non-sig
1649	C1QTNF9B	5.30590981614955	-1.21193	0.20633160706588	-5.8737	4.26179947954365e-09	4.3685945721355e-08	Down
1650	C1R	11369.0510754477	0.740687415947582	0.0987279907272089	7.50230416411637	6.27056572081738e-14	1.15171368502121e-12	Up
1651	C1S	14060.328503068	1.0965981829817	0.115898513035698	9.46171054536254	3.02946183218469e-21	1.06043306258056e-19	Up
1652	C1orf100	8.83756028523925	-0.231589	0.13897808319381	-1.66637	0.0956389404128372	0.163480484592143	Non-sig
1653	C1orf105	6.65662560371958	0.421704213533635	0.201710418111055	2.09064171044185	0.0365601937889132	0.072807764782915	Non-sig
1654	C1orf112	587.135252278571	-0.04334	0.0692061759121465	-0.626245	0.531154421243002	0.648108576727315	Non-sig
1655	C1orf115	947.574008209399	-0.220858	0.106565363662584	-2.07252	0.0382173477422979	0.0756421997750387	Non-sig
1656	C1orf116	1821.57234888756	0.685554315011784	0.163290287778019	4.19837777457864	2.68833888004976e-05	0.000130291940116063	Up
1657	C1orf122	3900.94725960706	0.0126908969393359	0.0916569056277199	0.138460892307255	0.889876175278816	0.94381511293822	Non-sig
1658	C1orf127	25.098402656527	0.372898158878253	0.123464625243261	3.02028340622698	0.00252538260256989	0.00738380614648281	Non-sig
1659	C1orf131	952.807974782642	-0.300873	0.0521640603873771	-5.76782	8.03049499360343e-09	7.81876566629159e-08	Non-sig
1660	C1orf146	5.08468025084222	-0.244002	0.139458677766823	-1.74964	0.0801807526596916	0.140953825151654	Non-sig
1661	C1orf158	144.701274331209	-1.96391	0.244691841393006	-8.02605	1.00660497854545e-15	2.25704353790159e-14	Down
1662	C1orf159	1597.14404900488	-0.0829982	0.0717946257975462	-1.15605	0.247660843968361	0.356656934751039	Non-sig
1663	C1orf162	1266.11376339428	1.40482478039701	0.0876517336474762	16.0273473431458	8.23225840374106e-58	1.04958290173829e-55	Up
1664	C1orf167	6.92791245006862	-0.5462	0.19810600867777	-2.75711	0.00583151824773392	0.0152210294729779	Down
1665	C1orf185	1.09330866023125	0.200369892769721	0.368954343704924	0.543075034048034	0.587078141298209	0.699631158767539	Non-sig
1666	C1orf189	30.5151259787058	-2.14186	0.208405986198468	-10.2773	8.9160392870973e-25	3.68171296046639e-23	Down
1667	C1orf194	453.916248057906	-1.79515	0.223838879821917	-8.01985	1.05878151447909e-15	2.36190762623324e-14	Down
1668	C1orf198	6074.98096344862	-0.212564	0.0661851846358281	-3.21165	0.00131975763539833	0.00418066859222028	Non-sig
1669	C1orf21	1845.71140458151	-0.0450883	0.120934008196191	-0.372834	0.709272078187717	0.806408604420025	Non-sig
1670	C1orf210	1686.0886583803	0.0711332068310373	0.0863823228751668	0.823469483841429	0.410241063865112	0.532012819253985	Non-sig
1671	C1orf216	885.219650556785	0.0332744479080186	0.0663347249538292	0.501614319365589	0.615938844817961	0.725933503154763	Non-sig
1672	C1orf226	1137.05316483137	-0.344661	0.0847042726604319	-4.06899	4.72171767859605e-05	0.000215788180774561	Non-sig
1673	C1orf232	5.63117098276768	-0.721862	0.233096934012736	-3.09683	0.00195600328732765	0.00589568756164833	Down
1674	C1orf35	1765.87000012629	-0.356068	0.0604546923349408	-5.88984	3.86576790757588e-09	3.98838559017294e-08	Non-sig
1675	C1orf43	15428.0778723377	0.0474006623535718	0.0549617222955088	0.862430440201929	0.388450695664579	0.509240572104907	Non-sig
1676	C1orf50	136.29000951185	-0.0324785	0.074929764235555	-0.433453	0.664685699880893	0.768396096111382	Non-sig
1677	C1orf52	1062.54222564445	-0.0428	0.054700473353073	-0.782443	0.433954182683777	0.556443819478604	Non-sig
1678	C1orf53	299.749982145034	-0.359137	0.107127715642827	-3.35242	0.000801092918379084	0.00269764603919943	Non-sig
1679	C1orf54	266.478124977696	0.454086902323454	0.0868569437856359	5.22798618662138	1.71366310273596e-07	1.32503556509469e-06	Non-sig
1680	C1orf56	1146.22437604931	-0.242296	0.0810302251381705	-2.99019	0.00278805788291885	0.00804144766197878	Non-sig
1681	C1orf68	0.0531247885921201	0.0987597590894388	1.64014600184922	0.0602140047154888	0.951985191804384	0.983885298240794	Non-sig
1682	C1orf74	328.248855775878	-0.26328	0.0626228320812347	-4.20422	2.61989543306983e-05	0.000127285356965243	Non-sig
1683	C1orf87	69.2091325689739	-1.76106	0.258092335576783	-6.82339	8.8917369262836e-12	1.28782727107293e-10	Down
1684	C1orf94	8.49578554956995	0.430086652956661	0.280947218861729	1.53084502740116	0.125807698212243	0.205433135779338	Non-sig
1685	C2	2132.75749989508	0.544765797643921	0.123706613607857	4.40369178135293	1.06424116291816e-05	5.6777948664299e-05	Up
1686	C20orf141	4.83837719830156	-0.758579	0.230008518542166	-3.29805	0.000973590212846585	0.00318936613799537	Down
1687	C20orf144	37.6564137911003	-0.246036	0.0945387695212205	-2.60249	0.00925498722139552	0.0225809277547305	Non-sig
1688	C20orf173	1.54475614132381	-0.134684	0.233541156865727	-0.576705	0.564138475622284	0.679008189751781	Non-sig
1689	C20orf202	16.4909961696737	-0.130707	0.121750684143144	-1.07356	0.28301951651128	0.397451511087194	Non-sig
1690	C20orf203	15.6586757495213	-0.840193	0.18616275430248	-4.51322	6.38511090166725e-06	3.59306482343498e-05	Down
1691	C20orf27	5118.54362291501	-0.287865	0.0822363853622883	-3.50046	0.000464449266194339	0.00166070324106786	Non-sig
1692	C20orf85	659.233260110123	-2.20833	0.314465379117784	-7.0225	2.17937570933488e-12	3.39885317097789e-11	Down
1693	C20orf96	1750.5338020759	-0.667918	0.086774279800299	-7.69719	1.3908941431083e-14	2.74516926527376e-13	Down
1694	C21orf58	1088.16956673344	-0.491113	0.0978652549421379	-5.01825	5.21434540930454e-07	3.66662525218689e-06	Non-sig
1695	C21orf62	23.7219380989786	-0.384669	0.202339654862721	-1.9011	0.0572883068844211	0.106380607067946	Non-sig
1696	C21orf91	1707.50368408694	0.0452664092520831	0.0746953420031379	0.606013816098218	0.544505578778901	0.660569752715062	Non-sig
1697	C22orf15	48.0140688497231	-1.06803	0.165728048234275	-6.44448	1.15995752194453e-10	1.48649875537822e-09	Down
1698	C22orf23	61.8006291706314	-0.511364	0.0976821065936986	-5.23498	1.6500182558967e-07	1.27978991455363e-06	Down
1699	C22orf39	959.697173850314	-0.123016	0.0687912735956613	-1.78825	0.0737361523716654	0.131638325171288	Non-sig
1700	C22orf42	1.2795057502047	-0.743796	0.300295643503214	-2.47688	0.01325369161503	0.0305742884990058	Down
1701	C2CD2	1643.12293208541	0.210088290333997	0.0716065691861418	2.93392481614181	0.00334705273109475	0.00937958768715418	Non-sig
1702	C2CD2L	1440.01590220085	0.149512542706229	0.0752465874145925	1.98696775286894	0.0469259704879329	0.0897171548284505	Non-sig
1703	C2CD4A	81.0300496917975	0.342938617677621	0.222076970754343	1.54423313913523	0.122531863380155	0.201133733451854	Non-sig
1704	C2CD4B	429.781980553348	0.217175896325127	0.194936183633639	1.11408714522331	0.265241802829581	0.376818102482659	Non-sig
1705	C2CD4C	52.2319121992432	-0.352229	0.222348860281604	-1.58413	0.113165066088329	0.188324524520279	Non-sig
1706	C2CD4D	149.467535853389	-0.30116	0.099917897384283	-3.01407	0.00257767653196329	0.00751155755485531	Non-sig
1707	C2CD6	110.276110846572	-0.620774	0.163250723612739	-3.80258	0.000143195320868197	0.000587134429484696	Down
1708	C2orf15	464.055965797099	-0.58402	0.0702763244925433	-8.31034	9.54278114105754e-17	2.31827201934426e-15	Down
1709	C2orf16	244.382572068115	-0.388377	0.0940793507993928	-4.12818	3.65642259459725e-05	0.000171823334570433	Non-sig
1710	C2orf42	995.238340042148	-0.194337	0.0433304272388413	-4.485	7.29148761821548e-06	4.0470420790394e-05	Non-sig
1711	C2orf49	1804.70434559868	-0.109592	0.0443653175095249	-2.47021	0.0135033501440472	0.0310918820150373	Non-sig
1712	C2orf50	394.484849099657	-1.15615	0.138353505185778	-8.35646	6.46260127831751e-17	1.58320135383411e-15	Down
1713	C2orf66	31.7641871436306	0.0187412688725033	0.179370457117508	0.104483587619034	0.916785592170371	0.962349395338934	Non-sig
1714	C2orf68	3916.06708274454	-0.257682	0.0513336141261387	-5.01976	5.17359701570651e-07	3.64090326645228e-06	Non-sig
1715	C2orf69	1260.76071861043	-0.079558	0.057181396110879	-1.39133	0.164126608494679	0.255553527418127	Non-sig
1716	C2orf72	113.248830889823	-1.00697	0.180710627983589	-5.57228	2.51425554515294e-08	2.24982077905668e-07	Down
1717	C2orf73	46.2470905633051	-1.55697	0.175275340486834	-8.88301	6.50754408690266e-19	1.90079051113593e-17	Down
1718	C2orf76	640.531229128566	-0.167465	0.0708521423229384	-2.36359	0.0180987726703616	0.0400724125026247	Non-sig
1719	C2orf78	0.842060114976512	0.138895341613487	0.409371755934117	0.339289019332933	0.734392013887645	0.826912648819643	Non-sig
1720	C2orf80	3.03877112645066	-1.02457	0.242352492669114	-4.2276	2.36199221804078e-05	0.000115597977227566	Down
1721	C2orf88	5450.78940100052	-0.242253	0.179538332682473	-1.34931	0.177237325570843	0.271704788989461	Non-sig
1722	C2orf92	185.949296740086	-0.434912	0.111996553853685	-3.88326	0.000103065872142285	0.000435977763127853	Non-sig
1723	C3	129164.85311261	0.696562792855449	0.155004025816488	4.49383678382731	6.99512507134083e-06	3.89616867414255e-05	Up
1724	C3AR1	1001.29607620107	2.07745045796373	0.100085519884932	20.7568	1.0652469717515e-95	9.79298360820185e-93	Up
1725	C3orf14	576.744185688844	0.122052544914168	0.118621423353512	1.02892497378345	0.303514931873657	0.420219983753739	Non-sig
1726	C3orf18	461.113775286115	-0.263255	0.0743467177839857	-3.54091	0.000398744727859893	0.0014567818785879	Non-sig
1727	C3orf20	10.4807791562981	-0.185302	0.139262506311313	-1.3306	0.183321857657711	0.279487028690516	Non-sig
1728	C3orf22	4.9938761210703	-0.619879	0.208416746527571	-2.97423	0.00293724788957877	0.00840100030903428	Down
1729	C3orf33	90.8434717924096	-0.29966	0.0905490967382136	-3.30937	0.000935065038541861	0.00308248458424695	Non-sig
1730	C3orf38	1667.09475374841	0.0543606237171338	0.0516287305548818	1.05291420363993	0.292380315720164	0.408005670263171	Non-sig
1731	C3orf49	12.3424348136268	-0.0935809	0.102942084706132	-0.909063	0.36331661896635	0.484098816346422	Non-sig
1732	C3orf52	119.012138271927	-0.0461875	0.11220648799144	-0.411629	0.68061112906907	0.781696237598569	Non-sig
1733	C3orf56	0.388239702370842	0.736942393691966	0.529149683642322	1.3926917401128	0.16371302744033	0.255000486026418	Non-sig
1734	C3orf62	345.279232249023	-0.181712	0.0655823386447966	-2.77075	0.00559269241009057	0.0146788216870101	Non-sig
1735	C3orf70	134.231576425238	0.138263559846574	0.127306889519701	1.08606502262532	0.277450225770893	0.391045194346823	Non-sig
1736	C3orf84	1.14295099359019	-0.239043	0.261519332594526	-0.914056	0.360687602941725	0.481477291599779	Non-sig
1737	C3orf85	0.506541790495795	-0.43483	0.470899947005106	-0.923402	0.355797808989024	0.476479362846836	Non-sig
1738	C4A	2353.12901403386	0.714875585841328	0.174670019747889	4.09272058750063	4.26341341545994e-05	0.000197279898726251	Up
1739	C4B	2559.0160645606	0.40541868912889	0.167582142098293	2.41922369563158	0.015553672021175	0.0351178110415142	Non-sig
1740	C4BPA	63.415099632236	0.571994830460603	0.232811567961375	2.45690038286887	0.0140141541238732	0.0320987713193934	Up
1741	C4BPB	17.7156956371127	-0.149834	0.197838270179244	-0.757357	0.448836264353913	0.570584944141761	Non-sig
1742	C4orf17	0.849564733395823	0.430731166807622	0.333974705940485	1.28971194268939	0.19715069147564	0.296736848600173	Non-sig
1743	C4orf19	494.141367366773	-0.199908	0.142820106946238	-1.39972	0.16159724789554	0.252312427727845	Non-sig
1744	C4orf3	5663.28054722793	0.0522073555840337	0.0751799696182068	0.694431719634406	0.487411507296306	0.607377955193307	Non-sig
1745	C4orf33	608.057304919417	0.0373124038987507	0.0844571869074475	0.441790749431893	0.658640633176692	0.763250576507482	Non-sig
1746	C4orf36	6.37249328425361	-0.127093	0.147701873007022	-0.86047	0.389530280529548	0.510307163429807	Non-sig
1747	C4orf45	3.17317	-0.769399	0.207951075930923	-3.69991	0.000215679098942654	0.00084810149059688	Down
1748	C4orf46	1109.9609155355	0.0342488756466682	0.0723518252928113	0.473365744513858	0.635952264704555	0.743071657475045	Non-sig
1749	C4orf50	15.4327120580988	-0.410145	0.158124718111932	-2.59381	0.00949197697280128	0.0230670682395492	Non-sig
1750	C4orf51	7.71455768843552	-0.0780647	0.172173458381047	-0.453407	0.650255438573208	0.755639128837617	Non-sig
1751	C5	199.439438658333	-0.446168	0.119280633536908	-3.74049	0.000183663504096297	0.000735454017893173	Non-sig
1752	C5AR1	1092.07120615607	1.42350926358648	0.0984495610299883	14.4592748682025	2.19093832163652e-47	1.99318331583464e-45	Up
1753	C5AR2	67.3090618623308	0.584196045153589	0.115543794835649	5.05605728100377	4.28012825398213e-07	3.06523166102115e-06	Up
1754	C5orf15	6512.90239378812	-4.82356e-06	0.0561099810879262	-8.59661e-05	0.999931408949106	0.999931408949106	Non-sig
1755	C5orf22	2518.67532950828	-0.0688489	0.0563781369314456	-1.2212	0.222010961666671	0.326392178051658	Non-sig
1756	C5orf24	3665.93368741621	-0.106937	0.0560257548207661	-1.90872	0.0562988071581545	0.104837021815723	Non-sig
1757	C5orf34	380.700882697504	-0.252695	0.0845578777367599	-2.98843	0.00280415940964523	0.00807901283078834	Non-sig
1758	C5orf46	66.7354732016297	1.76729712838209	0.229024016564117	7.71664541953104	1.19431300066075e-14	2.38684956321983e-13	Up
1759	C5orf47	4.28669084796992	-0.438723	0.18763825408037	-2.33813	0.0193804493866431	0.0424844105479466	Non-sig
1760	C5orf49	466.164291257002	-1.31576	0.176565374607107	-7.45196	9.19620326898157e-14	1.66628716285582e-12	Down
1761	C5orf51	3202.11875184901	-0.127246	0.049032415211187	-2.59514	0.00945525288216852	0.0229924686193565	Non-sig
1762	C5orf52	1.70647757765403	-1.25693	0.252376584209855	-4.98036	6.34664903934233e-07	4.39037302060168e-06	Down
1763	C5orf58	16.0672656594261	0.0723935364101961	0.203273008865161	0.356139444259506	0.72173613896321	0.816117378084443	Non-sig
1764	C6	58.7030079802184	-0.800058	0.23487919051558	-3.40625	0.000658612879063884	0.00226100455161338	Down
1765	C6orf118	96.4751453660723	-1.65408	0.202168224383805	-8.18171	2.79852319041962e-16	6.5437489380267e-15	Down
1766	C6orf120	1141.27559154746	0.186186204083433	0.0743169167635295	2.50530043752841	0.0122347418977035	0.0285662661044228	Non-sig
1767	C6orf132	5976.79889795934	0.0709206183201522	0.087254297612619	0.81280372727332	0.416330598207615	0.538550437598491	Non-sig
1768	C6orf136	1639.1191376668	-0.0920791	0.0630398235589493	-1.46065	0.144111484334528	0.229482659939029	Non-sig
1769	C6orf141	50.0553	-0.632086	0.216245294513948	-2.923	0.00346671608153747	0.00969512595272113	Down
1770	C6orf15	331.891803390249	1.98350357731604	0.2726846879504	7.27398224016463	3.49041896194773e-13	5.98303709600992e-12	Up
1771	C6orf163	48.4359060603768	-0.472501	0.0992899251866705	-4.7588	1.94747611646272e-06	1.22936629296185e-05	Non-sig
1772	C6orf226	423.905517463172	-0.251161	0.106665288726965	-2.35467	0.0185392419539888	0.0408931701425189	Non-sig
1773	C6orf47	1042.47542424402	0.0233671269415749	0.053661708409193	0.435452534671292	0.663233984844155	0.767059056229219	Non-sig
1774	C6orf58	14.6624071778603	-0.152149	0.159872437576237	-0.951688	0.341255215685691	0.46060620140499	Non-sig
1775	C6orf62	7482.69149139289	0.131540602585753	0.0543913919898109	2.4184084608534	0.0155885672222466	0.0351790056422457	Non-sig
1776	C6orf89	6205.8987299027	0.046340647019382	0.0525492594531991	0.88185157129861	0.377857078944663	0.499106137318138	Non-sig
1777	C7	3298.53955859551	0.152194110328087	0.225403964715699	0.675206004118201	0.499544892547238	0.6189650732867	Non-sig
1778	C7orf25	41.1801628948179	-0.224506	0.0730595657029685	-3.07291	0.00211979028141542	0.0063198565418426	Non-sig
1779	C7orf26	2519.10713191081	-0.125834	0.057034271698749	-2.20629	0.0273634821108406	0.0570968751678477	Non-sig
1780	C7orf31	368.373277146035	-0.280256	0.0830099331120887	-3.37617	0.000735021448959742	0.00249778592392604	Non-sig
1781	C7orf33	1.20877413221689	0.102781241837363	0.372856768844033	0.275658779525488	0.782810158482325	0.864526115213124	Non-sig
1782	C7orf50	4147.4816727948	-0.187632	0.0766298483000556	-2.44854	0.0143434775761324	0.0327157903920482	Non-sig
1783	C7orf57	180.629207442691	-1.79627	0.18102955151656	-9.92251	3.3228408975904e-23	1.28691933388496e-21	Down
1784	C7orf61	42.0191661065287	-0.571931	0.133774141360369	-4.27535	1.90839741265437e-05	9.55128298190081e-05	Down
1785	C8A	0.952509914475662	-0.0646375	0.363911827909822	-0.177619	0.859022551741284	0.922561910431936	Non-sig
1786	C8B	1.41157938878058	-0.33105	0.375116962182551	-0.882524	0.377493650744812	0.498690182843717	Non-sig
1787	C8G	54.3396945549384	-0.281677	0.110887652325345	-2.5402	0.0110789920685184	0.0263144893202081	Non-sig
1788	C8orf33	7599.46633430384	-0.100635	0.0791217635465101	-1.2719	0.203407950480929	0.303980721342436	Non-sig
1789	C8orf34	88.3365126898422	-0.859319	0.157033318436819	-5.47221	4.44465030093303e-08	3.83002993618141e-07	Down
1790	C8orf37	411.602950306603	-0.234345	0.075522607462893	-3.10297	0.00191586139301243	0.0057876774389049	Non-sig
1791	C8orf44-SGK3	3.00388676744322	-0.428537	0.167597183930345	-2.55695	0.0105594855456441	0.025238441984916	Non-sig
1792	C8orf48	59.8785768868581	-0.886043	0.165948359800025	-5.33927	9.3322173532063e-08	7.60998321701468e-07	Down
1793	C8orf58	407.748000877899	-0.287953	0.0768278310686394	-3.74803	0.000178226343096088	0.000715815022961455	Non-sig
1794	C8orf74	1.84386153474701	-0.578765	0.286302850116716	-2.02151	0.0432267371264619	0.0836703698346532	Non-sig
1795	C8orf76	301.389836033478	0.185207523701735	0.0866052597454105	2.13852512244846	0.0324741473872267	0.065834021867768	Non-sig
1796	C8orf82	4925.36419803388	-0.0900588	0.0802684306863502	-1.12197	0.26187519861662	0.373006123643195	Non-sig
1797	C8orf88	46.7088917828742	0.0224493271721538	0.164162238624327	0.136750859151765	0.891227727328881	0.944722494650621	Non-sig
1798	C8orf89	7.61794791335645	-0.575399	0.187717902010446	-3.06523	0.00217500314725236	0.00646431512218086	Down
1799	C9	1.01725405102691	0.117437428592658	0.260635783179057	0.450580603937939	0.652291848536606	0.757451251056302	Non-sig
1800	C9orf116	798.430262187672	-0.754655	0.112779401043361	-6.69143	2.2100536105584e-11	3.07104267427395e-10	Down
1801	C9orf131	13.4136956153783	-0.172331	0.149929860748909	-1.14941	0.250386886259555	0.359722630555654	Non-sig
1802	C9orf135	102.083281613147	-0.977166	0.210552953397851	-4.64095	3.46810791991771e-06	2.07314993282692e-05	Down
1803	C9orf153	9.52755572120258	-0.142706	0.121695726955815	-1.17264	0.240939312761189	0.348863133097494	Non-sig
1804	C9orf16	10920.4246022038	0.00438558456270867	0.0940452678086941	0.0466326979006512	0.962805971213393	0.990828486371551	Non-sig
1805	C9orf24	503.798070562895	-1.78317	0.220690178322714	-8.07995	6.47907621565122e-16	1.47741546029739e-14	Down
1806	C9orf40	525.18625946489	0.0460464442964053	0.0815451908763099	0.564673940934786	0.572295562120423	0.685945692963524	Non-sig
1807	C9orf43	68.1966648731625	-0.327496	0.0906588865329892	-3.6124	0.00030337919299553	0.00114597364214933	Non-sig
1808	C9orf50	79.1043547878154	-0.230974	0.141822322576357	-1.62862	0.103394118957609	0.174508202403132	Non-sig
1809	C9orf57	0.467890802203066	-0.857657	0.307569797657534	-2.7885	0.00529532437637358	0.0140099107667551	Down
1810	C9orf64	1029.49601026373	-0.0112562	0.0594379323076592	-0.189378	0.849796719780196	0.915160256822396	Non-sig
1811	C9orf72	925.399881357964	-0.263205	0.0762730283752481	-3.45082	0.000558880728421383	0.00195826874289595	Non-sig
1812	C9orf78	2748.50279176084	-0.167339	0.0488267199971288	-3.4272	0.000609834305275504	0.00211222998418545	Non-sig
1813	C9orf85	492.267842479804	0.00937010285844527	0.0557562816176828	0.168054658355725	0.866540279335194	0.927088605845459	Non-sig
1814	CA1	5.7869750430553	-0.399666	0.157951321880387	-2.53031	0.0113961113013876	0.0269321980924552	Non-sig
1815	CA10	10.0086781113227	-0.896627	0.360175696854709	-2.48941	0.012795376842901	0.029649356237059	Down
1816	CA11	900.802241547155	-0.364917	0.113989393709531	-3.20133	0.00136796081915289	0.00431458498160773	Non-sig
1817	CA12	2312.44013891546	-0.0478068	0.170721348565509	-0.280028	0.779455809419434	0.862129852021863	Non-sig
1818	CA13	312.253535804042	-0.127395	0.0843661395628337	-1.51003	0.131036121268947	0.212300151210899	Non-sig
1819	CA14	200.764598603198	-1.31493	0.127529876765119	-10.3107	6.3026255225438e-25	2.62739761341939e-23	Down
1820	CA2	654.30211217302	0.551919577765822	0.132618212204392	4.16171782586845	3.15862503951823e-05	0.00015098988386772	Up
1821	CA3	119.125254646004	-0.544792	0.137866216967265	-3.9516	7.76304746720503e-05	0.000340285178209183	Down
1822	CA4	58.7485421378909	0.534781349200525	0.224818632663295	2.37872343081746	0.0173727049731788	0.0386293224387665	Up
1823	CA5A	3.21769617622907	-1.21534	0.222706155796135	-5.45715	4.83848113138021e-08	4.13674742642282e-07	Down
1824	CA5B	391.714358040163	-0.0996057	0.0861194757211057	-1.1566	0.247436254644944	0.356415943685724	Non-sig
1825	CA6	3.18142784672002	0.513976461053623	0.253388737107834	2.02841083988232	0.0425183346871201	0.0825186391088808	Non-sig
1826	CA7	4.74991672991139	-0.213922	0.179062771259956	-1.19468	0.232213903426178	0.33857097254967	Non-sig
1827	CA8	1233.80592582082	-0.50694	0.182506614230167	-2.77765	0.00547528496276784	0.0144205070031161	Down
1828	CA9	1105.49701374944	-0.304269	0.195751871439275	-1.55436	0.12009852475484	0.198014	Non-sig
1829	CAAP1	1511.33072519898	-0.210779	0.0643992828824095	-3.27301	0.00106409374490338	0.00344450063792203	Non-sig
1830	CAB39	4040.32522091065	0.00706331939296756	0.0488258680907695	0.1446634677306	0.884976584202902	0.940158764406907	Non-sig
1831	CAB39L	719.937727235016	-0.127018	0.0839515882319059	-1.51299	0.130281994063732	0.211372430829576	Non-sig
1832	CABCOCO1	112.188861567592	-1.65798	0.193404497190785	-8.57262	1.0115385257733e-17	2.65293444890123e-16	Down
1833	CABIN1	7925.92045864244	0.0466469534771626	0.0756160080615361	0.616892569086713	0.537305588496787	0.653878402722314	Non-sig
1834	CABLES2	2066.1105674338	-0.229908	0.0698187077887843	-3.29293	0.000991480864067003	0.00323946806072921	Non-sig
1835	CABP1	39.0995074975415	-0.685722	0.11741798697538	-5.84001	5.21981828048739e-09	5.2702061216921e-08	Down
1836	CABP2	0.794193200701945	-1.06583	0.3091693374284	-3.44741	0.000565993941831094	0.00197882629743069	Down
1837	CABP4	180.194646487752	0.145392865176754	0.138443126055319	1.05019923574001	0.293626520856302	0.40935225794533	Non-sig
1838	CABP5	0.268491534472757	-0.294675	0.434684863353422	-0.677904	0.497832319275764	0.617456303400538	Non-sig
1839	CABP7	170.920276785449	0.293140610504798	0.221777154590339	1.3217800140248	0.186241415392392	0.28329520183392	Non-sig
1840	CABS1	0.153169910256532	-0.245624	1.03751980808696	-0.236742	0.812857251595108	0.887489041543699	Non-sig
1841	CABYR	292.61841213292	-0.311748	0.105561071353277	-2.95325	0.00314446979549234	0.00890185638863284	Non-sig
1842	CACFD1	1891.89397684242	-0.155082	0.0774342679064945	-2.00276	0.0452027696831738	0.086946016744411	Non-sig
1843	CACHD1	2294.41298566459	-0.254558	0.0881454619682135	-2.88793	0.00387789676764227	0.0107175985506974	Non-sig
1844	CACNA1B	644.535807196039	-0.334397	0.160085862988328	-2.08886	0.03672054658246	0.0730771091666662	Non-sig
1845	CACNA1E	421.674960830748	-0.401499	0.222589521104293	-1.80377	0.0712679392825423	0.127911744291838	Non-sig
1846	CACNA1F	214.431398675432	-0.373389	0.141120143531935	-2.64589	0.00814753448686235	0.0202494286969301	Non-sig
1847	CACNA1G	202.028410330515	0.0933262210328357	0.172050381532143	0.542435420379466	0.587518584443392	0.699928847210277	Non-sig
1848	CACNA1H	665.521864297941	0.440386219126972	0.15885143474088	2.77231502406846	0.00556591428245836	0.0146195225220602	Non-sig
1849	CACNA1I	57.3788172642033	0.0401177725057278	0.186531752185716	0.21507208309385	0.829711119055543	0.900047454759854	Non-sig
1850	CACNA2D1	539.07700313979	-0.0610043	0.158612546806991	-0.384612	0.700524821118542	0.798855327445163	Non-sig
1851	CACNA2D2	802.832871232036	-0.921786	0.160773906427799	-5.73343	9.84202959729085e-09	9.49783044065632e-08	Down
1852	CACNA2D3	352.807601469931	-0.486679	0.14560014132982	-3.34257	0.000830056203718953	0.00278390777848674	Non-sig
1853	CACNA2D4	231.227216079931	1.00353880697088	0.079663970185268	12.5971478026646	2.18918613066308e-36	1.41624126460341e-34	Up
1854	CACNB1	697.838908622769	-0.227007	0.0942100359598066	-2.40959	0.0159705300245109	0.0359249514408412	Non-sig
1855	CACNB2	111.236471918939	-0.298821	0.0993335883154776	-3.00826	0.00262749101199343	0.00763767623649634	Non-sig
1856	CACNB3	2313.87909822373	-0.168325	0.0819335403478211	-2.05441	0.0399364083155298	0.0783961838668644	Non-sig
1857	CACNB4	62.4848098583248	-0.540404	0.13760388529636	-3.92725	8.59242525828875e-05	0.000371402850746176	Down
1858	CACNG1	24.3689833225558	0.659812292644674	0.195476102313158	3.3754115456407	0.000737053811588932	0.00250371818884167	Up
1859	CACNG2	3.88139262670367	0.308966514109811	0.210089375192982	1.47064321470804	0.141387630549559	0.225824592429513	Non-sig
1860	CACNG3	0.46665736209849	-0.401262	0.450563019711512	-0.890579	0.373155031490251	0.494307	Non-sig
1861	CACNG4	2515.35991486059	-0.0238244	0.163830756447342	-0.145421	0.884378644346003	0.940158764406907	Non-sig
1862	CACNG5	22.5582471668175	-1.33923	0.235026644426009	-5.69818	1.21089824898741e-08	1.15388760038533e-07	Down
1863	CACTIN	957.060469429379	0.00877619974113274	0.0480581638834798	0.182616209857938	0.855099164599605	0.91930923296986	Non-sig
1864	CACUL1	4652.96033894073	0.0036620864280006	0.0506673860042029	0.0722769954561467	0.942381471773011	0.978396450990038	Non-sig
1865	CACYBP	5962.76167916003	-0.20708	0.0592612837242475	-3.49435	0.000475211407116604	0.00169502096142653	Non-sig
1866	CAD	7919.4457533371	-0.32537	0.0714951154200497	-4.55094	5.34074689873464e-06	3.05858446164584e-05	Non-sig
1867	CADM1	4805.36277844297	-0.349609	0.0996014266406087	-3.51008	0.000447967620846206	0.00161166847236265	Non-sig
1868	CADM2	73.7542287999523	0.0822219871630356	0.271588731807659	0.302744471818756	0.762084603587157	0.84888283724615	Non-sig
1869	CADM3	744.659040435488	0.68710277635564	0.243667174893285	2.81984135391466	0.00480473973641428	0.0129013971350415	Up
1870	CADM4	1613.91570823679	-0.414215	0.0985264009270237	-4.2041	2.62120243318244e-05	0.000127285356965243	Non-sig
1871	CADPS	205.000534471364	-0.031904	0.209643373126972	-0.152182	0.879043070161077	0.936639886582734	Non-sig
1872	CADPS2	761.597441145447	0.0457164885685923	0.126899260354375	0.360258116878898	0.718654117257146	0.813738588495434	Non-sig
1873	CAGE1	17.6911972924593	0.703740750669361	0.159590355644042	4.4096696685044	1.03528418472962e-05	5.5402294285148e-05	Up
1874	CALB1	128.423081079793	0.792786978667163	0.264003282783087	3.00294363884308	0.00267381944607799	0.00775034919758452	Up
1875	CALB2	458.968636381202	0.790714402756522	0.199742459918419	3.95866959423386	7.53684146398701e-05	0.000331602039928114	Up
1876	CALCA	6.01010044372762	-0.286131	0.278675114020115	-1.02676	0.304535265187299	0.421265342284514	Non-sig
1877	CALCB	7.84358978212912	-0.459019	0.236102563786601	-1.94415	0.0518772045987366	0.0978551979185888	Non-sig
1878	CALCOCO1	5298.7263883287	-0.0125875	0.0631022979124895	-0.199478	0.841888730085851	0.909025628796547	Non-sig
1879	CALCOCO2	3281.95043769747	0.250840398295086	0.0585264823876457	4.28592985708014	1.81976403562676e-05	9.15753915594718e-05	Non-sig
1880	CALCR	8.75148659670325	0.378451787436707	0.148765795363494	2.54394356251045	0.010960879285411	0.0260765021081822	Non-sig
1881	CALCRL	704.465222852923	0.153131404414886	0.102151253266521	1.49906535180096	0.133856679070331	0.215908635453087	Non-sig
1882	CALD1	13445.0780850835	0.447672645022272	0.0944881847274708	4.73786903953632	2.15977305980505e-06	1.35068943915556e-05	Non-sig
1883	CALHM1	5.24451145567263	0.173728029640534	0.164877452032758	1.05367973302995	0.29202957088075	0.407613913582712	Non-sig
1884	CALHM2	2668.43896641984	0.549808965536168	0.0872246712066149	6.30336529711645	2.91251344757461e-10	3.53283836033234e-09	Up
1885	CALHM3	140.505653984712	0.925934150655114	0.212886248437976	4.34943148018733	1.36490921863446e-05	7.11880242516813e-05	Up
1886	CALHM4	7.00257584217063	-0.69999	0.277432021582391	-2.5231	0.0116324243489278	0.0273795386204988	Down
1887	CALHM5	190.483267257963	0.687998429135138	0.122805817769173	5.60232765542354	2.11492282967398e-08	1.92302743705963e-07	Up
1888	CALHM6	134.875726342056	1.46875511098238	0.148900586488863	9.86399815888052	5.96266959541026e-23	2.26906208764773e-21	Up
1889	CALM1	20926.851772132	-0.0581819	0.0581554990264516	-1.00045	0.317090620826361	0.43491337840393	Non-sig
1890	CALM2	31151.6842670556	-0.0513014	0.063754205076013	-0.804675	0.421006970097996	0.543213077072133	Non-sig
1891	CALM3	15883.9731672125	-0.167187	0.0659158191425778	-2.53637	0.0112008015427727	0.0265532574033131	Non-sig
1892	CALML3	1.03989	-0.101562	0.338695109722116	-0.299861	0.764282893396031	0.850247073367841	Non-sig
1893	CALML5	355.79815753515	2.58994512478812	0.273184597490351	9.48056789651033	2.52902906752947e-21	8.88823958199946e-20	Up
1894	CALML6	16.2104304330367	0.30206273003383	0.16936483155395	1.78350326488891	0.0745044169902584	0.132792719547841	Non-sig
1895	CALN1	75.6625293785414	0.724790579410506	0.240937837141607	3.00820571816008	0.00262795180519511	0.00763767623649634	Up
1896	CALR3	3.32312826402922	-1.09225	0.209087730168512	-5.22389	1.75199323014886e-07	1.34989262245303e-06	Down
1897	CALU	14635.2125435981	0.12332475832191	0.0572889828403267	2.15267844195516	0.0313439589118318	0.0639884210276959	Non-sig
1898	CALY	27.0846	-1.26565	0.2283051188095	-5.54369	2.96155024575143e-08	2.6205368866535e-07	Down
1899	CAMK1	139.979851154952	0.195949950460965	0.0749191861036024	2.61548423911058	0.00891010333058578	0.0218769714471945	Non-sig
1900	CAMK1D	3016.07265448316	-0.124655	0.110372958594523	-1.1294	0.258730869605385	0.369188089928352	Non-sig
1901	CAMK1G	193.795817203556	-1.04159	0.164080441994465	-6.34802	2.18099665864048e-10	2.68656337351715e-09	Down
1902	CAMK2B	266.21221321537	-0.726851	0.16079184761866	-4.52044	6.17100959018121e-06	3.48043346824976e-05	Down
1903	CAMK2N1	1382.84308426134	0.141843988836315	0.159536599587816	0.889099988358703	0.373949345185203	0.495131383592325	Non-sig
1904	CAMK2N2	257.622448475491	-0.607173	0.150186340072835	-4.0428	5.28172704702106e-05	0.000238757573318625	Down
1905	CAMK4	125.160739066681	0.61225148495019	0.130252784585478	4.70048672585883	2.59542127782848e-06	1.59123283467287e-05	Up
1906	CAMKK1	444.716720566165	0.0671663431831626	0.100314214784823	0.6695595766486	0.503138590166732	0.622402390541239	Non-sig
1907	CAMKK2	3574.98346614087	-0.0586594	0.0504365434030205	-1.16303	0.244815867146931	0.353492498260349	Non-sig
1908	CAMKMT	636.888212767889	-0.32029	0.0744065107197482	-4.30459	1.6729363325766e-05	8.49699881393297e-05	Non-sig
1909	CAMKV	28.8219638971217	-1.45327	0.251562748584258	-5.77698	7.60535842931071e-09	7.42867263053323e-08	Down
1910	CAMLG	2869.37455545302	-0.0679454	0.0684331076194469	-0.992873	0.32077166597447	0.438910430974062	Non-sig
1911	CAMP	9.13144497585119	-0.123937	0.223815366843599	-0.553747	0.579751777609395	0.692891799447739	Non-sig
1912	CAMSAP1	2244.0392597431	-0.0939692	0.0609696227913704	-1.54125	0.123256819428144	0.202019974190803	Non-sig
1913	CAMSAP2	2773.70835669104	-0.171474	0.0573161622015686	-2.99172	0.00277409922876342	0.00800383072824756	Non-sig
1914	CAMSAP3	4302.56770615094	-0.229593	0.0883587112548767	-2.59842	0.00936548555694662	0.0228059300464501	Non-sig
1915	CAMTA1	3864.55559051267	-0.0107291	0.0732343152197581	-0.146503	0.883524203469302	0.939689293186282	Non-sig
1916	CAMTA2	1902.92154884439	0.232261815716927	0.0620063711858944	3.74577339835948	0.000179838870288168	0.000721296336928456	Non-sig
1917	CAND1	8313.32459362452	-0.0836426	0.0701548672147004	-1.19226	0.233160442016923	0.339695841246943	Non-sig
1918	CAND2	719.721173683992	-0.119206	0.0974957490540043	-1.22268	0.221449328034346	0.325813292855115	Non-sig
1919	CANT1	5608.9953669057	0.0808274691094294	0.0592529823951682	1.36410803038364	0.172533567744795	0.265998453234745	Non-sig
1920	CAP1	19361.293257801	0.376305398838817	0.0630744058201806	5.96605539038496	2.43057803197927e-09	2.58084537900194e-08	Non-sig
1921	CAP2	1303.39566636405	-0.44558	0.0790756979894805	-5.63486	1.75200801853773e-08	1.61917058517453e-07	Non-sig
1922	CAPG	8664.58054544103	0.393954690105436	0.0879344252010887	4.48009626724164	7.46093808498561e-06	4.13318608732966e-05	Non-sig
1923	CAPN1	24095.9237916312	0.281684061817717	0.0621352846999947	4.53339939098632	5.80419184823133e-06	3.29375630321821e-05	Non-sig
1924	CAPN10	1024.94231087959	-0.297667	0.0662547957193076	-4.49276	7.03046239318159e-06	3.91335521420341e-05	Non-sig
1925	CAPN11	16.8544335112861	0.442236030732826	0.134637656119334	3.28463851406367	0.00102113291236166	0.00332267671017531	Non-sig
1926	CAPN12	350.73284617062	0.381988578957776	0.129059177526923	2.9597939974326	0.00307844815087912	0.00874045088611925	Non-sig
1927	CAPN13	1132.40757355819	0.0554651826892523	0.182923722468427	0.303214815119596	0.7617261593288	0.848645925819374	Non-sig
1928	CAPN14	37.101526229705	-0.218994	0.118371828718315	-1.85005	0.064306568887011	0.117309957049548	Non-sig
1929	CAPN15	4053.51391556315	-0.0987186	0.0635401793619254	-1.55364	0.120270085774538	0.198259493037359	Non-sig
1930	CAPN2	13261.5547582519	-0.013261	0.0781832369420348	-0.169615	0.865313136396483	0.926415945792961	Non-sig
1931	CAPN3	141.300103094886	0.272990563537602	0.13363792666957	2.04276263738057	0.0410759408265594	0.0802004760135829	Non-sig
1932	CAPN5	5181.84498521435	-0.210799	0.134180471882351	-1.57101	0.116180932383723	0.192693975119669	Non-sig
1933	CAPN6	778.768438015644	-1.35967	0.235230418575765	-5.78017	7.46244326633388e-09	7.31051578985159e-08	Down
1934	CAPN7	2120.2853972742	-0.118585	0.0523757138654492	-2.26413	0.0235661660394678	0.0501854806490785	Non-sig
1935	CAPN8	151.008940931525	-0.283593	0.192888318044839	-1.47024	0.14149589498783	0.225947420362866	Non-sig
1936	CAPN9	325.163782290195	-0.7084	0.166595024506679	-4.25223	2.11655497424407e-05	0.000104789868863722	Down
1937	CAPNS1	33331.1362453105	0.0349078537558729	0.0687956916064279	0.507413370528734	0.611864806168819	0.722661611288847	Non-sig
1938	CAPNS2	1.86354907331609	0.541813917856694	0.270888161830091	2.00013878124558	0.045485280108806	0.0874027929219488	Non-sig
1939	CAPRIN1	18506.902557171	0.0602537623921657	0.049088555209328	1.22745031169131	0.219653386450984	0.323631769808306	Non-sig
1940	CAPRIN2	1212.43162916302	-0.310796	0.0754699172678299	-4.11815	3.8192801238628e-05	0.00017856361328563	Non-sig
1941	CAPS	4950.07307378567	-0.96005	0.149877386836422	-6.40557	1.49806856710612e-10	1.88631165017126e-09	Down
1942	CAPS2	118.807138591276	-0.63581	0.0988227401811723	-6.43384	1.24417457976266e-10	1.58281117150142e-09	Down
1943	CAPSL	253.743028283976	-2.05139	0.232703237631777	-8.81546	1.1919367462637e-18	3.41864682216554e-17	Down
1944	CAPZA1	9745.21862126501	0.185490619079639	0.0465772647481819	3.98242833885773	6.82146962270978e-05	0.000302259284373089	Non-sig
1945	CAPZA2	7711.94534230926	0.176342091596861	0.0605098586756888	2.91427042561761	0.00356520924305037	0.00993514834849407	Non-sig
1946	CAPZA3	0.130588019060127	-0.0786833	0.930449839191285	-0.0845648	0.932607415554555	0.972470522804096	Non-sig
1947	CAPZB	17974.6294313073	0.262120694030733	0.049083577109909	5.34029321953832	9.27963679486735e-08	7.57417831289477e-07	Non-sig
1948	CARD10	1471.09888405563	-0.280561	0.100237480107502	-2.79896	0.00512667481109704	0.0136380793368005	Non-sig
1949	CARD11	987.842958234095	0.362997778441297	0.149398071781831	2.42973536480036	0.0151098507770813	0.0342238343131365	Non-sig
1950	CARD14	279.870695863176	0.13788983806451	0.109900562464812	1.25467818336834	0.209595608672588	0.311386382772344	Non-sig
1951	CARD18	18.2425434031713	-1.24114	0.450990179869925	-2.75204	0.00592245656017146	0.0154353250875134	Down
1952	CARD19	1696.20830660275	0.253710267385842	0.0743494515729825	3.41240267437341	0.000643929162660019	0.0022166950500951	Non-sig
1953	CARD6	619.952154741177	0.52929647198813	0.109992434247337	4.81211708432525	1.49339815723595e-06	9.69709502321203e-06	Up
1954	CARD8	1077.5666447326	0.183177288516415	0.0557020134613283	3.28852185286961	0.00100714965467364	0.0032845188607514	Non-sig
1955	CARD9	751.825248799464	0.569380061443965	0.106641782086756	5.33918366987492	9.33660205997508e-08	7.61000598140853e-07	Up
1956	CARF	544.086305651828	-0.25416	0.0661880764808837	-3.83997	0.000123049234370008	0.000511373061323085	Non-sig
1957	CARHSP1	4557.00550433849	-0.0972514	0.0712260503130415	-1.36539	0.172130324935946	0.265553823145749	Non-sig
1958	CARM1	6563.00338683602	-0.229155	0.0704438090354336	-3.25302	0.00114186754920634	0.00366703446993695	Non-sig
1959	CARMIL1	1638.27947565452	-0.137403	0.0669022115949736	-2.05378	0.0399966134781371	0.0784790887017097	Non-sig
1960	CARMIL2	293.731326125574	0.108779747565261	0.149894775506748	0.725707398390039	0.468018165330769	0.588882963105644	Non-sig
1961	CARMIL3	128.674418798724	-0.768434	0.141002966643363	-5.44977	5.04350252551228e-08	4.29940744817585e-07	Down
1962	CARNMT1	1080.89521994246	0.0325718998025231	0.0603828388772655	0.539423127632818	0.589594926333765	0.701959960348434	Non-sig
1963	CARNS1	442.129948010521	-0.313948	0.132561416711877	-2.36832	0.0178689916515451	0.0395923605811041	Non-sig
1964	CARS1	2219.23067629643	0.0184838320530081	0.0564494655399831	0.327440337586828	0.743334861467706	0.834221924007737	Non-sig
1965	CARS2	3436.86099715415	-0.0892554	0.0578834600181696	-1.54199	0.123077206870134	0.201801330367091	Non-sig
1966	CARTPT	18.7068226950822	-0.683659	0.433964502566929	-1.57538	0.115168525111451	0.191257713265042	Non-sig
1967	CASC3	6540.15692911771	-0.186875	0.0637292825151073	-2.93233	0.00336433839430171	0.00942500380645838	Non-sig
1968	CASD1	1019.93034897935	-0.194784	0.0549423964975512	-3.54524	0.000392254413512203	0.00143547199681912	Non-sig
1969	CASKIN1	376.078092291865	-0.459143	0.114377821781794	-4.01426	5.9631619004111e-05	0.00026721023323366	Non-sig
1970	CASKIN2	4059.28498676967	-0.0720217	0.0800855691470541	-0.899309	0.368487961597947	0.489495720224454	Non-sig
1971	CASP1	961.614650166618	1.00511215474422	0.104609902497119	9.6081932087825	7.38331485927792e-22	2.67560914205409e-20	Up
1972	CASP10	1385.19749764616	0.154007747303033	0.105771438977725	1.45604284853747	0.145380774904615	0.231124601370611	Non-sig
1973	CASP14	22.3688258825023	1.6160981614806	0.36295843922946	4.45257083679189	8.48482350107823e-06	4.64590633521421e-05	Up
1974	CASP2	4520.55968437974	-0.201973	0.0524475827738485	-3.85095	0.000117662895601303	0.000490705564377133	Non-sig
1975	CASP3	1739.81885701585	0.137997953746197	0.0591115887425522	2.33453298552366	0.0195678309513569	0.042836358344072	Non-sig
1976	CASP4	3783.37624807869	0.249207634772026	0.0858120668246598	2.90410945678809	0.00368299375327732	0.0102372456856294	Non-sig
1977	CASP5	11.3726077684895	1.75030291927816	0.144180149687548	12.1396941470184	6.5068802455203e-34	3.82679047974758e-32	Up
1978	CASP6	1388.06083979948	0.0802745334180431	0.0775825438225767	1.03469839299962	0.300809786773649	0.417124150805917	Non-sig
1979	CASP7	1510.80107384636	0.286151877066886	0.0670910943144147	4.26512460395813	1.99790669845282e-05	9.95079449725563e-05	Non-sig
1980	CASP8	3192.35599663955	-0.105061	0.0601397122580714	-1.74695	0.0806457850039728	0.141657273397465	Non-sig
1981	CASP8AP2	1001.14079172331	-0.235752	0.0712383650708333	-3.30935	0.000935139738473956	0.00308248458424695	Non-sig
1982	CASP9	1113.16005266751	-0.170597	0.0636513984076059	-2.68018	0.00735828421096382	0.0185679211662677	Non-sig
1983	CASQ1	77.6393435489764	-1.10696	0.163064058161054	-6.78848	1.1332322015148e-11	1.62114388729395e-10	Down
1984	CASQ2	55.4384932994158	0.654034061863042	0.163518384544237	3.99975858180097	6.34071329797886e-05	0.000282966885988239	Up
1985	CASR	66.9234977973712	-0.502736	0.279001895236827	-1.80191	0.0715599955685569	0.128304089775814	Non-sig
1986	CAST	6387.29807775861	0.213690177379111	0.0702692105576301	3.04102146136759	0.00235777024386357	0.00694371486251308	Non-sig
1987	CASTOR1	49.1965936853076	-0.192634	0.104375917691834	-1.84558	0.0649533178719357	0.118292107524669	Non-sig
1988	CASTOR2	2075.41433318925	-0.2284	0.0947033674706458	-2.41174	0.0158764731446911	0.0357502070927317	Non-sig
1989	CASZ1	1346.75704668385	0.00644360297015591	0.0846626015251599	0.0761092011593928	0.939332219909273	0.9772076167454	Non-sig
1990	CAT	5566.66553866018	-0.0180381	0.070283052772896	-0.256649	0.797449893617765	0.875710882171602	Non-sig
1991	CATIP	53.954329592843	-1.13151	0.174274853388725	-6.49266	8.43333119658080e-11	1.09929101500505e-09	Down
1992	CATSPER1	43.1652374989921	1.56808780100566	0.121678927121235	12.8870942414153	5.32111881436113e-38	3.67367519092671e-36	Up
1993	CATSPER2	220.972874650902	-0.177371	0.118010057398479	-1.50301	0.132836001639296	0.214624609458009	Non-sig
1994	CATSPER3	25.1353890258978	-0.0203767	0.105046814770969	-0.193978	0.846193438450667	0.912433887359428	Non-sig
1995	CATSPER4	4.2539099662001	-0.350876	0.164381960753746	-2.13452	0.0328004949810363	0.0663954393132183	Non-sig
1996	CATSPERB	107.48946331223	-0.202237	0.139349519767086	-1.45129	0.14669792813001	0.232815983158902	Non-sig
1997	CATSPERD	35.9706080031089	-1.84944	0.255686003167863	-7.23325	4.71580847882995e-13	7.98943032975002e-12	Down
1998	CATSPERE	84.6167219468324	-0.43485	0.0919349414173129	-4.72998	2.24541323353682e-06	1.39724378162407e-05	Non-sig
[truncated: 15,470 more rows]
