# Supplementary material for: FCGR2B + Macrophages as a Critical Node Linking Ferroptosis and Immunosuppression: A Multiomics Framework for Prognosis and Therapy in High‐Grade Serous Ovarian Cancer
Source: Hum Mutat. 2026 Apr 6;2026:8027584. doi: 10.1155/humu/8027584 (PMC13054137; doi:10.1155/humu/8027584)
Supplement: Supplementary file 10 — Supporting Information 10 Table S4: Differentially expressed genes between HGSOC and normal macrophages identified from single‐cell RNA‐seq data. [file HUMU-2026-8027584-s010.xlsx]

## Sheet: Sheet
Table S4. Differentially expressed genes between HGSOC and normal macrophages identified from single-cell RNA-seq data
No.	Gene	p_val	avg_log2FC	pct.1	pct.2	p_val_adj	Regulation
1	CFP	2.70584594425661e-293	-3.63014	0.063	0.564	6.04323633190272e-289	Down
2	FCN1	6.56666147189633e-255	-2.63959	0.157	0.689	1.46659817313333e-250	Down
3	RPL21	5.87547564746966e-231	-1.44256	0.802	0.974	1.31222873110587e-226	Down
4	RGS1	4.51266432368263e-220	2.36967732587946	0.852	0.377	1.00785845005128e-215	Up
5	RPS13	1.27497191759952e-213	-1.30683	0.842	0.973	2.84752228076676e-209	Down
6	RPS9	2.71343410574954e-211	-1.17796	0.899	0.981	6.06018373178101e-207	Down
7	SPP1	1.36031852845642e-209	3.31325553539738	0.734	0.147	3.03813540145458e-205	Up
8	TPT1	1.525992941898e-206	-0.865392	0.981	0.995	3.408152636435e-202	Down
9	APOE	9.57118667481479e-204	3.34370485197689	0.751	0.249	2.13762883195313e-199	Up
10	IGLC2	3.48850306403173e-201	7.78136314491406	0.568	0.014	7.79122274320847e-197	Up
11	LYZ	3.84587695109617e-201	-2.02087	0.683	0.945	8.58938158257818e-197	Down
12	RPS3A	6.34296356007255e-201	-1.27663	0.855	0.982	1.4166374815066e-196	Down
13	IFI27	3.132070257008e-199	4.1838071668292	0.667	0.116	6.99516571200167e-195	Up
14	RPL18A	6.32977901695878e-198	-1.09542	0.901	0.984	1.41369284564757e-193	Down
15	RPL26	2.47531029170865e-197	-1.20657	0.856	0.987	5.5283580055021e-193	Down
16	THBS1	4.13237645334395e-197	-5.17746	0.023	0.344	9.22924957089838e-193	Down
17	RPS27A	3.21746520386918e-194	-1.08226	0.891	0.99	7.18588678632144e-190	Down
18	UBA52	3.99254516596686e-192	-1.01401	0.868	0.977	8.91695037367039e-188	Down
19	IGKC	1.5568643346128e-191	6.57639795332674	0.571	0.036	3.47710080492422e-187	Up
20	RPS24	2.53947028095958e-190	-0.961725	0.944	0.991	5.67165292549512e-186	Down
21	RPL7	8.82096438032654e-190	-1.24618	0.776	0.955	1.97007418470213e-185	Down
22	RPS12	1.35122481983745e-188	-1.03528	0.903	0.984	3.01782551262495e-184	Down
23	APOC1	3.50945078328897e-187	3.28936959692436	0.688	0.159	7.83800737939758e-183	Up
24	VCAN	4.20250189130378e-187	-2.58639	0.168	0.607	9.38586772403786e-183	Down
25	S100A9	5.26769433074639e-186	-3.06286	0.401	0.785	1.1764868518289e-181	Down
26	RPL9	5.27501812483771e-185	-0.976913	0.895	0.988	1.17812254800125e-180	Down
27	PFDN5	1.68086181339479e-181	-1.09666	0.796	0.962	3.75403677403591e-177	Down
28	WFDC2	5.63307922044742e-179	8.03101606967738	0.517	0.005	1.25809191309473e-174	Up
29	H3F3A	2.00445146844531e-178	-0.960464	0.912	0.973	4.47674190962576e-174	Down
30	CD36	9.57701487294277e-178	-3.05395	0.085	0.463	2.13893050172304e-173	Down
31	RPL30	7.87260308724519e-177	-1.02691	0.898	0.987	1.75826717350534e-172	Down
32	RPL13	7.01489110043565e-175	-0.836652	0.971	0.993	1.5667057783713e-170	Down
33	RPS10	1.24958269766506e-174	-1.21143	0.702	0.945	2.79081799696515e-170	Down
34	RPL32	1.91925577148791e-173	-0.888511	0.937	0.991	4.28646584004109e-169	Down
35	CD55	4.55429442038022e-170	-2.73512	0.231	0.644	1.01715611584772e-165	Down
36	RPL10	1.09292939233706e-169	-0.94523	0.961	0.994	2.44094850484558e-165	Down
37	RPL34	5.55859391500712e-169	-0.948908	0.908	0.983	1.24145636497769e-164	Down
38	LGALS2	1.74857863025991e-161	-2.29241	0.132	0.526	3.90527551282249e-157	Down
39	RPL39	2.31686843590374e-158	-0.836368	0.942	0.991	5.17449396474741e-154	Down
40	RPL27	2.61761651026617e-158	-1.03717	0.744	0.958	5.84618471402846e-154	Down
41	RPS5	3.8038527330982e-157	-1.22635	0.674	0.918	8.49552469410153e-153	Down
42	OAZ1	1.68707916147027e-155	-0.861461	0.866	0.982	3.7679225992277e-151	Down
43	IGHG4	4.02359046657215e-155	6.63755231331589	0.475	0.01	8.98628694804225e-151	Up
44	RPLP1	2.07508713442577e-150	-0.771342	0.977	0.996	4.63449960602651e-146	Down
45	TIMP1	1.41406702839548e-149	-1.7248	0.564	0.874	3.15817730121847e-145	Down
46	RPS14	4.63342407324631e-147	-0.888021	0.922	0.987	1.03482893251883e-142	Down
47	RPS6	9.86760657414178e-147	-0.925553	0.888	0.974	2.20383125226883e-142	Down
48	S100A12	1.12317461932197e-146	-3.52759	0.06	0.368	2.50849819479369e-142	Down
49	COTL1	8.94748565267156e-146	-1.27187	0.718	0.928	1.99833144566767e-141	Down
50	RPS4X	1.1812353680341e-144	-0.891989	0.91	0.977	2.63817107096736e-140	Down
51	C3	1.20671523464053e-144	2.50210756377512	0.609	0.152	2.69507780504617e-140	Up
52	RPL6	1.21525595219773e-144	-0.893407	0.865	0.98	2.71415264363841e-140	Down
53	CTSS	1.59330827039571e-144	-1.30384	0.823	0.955	3.55849469110177e-140	Down
54	S100A4	5.30286031619654e-144	-1.19056	0.756	0.953	1.18434082301934e-139	Down
55	CD300E	5.36949868995603e-141	-2.14111	0.14	0.513	1.19922383741478e-136	Down
56	RPL10A	3.4076109744065e-138	-1.10316	0.755	0.933	7.61055835023948e-134	Down
57	BTF3	4.71444583886582e-136	-1.10515	0.679	0.907	1.05292433365229e-131	Down
58	S100A8	5.46213085844276e-136	-2.52575	0.247	0.616	1.21991230592461e-131	Down
59	SH3BGRL3	4.15644540247777e-135	-0.908769	0.83	0.97	9.28300516189386e-131	Down
60	RPL29	2.5703460296729e-134	-0.845615	0.893	0.975	5.74061082267146e-130	Down
61	RPS27	4.41810308231765e-134	-0.799517	0.911	0.981	9.86739142404823e-130	Down
62	CFD	1.46812852549387e-133	-1.87689	0.3	0.672	3.278918248838e-129	Down
63	EEF1B2	3.16936935185975e-133	-1.17902	0.649	0.886	7.07846951044358e-129	Down
64	RPS23	7.57503124505245e-133	-0.82716	0.913	0.99	1.69180747827002e-128	Down
65	ACTG1	9.93317468468268e-133	-0.882519	0.836	0.976	2.21847523407703e-128	Down
66	RPL11	6.74768276799511e-132	-0.787852	0.926	0.989	1.50702746940403e-127	Down
67	RPS7	7.25219187082457e-132	-0.917519	0.857	0.964	1.61970453242996e-127	Down
68	CSTA	7.89300789051691e-130	-1.86277	0.295	0.655	1.76282438226805e-125	Down
69	RPL41	2.43999125625095e-129	-0.688684	0.963	0.994	5.44947647171087e-125	Down
70	CLEC10A	9.34175184475635e-129	-3.34833	0.085	0.388	2.08638685700788e-124	Down
71	RPS2	3.37992916426812e-127	-0.762753	0.935	0.99	7.54873379547642e-123	Down
72	EEF1D	5.8200911138056e-127	-0.993423	0.694	0.91	1.29985914935734e-122	Down
73	RPL28	1.60951404541585e-126	-0.612109	0.968	0.992	3.59468866903176e-122	Down
74	RPS3	2.21848813364346e-125	-0.850292	0.871	0.979	4.95477139767929e-121	Down
75	PABPC1	6.58521128618824e-125	-0.903429	0.858	0.953	1.47074108865728e-120	Down
76	SRGN	8.41862584984695e-124	-1.16494	0.911	0.968	1.88021589730482e-119	Down
77	AREG	1.66938236409902e-123	-4.09995	0.048	0.311	3.72839857197875e-119	Down
78	RPL18	2.59459682457463e-123	-0.778569	0.901	0.98	5.79477254800498e-119	Down
79	RPS28	7.78658311958361e-123	-0.696707	0.912	0.985	1.7390554739278e-118	Down
80	NACA	2.09132436219819e-122	-0.875999	0.869	0.968	4.67076383053344e-118	Down
81	FN1	1.68170626553167e-121	2.73702938313268	0.57	0.16	3.75592277343843e-117	Up
82	RPS15A	3.07234356321341e-121	-0.787405	0.89	0.98	6.86177211408083e-117	Down
83	RBP7	1.06091326019644e-120	-3.17118	0.049	0.307	2.36944367532273e-116	Down
84	MALAT1	1.13218030598009e-120	1.11901849610778	0.988	0.99	2.52861149537594e-116	Up
85	RIPOR2	2.7522081756711e-120	-2.93779	0.071	0.352	6.14678173954384e-116	Down
86	CPVL	3.0539478193666e-120	-1.58062	0.418	0.737	6.82068705977336e-116	Down
87	IGHG3	5.68878762597559e-119	7.4564241917841	0.384	0.004	1.27053382838539e-114	Up
88	CDA	6.836355179515e-119	-3.65161	0.027	0.252	1.52683156579288e-114	Down
89	FGR	1.61905360359231e-117	-1.82508	0.205	0.551	3.61599431826306e-113	Down
90	TKT	5.32246364014031e-117	-1.62264	0.479	0.781	1.18871902938894e-112	Down
91	SERP1	6.46523841223154e-117	-1.03765	0.658	0.892	1.44394634698779e-112	Down
92	RPS8	2.1499770295939e-116	-0.766539	0.906	0.972	4.80175869789501e-112	Down
93	RPL35A	6.7800995676493e-116	-0.824149	0.853	0.972	1.51426743743879e-111	Down
94	EEF1A1	7.66347073737835e-116	-0.63266	0.987	0.995	1.71155955448608e-111	Down
95	JAML	2.06969131093584e-115	-1.77198	0.257	0.598	4.62244857384411e-111	Down
96	COMMD6	2.15769138034874e-115	-1.18704	0.5	0.804	4.81898792887087e-111	Down
97	RPS15	8.59368327938328e-115	-0.700217	0.901	0.977	1.91931322361746e-110	Down
98	RPL3	1.49311422252714e-113	-0.81053	0.876	0.967	3.33472130459211e-109	Down
99	CST3	6.66165296379618e-113	-0.961841	0.907	0.988	1.48781357293424e-108	Down
100	RPL8	1.0213314219465e-112	-0.718149	0.923	0.981	2.28104159777531e-108	Down
101	EIF3K	4.65887386044002e-112	-1.18782	0.48	0.787	1.04051288799068e-107	Down
102	RPS16	1.73379767330089e-111	-0.75758	0.915	0.98	3.8722637235502e-107	Down
103	C1orf162	1.98205651180737e-111	-1.05709	0.604	0.857	4.42672501347057e-107	Down
104	LILRA5	5.64428845111188e-111	-2.48196	0.062	0.327	1.26059538267133e-106	Down
105	SLC25A6	3.49803273145292e-110	-1.1188	0.615	0.843	7.81250630242694e-106	Down
106	FAU	4.85723840667916e-110	-0.657576	0.906	0.982	1.08481562574772e-105	Down
107	RPL15	8.74585021919386e-108	-0.726873	0.911	0.976	1.95329818795476e-103	Down
108	IGHG1	1.1884087421073e-107	6.14284431727457	0.363	0.009	2.65419208462245e-103	Up
109	RPL24	1.54878409198263e-107	-0.721593	0.855	0.974	3.459054391034e-103	Down
110	AP1S2	7.53329365565703e-107	-1.26611	0.514	0.788	1.68248580505444e-102	Down
111	RPS11	1.75312261124336e-105	-0.704682	0.889	0.974	3.91542403995093e-101	Down
112	RPL23A	3.10202991285047e-104	-0.779042	0.822	0.961	6.92807360736024e-100	Down
113	EMP3	1.28500864657995e-103	-0.991753	0.608	0.898	2.86993831127166e-99	Down
114	TREM2	1.31483683635551e-101	2.08209038369384	0.563	0.181	2.93655659031639e-97	Up
115	FLNA	5.66710915860349e-101	-1.30008	0.392	0.716	1.2656921594825e-96	Down
116	CCNI	2.93011770396592e-100	-1.0811	0.558	0.818	6.54412488003749e-96	Down
117	FKBP1A	4.35291726874185e-100	-1.04101	0.468	0.767	9.72180542800806e-96	Down
118	RPL19	5.74217558345168e-100	-0.694354	0.918	0.984	1.2824574948081e-95	Down
119	EREG	8.02338078624653e-100	-2.16593	0.148	0.449	1.7919418648003e-95	Down
120	PRKCB	8.83795194442551e-100	-2.06011	0.164	0.46	1.97386818726799e-95	Down
121	IGLC3	1.43494586934579e-99	7.24016476786433	0.337	0.006	3.20480810459688e-95	Up
122	ZFP36	7.1071252866656e-98	-1.0652	0.848	0.944	1.5873053615239e-93	Down
123	RPL22	2.01352714797223e-96	-0.676484	0.865	0.971	4.49701153228118e-92	Down
124	TSPO	3.97553215067245e-96	-0.931461	0.663	0.903	8.87895350531185e-92	Down
125	PGLS	4.16746677510279e-96	-1.32154	0.395	0.691	9.30762029551457e-92	Down
126	JUN	4.87829799917999e-95	1.66558114941825	0.893	0.773	1.08951907513686e-90	Up
127	LCP1	7.00245668633043e-95	-1.03766	0.609	0.839	1.56392867632504e-90	Down
128	ATP2B1	1.14961573623997e-93	-1.81429	0.391	0.67	2.56755178531835e-89	Down
129	RACK1	3.19501542103181e-93	-0.720306	0.839	0.956	7.13574744133245e-89	Down
130	CD52	6.56346705333327e-93	-1.55899	0.294	0.612	1.46588473169145e-88	Down
131	FPR1	7.21784398338545e-93	-1.49228	0.261	0.576	1.61203327524931e-88	Down
132	MGST1	1.12529021539519e-92	-2.58953	0.047	0.263	2.51322316706362e-88	Down
133	CYBA	1.36787998268149e-92	-0.641212	0.88	0.976	3.05502315332084e-88	Down
134	RPL7A	6.79132766960404e-92	-0.705712	0.862	0.973	1.51677512172937e-87	Down
135	GSN	1.52144992213721e-91	1.52700378959404	0.712	0.436	3.39800625610125e-87	Up
136	C1QA	3.62756661166219e-91	1.15309467683806	0.721	0.326	8.10180727048633e-87	Up
137	CD48	5.84908178614637e-90	-1.36716	0.437	0.714	1.30633392611793e-85	Down
138	GPNMB	9.5852984520589e-90	1.42808709937297	0.586	0.208	2.14078055628283e-85	Up
139	BHLHE41	1.3002333088508e-89	2.56947917903261	0.415	0.073	2.90394107198738e-85	Up
140	RPS18	3.92054921153786e-89	-0.602048	0.952	0.991	8.75615460904866e-85	Down
141	FRMD4A	3.96051646585085e-89	2.76319244147162	0.414	0.081	8.8454174748313e-85	Up
142	CCL5	7.41415248912429e-89	2.32644146493302	0.442	0.099	1.65587681692102e-84	Up
143	CLEC12A	1.17297472730507e-88	-1.94293	0.166	0.452	2.61972175596314e-84	Down
144	MNDA	3.75490041891791e-88	-1.15961	0.612	0.844	8.38619459561126e-84	Down
145	HSD3B2	4.91129531824352e-88	-9.58086	0	0.121	1.09688869637651e-83	Down
146	GMFG	5.74478455520859e-88	-0.960759	0.568	0.828	1.28304018256029e-83	Down
147	EIF3L	6.40948482401898e-88	-1.33632	0.321	0.616	1.4314943405964e-83	Down
148	RGS16	8.0648382294289e-88	5.44028998966552	0.327	0.02	1.80120097016065e-83	Up
149	FTH1	4.11363207408222e-87	-0.620828	0.991	1	9.18738587425522e-83	Down
150	CD81	9.70356498628331e-87	1.33796841459113	0.77	0.519	2.16719420403652e-82	Up
151	BLVRB	2.09808914858997e-86	-1.31456	0.378	0.671	4.68587230446083e-82	Down
152	TCOF1	3.74165555704779e-86	3.76203522160441	0.486	0.181	8.35661352111054e-82	Up
153	MPEG1	5.16004123011697e-86	-1.35816	0.369	0.665	1.15244360833432e-81	Down
154	ID2	1.24701469735052e-85	1.6489656342069	0.76	0.559	2.78508262506266e-81	Up
155	C1QC	1.75211686189759e-85	1.33035027770359	0.623	0.234	3.91317779936207e-81	Up
156	HLA-DQB1	7.76107692695576e-85	1.03282	0.852	0.719	1.7333589208663e-80	Up
157	CCND1	1.00814438901856e-84	2.9006951565743	0.395	0.072	2.25158967843405e-80	Up
158	EIF3E	1.7251626031344e-84	-1.0234	0.506	0.753	3.85297815784037e-80	Down
159	FGL2	1.77071444844641e-84	-1.04442	0.594	0.827	3.95471364916021e-80	Down
160	FCER1G	1.97594690035184e-84	-0.677097	0.847	0.97	4.41307980724579e-80	Down
161	S100A6	2.59348411412851e-83	-0.817646	0.849	0.954	5.79228742049461e-79	Down
162	NRGN	3.49935721931894e-83	-2.51719	0.054	0.263	7.81546441362692e-79	Down
163	RPL13A	9.068649655061e-83	-0.587302	0.916	0.981	2.02539221396132e-78	Down
164	GSTP1	1.5250428767239e-82	-0.769055	0.654	0.871	3.40603076087515e-78	Down
165	C1QB	1.89264990190164e-82	1.23405727313122	0.646	0.25	4.22704429090712e-78	Up
166	NUPR1	2.33358043200979e-82	3.97786828954748	0.367	0.061	5.21181853685066e-78	Up
167	DOK2	4.64852643362601e-82	-1.42455	0.23	0.526	1.03820189368603e-77	Down
168	VSIR	9.62134927459606e-82	-1.39353	0.37	0.647	2.14883214698828e-77	Down
169	GLIPR2	2.43430046091904e-81	-1.3799	0.233	0.528	5.43676664941658e-77	Down
170	NCF2	3.04740578559349e-81	-1.21966	0.379	0.668	6.80607608154451e-77	Down
171	ACTB	4.06281824615208e-81	-0.566565	0.964	0.996	9.07389827095606e-77	Down
172	MEF2A	1.45189876552301e-80	1.51282346916508	0.679	0.416	3.24267070291908e-76	Up
173	RPLP0	3.13026896955052e-80	-0.655451	0.827	0.946	6.99114271659412e-76	Down
174	CHCHD2	4.34286370701597e-80	-0.743589	0.616	0.845	9.69935180324947e-76	Down
175	TNFRSF1B	8.67701427345436e-80	-1.17112	0.467	0.732	1.9379243678333e-75	Down
176	STX11	1.70539380936421e-79	-1.60297	0.182	0.454	3.80882653383402e-75	Down
177	CAPG	1.80735770309243e-79	1.55291901406282	0.725	0.509	4.03655269408663e-75	Up
178	ARPC3	3.77444469383674e-79	-0.583979	0.843	0.962	8.42984477921497e-75	Down
179	CD74	4.50491438755135e-79	0.871182401818053	0.973	0.974	1.00612757931572e-74	Up
180	CD302	5.79501386713504e-79	-1.49419	0.242	0.527	1.29425839708594e-74	Down
181	TMEM170B	6.91592240308463e-79	-2.31778	0.081	0.304	1.54460210950492e-74	Down
182	CORO1A	7.31315618323593e-79	-0.946138	0.579	0.83	1.63332030196391e-74	Down
183	LAMTOR4	7.89691740295284e-79	-0.966228	0.552	0.789	1.76369753277549e-74	Down
184	SLC1A3	1.28186080120957e-78	2.43192637324004	0.42	0.104	2.86290791342145e-74	Up
185	DOCK4	5.45710409970605e-78	2.06494628521977	0.478	0.165	1.21878962962835e-73	Up
186	ATP1B3	8.14233669701893e-78	-1.48702	0.439	0.678	1.81850947791221e-73	Down
187	MT-ND5	1.14760828117292e-77	0.773530889392304	0.931	0.977	2.56306833517161e-73	Up
188	SLPI	1.24424152117127e-77	4.7544752801341	0.29	0.013	2.77888901338392e-73	Up
189	RPL12	2.34356649898177e-77	-0.514983	0.923	0.983	5.23412141882588e-73	Down
190	ICAM3	2.58082843265292e-77	-1.93887	0.122	0.369	5.76402222148703e-73	Down
191	MRC2	4.56833562342992e-77	3.71151862241632	0.324	0.038	1.02029207813684e-72	Up
192	STXBP2	7.17774142149408e-77	-1.60413	0.307	0.58	1.60307676907649e-72	Down
193	SLC4A7	9.05268595558002e-77	1.98221486867476	0.529	0.233	2.02182688131924e-72	Up
194	HSPB1	3.04689770092631e-76	1.36170751392891	0.697	0.405	6.80494132524882e-72	Up
195	FMNL2	3.97825719430131e-76	2.4755898196828	0.436	0.132	8.88503961775254e-72	Up
196	GPBAR1	8.19681858298571e-76	-2.76145	0.04	0.221	1.83067746232403e-71	Down
197	RPL5	1.31478184056123e-75	-0.705042	0.832	0.934	2.93643376270946e-71	Down
198	ARHGAP18	1.62638248444279e-75	1.34277275856917	0.638	0.339	3.63236264075452e-71	Up
199	RHOA	4.6547574746825e-75	-0.791304	0.667	0.848	1.03959353439559e-70	Down
200	STAR	6.47321278877742e-75	-6.0798	0.002	0.112	1.44572734424555e-70	Down
201	RILPL2	1.81226537576119e-74	-1.5093	0.319	0.575	4.04751349022504e-70	Down
202	NRP2	7.38036282386876e-74	2.22729494567375	0.478	0.172	1.64833023308285e-69	Up
203	LST1	3.11589392879252e-73	-1.04327	0.725	0.892	6.95903750056522e-69	Down
204	IRAK3	7.75577934398029e-73	-1.54109	0.215	0.484	1.73217575868456e-68	Down
205	ARPC2	8.49330027016523e-73	-0.701695	0.775	0.895	1.8968936823387e-68	Down
206	CPPED1	1.6363742437504e-72	-1.70922	0.191	0.45	3.65467823599214e-68	Down
207	EIF3F	2.24307278582656e-72	-1.04356	0.367	0.64	5.00967875986504e-68	Down
208	SEC11A	3.88330899396489e-72	-0.959678	0.465	0.713	8.6729823071212e-68	Down
209	C5AR1	1.1028048814626e-71	-1.41874	0.465	0.687	2.46300442225858e-67	Down
210	SELL	6.37629201510508e-71	-2.081	0.096	0.315	1.42408105865357e-66	Down
211	CLDN4	1.18638467731022e-70	6.47977527528727	0.252	0.003	2.64967153830465e-66	Up
212	PLA2G2A	2.3657153805156e-70	-6.61544	0	0.098	5.28358873084353e-66	Down
213	NUP214	3.36674680201031e-70	-1.47003	0.31	0.573	7.51929230760984e-66	Down
214	RPS21	3.53811241122528e-70	-0.544509	0.785	0.943	7.90202025923054e-66	Down
215	ADAM28	1.43602848856789e-69	2.06915442519054	0.468	0.175	3.20722602636753e-65	Up
216	SGK1	2.34795590792932e-69	1.09062807273811	0.818	0.644	5.24392472476935e-65	Up
217	KRT18	2.36919378955765e-69	4.94660561720893	0.273	0.019	5.29135740959805e-65	Up
218	PARP14	2.67251722283594e-69	1.61009030321838	0.688	0.473	5.96879996548178e-65	Up
219	ATP5G2	1.65244187099561e-68	-0.663416	0.682	0.882	3.69056367468159e-64	Down
220	SLC25A3	3.17437888021556e-68	-0.842676	0.546	0.757	7.08965779107343e-64	Down
221	HLA-DQA1	3.60646908318926e-68	0.968754092356303	0.777	0.593	8.0546880503949e-64	Up
222	LGALS3BP	1.22320739687775e-67	2.02202907852493	0.5	0.217	2.73191140018676e-63	Up
223	ABCG1	1.23051758100476e-67	3.29483439018573	0.313	0.047	2.74823796541602e-63	Up
224	SLC25A5	4.11410715260075e-67	-0.853234	0.489	0.718	9.18844691461852e-63	Down
225	RPL23	6.06692849661258e-67	-0.544661	0.862	0.949	1.35498781043345e-62	Down
226	ADGRE5	8.22307976231676e-67	-1.4894	0.242	0.505	1.83654263411582e-62	Down
227	AIF1	1.39071801747641e-66	-0.625753	0.8	0.958	3.10602962023181e-62	Down
228	PCBP1	5.20223027687994e-66	-0.727907	0.679	0.839	1.16186611003837e-61	Down
229	VASH1	6.39350035092892e-66	2.24035171353564	0.399	0.121	1.42792436837647e-61	Up
230	PLAU	1.15694126386358e-65	2.2018218212311	0.455	0.175	2.58391261871291e-61	Up
231	SULF2	1.5354408915339e-65	-1.6353	0.116	0.341	3.42925368715182e-61	Down
232	MTMR11	2.18357755741797e-65	-3.41098	0.017	0.147	4.8768021167373e-61	Down
233	MMP14	4.42440692915107e-65	3.17239879634876	0.338	0.077	9.88147043556601e-61	Up
234	CD69	5.71855969153714e-65	2.1956837695558	0.432	0.148	1.2771831215079e-60	Up
235	SULT1A1	8.12277329224774e-65	-1.80417	0.148	0.377	1.81414018709061e-60	Down
236	ADAP2	2.05950464532221e-64	1.29565359104039	0.677	0.435	4.59969767486262e-60	Up
237	ABRACL	3.23553716934419e-64	-1.14832	0.302	0.559	7.22624871401332e-60	Down
238	TESC	1.09420866609334e-63	-3.20156	0.029	0.176	2.44380563485287e-59	Down
239	AP2S1	1.64239652276814e-63	-0.742819	0.555	0.797	3.66812839395037e-59	Down
240	GAS7	1.70570654846397e-63	-1.71176	0.176	0.411	3.80952500533944e-59	Down
241	UQCRB	2.80060230578112e-63	-0.616419	0.751	0.897	6.25486518973156e-59	Down
242	MGAT4A	3.13244829641695e-63	1.5460480546299	0.53	0.253	6.99601002521761e-59	Up
243	PID1	3.45341666212599e-63	-2.63948	0.043	0.207	7.71286077319219e-59	Down
244	EIF1	3.66773293827833e-63	-0.481174	0.933	0.981	8.19151474435083e-59	Non-sig
245	TRPM2	4.25411375927276e-63	2.24248329934602	0.363	0.092	9.50113766995978e-59	Up
246	RPSA	4.38379513264679e-63	-0.621718	0.777	0.898	9.79076804925335e-59	Down
247	RPS17	9.67579640929305e-63	-0.541643	0.751	0.914	2.16099237005151e-58	Down
248	RPL37A	1.40695453826381e-62	-0.461118	0.912	0.984	3.14229226575839e-58	Non-sig
249	CYP1B1	2.33039163389239e-62	-2.71533	0.042	0.201	5.20469667513526e-58	Down
250	MT-ND6	2.46491998040716e-62	1.84031438562043	0.504	0.236	5.50515228424135e-58	Up
251	HIST1H4C	3.3154962996823e-62	2.3018294701058	0.424	0.161	7.40482943571045e-58	Up
252	TACSTD2	2.58502851617204e-61	6.65481574518248	0.225	0.004	5.77340268801863e-57	Up
253	NDUFA4	3.02877379320671e-61	-0.757689	0.573	0.789	6.76446338974787e-57	Down
254	CD9	3.70571492551481e-61	1.31350684400319	0.513	0.214	8.27634371464477e-57	Up
255	CRIP1	3.91268466406848e-61	-1.78036	0.16	0.386	8.73858992873054e-57	Down
256	SLCO2B1	5.05237086800887e-61	1.38697685384261	0.505	0.207	1.1283965096611e-56	Up
257	FUS	8.30179120499842e-61	1.21902430194496	0.806	0.712	1.85412204772435e-56	Up
258	SMAP2	1.28116685395338e-60	-1.15886	0.355	0.603	2.86135805161948e-56	Down
259	PDK4	3.71120929494592e-60	-1.97749	0.086	0.283	8.28861483933222e-56	Down
260	C9orf72	3.80734184650359e-60	-1.26422	0.246	0.498	8.50331727998112e-56	Down
261	UQCRH	4.09435560387832e-60	-0.624359	0.597	0.8	9.14433380570185e-56	Down
262	IL4I1	4.40766510436186e-60	2.94959040047419	0.365	0.112	9.84407924408179e-56	Up
263	EEF2	4.80261552236829e-60	-0.719036	0.7	0.865	1.07261615076573e-55	Down
264	A2M	4.98845702597759e-60	1.23826568872756	0.53	0.226	1.11412199218184e-55	Up
265	CASP1	6.48480633736924e-60	-1.03612	0.388	0.625	1.44831664738805e-55	Down
266	TALDO1	1.04618115303853e-59	-0.926346	0.428	0.666	2.33654098719626e-55	Down
267	COX4I1	1.72760421962407e-59	-0.617632	0.749	0.906	3.85843126410841e-55	Down
268	IER5	2.86707004751053e-59	1.13254580997844	0.752	0.591	6.40331424411002e-55	Up
269	ANKRD36C	3.07463673482844e-59	2.98499	0.308	0.063	6.86689368356584e-55	Up
270	C14orf2	3.19950385958714e-59	-0.750514	0.571	0.802	7.14577192000192e-55	Down
271	FCGBP	3.29184991181417e-59	1.89127118090841	0.35	0.088	7.35201759304577e-55	Up
272	RPLP2	5.23482888223719e-59	-0.414894	0.933	0.991	1.16914668255885e-54	Non-sig
273	SUMO2	7.52170447988368e-59	-0.630185	0.61	0.82	1.67989747853722e-54	Down
274	RPS25	7.91942805539542e-59	-0.460518	0.867	0.965	1.76872506189201e-54	Non-sig
275	XAF1	1.37625395367155e-58	1.35428159201057	0.669	0.464	3.07372558013004e-54	Up
276	LDLR	1.81517905240579e-58	-2.30136	0.068	0.244	4.05402089564309e-54	Down
277	HIST1H1C	2.1073005989409e-58	2.77484207424462	0.333	0.085	4.7064451576746e-54	Up
278	RPL35	5.83184787379939e-58	-0.396564	0.904	0.977	1.30248490413436e-53	Non-sig
279	LYVE1	9.05556927186678e-58	-3.63821	0.028	0.164	2.02247084117873e-53	Down
280	UBE2R2	1.02866729551065e-57	-1.174	0.286	0.52	2.29742553779348e-53	Down
281	SERPINA1	2.37020704524603e-57	-0.974904	0.48	0.712	5.29362041485247e-53	Down
282	ANXA1	2.95085599120793e-57	-0.602937	0.704	0.882	6.5904417707638e-53	Down
283	CLU	3.8850147660725e-57	4.24643315964306	0.232	0.015	8.67679197854632e-53	Up
284	FAM49A	7.48976678340958e-57	-1.56327	0.151	0.368	1.6727645134067e-52	Down
285	IMPA2	3.40466057656974e-56	-2.2354	0.049	0.205	7.60396893171085e-52	Down
286	POLE4	4.8304220710947e-56	-1.21286	0.206	0.442	1.07882646535829e-51	Down
287	DAB2	5.09349031873445e-56	0.593414473672118	0.628	0.319	1.13758012778615e-51	Up
288	TANC2	1.2698953949246e-55	2.45354734535552	0.327	0.086	2.8361843750246e-51	Up
289	ATP5F1	1.75954697202433e-55	-0.94725	0.368	0.602	3.92977220731914e-51	Down
290	HLA-A	1.97552496505181e-55	0.733044155458833	0.958	0.982	4.41213745694671e-51	Up
291	EPB41L2	2.21044887679659e-55	1.87752585804609	0.442	0.194	4.93681652143749e-51	Up
292	C19orf38	3.61718745794085e-55	-1.68455	0.111	0.304	8.0786264685651e-51	Down
293	ARL4C	4.06406578540244e-55	1.87738254316189	0.56	0.321	9.07668452511781e-51	Up
294	PTMS	4.14417146292681e-55	1.44567579187442	0.567	0.323	9.25559254530074e-51	Up
295	RAP1B	4.71238019714764e-55	-0.9833	0.468	0.686	1.05246299323095e-50	Down
296	HIST1H1E	5.32008657189596e-55	2.28559645405869	0.282	0.048	1.18818813496724e-50	Up
297	TRA2B	1.0397762010152e-54	1.57508025488984	0.732	0.612	2.32223616734734e-50	Up
298	PTP4A2	1.19262231271426e-54	-0.953309	0.463	0.676	2.66360267321603e-50	Down
299	GLUL	1.25949902476282e-54	0.864864883604694	0.846	0.737	2.81296512190528e-50	Up
300	LILRB2	1.33848804027449e-54	-1.18318	0.305	0.548	2.98937918914905e-50	Down
301	LILRB4	3.37971996308371e-54	1.65916162370531	0.525	0.285	7.54826656555116e-50	Up
302	RASSF4	5.74173602751975e-54	1.48285583941329	0.605	0.382	1.28235932438626e-49	Up
303	PNISR	6.42888167212779e-54	1.01126914258443	0.768	0.622	1.43582643265302e-49	Up
304	KRT8	8.8191861153417e-54	3.81197277869917	0.222	0.015	1.96967702700042e-49	Up
305	C11orf96	9.39860430677978e-54	-3.2814	0.013	0.119	2.0990842858762e-49	Down
306	BST1	2.61017562301299e-53	-1.9339	0.09	0.269	5.82956623643722e-49	Down
307	IER5L	5.49728188639534e-53	1.91358192715848	0.432	0.179	1.22776293650753e-48	Up
308	CARD16	5.8078774442739e-53	-0.818951	0.497	0.716	1.29713134840413e-48	Down
309	CALM2	8.65894955577043e-53	-0.624165	0.776	0.878	1.93388979378577e-48	Down
310	RNF213	9.06557003952628e-53	1.06771372395041	0.777	0.618	2.0247044126278e-48	Up
311	VNN2	1.22437798250065e-52	-2.67417	0.035	0.169	2.73452578611695e-48	Down
312	RETN	1.2667663513476e-52	-1.15676	0.144	0.359	2.82919596909974e-48	Down
313	MEGF9	2.10879496134701e-52	-1.85881	0.107	0.294	4.70978266667241e-48	Down
314	ZFP36L1	2.16764529602211e-52	0.906895573335731	0.87	0.801	4.84121900413578e-48	Up
315	SRSF9	1.10453484355337e-51	-0.783873	0.439	0.66	2.46686811959209e-47	Down
316	METTL9	1.25307245707621e-51	-1.26416	0.249	0.473	2.79861202563401e-47	Down
317	PFN1	1.30979427280928e-51	-0.440408	0.777	0.941	2.92529452889225e-47	Non-sig
318	CADM1	1.40217723177355e-51	2.28929610728884	0.305	0.075	3.13162262944304e-47	Up
319	CDC42	1.48827471409299e-51	-0.556723	0.726	0.864	3.32391274645529e-47	Down
320	C15orf48	1.82037056538153e-51	1.85890339163206	0.471	0.216	4.0656156207231e-47	Up
321	LAMTOR1	1.88601952709511e-51	-0.848345	0.406	0.638	4.21223601181422e-47	Down
322	YBX1	2.40574253172079e-51	-0.523756	0.812	0.903	5.37298537034521e-47	Down
323	S100A10	2.8545896127756e-51	-0.454674	0.751	0.933	6.37544044117302e-47	Non-sig
324	ARPC1B	2.88936806881463e-51	-0.562653	0.696	0.858	6.4531146448906e-47	Down
325	SERPING1	3.49739679204576e-51	2.26916012252757	0.39	0.15	7.811085995355e-47	Up
326	AQP9	8.46732922976107e-51	-2.1991	0.078	0.248	1.89109331017484e-46	Down
327	BRK1	1.01210146916197e-50	-0.794357	0.465	0.683	2.26042742122635e-46	Down
328	SEPT9	1.12111451470744e-50	-1.16194	0.287	0.513	2.50389715714759e-46	Down
329	EIF3H	1.52378687915235e-50	-0.769556	0.474	0.687	3.40322561589885e-46	Down
330	ABCA1	1.97552542352148e-50	1.51497727373467	0.46	0.197	4.41213848089288e-46	Up
331	RAB3D	2.12033302867843e-50	-2.37121	0.042	0.181	4.7355517862504e-46	Down
332	GLIPR1	2.58680980951315e-50	-0.846186	0.518	0.718	5.77738102856668e-46	Down
333	HLA-DRB1	2.78621023685249e-50	0.625274867558727	0.911	0.892	6.22272194298636e-46	Up
334	CCND3	2.80713052911352e-50	-1.63555	0.125	0.316	6.26944532372214e-46	Down
335	FMNL3	5.37330321858074e-50	1.98933493995108	0.349	0.112	1.20007354083782e-45	Up
336	EZR	7.6424303715709e-50	-1.37314	0.295	0.508	1.70686039918664e-45	Down
337	PPP1CB	1.09020744504268e-49	-0.813222	0.483	0.688	2.43486930775832e-45	Down
338	PPP1CA	2.93569441920195e-49	-0.876378	0.409	0.629	6.55657991584564e-45	Down
339	RPL27A	3.28217109816009e-49	-0.412231	0.905	0.967	7.33040093063074e-45	Non-sig
340	ATP5L	3.38122517460432e-49	-0.494743	0.741	0.912	7.55162830496128e-45	Non-sig
341	INSIG1	4.71557509219745e-49	-1.92268	0.243	0.442	1.05317654109138e-44	Down
342	GCA	4.74357350531938e-49	-1.13916	0.258	0.486	1.05942970667803e-44	Down
343	CAT	5.65370028321103e-49	-1.10392	0.241	0.465	1.26269742125235e-44	Down
344	PRELID1	6.55537193869728e-49	-0.740953	0.475	0.684	1.46407676878865e-44	Down
345	SLC24A4	1.20907655474661e-48	-2.54551	0.035	0.164	2.70035157737107e-44	Down
346	PTGER2	1.84194198827483e-48	-2.03049	0.05	0.195	4.113793236613e-44	Down
347	PLAC8	1.94491559115457e-48	-1.27996	0.108	0.294	4.34377448128461e-44	Down
348	LILRA2	2.25872570445539e-48	-1.69005	0.098	0.275	5.04463798833067e-44	Down
349	EIF3M	3.10602702788093e-48	-0.882957	0.373	0.586	6.93700076406926e-44	Down
350	CXCL10	4.09787399448691e-48	3.68949355038195	0.235	0.034	9.15219177928705e-44	Up
351	MUC1	5.41651535891685e-48	5.24669580800268	0.188	0.007	1.20972454026049e-43	Up
352	GPRIN3	5.60884435691983e-48	1.39835193558054	0.486	0.248	1.25267929867448e-43	Up
353	CMTM6	7.85557349655126e-48	-0.729317	0.542	0.723	1.75446378471976e-43	Down
354	TOMM7	9.63436725716263e-48	-0.614001	0.551	0.785	2.1517395832147e-43	Down
355	PLTP	1.09940866699063e-47	1.25852283824988	0.362	0.127	2.45541931685687e-43	Up
356	CTNND1	1.13633440561767e-47	1.46672508935702	0.504	0.273	2.5378892615065e-43	Up
357	SMIM25	2.55831654867319e-47	-1.55465	0.16	0.363	5.71374417980669e-43	Down
358	OLFML3	3.35656087965326e-47	2.61038992236173	0.27	0.06	7.4965430686176e-43	Up
359	UXT	4.98939240635419e-47	-1.02404	0.328	0.546	1.11433090003514e-42	Down
360	MYL12A	5.23088827982316e-47	-0.489009	0.71	0.871	1.1682665884157e-42	Non-sig
361	HLA-DRB5	5.98344225928659e-47	4.39709337534301	0.244	0.045	1.33634199418907e-42	Up
362	PNN	6.45899190423974e-47	1.34231418415178	0.596	0.394	1.4425512518929e-42	Up
363	COX7A2L	6.54975157664761e-47	-0.82689	0.295	0.519	1.46282151712848e-42	Down
364	CCNL1	9.952303729765e-47	1.15646555875301	0.825	0.82	2.22274751500571e-42	Up
365	TPPP3	1.1708820176764e-46	-3.5547	0.014	0.112	2.61504789827848e-42	Down
366	RPL14	1.69200624100328e-46	-0.426041	0.895	0.965	3.77892673865672e-42	Non-sig
367	STK17B	1.7206665643044e-46	-0.864989	0.415	0.636	3.84293670471745e-42	Down
368	IFRD1	1.89264812574581e-46	1.70283445036687	0.547	0.343	4.2270403240407e-42	Up
369	HIST1H1D	2.14753810420977e-46	3.20031222827603	0.234	0.037	4.7963116019421e-42	Up
370	TMSB4X	5.7766556061808e-46	-0.305678	0.993	0.997	1.29015826308442e-41	Non-sig
371	IGFBP7	7.35904114690384e-46	-1.18521	0.152	0.353	1.6435682497495e-41	Down
372	ATP6V0D1	1.21678492915079e-45	-0.876675	0.379	0.594	2.71756746076537e-41	Down
373	ASGR1	1.39155781477512e-45	-1.31901	0.146	0.34	3.10790522351875e-41	Down
374	MARCKS	1.41051912765152e-45	0.654067790887654	0.873	0.767	3.15025341969689e-41	Up
375	MYD88	1.78081327492964e-45	-1.16606	0.227	0.44	3.97726836822786e-41	Down
376	RAC2	2.33959902507762e-45	-0.812073	0.384	0.612	5.22526046260837e-41	Down
377	DDX24	3.23235227466934e-45	1.39119108860215	0.597	0.41	7.2191355702465e-41	Up
378	ZNF618	3.42759971798855e-45	2.54848005805997	0.275	0.069	7.65520121015562e-41	Up
379	ARHGDIB	3.67563978652845e-45	-0.465106	0.691	0.872	8.20917389923265e-41	Non-sig
380	TMEM167A	4.11256284395739e-45	-0.986713	0.346	0.56	9.18499785569444e-41	Down
381	NDUFB11	5.11365580309981e-45	-0.732377	0.454	0.666	1.14208388706431e-40	Down
382	CD1C	6.54177084104805e-45	-2.98723	0.026	0.137	1.46103909963967e-40	Down
383	CYTIP	7.1778678029419e-45	-1.11251	0.301	0.51	1.60310499510904e-40	Down
384	ELF3	1.04635453791463e-44	6.07589373570445	0.173	0.005	2.33692822497853e-40	Up
385	LGMN	1.1414337071907e-44	0.13518627232883	0.538	0.257	2.54927804163971e-40	Non-sig
386	POLR2L	1.36889732256745e-44	-0.717994	0.44	0.656	3.05729528022214e-40	Down
387	IL1R2	1.52810806734148e-44	-3.44725	0.009	0.094	3.41287655760046e-40	Down
388	HNRNPF	2.16997026886692e-44	-0.726976	0.443	0.648	4.84641159848737e-40	Down
389	SOCS6	2.3700968906682e-44	2.2513006629229	0.29	0.082	5.29337439561836e-40	Up
390	NHSL2	3.78554745581554e-44	-2.89121	0.016	0.112	8.45464168781842e-40	Down
391	RPL36	4.75909248989077e-44	-0.326485	0.91	0.978	1.0628957166922e-39	Non-sig
392	FCHO2	5.31400234215083e-44	1.73849173965353	0.416	0.191	1.18682928309597e-39	Up
393	SGMS2	5.87950147105766e-44	-2.32905	0.027	0.139	1.31312785854602e-39	Down
394	SH3BP5	6.17690469537103e-44	-1.03819	0.152	0.349	1.37954989466417e-39	Down
395	ZCCHC11	7.38422692463028e-44	1.64017172273682	0.403	0.177	1.64919324134693e-39	Up
396	YWHAB	8.09701743892499e-44	-0.573612	0.726	0.845	1.80838787480951e-39	Down
397	ELOB	9.50334142798017e-44	-0.53817	0.657	0.854	2.12247627452509e-39	Down
398	CLDN1	1.16340047176216e-43	2.34495324199537	0.218	0.03	2.59833861363361e-39	Up
399	CD84	1.57355767854351e-43	1.06500302323785	0.559	0.321	3.51438371925907e-39	Up
400	ABCC3	1.70300025414266e-43	2.26323544367151	0.283	0.078	3.80348076760222e-39	Up
401	CHP1	3.20206464328575e-43	-1.17083	0.183	0.381	7.15149117431439e-39	Down
402	FYN	3.22130385055724e-43	-1.44725	0.108	0.283	7.19446001983455e-39	Down
403	TFEC	3.29231747433731e-43	1.32240887877661	0.544	0.336	7.35306184718496e-39	Up
404	SUB1	3.3894598692381e-43	-0.421306	0.662	0.836	7.57001967195637e-39	Non-sig
405	SDCCAG8	3.71304365386645e-43	1.41620154607246	0.494	0.283	8.29271169654532e-39	Up
406	FPR2	4.69184937046779e-43	-2.4089	0.027	0.138	1.04787763840028e-38	Down
407	RAB32	6.75141256775929e-43	-0.867025	0.307	0.526	1.50786048288336e-38	Down
408	S1PR4	6.95264807839194e-43	-2.08347	0.053	0.188	1.55280442182806e-38	Down
409	ATP5E	7.19280863938459e-43	-0.309443	0.861	0.977	1.60644188152015e-38	Non-sig
410	YBX3	8.52497864333115e-43	-0.642288	0.479	0.711	1.90396873020158e-38	Down
411	MYL12B	1.13218167548269e-42	-0.438264	0.714	0.868	2.52861455402304e-38	Non-sig
412	TAGLN2	1.67626535567012e-42	-0.827594	0.512	0.706	3.74377104535365e-38	Down
413	CEBPB	1.73339747471203e-42	-0.674604	0.729	0.86	3.87136992002186e-38	Down
414	YWHAH	1.84134068231695e-42	1.17493830357709	0.643	0.474	4.11245027988667e-38	Up
415	RGS10	2.02578672639284e-42	1.0269612715874	0.724	0.642	4.52439207472577e-38	Up
416	EIF3G	2.18260346510649e-42	-0.745708	0.474	0.673	4.87462657896883e-38	Down
417	RFLNB	2.62098530419462e-42	-2.40072	0.043	0.167	5.85370857838827e-38	Down
418	WDR83OS	3.46266982041697e-42	-0.716653	0.421	0.63	7.73352677691927e-38	Down
419	SRGAP3	5.42302142631763e-42	2.85216110878568	0.238	0.051	1.21117760535378e-37	Up
420	HEXA	5.91979239563185e-42	1.17528706523588	0.595	0.402	1.32212643364042e-37	Up
421	NDUFB5	8.83665767386834e-42	-0.938283	0.258	0.46	1.97357912488175e-37	Down
422	ADD3	9.59483232236377e-42	-1.31392	0.131	0.309	2.14290985087672e-37	Down
423	HCST	1.01086704194808e-41	-0.64903	0.636	0.819	2.25767045148683e-37	Down
424	TCF4	1.08781600311772e-41	1.36134754618666	0.484	0.271	2.42952826136311e-37	Up
425	HTRA1	1.25122152733106e-41	2.15526000726586	0.333	0.129	2.7944781591412e-37	Up
426	CD1D	1.50580003195856e-41	-1.81701	0.095	0.251	3.36305379137624e-37	Down
427	SRRM2	1.98453905496715e-41	0.897393376600643	0.779	0.724	4.43226952536363e-37	Up
428	PILRA	2.1292883943301e-41	-0.886816	0.317	0.539	4.75555269989685e-37	Down
429	IGHA1	3.44922876532952e-41	4.96087765696315	0.164	0.006	7.70350752448695e-37	Up
430	ARHGAP21	4.21107706877625e-41	1.66354287067994	0.423	0.215	9.40501952540488e-37	Up
431	LINC01268	4.55826492186242e-41	4.20484305764017	0.171	0.009	1.01804288764875e-36	Up
432	BRD2	7.21984349030554e-41	1.47182	0.585	0.407	1.61247984512484e-36	Up
433	VAMP8	7.5630287056232e-41	-0.490821	0.67	0.854	1.68912683111389e-36	Non-sig
434	PLXDC2	8.14195139849635e-41	0.996292811254957	0.666	0.499	1.81842342534018e-36	Up
435	GALM	8.55159891880859e-41	1.74638420175176	0.352	0.137	1.90991410252671e-36	Up
436	GDI2	9.29170411409104e-41	-0.67638	0.486	0.675	2.07520919684109e-36	Down
437	RPL17	9.61341709332338e-41	-0.682543	0.401	0.612	2.14706057362284e-36	Down
438	CDC42EP2	1.26580873763877e-40	-2.71538	0.024	0.127	2.82705723464244e-36	Down
439	IFI44L	1.30929588073022e-40	1.26269790751086	0.563	0.351	2.92418142002286e-36	Up
440	RASGRP2	1.38855026351568e-40	-1.91407	0.061	0.197	3.10118815853592e-36	Down
441	HSBP1	1.45190998539583e-40	-0.677798	0.495	0.682	3.24269576138304e-36	Down
442	SLC8A1	1.87920644321213e-40	1.25966587515827	0.561	0.368	4.19701967026998e-36	Up
443	LILRB3	2.26907710000266e-40	-0.878265	0.268	0.484	5.06775679514593e-36	Down
444	GNAS	2.28764800797818e-40	0.614470881396687	0.896	0.865	5.10923306101846e-36	Up
445	FCGR2B	2.9356868655639e-40	0.943575650460748	0.567	0.322	6.55656304555041e-36	Up
446	YME1L1	3.32950638994902e-40	1.54342557546668	0.604	0.445	7.43611957131215e-36	Up
447	SLC7A7	3.42149250686906e-40	-0.971123	0.334	0.53	7.64156136484137e-36	Down
448	PTX3	3.5157967656741e-40	-2.75524	0.026	0.13	7.85218049645653e-36	Down
449	HIST2H2AC	4.20709864589414e-40	2.10612416436103	0.281	0.084	9.39613411573997e-36	Up
450	LPAR6	5.25313658703182e-40	0.982779741222882	0.6	0.394	1.17323552534769e-35	Up
451	VAMP5	6.41019780185875e-40	-0.716329	0.307	0.525	1.43165357706713e-35	Down
452	RPS19	6.54668488690321e-40	-0.408502	0.946	0.986	1.46213660264096e-35	Non-sig
453	EVL	9.10956444343288e-40	1.29669808561056	0.532	0.332	2.0345301227963e-35	Up
454	SEC61G	1.01679892916515e-39	-0.531752	0.462	0.685	2.27091872839744e-35	Down
455	CAPNS1	1.18271557667122e-39	-0.739968	0.438	0.635	2.6414769689375e-35	Down
456	LAIR1	1.43034435499398e-39	0.997845391184055	0.592	0.374	3.19453108244356e-35	Up
457	LHFPL2	1.58579728272001e-39	1.32496143233276	0.442	0.216	3.54171965122688e-35	Up
458	CYP11A1	1.82373509144667e-39	-6.47961	0.001	0.057	4.073129953237e-35	Down
459	BIRC3	1.93757647472559e-39	-0.667991	0.217	0.421	4.32738329865213e-35	Down
460	CD44	2.43736763317719e-39	-0.718842	0.692	0.854	5.44361687193795e-35	Down
461	DUSP1	3.14574691659739e-39	-0.653427	0.896	0.944	7.02571116352861e-35	Down
462	FCGRT	3.1568429138395e-39	-0.55623	0.709	0.863	7.05049296376914e-35	Down
463	ADA2	4.00415536445449e-39	-0.754803	0.429	0.633	8.94288059097265e-35	Down
464	SOCS3	4.11489233056943e-39	-1.1469	0.427	0.592	9.19020053109377e-35	Down
465	NOTCH2	5.5734276860002e-39	-1.18541	0.181	0.368	1.24476933939128e-34	Down
466	SPATS2L	9.08464556567269e-39	1.58315238008892	0.396	0.187	2.02896474063734e-34	Up
467	DDX5	1.00026567928466e-38	0.828387338063497	0.894	0.931	2.23399336811435e-34	Up
468	ERP29	1.07888268925432e-38	-0.734991	0.445	0.64	2.4095765981806e-34	Down
469	EVI2B	1.2909435135377e-38	-0.886731	0.535	0.701	2.8831932431351e-34	Down
470	DST	1.50001291324195e-38	1.71460089162446	0.421	0.22	3.35012884043456e-34	Up
471	AHNAK	1.59465823597218e-38	-0.691076	0.559	0.751	3.56150970422026e-34	Down
472	GPSM3	2.20364054927827e-38	-0.777948	0.465	0.659	4.92161080275809e-34	Down
473	RARA	2.20922632003786e-38	-1.36104	0.116	0.279	4.93408606317255e-34	Down
474	CLIC1	2.22953520114443e-38	-0.460792	0.716	0.856	4.97944391823596e-34	Non-sig
475	MYL6	2.55510573799421e-38	-0.329168	0.882	0.964	5.70657315523626e-34	Non-sig
476	CD37	2.78969564069231e-38	-0.641285	0.652	0.788	6.23050624392221e-34	Down
477	GFRA2	4.03310525434154e-38	-5.07146	0.002	0.061	9.00753727504639e-34	Down
478	MERTK	4.45065496797092e-38	1.77811456614345	0.35	0.152	9.94009280546626e-34	Up
479	NFE2	6.93146022664214e-38	-3.78645	0.008	0.079	1.54807232701825e-33	Down
480	LTC4S	1.10432384748728e-37	1.13322445542814	0.395	0.18	2.4663968809781e-33	Up
481	GAL3ST4	1.26031951294797e-37	2.44266969855681	0.224	0.05	2.814797600218e-33	Up
482	C2	1.50473042300054e-37	2.20416574691655	0.281	0.093	3.3606649267294e-33	Up
483	MMP2	1.69802685394567e-37	2.31110774030635	0.243	0.063	3.79237317560226e-33	Up
484	VASP	2.24391095798559e-37	-0.644177	0.473	0.664	5.01155073356502e-33	Down
485	MX1	2.64228211440834e-37	1.48213460597154	0.552	0.354	5.90127287431959e-33	Up
486	MT-ND4L	3.29201395270562e-37	0.752287805102333	0.818	0.814	7.35238396197273e-33	Up
487	C20orf27	3.51677007779104e-37	-1.12698	0.169	0.348	7.85435429173851e-33	Down
488	APRT	3.80140255266865e-37	-0.548517	0.469	0.664	8.49005246113017e-33	Down
489	HNRNPA1	4.21800830777324e-37	-0.476262	0.737	0.845	9.42049975458076e-33	Non-sig
490	TSC22D3	6.10050519678243e-37	-0.874497	0.463	0.647	1.36248683064939e-32	Down
491	CES1	8.13745591530092e-37	-3.01216	0.014	0.095	1.81741940412331e-32	Down
492	BMP2K	8.3915394574819e-37	1.09106092492089	0.568	0.367	1.87416642243401e-32	Up
493	SFT2D1	1.02374510817081e-36	-0.774166	0.342	0.537	2.28643232458868e-32	Down
494	ARRDC3	1.23625057678565e-36	1.55823409278722	0.482	0.292	2.76104203819308e-32	Up
495	CLEC4A	2.63681396557457e-36	-1.37316	0.148	0.314	5.88906031071425e-32	Down
496	RGS12	3.47315467464581e-36	1.81593660388933	0.29	0.103	7.75694365035395e-32	Up
497	ATP6V0E1	3.94926186997924e-36	-0.418849	0.65	0.843	8.82028146041163e-32	Non-sig
498	RSRP1	4.04686865228381e-36	0.935815618813604	0.742	0.635	9.03827644801065e-32	Up
499	FCER1A	4.43008512893692e-36	-3.54109	0.024	0.117	9.89415212696773e-32	Down
500	MACF1	4.45453325149504e-36	1.02700713713477	0.624	0.446	9.94875456388903e-32	Up
501	PTTG1IP	4.77893389810772e-36	1.17300943757737	0.586	0.41	1.06732709680338e-31	Up
502	ITPR2	5.11642009189348e-36	1.21409804084672	0.485	0.285	1.14270126332349e-31	Up
503	FRMD4B	5.23687176416027e-36	1.17618199236685	0.502	0.304	1.16960293980756e-31	Up
504	GPAT3	5.59751830577161e-36	-1.75392	0.1	0.248	1.25014973841103e-31	Down
505	KCNMA1	6.34181682360873e-36	3.26119470678055	0.171	0.02	1.41638136938477e-31	Up
506	DBI	6.87573234289016e-36	-0.718998	0.588	0.758	1.53562606146109e-31	Down
507	OSBPL3	7.54909816424414e-36	2.15209879284998	0.27	0.09	1.68601558400229e-31	Up
508	OSTF1	7.83590366855423e-36	-0.717579	0.361	0.553	1.7500707253349e-31	Down
509	C20orf24	8.78841620812474e-36	-0.779081	0.274	0.463	1.96280487592258e-31	Down
510	NRG1	1.14194817800471e-35	-2.13726	0.032	0.134	2.55042706075571e-31	Down
511	CLDN7	1.15028060267878e-35	3.73755040851288	0.167	0.019	2.56903669802278e-31	Up
512	RNASE6	1.16069685562988e-35	-0.872474	0.411	0.598	2.59230035736378e-31	Down
513	UBXN11	1.31887181095801e-35	-1.46111	0.124	0.282	2.94556830259362e-31	Down
514	SARAF	1.55913175506796e-35	-0.596295	0.539	0.697	3.48216486176879e-31	Down
515	SLC39A10	1.61503890970948e-35	1.6969838957351	0.356	0.163	3.60702790094516e-31	Up
516	BID	1.83246792737963e-35	-1.01031	0.252	0.441	4.09263386900966e-31	Down
517	IL1B	2.20640660768737e-35	-1.57319	0.563	0.655	4.92778851760897e-31	Down
518	KLF6	2.46560397187252e-35	0.689450027824215	0.887	0.904	5.50667991078009e-31	Up
519	NDUFS6	2.54365677802414e-35	-0.586228	0.44	0.638	5.68100304803911e-31	Down
520	LIMD2	3.09710180541627e-35	-0.913382	0.376	0.561	6.91706717221671e-31	Down
521	LYST	3.10631688054222e-35	-1.12345	0.315	0.494	6.93764812100299e-31	Down
522	TMEM154	4.82039143822806e-35	-1.85844	0.106	0.25	1.07658622381386e-30	Down
523	RASAL2	6.77505628184865e-35	2.72182331776879	0.196	0.038	1.51314106998808e-30	Up
524	PCNX2	6.9257417528983e-35	2.65014033198205	0.194	0.037	1.54679516309231e-30	Up
525	AC245128.3	7.30757889279321e-35	-2.01163	0.071	0.199	1.63207466991644e-30	Down
526	HCAR3	8.59265101891247e-35	-1.82407	0.082	0.217	1.91908267856391e-30	Down
527	AAK1	9.08557121058861e-35	1.0039431801086	0.548	0.36	2.02917147417286e-30	Up
528	INSL3	1.05680773061631e-34	-5.0152	0.004	0.062	2.36027438555847e-30	Down
529	ZNF791	1.11379359038185e-34	1.68383105659888	0.33	0.139	2.48754660475883e-30	Up
530	MSN	1.30836902895634e-34	-0.586357	0.621	0.771	2.9221113892711e-30	Down
531	UQCRFS1	1.33767257312425e-34	-0.759096	0.236	0.421	2.98755792481569e-30	Down
532	CAP1	1.59695986099635e-34	-0.541096	0.663	0.794	3.56665015354925e-30	Down
533	ATP5G3	1.6409536051044e-34	-0.43928	0.524	0.709	3.66490578164017e-30	Non-sig
534	CLTA	1.96259757714714e-34	-0.579758	0.512	0.693	4.38326542880043e-30	Down
535	NAAA	2.0510842161891e-34	-1.32041	0.154	0.319	4.58089148843673e-30	Down
536	CD24	2.10480080072511e-34	7.25262099733201	0.13	0.001	4.70086210833947e-30	Up
537	GLS	2.21577267243185e-34	1.16055592239936	0.569	0.402	4.9487066866093e-30	Up
538	MMP9	2.30362325010962e-34	3.94816864975164	0.175	0.026	5.14491216679483e-30	Up
539	RBM3	2.42895549894173e-34	-0.628294	0.536	0.702	5.42482921133646e-30	Down
540	C7	2.49107912899919e-34	-5.24144	0.002	0.055	5.56357612670679e-30	Down
541	NR4A3	3.05065303797546e-34	-1.38384	0.236	0.405	6.8133284950144e-30	Down
542	SERPINB2	3.25449189145027e-34	-4.60701	0.003	0.06	7.26858219036504e-30	Down
543	CAPZA2	3.46203246908655e-34	-0.615035	0.458	0.637	7.73210331645791e-30	Down
544	RRBP1	3.59419464901472e-34	1.16487433912098	0.519	0.334	8.02727432910949e-30	Up
545	ACSL1	3.96489193798446e-34	-1.24501	0.26	0.429	8.85518965429448e-30	Down
546	UBC	4.20318272397143e-34	0.421347141643472	0.946	0.953	9.38738829571779e-30	Non-sig
547	HIST1H2BG	4.57537298628964e-34	3.70992630320006	0.161	0.018	1.02186380275793e-29	Up
548	PRPF4B	4.82067490829726e-34	1.06172322648955	0.528	0.338	1.07664953401911e-29	Up
549	TGFBR1	5.23573336431848e-34	1.39142387971794	0.425	0.235	1.16934868958689e-29	Up
550	EPCAM	6.43473228190994e-34	6.01008581814644	0.13	0.002	1.43713310784177e-29	Up
551	CD82	6.71466705167672e-34	2.15411420256558	0.255	0.08	1.49965373932148e-29	Up
552	CXCL2	6.87414868548526e-34	-1.58439	0.351	0.511	1.53527236741628e-29	Down
553	KRT10	7.18829757585628e-34	-0.899571	0.286	0.474	1.60543438059174e-29	Down
554	UBE2D1	7.54687010776589e-34	-1.14426	0.225	0.399	1.68551796986843e-29	Down
555	PALD1	9.34729574884645e-34	1.79179196801708	0.217	0.051	2.08762503254737e-29	Up
556	METRNL	9.49156555253661e-34	-0.745209	0.538	0.69	2.11984625050353e-29	Down
557	EIF4B	1.11885932825782e-33	-0.73369	0.403	0.589	2.49886042373101e-29	Down
558	CLDN3	1.53527058233502e-33	5.19469594555374	0.136	0.006	3.42887331858702e-29	Up
559	LSM6	1.53577782104247e-33	-0.919769	0.241	0.417	3.43000618551624e-29	Down
560	RNH1	1.67621798709827e-33	-0.654515	0.518	0.669	3.74366525238527e-29	Down
561	APLP2	1.80058066110752e-33	-0.549756	0.653	0.801	4.02141684851754e-29	Down
562	VCL	2.01746524085735e-33	-1.35937	0.104	0.247	4.5058068689308e-29	Down
563	TSPYL2	2.06260175840085e-33	1.95795671314714	0.29	0.112	4.60661476721245e-29	Up
564	ICAM2	2.09319366998146e-33	-1.57304	0.101	0.244	4.6749387425366e-29	Down
565	SVIL	4.13512671841323e-33	-2.06421	0.032	0.13	9.2353920129041e-29	Down
566	CCRL2	4.19498534325429e-33	-1.37021	0.141	0.297	9.36908026562412e-29	Down
567	ILF3-AS1	5.2570933329874e-33	2.03223557726076	0.308	0.13	1.1741192249894e-28	Up
568	POLG2	5.44268701430916e-33	3.54009394800155	0.201	0.048	1.21556971777581e-28	Up
569	NAMPT	5.94567173468292e-33	-0.662834	0.811	0.886	1.32790632522408e-28	Down
570	CCDC69	5.96016493120197e-33	-1.19325	0.113	0.26	1.33114323573465e-28	Down
571	AMD1	6.97218364052015e-33	1.4415772810802	0.517	0.344	1.55716749427377e-28	Up
572	RPL36A	7.41955434267297e-33	-0.468118	0.725	0.837	1.65708326689258e-28	Non-sig
573	BLNK	8.14222483265772e-33	1.71956012124629	0.276	0.101	1.81848449412577e-28	Up
574	RASSF3	8.46196445731319e-33	-1.0682	0.151	0.315	1.88989514189633e-28	Down
575	NCOA7	8.953489830417e-33	1.51069371540675	0.337	0.149	1.99967241872533e-28	Up
576	TRIR	1.0516874586274e-32	-0.562587	0.542	0.713	2.34883877009844e-28	Down
577	MAP3K20	1.31836601704725e-32	-1.35489	0.098	0.24	2.94443866247333e-28	Down
578	KRT19	1.50484868842012e-32	4.06195386281193	0.145	0.012	3.3609290607175e-28	Up
579	ZMYND8	1.7491485520894e-32	1.59494239202148	0.327	0.142	3.90654837623647e-28	Up
580	BCL2A1	1.85669723430608e-32	-0.904145	0.533	0.687	4.14674760309921e-28	Down
581	AOAH	2.02284055988271e-32	-0.987851	0.275	0.458	4.51781210644204e-28	Down
582	NCKAP5	2.53605560255511e-32	3.71326264325288	0.148	0.014	5.66402658274658e-28	Up
583	CXCL9	2.65163332989021e-32	3.19626853774212	0.143	0.011	5.9221578789768e-28	Up
584	MT-ND4	2.84339000627981e-32	0.367800259571241	0.965	0.994	6.35042724002533e-28	Non-sig
585	HCAR2	3.68134944125191e-32	-1.97223	0.073	0.198	8.22192584209202e-28	Down
586	OLR1	4.59834712303714e-32	0.66624942941947	0.608	0.388	1.02699484645911e-27	Up
587	NDUFA13	4.68995631885938e-32	-0.481676	0.51	0.699	1.04745484425405e-27	Non-sig
588	NDUFAB1	5.1866123938246e-32	-0.617564	0.312	0.499	1.15837801203679e-27	Down
589	SELENOF	5.58505820229983e-32	-0.726238	0.359	0.545	1.24736689890164e-27	Down
590	ATP6V1G1	6.78231288261705e-32	-0.310398	0.568	0.75	1.51476175920369e-27	Non-sig
591	LPIN2	7.39390161411209e-32	1.40113882865953	0.37	0.185	1.65135398649579e-27	Up
592	IL18	7.66240999433229e-32	1.12767736939456	0.54	0.359	1.71132264813417e-27	Up
593	MTO1	7.79740693543168e-32	2.43890885736626	0.255	0.091	1.74147286495931e-27	Up
594	RYBP	9.541059059784e-32	-1.15865	0.173	0.336	2.13090013041216e-27	Down
595	CD109	1.01685311798063e-31	2.15860780133867	0.243	0.078	2.27103975369794e-27	Up
596	ARGLU1	1.09403378115423e-31	0.901802914076421	0.645	0.516	2.44341504682986e-27	Up
597	DDX17	1.12891543183434e-31	0.716483776780634	0.791	0.729	2.52131972545882e-27	Up
598	MSR1	1.18881158373301e-31	0.622450837735051	0.641	0.422	2.6550917911093e-27	Up
599	SLC34A2	1.35153735481177e-31	7.91148940717096	0.118	0	3.0185235282366e-27	Up
600	RNASET2	1.52526332303513e-31	0.697766474173597	0.805	0.757	3.40652310566665e-27	Up
601	MEFV	1.67011645169927e-31	-1.79485	0.049	0.158	3.73003808322515e-27	Down
602	OSTC	1.74969451234095e-31	-0.757226	0.305	0.478	3.90776772386227e-27	Down
603	MUM1	1.78101956199147e-31	1.61742139419485	0.306	0.128	3.97772908975174e-27	Up
604	EMILIN2	1.78643985492871e-31	-0.796591	0.289	0.476	3.98983477199778e-27	Down
605	SLC12A5	2.26244346431052e-31	4.82768650849511	0.132	0.008	5.05294123319112e-27	Up
606	EIF4A2	2.40342302955076e-31	0.921896979502567	0.749	0.674	5.36780499419866e-27	Up
607	COX8A	3.11302582200144e-31	-0.416824	0.589	0.761	6.95263187085801e-27	Non-sig
608	NID1	3.32196929351063e-31	-3.16685	0.004	0.06	7.41928622012665e-27	Down
609	ARHGAP24	3.8135421170745e-31	1.35558178151689	0.346	0.162	8.51716496427418e-27	Up
610	STRAP	4.53011415639594e-31	-0.955683	0.152	0.31	1.01175569568947e-26	Down
611	LUC7L3	4.58931255629522e-31	0.903301337900448	0.639	0.477	1.02497706632297e-26	Up
612	TGFB1	5.35129659448289e-31	-0.667417	0.436	0.613	1.19515858141181e-26	Down
613	NOP53	7.17944509329347e-31	-0.638613	0.507	0.671	1.60345726713616e-26	Down
614	TPM3	7.31967041158132e-31	-0.475097	0.722	0.823	1.63477518972257e-26	Non-sig
615	CTSB	8.02571336937351e-31	0.150302868820811	0.888	0.83	1.79246282391588e-26	Non-sig
616	GNPTAB	8.0542397562988e-31	1.33139097603463	0.421	0.238	1.79883390717177e-26	Up
617	SRP9	9.77936021626459e-31	-0.617073	0.318	0.502	2.18412231070053e-26	Down
618	ALCAM	1.12675056629629e-30	1.11432882297042	0.405	0.213	2.51648471476614e-26	Up
619	GOLGA4	1.12915416300269e-30	0.987525972492203	0.55	0.372	2.52185290765022e-26	Up
620	NDUFA11	1.16915658732433e-30	-0.66472	0.433	0.605	2.61119432213015e-26	Down
621	NEDD8	1.21837055600571e-30	-0.475313	0.501	0.675	2.72110879978316e-26	Non-sig
622	RTRAF	1.25003355998407e-30	-0.610095	0.41	0.586	2.79182495286842e-26	Down
623	CBFA2T3	1.81700601099083e-30	-1.85866	0.034	0.128	4.05810122494691e-26	Down
624	TMBIM4	1.85102490586666e-30	-0.630103	0.531	0.679	4.1340790247626e-26	Down
625	DENND3	2.21725408859094e-30	1.33260847344187	0.426	0.241	4.952015281459e-26	Up
626	PRCP	2.52435140685781e-30	-0.961822	0.222	0.392	5.63788643207624e-26	Down
627	PYCARD	2.68335361980013e-30	-0.47459	0.59	0.756	5.99300197446162e-26	Non-sig
628	TBL1X	3.19099214418046e-30	-1.74612	0.061	0.175	7.12676185481265e-26	Down
629	CEP170	3.49950813597964e-30	1.03834687438355	0.55	0.374	7.81580147089693e-26	Up
630	HBB	3.6197612825904e-30	-10.7553	0	0.041	8.08437484853741e-26	Down
631	NEDD9	3.64537848569347e-30	-1.1677	0.112	0.253	8.1415883099478e-26	Down
632	GSTA1	4.35951351405801e-30	-4.18395	0.004	0.056	9.73653748229715e-26	Down
633	PTGS1	4.59156005766833e-30	1.66211455256298	0.271	0.102	1.02547902327965e-25	Up
634	NEU1	4.76008393857076e-30	1.47607366762479	0.485	0.312	1.06311714684039e-25	Up
635	LAPTM4A	5.30771444141862e-30	-0.55676	0.485	0.659	1.18542494334643e-25	Down
636	CHD9	6.07794388361751e-30	1.06050571062785	0.53	0.36	1.35744798696713e-25	Up
637	PRDM1	7.47073864457671e-30	1.15961298628418	0.447	0.26	1.66851476887976e-25	Up
638	MYADM	8.83009995542052e-30	-0.840769	0.406	0.567	1.97211452404362e-25	Down
639	FRY	9.39286776505772e-30	-2.92245	0.011	0.077	2.09780308664799e-25	Down
640	TBC1D12	1.11368556795708e-29	1.88405775273624	0.251	0.092	2.48730534747534e-25	Up
641	GPR34	1.23100336274383e-29	1.01670132042637	0.354	0.166	2.74932291035206e-25	Up
642	SSH2	1.36767438959155e-29	-1.18356	0.172	0.327	3.05456398171376e-25	Down
643	PPP1R10	1.66907511239126e-29	1.3177348655754	0.544	0.394	3.72771235601464e-25	Up
644	ARL5B	1.8351636404672e-29	-1.02456	0.244	0.412	4.09865447461944e-25	Down
645	KCNQ3	2.32719064568248e-29	4.75227949895105	0.12	0.005	5.19754758806725e-25	Up
646	KDM6B	2.44031939218405e-29	-0.809367	0.448	0.603	5.45020933050385e-25	Down
647	SFMBT2	2.86110344867976e-29	1.4962789520468	0.345	0.176	6.38998844228137e-25	Up
648	XIST	3.13448417065975e-29	0.526329218388362	0.874	0.871	7.00055694675149e-25	Up
649	AC092683.1	3.38535258740112e-29	4.24548949486617	0.128	0.009	7.56084646870167e-25	Up
650	CHD2	3.72602962481293e-29	1.09007144806735	0.5	0.324	8.3217145640572e-25	Up
651	NAP1L1	4.14065139384535e-29	-0.709418	0.637	0.769	9.2477308230142e-25	Down
652	P2RX1	4.34639931192937e-29	-2.12536	0.029	0.115	9.70724822326306e-25	Down
653	MLLT6	5.43852933388581e-29	1.54227495660947	0.32	0.149	1.21464114143006e-24	Up
654	EHD1	5.54918584144905e-29	-1.28974	0.154	0.302	1.23935516582923e-24	Down
655	PNPLA8	5.83458240311097e-29	-1.06598	0.26	0.421	1.3030956339108e-24	Down
656	GABARAPL2	7.74707746672998e-29	-0.678613	0.345	0.525	1.73023228141947e-24	Down
657	AGTRAP	8.83957120463931e-29	-0.965629	0.244	0.404	1.97422983284414e-24	Down
658	SLC2A1	9.39341974266298e-29	4.43495536218697	0.145	0.021	2.09792636532635e-24	Up
659	MMP7	9.59858481894048e-29	8.25304978460019	0.108	0	2.14374793346217e-24	Up
660	ANKRD36	1.08177222271792e-28	2.23197728589321	0.178	0.041	2.4160300822182e-24	Up
661	GOLGA8A	1.11527113378401e-28	2.61591358217936	0.2	0.058	2.49084655019322e-24	Up
662	CDKN2D	1.14552696152113e-28	-1.78564	0.056	0.162	2.55841991586129e-24	Down
663	CNBP	1.26169091871851e-28	-0.516954	0.522	0.683	2.81786049786592e-24	Down
664	EFHD2	1.84507632776482e-28	-0.441739	0.597	0.766	4.12079347042995e-24	Non-sig
665	CNN2	1.94361810687937e-28	-0.851247	0.245	0.419	4.34087667990439e-24	Down
666	IFITM2	3.12332757237019e-28	-0.657593	0.541	0.703	6.97563980013158e-24	Down
667	HIST1H2AC	3.33370543700027e-28	1.97357035535941	0.246	0.091	7.44549772299641e-24	Up
668	HERC2	3.37834773253132e-28	1.4463882011609	0.26	0.1	7.54520182583545e-24	Up
669	IL1A	3.46500908389064e-28	-1.88064	0.061	0.17	7.73875128796137e-24	Down
670	RNF130	3.61383880175392e-28	-0.48918	0.584	0.748	8.0711475798372e-24	Non-sig
671	ARRB2	3.75258124087951e-28	-0.473027	0.584	0.758	8.3810149433803e-24	Non-sig
672	SLC2A5	3.84639123131735e-28	2.67036287168191	0.195	0.055	8.59053017602416e-24	Up
673	ELF1	3.85960738293099e-28	-0.676801	0.423	0.579	8.62004712903808e-24	Down
674	HACD4	3.87505157647482e-28	-1.1273	0.211	0.364	8.65454019089886e-24	Down
675	PSMB3	3.87635497953926e-28	-0.457553	0.506	0.696	8.65745121130299e-24	Non-sig
676	RASGRP3	4.80410570313761e-28	2.10554240806621	0.24	0.088	1.07294896773875e-23	Up
677	SPCS1	6.98595763641978e-28	-0.500602	0.421	0.596	1.56024377851799e-23	Down
678	SOCS1	7.75782347945033e-28	3.15974	0.145	0.022	1.73263229590044e-23	Up
679	MDH2	8.17219527973308e-28	-0.715803	0.282	0.45	1.82517809377559e-23	Down
680	SECTM1	8.26788099627053e-28	-1.07602	0.152	0.302	1.84654854170706e-23	Down
681	CLK1	8.52151801393402e-28	1.00471969311001	0.616	0.487	1.90319583323202e-23	Up
682	HIST1H4E	9.31271499678788e-28	3.25725142206394	0.127	0.011	2.07990176738261e-23	Up
683	GGA1	9.52149286016454e-28	1.03333879667916	0.514	0.338	2.12653021538915e-23	Up
684	SAT1	1.04358993400084e-27	0.556682016716377	0.967	0.984	2.33075375859749e-23	Up
685	TBCA	1.14531659955219e-27	-0.453919	0.483	0.658	2.55795009343987e-23	Non-sig
686	LYN	1.15298911606511e-27	-0.693787	0.512	0.662	2.57508589181983e-23	Down
687	C15orf39	1.1540431870239e-27	-1.36254	0.083	0.203	2.57744005389917e-23	Down
688	SF3B5	1.34075517678775e-27	-0.645555	0.389	0.567	2.99444261183775e-23	Down
689	LILRA1	1.36397719023445e-27	-1.93396	0.054	0.156	3.04630665666963e-23	Down
690	FAM198B	1.4139137274606e-27	-1.06007	0.158	0.305	3.1578349189105e-23	Down
691	ATP5A1	1.50544065728512e-27	-0.597477	0.392	0.559	3.36225116398058e-23	Down
692	LRRC25	1.52539458386093e-27	-0.903132	0.305	0.468	3.406816263595e-23	Down
693	LSP1	1.53665319903049e-27	-0.473088	0.529	0.706	3.43196125471469e-23	Non-sig
694	SDR42E2	1.58186472322868e-27	3.23374197398337	0.143	0.022	3.53293667285894e-23	Up
695	ARHGAP22	1.59091887932726e-27	1.5399726264454	0.276	0.118	3.5531582250895e-23	Up
696	PRAM1	1.81713314675303e-27	-1.3612	0.136	0.273	4.05838516995822e-23	Down
697	NRP1	2.01179931566194e-27	0.925442017310251	0.373	0.186	4.49315259159937e-23	Up
698	CKAP4	2.05062604899763e-27	-1.31763	0.068	0.181	4.5798682178313e-23	Down
699	GCC2	2.09967954104576e-27	1.12393876195881	0.519	0.357	4.68942428697159e-23	Up
700	HIGD2A	2.10842020091966e-27	-0.50506	0.508	0.666	4.70894567673396e-23	Down
701	PECAM1	2.14668659473208e-27	-0.998528	0.318	0.478	4.79440984067463e-23	Down
702	SELENOT	2.31341998172342e-27	-0.649662	0.317	0.48	5.16679218718109e-23	Down
703	B2M	2.42216426439524e-27	-0.151841	0.997	0.998	5.40966166810032e-23	Non-sig
704	AFF3	2.53090091116884e-27	-2.20953	0.017	0.087	5.65251409500448e-23	Down
705	PCM1	2.54632394509076e-27	1.08487177570704	0.504	0.35	5.68695989896571e-23	Up
706	VIM	2.64670286565433e-27	-0.281431	0.919	0.977	5.91114618015238e-23	Non-sig
707	RNF141	2.80633586650861e-27	-1.31937	0.115	0.247	6.26767052426032e-23	Down
708	TAF1D	3.07638311309984e-27	0.913043718599172	0.574	0.424	6.87079404479718e-23	Up
709	ANTXR2	3.44629923786253e-27	-1.56688	0.073	0.188	7.69696471784217e-23	Down
710	MT-ATP8	3.49451938510296e-27	1.16994884955349	0.414	0.246	7.80465959468895e-23	Up
711	TBC1D22A	3.77549815109109e-27	1.41375307248161	0.323	0.158	8.43219757064684e-23	Up
712	SNX29	3.80183760924504e-27	1.54538143813262	0.338	0.18	8.49102411648787e-23	Up
713	BOD1L1	4.40307562349202e-27	0.917600662202995	0.6	0.446	9.83382909750708e-23	Up
714	MOB1A	5.67230894410304e-27	-0.477828	0.54	0.684	1.26685347957597e-22	Non-sig
715	RPL4	9.50460885694124e-27	-0.362815	0.792	0.882	2.12275934210926e-22	Non-sig
716	EIF4EBP2	1.0010693807031e-26	-0.930764	0.174	0.326	2.2357883548623e-22	Down
717	PTGER4	1.14871292733497e-26	1.13428210106266	0.512	0.355	2.56553545190991e-22	Up
718	KRT7	1.17113865691855e-26	3.73439772823734	0.129	0.015	2.61562107636188e-22	Up
719	PRKAR1A	1.25879804724216e-26	-0.697733	0.402	0.568	2.81139955871065e-22	Down
720	SON	1.32819959340115e-26	0.646341946696105	0.783	0.709	2.96640097190214e-22	Up
721	PLEKHG2	1.35347689977882e-26	1.89046994049669	0.299	0.145	3.02285530796601e-22	Up
722	TMEM51	1.36083554437707e-26	1.63627245594025	0.274	0.119	3.03929010481174e-22	Up
723	RALGDS	1.44112372828041e-26	1.17297782245196	0.386	0.215	3.21860573474148e-22	Up
724	UCP2	1.67067722518097e-26	-0.658666	0.507	0.642	3.73129051471918e-22	Down
725	GCNT2	1.71865542296527e-26	2.08053016608013	0.202	0.062	3.83844502165063e-22	Up
726	TUBA1C	1.74420219436343e-26	1.11458332101187	0.494	0.336	3.89550118089129e-22	Up
727	LINC02256	1.81177450590432e-26	2.71667593793446	0.167	0.04	4.0464171814867e-22	Up
728	SRSF7	1.95268454674148e-26	1.08797372390549	0.769	0.722	4.36112566669243e-22	Up
729	PRPF38B	2.06767908564333e-26	0.910308095932182	0.61	0.483	4.61795446987582e-22	Up
730	ADCY3	2.10126936275382e-26	2.98998197544931	0.162	0.036	4.69297499477437e-22	Up
731	TBC1D2B	2.12192019202506e-26	1.38360193016156	0.305	0.139	4.73909655686878e-22	Up
732	SDC2	2.59935453082887e-26	-1.29992	0.033	0.12	5.8053984091532e-22	Down
733	PMEPA1	3.25687290076339e-26	2.24968593529967	0.178	0.046	7.27389993656495e-22	Up
734	DDX3X	3.2911940668357e-26	0.925893268672539	0.79	0.751	7.35055282887086e-22	Up
735	ISG15	3.32353212776022e-26	1.60113425171108	0.673	0.559	7.42277665413968e-22	Up
736	WARS	3.40162451935014e-26	-0.651543	0.24	0.406	7.59718820151661e-22	Down
737	ZDHHC1	3.62935519827745e-26	-2.86415	0.01	0.069	8.10580189983285e-22	Down
738	PCBP2	3.86363187013655e-26	-0.470006	0.655	0.773	8.62903541876297e-22	Non-sig
739	GNLY	5.21149995431154e-26	2.08006819565113	0.156	0.031	1.16393639979594e-21	Up
740	MAML2	5.53013621455612e-26	1.13269485618884	0.398	0.227	1.23510062215896e-21	Up
741	PTGS2	5.66238503563023e-26	-0.804423	0.326	0.492	1.26463707385766e-21	Down
742	BRI3	6.01807978743771e-26	-0.260557	0.756	0.905	1.34407793972634e-21	Non-sig
743	IFIT2	7.99990399359772e-26	1.88679812541703	0.326	0.166	1.78669855793012e-21	Up
744	ATP5D	9.01532054873483e-26	-0.500438	0.581	0.733	2.01348169135444e-21	Down
745	PDGFB	9.75889179304313e-26	2.10726849594881	0.205	0.066	2.17955089305825e-21	Up
746	TMEM59	9.7785401062269e-26	-0.473013	0.463	0.639	2.18393914732472e-21	Non-sig
747	C4orf3	1.0345699531385e-25	-0.328014	0.442	0.629	2.31060853333954e-21	Non-sig
748	PQLC3	1.23433475583225e-25	-0.877051	0.178	0.326	2.75676324367575e-21	Down
749	BTG2	1.50618425458959e-25	0.883540088082642	0.771	0.718	3.36391191420039e-21	Up
750	TOMM22	1.51910978692088e-25	-0.617618	0.203	0.353	3.3927797981091e-21	Down
751	Z93241.1	1.51923599070393e-25	2.51345901908464	0.191	0.059	3.39306166163816e-21	Up
752	RXRA	1.68901336768669e-25	-0.849077	0.29	0.451	3.77224245539146e-21	Down
753	ALKBH7	1.78966057655236e-25	-0.722146	0.25	0.407	3.99702793167205e-21	Down
754	MINOS1	1.82130510976234e-25	-0.457762	0.533	0.697	4.06770283214321e-21	Non-sig
755	SHKBP1	1.9112891627866e-25	-0.79458	0.223	0.377	4.2686732161676e-21	Down
756	IFIT1	2.00107758506818e-25	1.91842460473669	0.311	0.154	4.46920667849127e-21	Up
757	HSD17B11	2.29998472717687e-25	-0.832283	0.303	0.458	5.13678588967681e-21	Down
758	GNAI2	2.39323858673039e-25	-0.34415	0.781	0.895	5.34505905960365e-21	Non-sig
759	GTF2A2	2.5719068020473e-25	-0.730761	0.289	0.442	5.74409665169244e-21	Down
760	NUMA1	2.80082966566704e-25	0.986166141082455	0.404	0.236	6.25537297530078e-21	Up
761	GADD45G	2.81828807577861e-25	1.83694156467555	0.211	0.071	6.29436458844395e-21	Up
762	CPT1A	2.94486969744966e-25	-1.13067	0.114	0.242	6.57707198228407e-21	Down
763	MAF	2.95770143564983e-25	0.465325756727387	0.52	0.32	6.60573038638032e-21	Non-sig
764	ANP32B	3.25921188018207e-25	-0.480664	0.495	0.658	7.27912381319864e-21	Non-sig
765	BCAM	3.28909901570307e-25	3.72424	0.116	0.01	7.34587374167123e-21	Up
766	H2AFY	4.8521412861553e-25	-0.327019	0.652	0.788	1.08367723484992e-20	Non-sig
767	CEACAM4	4.95297729505759e-25	-1.93752	0.021	0.093	1.10619794907816e-20	Down
768	CLEC4E	5.38752800984352e-25	-1.14524	0.203	0.342	1.20325050571845e-20	Down
769	CD33	7.2795560686184e-25	-0.98266	0.254	0.403	1.62581605236523e-20	Down
770	CREM	7.33454260547188e-25	-1.45548	0.26	0.399	1.63809674550609e-20	Down
771	CAPN2	7.420028888959e-25	-0.854099	0.204	0.353	1.6571892520601e-20	Down
772	ANKRD22	7.42644550885023e-25	2.61048337716685	0.154	0.034	1.65862233994661e-20	Up
773	PSMA7	7.92306254005945e-25	-0.335354	0.604	0.763	1.76953678769688e-20	Non-sig
774	PRDX3	7.98916317484505e-25	-0.621048	0.304	0.465	1.78429970346989e-20	Down
775	HLA-DQA2	8.47955356385819e-25	-0.998003	0.384	0.53	1.89382349295209e-20	Down
776	AFDN	9.11897565640426e-25	3.04427011754492	0.138	0.025	2.03663202310133e-20	Up
777	MAP2K3	9.24161007299758e-25	-0.794424	0.291	0.454	2.06402119370328e-20	Down
778	CLNS1A	1.10521852022358e-24	-0.721646	0.236	0.386	2.46839504306735e-20	Down
779	AMPD3	1.12543457902489e-24	2.0263336075595	0.259	0.114	2.51354558879418e-20	Up
780	ATG3	1.12968562171594e-24	-0.651365	0.365	0.519	2.52303986754039e-20	Down
781	HMGCR	1.15892920071706e-24	-1.53988	0.06	0.16	2.58835247688148e-20	Down
782	ETV5	1.16110149052887e-24	1.22985748878967	0.311	0.154	2.59320406894719e-20	Up
783	GHITM	1.35962529824964e-24	-0.586049	0.346	0.5	3.03658714111076e-20	Down
784	MEG3	1.36400009874978e-24	-2.72865	0.013	0.073	3.04635782054775e-20	Down
785	SCIMP	1.49048435013442e-24	-0.893555	0.208	0.357	3.32884774759021e-20	Down
786	ACTA2	1.76455554644065e-24	-1.71947	0.055	0.153	3.94095835742054e-20	Down
787	ADM	1.7789008611331e-24	2.49757134233365	0.219	0.082	3.97299718325466e-20	Up
788	DNASE2	1.86581207404918e-24	1.53503518286247	0.281	0.129	4.16710468618144e-20	Up
789	COX7C	1.87906325943073e-24	-0.304871	0.739	0.893	4.19669988361259e-20	Non-sig
790	MACC1	1.96479834434972e-24	3.1136327864272	0.135	0.024	4.38818062227066e-20	Up
791	FOSL2	2.00573137009055e-24	-0.699205	0.437	0.58	4.47960044196023e-20	Down
792	AKAP9	2.18460581662625e-24	0.820382121619127	0.592	0.454	4.87909863085306e-20	Up
793	HEXIM1	2.19327409252064e-24	2.0117033755079	0.29	0.144	4.8984583582356e-20	Up
794	CARS2	2.30243512098436e-24	-1.15581	0.134	0.264	5.14225859920647e-20	Down
795	C11orf21	2.37871056869005e-24	-2.08137	0.038	0.122	5.31261218411235e-20	Down
796	RERE	2.46869339699261e-24	1.32376015932272	0.337	0.182	5.5135798328433e-20	Up
797	DOCK10	3.09903118841379e-24	0.8712484106954	0.49	0.329	6.92137625620336e-20	Up
798	HSD11B1	3.14595216152249e-24	-3.46917	0.005	0.052	7.02616955754432e-20	Down
799	FHAD1	3.16025682639601e-24	3.95791892988329	0.11	0.009	7.05811759607285e-20	Up
800	PTPN6	3.41007663638091e-24	-0.658377	0.449	0.602	7.61606515969313e-20	Down
801	CCNY	3.75698991939305e-24	-1.01077	0.178	0.318	8.39086128597243e-20	Down
802	ATP13A3	3.98713093112669e-24	-0.863477	0.294	0.441	8.90485822157836e-20	Down
803	INF2	4.09411253065574e-24	1.70928540452396	0.235	0.095	9.14379092596652e-20	Up
804	ENO2	4.51238465449749e-24	5.32404064250676	0.105	0.008	1.00779598873547e-19	Up
805	ARL6IP4	4.67684389713225e-24	-0.426748	0.539	0.698	1.04452631598552e-19	Non-sig
806	IQSEC1	4.72017344845202e-24	-1.12113	0.133	0.26	1.05420353797727e-19	Down
807	PDCL3	4.72840890342866e-24	-1.33706	0.169	0.302	1.05604284449176e-19	Down
808	CFL1	5.71281000314118e-24	-0.279444	0.874	0.948	1.27589898610155e-19	Non-sig
809	ACIN1	6.71952537427251e-24	1.09298064735825	0.409	0.249	1.50073879709002e-19	Up
810	SERPINB1	7.29717733024295e-24	-0.4691	0.515	0.657	1.62975158493646e-19	Non-sig
811	SWAP70	7.7997243445065e-24	1.06526063708627	0.419	0.269	1.74199043510208e-19	Up
812	RNASEK	8.28679303530654e-24	1.4784814721845	0.304	0.155	1.85077235650536e-19	Up
813	CLEC4D	9.65502091173594e-24	-2.25209	0.022	0.091	2.15635237042711e-19	Down
814	MOB3A	1.02488164215488e-23	-1.08685	0.183	0.32	2.2889706595887e-19	Down
815	SEC61B	1.0844610485854e-23	-0.419852	0.623	0.76	2.42203530591064e-19	Non-sig
816	MINK1	1.09716714053376e-23	1.74079437035507	0.22	0.084	2.45041309166809e-19	Up
817	PADI4	1.13198901063244e-23	-3.37822	0.005	0.049	2.5281842563465e-19	Down
818	MRPL33	1.29509421435985e-23	-0.670674	0.344	0.496	2.89246341835128e-19	Down
819	GPCPD1	1.31401658770037e-23	-0.845996	0.384	0.531	2.93472464697e-19	Down
820	HILPDA	1.35431846719088e-23	3.35283375351383	0.131	0.023	3.02473486462411e-19	Up
821	MPHOSPH8	1.35796837925354e-23	0.991889366080244	0.499	0.34	3.03288657822486e-19	Up
822	DAD1	1.41847602564098e-23	-0.487102	0.438	0.606	3.16802435566656e-19	Non-sig
823	FCGR1A	1.46822540878178e-23	0.948446465484227	0.523	0.365	3.27913462797324e-19	Up
824	ITGAV	1.54691484870059e-23	1.47262802798178	0.299	0.152	3.4548796230879e-19	Up
825	MYO1C	1.58443315487331e-23	1.53782310748694	0.204	0.071	3.53867300809404e-19	Up
826	LPAR5	1.6618911207129e-23	1.46216	0.189	0.06	3.71166762900018e-19	Up
827	G6PD	1.77447501032181e-23	-1.14109	0.127	0.252	3.96311248805273e-19	Down
828	SUMO1	1.83197564631602e-23	-0.510723	0.339	0.497	4.09153440848219e-19	Down
829	HIF1A-AS2	1.90548228358472e-23	4.42692933038012	0.103	0.008	4.25570413215811e-19	Up
830	MTPN	1.92219970868843e-23	-0.618987	0.458	0.602	4.29304082938473e-19	Down
831	OPTN	1.9963156407392e-23	2.17609585992335	0.151	0.035	4.45857135202692e-19	Up
832	TLR8	2.05684409131909e-23	-1.55862	0.062	0.16	4.59375559355205e-19	Down
833	PTP4A1	2.12537156101641e-23	0.973227694174348	0.512	0.363	4.74680484437404e-19	Up
834	FIS1	2.15143489839035e-23	-0.481542	0.348	0.509	4.805014702065e-19	Non-sig
835	RHOBTB3	2.23775166846835e-23	1.33311415944738	0.242	0.102	4.99779457635721e-19	Up
836	MAP3K1	2.33805412850742e-23	-0.780739	0.3	0.446	5.22181009060847e-19	Down
837	GATM	2.36576535880213e-23	1.42113472393429	0.257	0.114	5.28370035234868e-19	Up
838	MKKS	2.70758158381577e-23	-0.895405	0.189	0.329	6.04711270929414e-19	Down
839	USP53	2.78886569572733e-23	1.42400446242298	0.217	0.078	6.22865264483741e-19	Up
840	CPEB4	2.87647733962691e-23	1.28362415110234	0.462	0.321	6.42432449032274e-19	Up
841	SLC9A3R1	2.97046418721693e-23	-1.1619	0.082	0.191	6.63423471573029e-19	Down
842	IL32	3.07324936276951e-23	2.1865926841537	0.188	0.06	6.86379512680942e-19	Up
843	AGO2	3.18023268600901e-23	-1.1768	0.166	0.299	7.10273168093252e-19	Down
844	NASP	3.23129326298122e-23	1.0184935906558	0.44	0.285	7.21677037354226e-19	Up
845	NRIP1	3.54464714914977e-23	0.908691392618976	0.413	0.25	7.91661494291111e-19	Up
846	CDKN2A	3.92152445095592e-23	3.33198342566363	0.104	0.009	8.75833270876494e-19	Up
847	WDR70	4.0534199042447e-23	1.68804140592166	0.22	0.085	9.0529080141401e-19	Up
848	PGK1	4.16464509656894e-23	-0.321524	0.536	0.695	9.30131835867706e-19	Non-sig
849	LAG3	4.37270937079164e-23	4.38770739786444	0.107	0.01	9.76600910872604e-19	Up
850	RTN3	4.58138135869049e-23	-0.738959	0.375	0.526	1.02320571264993e-18	Down
851	TBC1D4	4.92317700821695e-23	1.73002303864019	0.2	0.07	1.09954235301517e-18	Up
852	MBD4	5.05366955817891e-23	1.10393167843047	0.393	0.241	1.12868655912368e-18	Up
853	ACTR3	5.17306446334444e-23	-0.425781	0.615	0.748	1.15535221724335e-18	Non-sig
854	ANXA5	5.31247072268232e-23	-0.332554	0.726	0.845	1.18648721120387e-18	Non-sig
855	CD40	5.32190357700279e-23	1.65068276675134	0.254	0.113	1.1885939448878e-18	Up
856	HERPUD1	5.51695622267299e-23	0.990202728990707	0.707	0.661	1.23215700277179e-18	Up
857	STMP1	5.56649602099596e-23	-0.677728	0.341	0.498	1.24322122132924e-18	Down
858	ZFHX3	5.9414262235471e-23	0.900667349922864	0.5	0.349	1.32695813276701e-18	Up
859	ZSWIM4	6.07069141184625e-23	2.89878073882622	0.124	0.02	1.35582821992174e-18	Up
860	GSDME	6.63101230748912e-23	2.15318088529463	0.18	0.058	1.48097028875462e-18	Up
861	HINT1	7.01152832195108e-23	-0.319506	0.546	0.701	1.56595473542455e-18	Non-sig
862	GRASP	7.45808701576776e-23	-1.20351	0.129	0.251	1.66568915410157e-18	Down
863	NAV1	8.1949695799111e-23	1.78550321655111	0.202	0.074	1.83026450597734e-18	Up
864	RASSF2	8.42175565575337e-23	-0.867299	0.215	0.357	1.88091490815596e-18	Down
865	S100A1	8.51576289447078e-23	6.45274411242927	0.088	0.001	1.9019104848511e-18	Up
866	SSR2	8.52955629252993e-23	-0.402505	0.471	0.639	1.90499110237363e-18	Non-sig
867	FAM45A	9.63361397832919e-23	-1.05257	0.153	0.282	2.15157134592004e-18	Down
868	HNRNPH2	9.90171079386177e-23	-0.695399	0.225	0.371	2.21144808870109e-18	Down
869	SSR3	1.02344255197003e-22	-0.541138	0.483	0.626	2.28575659556987e-18	Down
870	RBM25	1.05219396672443e-22	0.685334090475079	0.708	0.63	2.34997000528234e-18	Up
871	MS4A7	1.0714231995187e-22	-0.600267	0.69	0.779	2.39291657380507e-18	Down
872	ATN1	1.09583211521914e-22	1.78737855657434	0.202	0.074	2.44743144613042e-18	Up
873	SNRPE	1.15820152219438e-22	-0.541234	0.337	0.491	2.58672727966892e-18	Down
874	MAL2	1.25521955462583e-22	6.49166880015116	0.087	0.001	2.80340735330132e-18	Up
875	CR1	1.27870338236957e-22	-1.87538	0.035	0.113	2.8558561341842e-18	Down
876	NCOA4	1.35440535000632e-22	-0.564123	0.392	0.55	3.02492890870411e-18	Down
877	SLC16A7	1.39573211045268e-22	-1.7039	0.031	0.106	3.11722809548502e-18	Down
878	ZNF292	1.75249477592091e-22	1.14281275782181	0.445	0.293	3.91402183254177e-18	Up
879	GRB2	1.89031582594371e-22	0.728887031220141	0.725	0.661	4.22183136566269e-18	Up
880	COX7A2	1.89746084314155e-22	-0.314919	0.546	0.702	4.23778904707234e-18	Non-sig
881	ATP5O	1.90192445435617e-22	-0.4541	0.488	0.63	4.24775807635907e-18	Non-sig
882	BLVRA	1.95675312620234e-22	-0.587735	0.279	0.429	4.3702124320603e-18	Down
883	EPSTI1	2.18477662411285e-22	1.0075708475209	0.527	0.385	4.87948011229364e-18	Up
884	PGAM1	2.24591084067607e-22	-0.392838	0.392	0.56	5.01601727156593e-18	Non-sig
885	GPR84	2.30764961127667e-22	1.49133671275693	0.291	0.145	5.15390464182532e-18	Up
886	ZRANB2	2.31865931723068e-22	0.885239370255986	0.477	0.324	5.178493719103e-18	Up
887	NUFIP2	2.35991356931874e-22	1.17122554830602	0.521	0.39	5.27063096571647e-18	Up
888	PLXND1	2.67239719969396e-22	1.08803913306926	0.38	0.223	5.9685319057965e-18	Up
889	MSLN	2.82358477963945e-22	3.90296340036706	0.101	0.009	6.30619424684675e-18	Up
890	DDB2	2.87383390339873e-22	2.13821912389381	0.166	0.048	6.41842063985072e-18	Up
891	OGN	3.13433288311568e-22	-5.55929	0.001	0.035	7.00021906115056e-18	Down
892	CACNA2D3	3.23209555475938e-22	-1.78939	0.039	0.12	7.21856221199961e-18	Down
893	SELENOK	3.51987409129213e-22	-1.02491	0.472	0.587	7.86128679549183e-18	Down
894	SCD	3.61295844452473e-22	1.87760689988912	0.258	0.124	8.06918139000152e-18	Up
895	FIBP	3.75233880076669e-22	-0.80975	0.203	0.338	8.38047347763232e-18	Down
896	MPP7	3.94431905463107e-22	-2.33296	0.016	0.076	8.80924217661303e-18	Down
897	PHB2	4.01010996168707e-22	-0.575154	0.263	0.413	8.95617958843191e-18	Down
898	SNX17	4.4042052288225e-22	-0.803518	0.213	0.35	9.83635195805217e-18	Down
899	LIPN	4.75974979989344e-22	-3.43661	0.003	0.042	1.0630425203082e-17	Down
900	COX5A	4.78806799657838e-22	-0.338555	0.461	0.619	1.06936710635581e-17	Non-sig
901	HPGDS	4.97140071611518e-22	1.5673993004915	0.187	0.062	1.11031263593716e-17	Up
902	CWF19L2	5.14050223272527e-22	1.3318691299908	0.304	0.156	1.14807976865686e-17	Up
903	GABBR1	5.14545409759607e-22	-1.58024	0.058	0.149	1.14918571815711e-17	Down
904	AHSA2	5.26645575944714e-22	1.19201952138588	0.367	0.217	1.17621022931493e-17	Up
905	FDX1	5.36369859382063e-22	-0.820288	0.222	0.364	1.1979284439439e-17	Down
906	MBOAT7	5.37704014205524e-22	-0.914763	0.183	0.317	1.20090814532662e-17	Down
907	OFD1	5.44256961502576e-22	1.03082967553141	0.304	0.155	1.21554349781985e-17	Up
908	ANKRD11	5.57563719229062e-22	0.843466680740184	0.584	0.465	1.24526281052619e-17	Up
909	SPRED1	6.27633592016902e-22	1.11793106740242	0.376	0.23	1.40175686441055e-17	Up
910	GOLGB1	6.31258959459448e-22	0.95156935223559	0.481	0.325	1.40985376005673e-17	Up
911	MT-ATP6	6.45410394931236e-22	0.293526494534487	0.971	0.996	1.44145957603942e-17	Non-sig
912	SLITRK4	7.75145241821958e-22	-3.58925	0.005	0.047	1.73120938308516e-17	Down
913	SUPT4H1	7.85855672024295e-22	-0.607189	0.278	0.427	1.75513005789906e-17	Down
914	NLRP3	8.06856588340862e-22	-0.807854	0.301	0.446	1.80203350440048e-17	Down
915	DPEP2	8.27626526194488e-22	-1.60451	0.077	0.177	1.84842108360277e-17	Down
916	SIRPB1	8.38052668438808e-22	-1.70705	0.061	0.153	1.87170682969123e-17	Down
917	AHI1	8.38517213092363e-22	1.67572815383052	0.205	0.078	1.87274434372048e-17	Up
918	CIITA	8.49272685933104e-22	0.948187164231875	0.412	0.259	1.89676561676299e-17	Up
919	CLEC5A	8.7132709298048e-22	1.06208296240008	0.336	0.185	1.9460219294626e-17	Up
920	BCL2	9.27230844043495e-22	1.20544081754353	0.344	0.2	2.07087736708674e-17	Up
921	SNX2	9.76935915559026e-22	-0.562382	0.406	0.546	2.18188867380953e-17	Down
922	UPK3A	9.97182120879408e-22	-2.68991	0.012	0.065	2.22710654877207e-17	Down
923	MAPK1	1.12062932787229e-21	-0.725675	0.294	0.44	2.50281354086998e-17	Down
924	MYO1G	1.17084948774137e-21	-0.779535	0.266	0.405	2.61497524592156e-17	Down
925	HEBP1	1.29066265370764e-21	-0.891031	0.171	0.302	2.88256597079064e-17	Down
926	IER2	1.45769186214404e-21	0.804624182398574	0.86	0.858	3.2556090049125e-17	Up
927	RAN	1.48698037057132e-21	-0.3746	0.477	0.621	3.32102195963399e-17	Non-sig
928	PAXBP1	1.52223573054329e-21	1.16536498207758	0.282	0.136	3.39976128059538e-17	Up
929	FAM118A	1.52259463476641e-21	1.87296054225683	0.226	0.095	3.4005628572873e-17	Up
930	DECR1	1.54374991061977e-21	-0.705672	0.229	0.37	3.44781105037819e-17	Down
931	KLK7	1.65707362659194e-21	7.25943598784449	0.081	0	3.70090823763043e-17	Up
932	CD244	1.67655399851227e-21	-2.07464	0.022	0.086	3.74441570027731e-17	Down
933	XRN2	1.7493757491208e-21	-0.630468	0.332	0.484	3.90705579808639e-17	Down
934	AC091271.1	1.84943514395095e-21	1.83991244624332	0.245	0.112	4.13052845050005e-17	Up
935	PAIP2	1.97275338080662e-21	-0.545951	0.38	0.53	4.40594740069351e-17	Down
936	COMMD8	2.11939329614361e-21	-0.705144	0.162	0.291	4.73345298760713e-17	Down
937	SIGLEC1	2.20482241031969e-21	1.0563953100131	0.382	0.231	4.92425037120799e-17	Up
938	VAPA	2.35343921117728e-21	-0.464919	0.481	0.621	5.25617113424335e-17	Non-sig
939	FNBP4	2.40186859196203e-21	0.900652343607602	0.479	0.335	5.36433331328799e-17	Up
940	SLC16A6	2.7058710158657e-21	-1.62474	0.058	0.147	6.04329232683446e-17	Down
941	SULT1B1	2.81247287310031e-21	-3.39737	0.005	0.047	6.28137691478222e-17	Down
942	AFF4	2.92523036193275e-21	1.0075264922012	0.466	0.329	6.53320949034061e-17	Up
943	GBP5	3.05547718166241e-21	1.52510663164735	0.287	0.144	6.82410273752483e-17	Up
944	UGCG	3.35997535143016e-21	1.43637778255961	0.276	0.141	7.50416894988411e-17	Up
945	RPL37	3.52116544278367e-21	-0.21792	0.947	0.981	7.86417089991304e-17	Non-sig
946	GLRX	3.59944375812695e-21	-0.351802	0.5	0.655	8.03899768940072e-17	Non-sig
947	PELI2	3.70938285132764e-21	-1.78599	0.03	0.101	8.28453566015514e-17	Down
948	MAP2K1	3.95618206298171e-21	-0.902054	0.197	0.329	8.83573701946336e-17	Down
949	AL118558.3	3.96290744564791e-21	2.50249960770388	0.122	0.023	8.85075748911004e-17	Up
950	CRYAB	3.98787970920948e-21	4.10764966726471	0.105	0.013	8.90653054254845e-17	Up
951	SAMD9L	4.09760720324674e-21	1.18875894418815	0.462	0.319	9.15159592773126e-17	Up
952	GCH1	4.29661296083955e-21	-0.866591	0.119	0.237	9.59605538673904e-17	Down
953	AC090527.3	4.59660826812617e-21	4.3509604639114	0.089	0.005	1.0266064906033e-16	Up
954	HIST1H2BN	5.19800714777214e-21	3.07960110871398	0.114	0.019	1.16092291638343e-16	Up
955	PDIA6	5.20878068839786e-21	-0.735324	0.385	0.525	1.16332907894678e-16	Down
956	ASPH	6.2689400528683e-21	0.960809609902521	0.358	0.209	1.40010507140761e-16	Up
957	IGBP1	6.46909360578498e-21	-0.808573	0.201	0.331	1.44480736591602e-16	Down
958	HPS4	6.56875003143063e-21	1.44043741689406	0.259	0.125	1.46706463201972e-16	Up
959	BNIP3	6.71558833638607e-21	2.2743782637697	0.236	0.111	1.49985949904846e-16	Up
960	FLT3	7.10860933607177e-21	-1.8209	0.013	0.067	1.58763680911827e-16	Down
961	RNPC3	8.01234846681592e-21	1.33712469498225	0.256	0.118	1.78947790657867e-16	Up
962	AKR7A2	8.334368128536e-21	-0.886415	0.126	0.244	1.86139777782723e-16	Down
963	CLIP4	8.47490777918446e-21	-1.16761	0.077	0.176	1.89278590340306e-16	Down
964	GLT1D1	9.28442121091371e-21	-2.28843	0.014	0.067	2.07358263324547e-16	Down
965	ARPC4	9.6635457980813e-21	-0.462159	0.508	0.647	2.15825631854348e-16	Non-sig
966	TIMM13	9.67722959562541e-21	-0.640977	0.264	0.404	2.16131245788698e-16	Down
967	DNAJB4	9.94324846440413e-21	1.88310414844767	0.217	0.093	2.22072511204002e-16	Up
968	MYLIP	1.00920117710831e-20	1.49937227040358	0.256	0.121	2.25394990895369e-16	Up
969	RNF7	1.0864506536345e-20	-0.569327	0.384	0.53	2.42647888982729e-16	Down
970	TNS3	1.13816868500276e-20	1.33155507423161	0.289	0.151	2.54198594108517e-16	Up
971	RSAD2	1.14618976393002e-20	2.35749867604344	0.209	0.087	2.55990021876131e-16	Up
972	PARK7	1.23491012129204e-20	-0.263258	0.516	0.675	2.75804826489364e-16	Non-sig
973	ATP6V0A1	1.23623839144067e-20	0.903553878455141	0.461	0.305	2.76101482344358e-16	Up
974	LMO2	1.26934420170805e-20	-0.568057	0.323	0.466	2.83495334009475e-16	Down
975	SMCO4	1.27470193229411e-20	-0.457973	0.226	0.373	2.84691929558566e-16	Non-sig
976	MAPK13	1.29203640734738e-20	2.10131789801143	0.149	0.042	2.88563411216963e-16	Up
977	HP1BP3	1.32563093185721e-20	0.784804889326351	0.588	0.458	2.96066412320989e-16	Up
978	PPP1R15A	1.57664888694632e-20	0.678940428549533	0.829	0.776	3.52128762410591e-16	Up
979	IFIT3	1.67707641098481e-20	1.70675822779402	0.33	0.193	3.74558245629347e-16	Up
980	METTL12	1.69487461144543e-20	2.56486230149312	0.15	0.043	3.78533295720223e-16	Up
981	GNAI3	1.72355879804598e-20	-0.616367	0.363	0.499	3.84939621955589e-16	Down
982	RPL38	1.7453412891227e-20	-0.230113	0.881	0.963	3.89804523512663e-16	Non-sig
983	AP1B1	1.83169570761812e-20	0.940706939982454	0.465	0.33	4.09090919339432e-16	Up
984	PLD4	1.83671499889965e-20	1.16944536069473	0.341	0.2	4.10211927854248e-16	Up
985	ITGB1BP1	1.83707024693422e-20	-0.709406	0.152	0.278	4.10291268950289e-16	Down
986	SKIL	1.84339792821875e-20	0.713442395847267	0.549	0.394	4.11704493288376e-16	Up
987	HK3	2.04565122677517e-20	-1.14487	0.086	0.187	4.56875744987966e-16	Down
988	CXCL11	2.41941439247366e-20	6.2594234680351	0.088	0.006	5.40352010415067e-16	Up
989	ANKRD10	2.43111881273159e-20	1.01718900636865	0.43	0.294	5.42966075635472e-16	Up
990	SLC38A2	2.4955633990309e-20	0.949501152361782	0.519	0.382	5.57359129539562e-16	Up
991	HERC5	2.5435330505601e-20	1.76433267512347	0.212	0.088	5.68072671512093e-16	Up
992	UBE2J1	2.82789770209226e-20	-0.798239	0.169	0.295	6.31582672785286e-16	Down
993	TNS1	2.93487899205211e-20	2.55174802051137	0.155	0.048	6.55475874084919e-16	Up
994	LCN2	3.09666064352916e-20	6.11209561882928	0.078	0.001	6.91608188125803e-16	Up
995	COQ7	3.20429267640149e-20	1.41271835566481	0.241	0.111	7.15646726347508e-16	Up
996	AL031777.3	3.29557991312292e-20	3.94695129693151	0.101	0.013	7.36034817796873e-16	Up
997	CDH23	3.3279927363014e-20	-2.00195	0.022	0.083	7.43273897725555e-16	Down
998	AC110769.2	3.33756481485032e-20	3.1488122913329	0.106	0.016	7.45411725748672e-16	Up
999	MRNIP	3.37481056248158e-20	2.34495055395744	0.139	0.036	7.53730191024635e-16	Up
1000	NR4A1	3.54220023803796e-20	-0.515317	0.595	0.714	7.91115001163398e-16	Down
1001	ZCCHC8	3.66355221876772e-20	1.52310698964605	0.259	0.126	8.18217752539583e-16	Up
1002	ARF5	4.01321826206464e-20	-0.765603	0.26	0.394	8.96312166649518e-16	Down
1003	CRABP2	4.1035096016898e-20	3.25721359348417	0.094	0.009	9.16477834441399e-16	Up
1004	FARP1	4.11041899212762e-20	2.46169136697361	0.134	0.033	9.18020977701782e-16	Up
1005	LINC00969	4.42969249461014e-20	0.87536947096015	0.36	0.211	9.89327521746228e-16	Up
1006	STK38	4.70873308252872e-20	-1.20821	0.116	0.226	1.05164844665197e-15	Down
1007	TMEM86A	4.7841723042474e-20	1.92348890422034	0.159	0.05	1.06849704243061e-15	Up
1008	VIPR1	4.92402281238425e-20	-3.15936	0.005	0.045	1.0997312549179e-15	Down
1009	SMDT1	5.04744625304261e-20	-0.57245	0.373	0.521	1.12729664615454e-15	Down
1010	ATP2C1	5.15769936309926e-20	1.0634061823985	0.32	0.185	1.15192057575459e-15	Up
1011	RASSF5	5.44277224861586e-20	-0.696117	0.23	0.366	1.21558875400587e-15	Down
1012	DDX21	5.47996874629534e-20	-0.443726	0.444	0.595	1.2238962197976e-15	Non-sig
1013	COL1A1	5.49432290396793e-20	-0.820038	0.132	0.251	1.2271020773722e-15	Down
1014	TUBA1A	5.56825920466221e-20	-0.46636	0.521	0.669	1.24361501076926e-15	Non-sig
1015	FAM117B	5.68592449520123e-20	-1.6787	0.036	0.109	1.26989437675824e-15	Down
1016	ADAP1	5.71968702720839e-20	-1.24065	0.088	0.188	1.27743490065672e-15	Down
1017	SERPINH1	5.72465937831522e-20	2.16888275133763	0.185	0.068	1.27854542555292e-15	Up
1018	NPIPB5	5.89892375115117e-20	1.26570252315906	0.275	0.142	1.3174656305821e-15	Up
1019	MGP	6.41733578961614e-20	-1.43829	0.039	0.115	1.43324777525287e-15	Down
1020	PPM1F	6.84832985970402e-20	-1.15147	0.11	0.217	1.5295059908663e-15	Down
1021	PSMA4	6.9464876436416e-20	-0.375366	0.456	0.598	1.55142855033092e-15	Non-sig
1022	LILRA6	7.2252643319987e-20	-1.4825	0.052	0.135	1.61369053590859e-15	Down
1023	CD300LB	8.15880354349156e-20	-1.02562	0.094	0.199	1.82218718340341e-15	Down
1024	UNC5B	8.32507062137197e-20	2.30035658790707	0.124	0.027	1.85932127257722e-15	Up
1025	SNX3	8.87448162130282e-20	-0.373163	0.573	0.688	1.98202672530177e-15	Non-sig
1026	ITGA6	9.47964963787225e-20	1.82427411305067	0.137	0.036	2.11718495012239e-15	Up
1027	SEMA6B	9.80456962801428e-20	-1.95072	0.033	0.104	2.18975258072071e-15	Down
1028	PCMT1	1.00541792800745e-19	-0.674633	0.211	0.343	2.24550040041185e-15	Down
1029	NFAM1	1.04229660201856e-19	-1.00098	0.14	0.258	2.32786523094825e-15	Down
1030	CD276	1.0742972892614e-19	1.75690089763033	0.172	0.06	2.39933556583641e-15	Up
1031	CD300LF	1.1365495272374e-19	-1.18209	0.136	0.247	2.53836971413201e-15	Down
1032	SMAD7	1.1374907275199e-19	1.81707366078794	0.193	0.077	2.54047179084295e-15	Up
1033	CPD	1.16948993422355e-19	-1.28026	0.1	0.204	2.61193881909489e-15	Down
1034	LTB4R	1.18276079178397e-19	-1.16594	0.102	0.209	2.64157795237032e-15	Down
1035	AGTPBP1	1.22376582783157e-19	-1.34679	0.11	0.216	2.73315859987903e-15	Down
1036	DIRAS3	1.25227436792024e-19	-3.59989	0.003	0.036	2.79682957331306e-15	Down
1037	CSDE1	1.36293621103262e-19	-0.451977	0.511	0.647	3.04398173372025e-15	Non-sig
1038	BCL11A	1.41826111878046e-19	-1.57189	0.034	0.104	3.16754438268429e-15	Down
1039	PTPRC	1.59652263745864e-19	-0.473929	0.773	0.855	3.56567365850013e-15	Non-sig
1040	ABCC5	1.5980489464223e-19	1.27348144641925	0.281	0.149	3.56908251693956e-15	Up
1041	TMEM106A	1.62024696341505e-19	1.07915654485183	0.35	0.212	3.61865956809118e-15	Up
1042	CCT5	1.67391665082862e-19	-0.535953	0.352	0.501	3.73852544796064e-15	Down
1043	LINC01094	1.68541133929744e-19	1.38013106504631	0.23	0.103	3.7641976851869e-15	Up
1044	TPD52	1.70383571250252e-19	2.64346659733958	0.11	0.02	3.80534668030313e-15	Up
1045	NFE2L2	1.72894793586187e-19	-0.549861	0.557	0.663	3.86143231995391e-15	Down
1046	FAM135A	1.74154619526279e-19	1.44707538042534	0.236	0.109	3.8895692724999e-15	Up
1047	MT1G	1.76163390067918e-19	0.411841137292177	0.218	0.086	3.93443315377688e-15	Non-sig
1048	HAS1	1.77738913275126e-19	-7.86082	0	0.026	3.96962088908667e-15	Down
1049	LINC00346	1.92337890521761e-19	2.58450263902757	0.122	0.027	4.29567444691301e-15	Up
1050	NFATC2	1.93392647683753e-19	1.5182095408328	0.19	0.074	4.31923139336895e-15	Up
1051	ALYREF	1.93867502272508e-19	-0.749583	0.151	0.272	4.32983679575419e-15	Down
1052	TMEM71	1.94261104889187e-19	-1.27884	0.066	0.156	4.3386275165951e-15	Down
1053	IFI44	1.97827623663658e-19	0.892576799314417	0.471	0.324	4.41828214690413e-15	Up
1054	CDC42EP3	2.04237464228403e-19	-0.942153	0.128	0.242	4.56143952607716e-15	Down
1055	P2RY6	2.07958698008567e-19	1.69036164036175	0.187	0.073	4.64454956132333e-15	Up
1056	POLR2J3	2.12527828313484e-19	0.704378759535116	0.592	0.471	4.74659651755334e-15	Up
1057	CD93	2.17131076409272e-19	-0.765431	0.343	0.481	4.84940546052468e-15	Down
1058	CCDC88C	2.18088070637343e-19	-1.57367	0.047	0.127	4.87077896961441e-15	Down
1059	PLK3	2.46915757387289e-19	0.912970810043045	0.473	0.331	5.51461652548771e-15	Up
1060	CNPY3	2.62842978766802e-19	-0.469014	0.529	0.666	5.87033508777775e-15	Non-sig
1061	VSTM1	2.77218684021279e-19	-2.64186	0.02	0.077	6.19140208893126e-15	Down
1062	GON4L	2.77817327780049e-19	0.933426980564614	0.36	0.219	6.2047721986396e-15	Up
1063	REEP5	2.81782737220932e-19	-0.431826	0.484	0.624	6.2933356530923e-15	Non-sig
1064	RNF149	2.89827223197045e-19	-0.608741	0.54	0.659	6.47300120288279e-15	Down
1065	PAPSS2	2.93440788890435e-19	-1.14459	0.084	0.181	6.55370657907897e-15	Down
1066	HIF1A	3.35943103834016e-19	0.581552979121412	0.706	0.586	7.50295328102891e-15	Up
1067	EIF4E3	3.61561904425915e-19	-1.44624	0.068	0.157	8.07512357344838e-15	Down
1068	LFNG	3.93262308418441e-19	-0.858966	0.216	0.345	8.78312039621745e-15	Down
1069	IRF1	4.39044194332154e-19	0.971017485804809	0.579	0.464	9.80561303621432e-15	Up
1070	THEMIS2	4.77813981817118e-19	-0.55655	0.385	0.524	1.06714974699035e-14	Down
1071	TOMM20	4.86913717860357e-19	-0.39233	0.454	0.594	1.08747309746932e-14	Non-sig
1072	CAPZA1	5.22580013422016e-19	-0.414164	0.563	0.686	1.16713020197673e-14	Non-sig
1073	F13A1	5.32317128839709e-19	-1.45648	0.2	0.328	1.18887707555061e-14	Down
1074	ANXA2	5.4661886112884e-19	-0.269192	0.65	0.805	1.22081856444515e-14	Non-sig
1075	SLC3A2	5.70479846870761e-19	0.789573960802931	0.525	0.392	1.27410969000116e-14	Up
1076	SPARC	6.07747082771583e-19	-0.59757	0.126	0.244	1.35734233466205e-14	Down
1077	AL442128.2	6.1363577483015e-19	2.20914076855328	0.145	0.044	1.37049413950566e-14	Up
1078	KNOP1	6.19485439519298e-19	1.6834985991556	0.208	0.09	1.3835587806224e-14	Up
1079	PMAIP1	6.40109287631863e-19	1.19120215711749	0.404	0.273	1.429620082997e-14	Up
1080	TSPAN15	6.43916174106305e-19	2.83955388257547	0.105	0.018	1.43812238324902e-14	Up
1081	FNDC3B	6.55416476192054e-19	1.02454338995644	0.437	0.301	1.46380715792733e-14	Up
1082	PROCR	7.30944655808788e-19	2.91889487925631	0.1	0.015	1.63249179428335e-14	Up
1083	RASGRP4	7.69446837127984e-19	-1.3687	0.067	0.154	1.71848256604164e-14	Down
1084	TCF7	8.63437020963888e-19	2.95396540437339	0.123	0.03	1.92840024262075e-14	Up
1085	DYNLT1	9.36577120327906e-19	-0.387127	0.449	0.594	2.09175134054035e-14	Non-sig
1086	PRRC2C	9.37031233998777e-19	0.618543077739799	0.753	0.674	2.09276555801287e-14	Up
1087	SYNGR1	1.08337181451068e-18	-1.49328	0.038	0.109	2.41960261052816e-14	Down
1088	PLPPR2	1.11790714435445e-18	-1.59326	0.036	0.106	2.49673381620123e-14	Down
1089	PTPRE	1.20560803856329e-18	-0.394557	0.556	0.696	2.69260499332725e-14	Non-sig
1090	PSMA2	1.23191549410813e-18	-0.331468	0.324	0.463	2.7513600645411e-14	Non-sig
1091	FKBP15	1.25895267379504e-18	0.887484161019103	0.44	0.299	2.81174490165383e-14	Up
1092	RGS2	1.28559922425696e-18	-0.463831	0.65	0.782	2.8712573074555e-14	Non-sig
1093	ESD	1.31364232507555e-18	-0.52398	0.275	0.408	2.93388876882374e-14	Down
1094	RBM39	1.43185568709377e-18	0.551885088255022	0.796	0.773	3.19790649155523e-14	Up
1095	OST4	1.43266905643032e-18	-0.255247	0.675	0.835	3.19972307063147e-14	Non-sig
1096	INPP5D	1.4525733609414e-18	0.770957192608061	0.512	0.379	3.24417734432652e-14	Up
1097	NDUFB7	1.48684710243546e-18	-0.347272	0.443	0.586	3.32072431857936e-14	Non-sig
1098	ST14	1.5417133939249e-18	1.14699679785635	0.323	0.188	3.44326269399187e-14	Up
1099	RHOH	1.59298650125908e-18	2.08977037978898	0.122	0.029	3.55777605191203e-14	Up
1100	PRR13	1.73663454794774e-18	-0.398476	0.511	0.659	3.87859959938648e-14	Non-sig
1101	MXD1	1.84476030833656e-18	-0.731129	0.401	0.522	4.12008767263886e-14	Down
1102	ADAM8	1.92090300526956e-18	1.57212434855188	0.338	0.215	4.29014477196903e-14	Up
1103	AC064805.1	1.97207626737743e-18	-2.74501	0.01	0.055	4.40443513556076e-14	Down
1104	KBTBD11	1.97716811873022e-18	-2.84487	0.01	0.055	4.41580727637206e-14	Down
1105	PNP	2.06290952423216e-18	-0.882826	0.214	0.34	4.60730213142011e-14	Down
1106	SMURF2	2.11340354792238e-18	1.28296695916859	0.287	0.161	4.72007548392985e-14	Up
1107	ENHO	2.12471891949917e-18	-2.62773	0.009	0.051	4.74534723480944e-14	Down
1108	LAMTOR5	2.12854241223489e-18	-0.414806	0.417	0.559	4.7538866234854e-14	Non-sig
1109	ST5	2.40875977375095e-18	2.56108918363756	0.108	0.022	5.37972407869536e-14	Up
1110	ABHD12	2.42010374743349e-18	1.07731343860724	0.305	0.172	5.40505970951795e-14	Up
1111	AL645728.1	2.45217662591793e-18	2.79861811421165	0.116	0.026	5.47669127632511e-14	Up
1112	PSMA5	2.62646350271814e-18	-0.409724	0.328	0.476	5.86594358697069e-14	Non-sig
1113	MELTF	2.66358711658194e-18	2.04900178737111	0.121	0.029	5.94885546617411e-14	Up
1114	TMEM123	2.73145330171528e-18	-0.461048	0.452	0.588	6.10042780405092e-14	Non-sig
1115	KCNE3	2.73147756032641e-18	-1.22539	0.142	0.249	6.10048198323301e-14	Down
1116	POMP	2.78406797845059e-18	-0.208359	0.64	0.778	6.21793742307155e-14	Non-sig
1117	RSL24D1	3.23141310409008e-18	-0.446226	0.364	0.493	7.21703802667478e-14	Non-sig
1118	STAB1	3.76285001237571e-18	0.396399069098347	0.579	0.428	8.40394921763992e-14	Non-sig
1119	N4BP2L2	3.82543141159835e-18	0.569356582410839	0.739	0.661	8.54371851466376e-14	Up
1120	GNG5	3.96566372564059e-18	-0.252819	0.677	0.81	8.85691336484569e-14	Non-sig
1121	IQGAP2	4.01063223790064e-18	-0.655402	0.312	0.443	8.9573460401273e-14	Down
1122	KIFC3	4.06123967663297e-18	2.24149045887467	0.129	0.035	9.07037269379207e-14	Up
1123	WDR1	4.06942435167313e-18	-0.501116	0.364	0.491	9.08865234702676e-14	Down
1124	VMP1	4.12363614888856e-18	0.658400083426194	0.852	0.844	9.20972897492772e-14	Up
1125	SYNRG	4.24793477390591e-18	1.11731927599596	0.309	0.179	9.48733752404146e-14	Up
1126	ECHDC2	4.25158236089841e-18	1.6858420768698	0.145	0.045	9.49548404483051e-14	Up
1127	KDM2A	4.35443434669462e-18	0.892463943860016	0.413	0.278	9.72519366990775e-14	Up
1128	CARD11	4.39151063197039e-18	2.79248995722479	0.11	0.024	9.80799984544268e-14	Up
1129	AMPD2	4.88445412684456e-18	-0.945364	0.104	0.207	1.09089398468946e-13	Down
1130	PIM3	5.08961809918577e-18	-0.879079	0.321	0.445	1.13671530627215e-13	Down
1131	P2RY11	5.19873481694263e-18	1.95497	0.141	0.043	1.16108543401597e-13	Up
1132	IFIH1	5.32100302405493e-18	1.41912115512974	0.292	0.164	1.18839281539243e-13	Up
1133	PPP6R2	5.55123903340557e-18	0.933562058451049	0.279	0.147	1.2398137257208e-13	Up
1134	UFC1	5.61202755635924e-18	-0.490635	0.32	0.459	1.25339023443727e-13	Non-sig
1135	SH3BGRL	5.62210026363517e-18	-0.333867	0.633	0.759	1.25563987288028e-13	Non-sig
1136	PLEKHO1	5.73348952459907e-18	0.630827219403046	0.672	0.561	1.28051755042396e-13	Up
1137	CCR2	6.38007745878903e-18	-1.18682	0.06	0.142	1.42492649964594e-13	Down
1138	ERH	6.47928405978533e-18	-0.282169	0.442	0.586	1.44708330191246e-13	Non-sig
1139	ABCD4	6.58844130521131e-18	1.25499334245812	0.214	0.097	1.47146248110589e-13	Up
1140	CHD7	6.83752975415138e-18	1.69649497613645	0.173	0.067	1.52709389529217e-13	Up
1141	TSR3	7.52095511758816e-18	-0.864188	0.125	0.232	1.67973011596214e-13	Down
1142	IMPDH1	7.60658459264874e-18	-1.07405	0.151	0.262	1.69885460292217e-13	Down
1143	MRPL20	7.77627190670213e-18	-0.393292	0.401	0.544	1.73675256764285e-13	Non-sig
1144	RUNX1	8.33055831267119e-18	0.825231146684619	0.512	0.378	1.86054689355198e-13	Up
1145	TBC1D9B	9.27312028390175e-18	0.990811047994982	0.311	0.177	2.07105868420662e-13	Up
1146	PGD	9.76819669061589e-18	-0.787542	0.178	0.292	2.18162904888215e-13	Down
1147	ATP6AP2	1.0236639137781e-17	-0.353469	0.513	0.642	2.28625098503202e-13	Non-sig
1148	CTSC	1.14801898628269e-17	0.753337379158189	0.731	0.669	2.56398560396376e-13	Up
1149	ASGR2	1.25914575058692e-17	-1.8247	0.038	0.107	2.81217611936082e-13	Down
1150	LYPLA1	1.27453208850114e-17	-0.648849	0.218	0.346	2.84653996645844e-13	Down
1151	JUND	1.34605508341416e-17	-0.367242	0.92	0.97	3.00627942329718e-13	Non-sig
1152	GSTK1	1.38269101576354e-17	-0.501948	0.46	0.593	3.0881021146063e-13	Down
1153	H1F0	1.40066234597775e-17	1.48162101835451	0.247	0.127	3.1282392835067e-13	Up
1154	PARP10	1.41953015815721e-17	1.14892300204351	0.303	0.173	3.1703786552283e-13	Up
1155	FKBP5	1.43984047412878e-17	-0.801346	0.208	0.332	3.21573971491922e-13	Down
1156	REX1BD	1.44050752040354e-17	-0.51033	0.376	0.507	3.21722949606927e-13	Down
1157	CAPN7	1.44879860866983e-17	1.19826528449256	0.233	0.113	3.2357468126032e-13	Up
1158	PIK3IP1	1.46020902480814e-17	1.36630403773338	0.213	0.097	3.26123083600651e-13	Up
1159	COPS3	1.66677521480813e-17	-0.865641	0.136	0.246	3.72257576475248e-13	Down
1160	GGA2	1.72004047225057e-17	1.02845065043072	0.367	0.236	3.84153839072443e-13	Up
1161	NCKAP5L	1.74013446244673e-17	1.14228782625178	0.267	0.142	3.88641630842852e-13	Up
1162	SNRPD2	1.85442843688268e-17	-0.462548	0.428	0.563	4.14168047093379e-13	Non-sig
1163	MT-CO1	1.92044421919437e-17	0.264644674271237	0.967	0.995	4.28912011914872e-13	Non-sig
1164	MYO9B	1.96652527681196e-17	0.680096115933601	0.564	0.436	4.39203755323184e-13	Up
1165	CRISPLD2	2.08656780066082e-17	-2.35524	0.015	0.063	4.66014052599587e-13	Down
1166	TSPAN32	2.19714523896512e-17	-1.50294	0.045	0.117	4.90710417670471e-13	Down
1167	SLC11A2	2.26530536391469e-17	1.07052395122037	0.316	0.183	5.05933299976706e-13	Up
1168	FAM200B	2.40509200818673e-17	-0.870836	0.182	0.297	5.37153249108424e-13	Down
1169	GNG2	2.42544456531677e-17	-0.900996	0.147	0.258	5.41698789217848e-13	Down
1170	GABARAP	2.62518984699196e-17	-0.476279	0.38	0.521	5.86309900427184e-13	Non-sig
1171	CHD3	2.76917813666879e-17	1.32213044667869	0.258	0.136	6.18468245043608e-13	Up
1172	MIR222HG	2.94683271150761e-17	1.34597993402976	0.228	0.112	6.5814561778811e-13	Up
1173	RCOR1	2.94986825843012e-17	-0.795803	0.168	0.283	6.58823576837783e-13	Down
1174	APBB1IP	3.03020272421618e-17	0.740804129054597	0.54	0.431	6.76765476426443e-13	Up
1175	NFE2L1	3.06180984337222e-17	0.952051697559551	0.245	0.125	6.83824610418751e-13	Up
1176	NUCKS1	3.07384872771595e-17	0.596584497795456	0.637	0.524	6.8651337484808e-13	Up
1177	KLF2	3.18337993928569e-17	-0.500809	0.585	0.701	7.10976075640065e-13	Down
1178	NKTR	3.19497829545373e-17	0.678620518825587	0.606	0.485	7.13566452506637e-13	Up
1179	RAPGEF1	3.30843788914345e-17	0.90582256097255	0.398	0.267	7.38906518161298e-13	Up
1180	MBD2	3.36161830732317e-17	-0.59061	0.398	0.523	7.50783832757558e-13	Down
1181	TCF21	3.42732476983383e-17	-5.78553	0.001	0.026	7.65458714094688e-13	Down
1182	FBXL5	3.44787118321922e-17	-0.760488	0.279	0.397	7.7004755006018e-13	Down
1183	MT-ND2	3.69677049250391e-17	0.276135324823374	0.955	0.985	8.25636721795824e-13	Non-sig
1184	JARID2	3.76731408681487e-17	-0.822796	0.221	0.342	8.41391928149234e-13	Down
1185	ARL6IP5	3.87825445661502e-17	-0.4364	0.526	0.655	8.66169350340398e-13	Non-sig
1186	PSME1	3.89438946748584e-17	-0.272842	0.587	0.718	8.69772943668288e-13	Non-sig
1187	GNB2	3.89751021231371e-17	-0.348917	0.517	0.658	8.70469930818145e-13	Non-sig
1188	TMEM230	3.97634878169194e-17	-0.494855	0.295	0.434	8.88077736903077e-13	Non-sig
1189	GLTP	4.01786525336849e-17	-0.986718	0.141	0.248	8.9735002568732e-13	Down
1190	RNPEPL1	4.1036589780572e-17	-0.56683	0.3	0.43	9.16511196159294e-13	Down
1191	SLC25A29	4.13891438880327e-17	2.10318564314566	0.142	0.046	9.24385139595323e-13	Up
1192	LSM3	4.40451686542074e-17	-0.392528	0.345	0.473	9.83704796723068e-13	Non-sig
1193	HIST1H2AG	4.464629188001e-17	4.00848688232161	0.072	0.004	9.97130282848143e-13	Up
1194	AVPI1	4.55117136908666e-17	-1.19967	0.059	0.139	1.01645861357182e-12	Down
1195	PSMB1	4.72695452112362e-17	-0.311711	0.506	0.642	1.05571802274775e-12	Non-sig
1196	RHOG	4.7598441676759e-17	-0.392673	0.563	0.694	1.06306359640873e-12	Non-sig
1197	GAS6	4.89121698850116e-17	1.01702611745164	0.275	0.147	1.09240440221185e-12	Up
1198	NUB1	4.9045911648844e-17	1.05706247514158	0.374	0.242	1.09539139076528e-12	Up
1199	EPHB2	4.93918170194887e-17	1.70245138539967	0.143	0.046	1.10311684131326e-12	Up
1200	ANAPC15	5.12936788378325e-17	-1.22628	0.093	0.185	1.14559302316415e-12	Down
1201	MUC16	5.31205677431452e-17	6.32505267229444	0.065	0.001	1.1863947599754e-12	Up
1202	CHST7	5.73957812259993e-17	-1.59256	0.028	0.089	1.28187737790147e-12	Down
1203	RAB31	5.82662051791333e-17	-0.370579	0.429	0.561	1.30131742647076e-12	Non-sig
1204	NAPRT	5.90099806740679e-17	-0.759312	0.173	0.289	1.31792890837463e-12	Down
1205	SERPINF1	6.03857784937948e-17	1.41102596685763	0.243	0.126	1.34865597688041e-12	Up
1206	EML4	6.33317310900422e-17	0.872793177463452	0.402	0.267	1.414450882165e-12	Up
1207	EIF6	6.80471102739974e-17	-0.480847	0.284	0.409	1.51976416085946e-12	Non-sig
1208	SAMHD1	7.01006746838571e-17	-0.336068	0.716	0.819	1.56562846838926e-12	Non-sig
1209	SMC4	7.20330525991573e-17	0.947220226040329	0.279	0.151	1.60878619674958e-12	Up
1210	GBP4	7.77347160236182e-17	1.26948601187576	0.337	0.208	1.73612714767149e-12	Up
1211	ZDHHC21	7.8696541653068e-17	1.33119789193121	0.191	0.082	1.75760856127962e-12	Up
1212	STAT3	8.12129062665151e-17	0.691907551315333	0.593	0.481	1.81380904855635e-12	Up
1213	C1orf132	8.18921023715732e-17	1.30910999587295	0.272	0.151	1.82897821436672e-12	Up
1214	ZNF638	8.22754997244064e-17	0.877894885014099	0.442	0.31	1.83754101084489e-12	Up
1215	C16orf54	8.54964627401912e-17	-1.68758	0.061	0.138	1.90947799883943e-12	Down
1216	IRF3	8.76837502500163e-17	0.974505586135424	0.345	0.216	1.95832887808386e-12	Up
1217	PFKP	8.84791697614106e-17	1.85858728949477	0.158	0.059	1.97609377745134e-12	Up
1218	HIPK3	9.09918180908256e-17	-0.824756	0.246	0.364	2.0322112652405e-12	Down
1219	IL10	9.45290156046615e-17	-1.77229	0.117	0.213	2.11121103451451e-12	Down
1220	GPR82	9.99996661447814e-17	2.6949930567145	0.104	0.023	2.23339254367755e-12	Up
1221	KIAA1551	1.03389296243307e-16	0.809654364664964	0.518	0.405	2.30909654229801e-12	Up
1222	LY96	1.09381602667212e-16	-0.420132	0.399	0.535	2.4429287139695e-12	Non-sig
1223	SLC25A36	1.09543557829419e-16	1.03796959795946	0.335	0.207	2.44654582056225e-12	Up
1224	LZTS2	1.12509219013571e-16	2.56564948742859	0.112	0.028	2.5127808974491e-12	Up
1225	CXCR4	1.17542123931179e-16	0.405937555910135	0.657	0.526	2.62518579587895e-12	Non-sig
1226	HECTD2	1.21928899436173e-16	2.38858501327395	0.119	0.033	2.72316004000749e-12	Up
1227	SEC22B	1.24516051874546e-16	-0.768416	0.21	0.329	2.78094150256611e-12	Down
1228	NR1H3	1.26240138169438e-16	2.25711209553935	0.143	0.049	2.81944724587623e-12	Up
1229	STT3B	1.26339492761953e-16	-0.643039	0.263	0.385	2.82166623134547e-12	Down
1230	GSAP	1.29823574684352e-16	0.968899835466278	0.306	0.177	2.89947971700031e-12	Up
1231	AL360012.1	1.3042507941937e-16	1.76725432296135	0.203	0.095	2.91291372375221e-12	Up
1232	ARPC5	1.34552997576704e-16	-0.28082	0.756	0.834	3.00510664787811e-12	Non-sig
1233	POLR1D	1.35612901946917e-16	-0.528042	0.363	0.486	3.02877855208244e-12	Down
1234	MSRB1	1.43996525019974e-16	-1.1528	0.109	0.204	3.21601838979611e-12	Down
1235	FTL	1.53178132754879e-16	-0.149219	0.99	0.995	3.42108041694746e-12	Non-sig
1236	LSM5	1.5345093755045e-16	-0.518898	0.26	0.386	3.42717323925176e-12	Down
1237	ELOVL5	1.61407795014542e-16	-0.676453	0.181	0.294	3.60488169385478e-12	Down
1238	AXL	1.68172384087203e-16	1.35752183708168	0.228	0.114	3.75596202620358e-12	Up
1239	SEC23B	1.69100782092196e-16	-0.746661	0.129	0.233	3.7766968672471e-12	Down
1240	COPS9	1.69307746506327e-16	-0.422619	0.409	0.54	3.7813192104723e-12	Non-sig
1241	SMG6	1.72209608188982e-16	1.58184756853953	0.156	0.058	3.84612938929273e-12	Up
1242	FAM53C	1.72552799976918e-16	1.19244872092444	0.322	0.2	3.8537942346845e-12	Up
1243	ANKRD36B	1.72787983591141e-16	2.07886547441273	0.114	0.029	3.85904682552454e-12	Up
1244	SLC36A4	1.75547724927035e-16	-0.930665	0.108	0.205	3.92068288852039e-12	Down
1245	HEBP2	1.765963992151e-16	-0.612601	0.285	0.408	3.94410398007005e-12	Down
1246	KIAA1683	1.86309439160926e-16	3.3610778152682	0.082	0.01	4.16103501422012e-12	Up
1247	NEURL1	1.99311218814163e-16	-2.67122	0.009	0.048	4.45141676099553e-12	Down
1248	PTPN7	2.11933149258478e-16	1.05867047770293	0.249	0.133	4.73331495553884e-12	Up
1249	ATF5	2.32616242720291e-16	1.27817041032343	0.345	0.225	5.19525116491497e-12	Up
1250	SLAMF8	2.35505738288111e-16	1.72962543232796	0.185	0.082	5.25978515892668e-12	Up
1251	CHD1	2.51121211194775e-16	-0.602111	0.383	0.508	5.60854113082411e-12	Down
1252	KIAA0513	2.66676285793788e-16	-1.37304	0.055	0.13	5.95594816691845e-12	Down
1253	SLC46A2	2.81911735788713e-16	-2.71387	0.009	0.047	6.29621670710512e-12	Down
1254	SP100	2.86282154249978e-16	0.642536883127323	0.563	0.445	6.393825633019e-12	Up
1255	CTTNBP2NL	2.87856255019138e-16	1.1972998858346	0.258	0.145	6.42898159959742e-12	Up
1256	VDAC2	3.08433284563295e-16	-0.326358	0.385	0.526	6.88854897743663e-12	Non-sig
1257	UBE2E3	3.15624984217064e-16	-0.865643	0.138	0.241	7.04916839750391e-12	Down
1258	DNMT1	3.30220856310504e-16	0.873726659432114	0.381	0.25	7.3751526048388e-12	Up
1259	PIK3R1	3.33423124571434e-16	0.781124402618185	0.431	0.307	7.44667206417841e-12	Up
1260	IRF9	3.41070331965421e-16	1.34386647193934	0.222	0.109	7.61746479411572e-12	Up
1261	TMBIM6	3.42971170041692e-16	-0.263227	0.76	0.849	7.65991811171116e-12	Non-sig
1262	OXSR1	3.59731330603281e-16	-0.94755	0.154	0.261	8.03423953769368e-12	Down
1263	RAP1GAP2	3.62498188296756e-16	-1.56858	0.033	0.095	8.09603453741974e-12	Down
1264	SH2B3	3.63758564537727e-16	-0.551136	0.331	0.456	8.12418378038559e-12	Down
1265	SLC25A19	3.8415037867803e-16	1.15621001845001	0.239	0.123	8.57961455739513e-12	Up
1266	PSMA1	3.85999109288294e-16	-0.407315	0.408	0.532	8.62090410684476e-12	Non-sig
1267	SPATS2	4.0398224086647e-16	1.92110161840284	0.144	0.052	9.02253936751174e-12	Up
1268	CD79B	4.06553652621626e-16	-2.03503	0.031	0.091	9.0799692776514e-12	Down
1269	RND3	4.10277003545114e-16	2.76624758201534	0.092	0.017	9.16312659717658e-12	Up
1270	AGPAT4	4.11132902688313e-16	-1.56371	0.037	0.1	9.18224224864079e-12	Down
1271	SUPT5H	4.32033712493067e-16	1.16683975643435	0.338	0.215	9.64904093482016e-12	Up
1272	CDK12	4.51286363807334e-16	1.01508853201955	0.341	0.215	1.0079029649273e-11	Up
1273	TIMM44	4.5190200937327e-16	1.50562184381612	0.168	0.068	1.00927794773426e-11	Up
1274	CDK18	5.14816526569377e-16	3.3086397869329	0.086	0.014	1.14979123044005e-11	Up
1275	KIAA0355	5.25422344551766e-16	1.50615002960184	0.189	0.084	1.17347826432191e-11	Up
1276	ZBP1	5.52345097893446e-16	2.6020339458363	0.111	0.029	1.23360754163522e-11	Up
1277	CNIH4	5.53411857178627e-16	-0.710686	0.214	0.329	1.23599004182275e-11	Down
1278	BDP1	5.60302719015159e-16	0.872496309177576	0.406	0.287	1.25138009264846e-11	Up
1279	CD53	5.76187435732756e-16	-0.310132	0.656	0.77	1.28685701896554e-11	Non-sig
1280	NDUFS7	5.79014791249205e-16	-0.527084	0.37	0.494	1.29317163477597e-11	Down
1281	SMIM26	6.08372792554792e-16	-0.445247	0.38	0.507	1.35873979489187e-11	Non-sig
1282	TULP4	6.32497796243814e-16	1.2307363108349	0.204	0.095	1.41262057813093e-11	Up
1283	JTB	6.3795178408851e-16	-0.360982	0.428	0.56	1.42480151458328e-11	Non-sig
1284	RPS29	6.52346558982781e-16	-0.0932335	0.891	0.97	1.45695080483214e-11	Non-sig
1285	DZIP1L	6.59881178702799e-16	4.18585157030156	0.069	0.005	1.47377862451483e-11	Up
1286	SDC4	6.64277384142024e-16	1.2477758029208	0.169	0.07	1.4835971097428e-11	Up
1287	ETS2	6.64628687732532e-16	-0.64267	0.39	0.51	1.48438171118184e-11	Down
1288	TMEM219	6.71894699918383e-16	-0.409493	0.436	0.572	1.50060962279772e-11	Non-sig
1289	SCGB2A1	6.85061358828415e-16	7.40278807172892	0.059	0	1.53001603880738e-11	Up
1290	NACC2	6.9196125646648e-16	-1.26036	0.058	0.133	1.54542627019224e-11	Down
1291	CHD6	7.04835062490525e-16	1.25735936799566	0.288	0.17	1.57417862856634e-11	Up
1292	RPN2	7.23051992026743e-16	-0.500652	0.378	0.507	1.61486431899253e-11	Down
1293	CHST15	7.49305641609864e-16	-0.82755	0.19	0.297	1.67349921997147e-11	Down
1294	TFF3	8.26024214113045e-16	5.55958293269719	0.063	0.002	1.84484247980007e-11	Up
1295	C4orf48	8.39877776880533e-16	-0.439732	0.47	0.593	1.87578302688498e-11	Non-sig
1296	SERPINB8	8.8412580690722e-16	-0.812273	0.114	0.21	1.97460657714658e-11	Down
1297	TXNL4A	8.92553257459638e-16	-0.652449	0.232	0.352	1.99342844521036e-11	Down
1298	CNIH1	9.07021423273898e-16	-0.647357	0.192	0.304	2.02574164673992e-11	Down
1299	SLCO3A1	1.07151751145839e-15	-1.04218	0.168	0.273	2.39312721009116e-11	Down
1300	MLLT11	1.09464587031158e-15	1.69304878783578	0.143	0.051	2.44478208675388e-11	Up
1301	EIF5	1.15532587763775e-15	0.778616461895827	0.664	0.599	2.58030481511615e-11	Up
1302	SLC2A6	1.19744398504706e-15	-1.15596	0.078	0.162	2.67437139620411e-11	Down
1303	TGFB2	1.19902393973783e-15	3.18207259434612	0.091	0.018	2.67790006701048e-11	Up
1304	THBD	1.25783391150944e-15	-1.30573	0.12	0.215	2.80924625796519e-11	Down
1305	HIST2H2BE	1.30913169035395e-15	1.84008255518426	0.151	0.058	2.92381471723652e-11	Up
1306	ABHD5	1.32657271399257e-15	-0.930015	0.13	0.229	2.96276749943101e-11	Down
1307	GATAD1	1.33253257616775e-15	0.914399394647191	0.378	0.255	2.97607825561304e-11	Up
1308	PCED1B	1.38512408098198e-15	2.18678554344807	0.126	0.041	3.09353612246515e-11	Up
1309	NRROS	1.41476479803617e-15	-1.28818	0.064	0.142	3.15973569993399e-11	Down
1310	STARD9	1.43589968561916e-15	3.03533217358477	0.086	0.015	3.20693835786183e-11	Up
1311	PLEK2	1.45386031714892e-15	2.66055386653315	0.095	0.02	3.2470516323204e-11	Up
1312	BASP1	1.53028040823174e-15	-0.75303	0.369	0.475	3.41772826374478e-11	Down
1313	HOOK2	1.58008165075475e-15	1.57302375159798	0.151	0.058	3.52895435879567e-11	Up
1314	DNM2	1.7006313616893e-15	0.822467788596959	0.402	0.272	3.79819008319688e-11	Up
1315	ZEB2	1.72762753450112e-15	-0.282012	0.771	0.868	3.85848333555481e-11	Non-sig
1316	ARRB1	1.73706029467655e-15	-0.928043	0.162	0.267	3.87955046213062e-11	Down
1317	P2RX7	1.75252216046209e-15	1.1074656495697	0.324	0.204	3.91408299317603e-11	Up
1318	HRH2	1.76591504358493e-15	-1.04489	0.117	0.214	3.94399465834259e-11	Down
1319	GIPC1	1.79338983808714e-15	1.68065	0.16	0.064	4.00535686438381e-11	Up
1320	ZBTB10	1.83473008182322e-15	1.49815736664103	0.2	0.095	4.09768616474398e-11	Up
1321	MRFAP1	1.83939338005067e-15	-0.380653	0.372	0.497	4.10810117500516e-11	Non-sig
1322	PLD3	1.8741099578037e-15	0.722145333335461	0.508	0.394	4.18563717975879e-11	Up
1323	ST6GAL1	1.87649894261268e-15	0.99918307373193	0.258	0.14	4.19097273843116e-11	Up
1324	BICD1	2.03082581325463e-15	2.21762656820018	0.121	0.038	4.53564637132289e-11	Up
1325	MED30	2.05480484985553e-15	-0.928433	0.094	0.181	4.58920115166734e-11	Down
1326	USP18	2.06971860123972e-15	2.51197383405781	0.128	0.043	4.62250952400879e-11	Up
1327	HIST1H1B	2.07350688114235e-15	6.96824326425598	0.057	0	4.63097026834331e-11	Up
1328	ACOT11	2.08624039149661e-15	2.13183746001485	0.123	0.039	4.65940929036853e-11	Up
1329	TAGLN	2.17495251930996e-15	-1.30456	0.127	0.223	4.85753895662688e-11	Down
1330	PTPN18	2.30151166288543e-15	-0.525542	0.311	0.437	5.14019614788832e-11	Down
1331	FAM120A	2.33172922379064e-15	-0.492315	0.389	0.515	5.20768404841401e-11	Non-sig
1332	MAP3K2	2.43577185910311e-15	0.670912954818686	0.555	0.439	5.4400528701209e-11	Up
1333	MUC4	2.49321088131142e-15	6.7406569675909	0.057	0	5.56833718232093e-11	Up
1334	DUSP2	2.50329563786633e-15	-0.89591	0.435	0.52	5.59086047761067e-11	Down
1335	VPS29	2.55639130641014e-15	-0.452852	0.447	0.561	5.70944434373641e-11	Non-sig
1336	ANKH	2.56324278400445e-15	1.04260626524265	0.315	0.197	5.72474643379554e-11	Up
1337	SSH1	2.59402586527352e-15	1.1141170069159	0.264	0.151	5.79349736750188e-11	Up
1338	PTCH2	2.73170160474983e-15	1.27003192503738	0.161	0.064	6.10098236404827e-11	Up
1339	LEPROTL1	2.8059909315672e-15	-0.677878	0.257	0.373	6.26690014656218e-11	Down
1340	ZNF124	2.9347355636634e-15	1.69107	0.167	0.072	6.55443840788584e-11	Up
1341	ATM	2.94430683373353e-15	0.725843105216406	0.553	0.452	6.57581488246046e-11	Up
1342	SYNE1	3.04070148101899e-15	0.883707273977334	0.263	0.15	6.79110268770781e-11	Up
1343	RB1	3.06838179268335e-15	0.572908874502025	0.514	0.388	6.852923895779e-11	Up
1344	COL1A2	3.07534393115199e-15	-0.612451	0.132	0.238	6.86847313583485e-11	Down
1345	PXDC1	3.18601931637708e-15	1.06754175521712	0.192	0.09	7.11565554119656e-11	Up
1346	TMSB10	3.31339451472368e-15	-0.0495834	0.986	0.993	7.40013530918387e-11	Non-sig
1347	ROGDI	3.66166307801882e-15	-1.24707	0.109	0.198	8.17795831844722e-11	Down
1348	ANKRD12	3.84859107406362e-15	0.712970692715573	0.644	0.564	8.59544330481369e-11	Up
1349	PLCB1	3.90111064834098e-15	-1.4916	0.021	0.072	8.71274052200475e-11	Down
1350	CLEC2D	3.9518095031291e-15	1.06292924788134	0.211	0.103	8.82597134428852e-11	Up
1351	DUSP10	4.02967460233902e-15	1.18690907942406	0.248	0.137	8.99987525686396e-11	Up
1352	PILRB	4.1165262029057e-15	1.12893879983355	0.221	0.112	9.19384962156959e-11	Up
1353	PLPBP	4.20014190659803e-15	-0.834341	0.129	0.227	9.38059693419605e-11	Down
1354	PLK2	4.21390280076141e-15	1.7693835266701	0.148	0.058	9.41133051522053e-11	Up
1355	APOC2	4.23908025276488e-15	2.34162766254137	0.066	0.005	9.46756183652509e-11	Up
1356	ALPK1	4.31043781732663e-15	1.1201000696301	0.212	0.103	9.6269318212173e-11	Up
1357	DSP	4.33245650358181e-15	7.05623169519505	0.056	0	9.67610835509962e-11	Up
1358	LYL1	4.45349132193517e-15	-0.761516	0.266	0.378	9.94642751841002e-11	Down
1359	SNRNP70	4.53897036302338e-15	0.774700155331598	0.513	0.403	1.01373364087764e-10	Up
1360	LRRFIP1	4.83385230126646e-15	-0.348958	0.747	0.817	1.07959257296485e-10	Non-sig
1361	ACAA1	4.86738688066732e-15	-0.605951	0.303	0.413	1.08708218592824e-10	Down
1362	DCTN3	5.1280859285452e-15	-0.653829	0.222	0.332	1.14530671128128e-10	Down
1363	GK5	5.46094042493662e-15	-1.14526	0.079	0.161	1.21964643450534e-10	Down
1364	MAP4	5.57258048800304e-15	0.851943882752513	0.353	0.226	1.2445801261906e-10	Up
1365	METTL7A	5.57518123579396e-15	-0.863244	0.201	0.311	1.24516097720222e-10	Down
1366	ZNF706	5.59625394902936e-15	-0.318705	0.517	0.642	1.24986735697622e-10	Non-sig
1367	PYURF	5.61666417249105e-15	-0.359481	0.239	0.357	1.25442577628415e-10	Non-sig
1368	MYL6B	5.64674677679856e-15	1.77613217080944	0.141	0.051	1.26114442513019e-10	Up
1369	TAF10	5.78652357163828e-15	-0.417556	0.376	0.495	1.29236217448969e-10	Non-sig
1370	GSTA4	5.85972012107004e-15	-1.3958	0.006	0.04	1.30870989183978e-10	Down
1371	CEP295	5.89200183476575e-15	1.96224439256364	0.136	0.049	1.31591968977658e-10	Up
1372	SRSF5	6.12462739743424e-15	0.613782479585308	0.743	0.716	1.36787428294296e-10	Up
1373	C1orf186	6.19443637851548e-15	5.09385635519345	0.059	0.002	1.38346542077765e-10	Up
1374	EBI3	6.20689273437046e-15	2.38955431627131	0.095	0.022	1.3862474232943e-10	Up
1375	RTN4	6.46344465201595e-15	-0.232527	0.683	0.776	1.44354572858124e-10	Non-sig
1376	HNRNPU	6.56083447979997e-15	0.70214867223098	0.854	0.859	1.46529677271853e-10	Up
1377	ZDHHC20	6.74642738682251e-15	-0.765556	0.178	0.285	1.50674709257294e-10	Down
1378	DAZAP2	6.83710134702012e-15	-0.298063	0.636	0.736	1.52699821484347e-10	Non-sig
1379	ATP5B	7.00114931980205e-15	-0.321311	0.515	0.634	1.56363668908459e-10	Non-sig
1380	CHPT1	7.10882843708136e-15	-0.898891	0.143	0.243	1.58768574313775e-10	Down
1381	COA3	7.42529955898467e-15	-0.741218	0.165	0.27	1.65836640350364e-10	Down
1382	TYROBP	7.73694628254398e-15	-0.191975	0.899	0.971	1.72796958274337e-10	Non-sig
1383	SF3B6	7.79926744124319e-15	-0.323578	0.418	0.552	1.74188839032725e-10	Non-sig
1384	TLR3	8.21964817058065e-15	1.69173452343061	0.1	0.025	1.83577622241748e-10	Up
1385	FFAR4	8.31691663969174e-15	2.91557457391588	0.088	0.018	1.85750016230875e-10	Up
1386	TUFM	8.70911970265052e-15	-0.489007	0.325	0.452	1.94509479438997e-10	Non-sig
1387	PI4K2A	8.78478508222415e-15	0.858825652540316	0.221	0.112	1.96199390026394e-10	Up
1388	TNFRSF8	9.01167515082824e-15	-2.50784	0.014	0.057	2.01266752818598e-10	Down
1389	EID1	9.2433430439008e-15	-0.373975	0.511	0.621	2.06440823542481e-10	Non-sig
1390	MAP2K2	9.36080608947241e-15	-0.466221	0.348	0.471	2.09064243202277e-10	Non-sig
1391	DAPL1	9.45648153267432e-15	2.51052183491852	0.082	0.014	2.11201058550748e-10	Up
1392	SYNE2	9.63345133184016e-15	1.91679046063952	0.102	0.026	2.15153502045318e-10	Up
1393	EIF2AK2	1.016259666636e-14	0.737502506495342	0.47	0.343	2.26971433946484e-10	Up
1394	TMED2	1.04891765669261e-14	-0.482604	0.286	0.4	2.34265269445729e-10	Non-sig
1395	LY86	1.13843072040851e-14	-0.464681	0.429	0.561	2.54257117096037e-10	Non-sig
1396	DCN	1.17389138739764e-14	-0.954779	0.047	0.115	2.6217690246139e-10	Down
1397	HCLS1	1.17552015532255e-14	-0.321302	0.634	0.735	2.62540671489739e-10	Non-sig
1398	SIGLEC8	1.17744207103648e-14	5.88878238251924	0.056	0.001	2.62969912145287e-10	Up
1399	HADHA	1.1791078514634e-14	-0.447014	0.436	0.556	2.63341947545835e-10	Non-sig
1400	PEAK1	1.25021768542099e-14	1.63182952462884	0.166	0.072	2.79223617861925e-10	Up
1401	NLRP12	1.25346920335551e-14	-1.73157	0.039	0.099	2.7994981187742e-10	Down
1402	SREBF1	1.25521992053983e-14	1.30337221220294	0.206	0.103	2.80340817053365e-10	Up
1403	FAM159A	1.26089923262025e-14	3.03659129928103	0.071	0.009	2.81609234613406e-10	Up
1404	C10orf10	1.26269536611584e-14	4.96845385501825	0.056	0.001	2.82010383068311e-10	Up
1405	IL1R1	1.2783941402203e-14	-1.42478	0.037	0.098	2.85516547276802e-10	Down
1406	FLOT1	1.29797704143075e-14	0.796619669732246	0.47	0.353	2.89890192433143e-10	Up
1407	BEST1	1.30857414823077e-14	1.29053037179354	0.247	0.139	2.92256950265859e-10	Up
1408	PLEKHH1	1.31454196389378e-14	3.66935	0.067	0.007	2.93589802216036e-10	Up
1409	CSAD	1.32596905962785e-14	1.27117903965416	0.171	0.074	2.96141929777285e-10	Up
1410	RAB42	1.33295408627467e-14	2.30888391763858	0.108	0.031	2.97701965628584e-10	Up
1411	CAVIN2	1.42929320570953e-14	-5.40259	0.001	0.023	3.19218344563167e-10	Down
1412	TMEM63A	1.44590962893898e-14	1.44782601632293	0.171	0.075	3.22929456527233e-10	Up
1413	SNRNP40	1.50905710911891e-14	-0.880317	0.09	0.174	3.37032814750618e-10	Down
1414	NCL	1.53895671637218e-14	0.58164676593555	0.662	0.591	3.43710593034562e-10	Up
1415	MIR34AHG	1.56884655905006e-14	3.20249223180638	0.082	0.015	3.50386190498241e-10	Up
1416	RAB27A	1.57069563537837e-14	-0.961517	0.102	0.189	3.50799163205405e-10	Down
1417	CD63	1.62821015496918e-14	0.389502149384649	0.823	0.804	3.63644456010817e-10	Non-sig
1418	KCTD20	1.77746650238907e-14	-0.716862	0.183	0.287	3.96979368643575e-10	Down
1419	SLC30A1	1.80401713841883e-14	-1.00913	0.12	0.214	4.02909187694462e-10	Down
1420	STK17A	1.82030310827766e-14	1.15754436712213	0.247	0.138	4.06546496202732e-10	Up
1421	CEP290	1.83486353908997e-14	1.34572770027966	0.171	0.076	4.09798422820355e-10	Up
1422	IGF2BP2	1.85445059570676e-14	-1.2794	0.043	0.106	4.14172996045147e-10	Down
1423	TSEN34	1.8745890896478e-14	-0.713462	0.177	0.281	4.1867072728194e-10	Down
1424	CXCL8	1.89965289844138e-14	-1.07974	0.597	0.636	4.24268478337898e-10	Down
1425	SNN	1.94924123897852e-14	-0.730896	0.138	0.235	4.35343538313463e-10	Down
1426	DIAPH1	2.09016180721353e-14	-0.677778	0.268	0.38	4.6681673802307e-10	Down
1427	PDLIM7	2.093374099109e-14	0.959502641749726	0.239	0.128	4.67534171295005e-10	Up
1428	TAF13	2.14032103609339e-14	-0.82134	0.102	0.19	4.78019300201098e-10	Down
1429	ZNF524	2.15773257617861e-14	-0.788892	0.129	0.222	4.81907993563731e-10	Down
1430	SESN1	2.25134403820599e-14	1.14632688511792	0.211	0.109	5.02815177492925e-10	Up
1431	C1orf43	2.27991947477925e-14	-0.372677	0.315	0.431	5.09197215497198e-10	Non-sig
1432	C8orf59	2.29084537220081e-14	-0.440726	0.436	0.548	5.11637405427328e-10	Non-sig
1433	ALAS1	2.43785365075924e-14	1.69584628758088	0.162	0.07	5.44470234360569e-10	Up
1434	MT-ND1	2.44855330537813e-14	0.237311724528639	0.962	0.991	5.46859895223151e-10	Non-sig
1435	ETFB	2.62279922922219e-14	-0.477226	0.286	0.399	5.85775979854484e-10	Non-sig
1436	DNMT3A	2.65969012012092e-14	1.13064129149885	0.229	0.124	5.94015191427806e-10	Up
1437	FBRS	2.68327689202666e-14	0.971487458813037	0.215	0.11	5.99283061065233e-10	Up
1438	CFAP97	2.68486533136119e-14	0.900425103786419	0.234	0.127	5.99637823106209e-10	Up
1439	AL627171.1	2.73614678541011e-14	2.21991561318805	0.118	0.039	6.11091023053493e-10	Up
1440	WDR91	2.80343474516973e-14	1.36938398946387	0.159	0.067	6.26119115986209e-10	Up
1441	SLC11A1	2.94926614257322e-14	-0.269734	0.51	0.64	6.58689100282304e-10	Non-sig
1442	ATP6V0B	3.02763825706877e-14	-0.257232	0.685	0.798	6.76192728333739e-10	Non-sig
1443	IGHM	3.10405608148657e-14	5.69384138090071	0.055	0.001	6.9325988523921e-10	Up
1444	PLEC	3.2016919009473e-14	0.672750483397526	0.512	0.393	7.15065869157569e-10	Up
1445	FAM162A	3.38423708218775e-14	1.30405385003691	0.34	0.233	7.55835509935812e-10	Up
1446	FGD5	3.51890452604067e-14	3.86052713806453	0.062	0.005	7.85912136845922e-10	Up
1447	TARBP1	3.68546788313818e-14	1.3538622562239	0.172	0.078	8.23112397020081e-10	Up
1448	DSE	3.79972376259873e-14	0.463962158883577	0.589	0.458	8.48630305138801e-10	Non-sig
1449	HAVCR2	3.82267133201763e-14	0.584786033459147	0.52	0.394	8.53755415292819e-10	Up
1450	KLHL4	3.89040615974747e-14	-6.9194	0	0.018	8.68883311718001e-10	Down
1451	PTRHD1	4.06437586905715e-14	-0.71703	0.181	0.281	9.07737706595223e-10	Down
1452	MCEMP1	4.20295392238417e-14	-1.17425	0.033	0.091	9.3868772902528e-10	Down
1453	CD80	4.37750194396565e-14	1.47514286061339	0.111	0.033	9.77671284165287e-10	Up
1454	GOLIM4	4.42603355331753e-14	0.767839237197714	0.274	0.162	9.88510333797936e-10	Up
1455	STARD4	4.45767453623272e-14	-0.97177	0.104	0.192	9.95577030922215e-10	Down
1456	PTDSS1	4.57042190331569e-14	-1.02259	0.117	0.206	1.02075802788653e-09	Down
1457	FLI1	4.89747767366291e-14	-0.655884	0.214	0.322	1.09380266363587e-09	Down
1458	DHRS3	5.12578355303506e-14	0.89635164924493	0.272	0.158	1.14479249873485e-09	Up
1459	NOP10	5.29586191692903e-14	-0.207889	0.547	0.685	1.18277780052693e-09	Non-sig
1460	ADAM15	5.57144577004336e-14	-0.882431	0.142	0.235	1.24432669828148e-09	Down
1461	RPS20	5.60140576724607e-14	-0.159564	0.882	0.939	1.25101796405674e-09	Non-sig
1462	VMA21	5.72043693121475e-14	-0.484087	0.279	0.395	1.2776023842175e-09	Non-sig
1463	DEFB1	5.8453492359785e-14	2.82585657719466	0.085	0.018	1.30550029836344e-09	Up
1464	TNFRSF18	5.86338789799821e-14	3.36792915141625	0.061	0.005	1.30952905313892e-09	Up
1465	TES	5.90502374966673e-14	-0.765405	0.199	0.302	1.31882800425057e-09	Down
1466	ZKSCAN1	5.94908579907325e-14	0.841269932094107	0.33	0.212	1.32866882236502e-09	Up
1467	ABR	6.04656066036602e-14	1.05182764549061	0.35	0.238	1.35043885788615e-09	Up
1468	COX7B	6.16737458348123e-14	-0.162722	0.613	0.73	1.3774214394747e-09	Non-sig
1469	C19orf66	6.33762377329845e-14	0.91528567461328	0.321	0.205	1.41544489352848e-09	Up
1470	GNG11	6.34249499099666e-14	-1.04385	0.015	0.057	1.41653283128919e-09	Down
1471	GALNT1	6.47849661902625e-14	-0.602075	0.234	0.345	1.44690743489332e-09	Down
1472	PRMT2	6.58941882073073e-14	0.694015451400665	0.481	0.364	1.471680799422e-09	Up
1473	MS4A6A	6.81740774162146e-14	-0.32183	0.717	0.805	1.52259984501374e-09	Non-sig
1474	RNF13	6.87192617023874e-14	-0.372157	0.421	0.54	1.53477599086112e-09	Non-sig
1475	NSD3	7.07750177964325e-14	0.629119629996923	0.448	0.331	1.58068924746552e-09	Up
1476	AKIRIN2	7.50801961243546e-14	-0.611915	0.245	0.358	1.67684110024134e-09	Down
1477	NDUFB3	7.57879968219124e-14	-0.257345	0.391	0.527	1.69264912102059e-09	Non-sig
1478	CREBZF	7.74058612896797e-14	0.886559425489023	0.267	0.155	1.72878250604371e-09	Up
1479	RAB7B	7.96767598115197e-14	-1.39202	0.048	0.112	1.77950075363048e-09	Down
1480	LAMA5	8.07706131295898e-14	3.35150355989958	0.061	0.005	1.80393087363626e-09	Up
1481	PHACTR1	8.16309560590096e-14	-0.218071	0.472	0.606	1.82314577262192e-09	Non-sig
1482	NSD1	8.28644495428702e-14	0.773005040564224	0.368	0.251	1.85069461609046e-09	Up
1483	MRPL23	8.30321536076791e-14	-0.779951	0.199	0.303	1.8544401186739e-09	Down
1484	NECTIN2	8.40050179766793e-14	1.17834160700315	0.253	0.146	1.87616807149115e-09	Up
1485	SEMA4C	8.49878407144742e-14	1.79890944031271	0.107	0.032	1.89811843451707e-09	Up
1486	IL2RG	9.25900401228997e-14	1.21481009427557	0.283	0.177	2.06790595610484e-09	Up
1487	FFAR2	9.27272454369533e-14	-1.08777	0.031	0.085	2.07097029958892e-09	Down
1488	TCF12	9.40200762501435e-14	0.943192439526847	0.298	0.185	2.09984438297071e-09	Up
1489	RBBP6	9.58718667168237e-14	1.08135488517624	0.373	0.263	2.14120227125354e-09	Up
1490	IGFBP2	9.59086411943301e-14	1.84862648153093	0.187	0.093	2.14202359243417e-09	Up
1491	OTULIN	9.60838294741431e-14	1.09120290126358	0.286	0.178	2.14593624747551e-09	Up
1492	DCUN1D3	9.69546718426065e-14	-1.32799	0.046	0.109	2.16538564093277e-09	Down
1493	DIP2A	9.80570896598494e-14	0.88508682022799	0.299	0.186	2.19000704046308e-09	Up
1494	PSMC5	1.02615891057732e-13	-0.427695	0.309	0.428	2.29182331088339e-09	Non-sig
1495	BCL2L1	1.08133394720484e-13	1.09880360972396	0.218	0.116	2.41505123768729e-09	Up
1496	POLR2A	1.11911340981313e-13	1.25204890838818	0.331	0.223	2.49942788947664e-09	Up
1497	CTSL	1.12215314943799e-13	0.0885018036639309	0.592	0.442	2.5062168439548e-09	Non-sig
1498	RGS18	1.15475563289159e-13	-0.631542	0.216	0.321	2.57903123050007e-09	Down
1499	P2RY2	1.16195668901767e-13	-3.15345	0.005	0.034	2.59511406925207e-09	Down
1500	PPP6C	1.19181724965456e-13	-0.864455	0.114	0.204	2.6618046453785e-09	Down
1501	KMT5A	1.20176838433589e-13	1.18714871161868	0.216	0.115	2.68402950957578e-09	Up
1502	AP3S1	1.27009874032625e-13	-0.64168	0.211	0.318	2.83663852664464e-09	Down
1503	SYAP1	1.29060688236233e-13	-0.817794	0.31	0.416	2.88244141106803e-09	Down
1504	APOBR	1.32946427340221e-13	0.91193229320701	0.33	0.216	2.9692255082165e-09	Up
1505	PIP4K2A	1.33512613815696e-13	-0.878295	0.207	0.31	2.98187071695976e-09	Down
1506	DRAM2	1.46716978543832e-13	-0.59377	0.273	0.388	3.27677699879794e-09	Down
1507	VDAC3	1.51622026067414e-13	-0.499119	0.238	0.351	3.38632633018963e-09	Non-sig
1508	STX6	1.57182714932862e-13	0.864736553384344	0.334	0.22	3.51051875531054e-09	Up
1509	MT-CO2	1.57832061842958e-13	0.208872820690694	0.97	0.995	3.52502126920061e-09	Non-sig
1510	HNRNPK	1.5785367690403e-13	-0.285952	0.694	0.775	3.5255040199746e-09	Non-sig
1511	TSC22D1	1.66561689428333e-13	1.14267298329935	0.248	0.143	3.71998877169238e-09	Up
1512	ANTXR1	1.70649618178838e-13	3.00197688387718	0.07	0.01	3.81128857240617e-09	Up
1513	DCAF5	1.73245881589812e-13	1.09184906273234	0.247	0.141	3.86927351942686e-09	Up
1514	SPRR2F	1.81216858356632e-13	-7.12245	0	0.017	4.04729731453701e-09	Down
1515	PPP1R17	1.81216858356632e-13	-6.52334	0	0.017	4.04729731453701e-09	Down
1516	HSD17B10	1.87030952594423e-13	-0.53859	0.207	0.315	4.17714929524384e-09	Down
1517	EEF2K	1.89335444313246e-13	1.48137041144985	0.136	0.054	4.22861781329203e-09	Up
1518	FXYD5	1.90171792073973e-13	-0.323967	0.623	0.744	4.24729680418012e-09	Non-sig
1519	CAMSAP2	1.91515853717988e-13	1.52075005818251	0.157	0.07	4.27731507693755e-09	Up
1520	TCEAL3	1.96259100624511e-13	1.28198590187633	0.201	0.103	4.38325075334783e-09	Up
1521	CHI3L1	1.97204563533504e-13	5.2931479636436	0.055	0.003	4.40436672195727e-09	Up
1522	ELOC	1.97358416122673e-13	-0.335325	0.365	0.479	4.40780286568377e-09	Non-sig
1523	SDCBP	2.02038673659949e-13	-0.217569	0.731	0.827	4.51233173752131e-09	Non-sig
1524	ATP11A	2.06560710812381e-13	-0.683317	0.183	0.286	4.61332691528371e-09	Down
1525	WSB1	2.07330715837468e-13	0.53835838617087	0.832	0.821	4.630524207514e-09	Up
1526	UBA6	2.07341184898545e-13	1.10853274487538	0.357	0.251	4.63075802352410e-09	Up
1527	NEU4	2.09084054930482e-13	-3.50439	0.003	0.028	4.66968328281739e-09	Down
1528	SYT17	2.10408243265617e-13	1.70414443526334	0.103	0.03	4.69925770509429e-09	Up
1529	EIF4E2	2.1084396949663e-13	-0.438687	0.283	0.399	4.70898921473773e-09	Non-sig
1530	TMIGD3	2.11041420316002e-13	1.57106711784523	0.147	0.062	4.71339908133759e-09	Up
1531	CSF1	2.16296012645716e-13	3.3659264416553	0.076	0.014	4.83075514642941e-09	Up
1532	ANPEP	2.17146359500246e-13	-0.563544	0.201	0.311	4.8497467930785e-09	Down
1533	TMEM140	2.19285350057782e-13	1.58115222727334	0.153	0.066	4.8975190081905e-09	Up
1534	CAB39	2.28069791441749e-13	-0.664398	0.299	0.408	5.09371072206002e-09	Down
1535	GTF2I	2.2991501031329e-13	0.621992368196706	0.537	0.433	5.13492184033702e-09	Up
1536	HCK	2.32761398948425e-13	-0.611736	0.383	0.497	5.19849308411413e-09	Down
1537	PPARD	2.37131755842787e-13	1.30764726392856	0.188	0.094	5.29610063499281e-09	Up
1538	GUK1	2.48114554000556e-13	-0.234713	0.591	0.712	5.54139044904842e-09	Non-sig
1539	HIPK1	2.49789946051041e-13	-0.706937	0.223	0.328	5.57880865510394e-09	Down
1540	FAM46A	2.66150134083989e-13	1.06363891109005	0.361	0.25	5.9441970946318e-09	Up
1541	AC068580.4	2.71940648448372e-13	2.65077950862153	0.085	0.02	6.07352244244594e-09	Up
1542	ZMAT1	2.74603340108349e-13	1.46671806069666	0.191	0.098	6.13299099797986e-09	Up
1543	GOLM1	2.77040848121041e-13	-1.24684	0.033	0.088	6.18743030193534e-09	Down
1544	CHCHD5	2.88375997619882e-13	-0.70366	0.174	0.269	6.44058953084245e-09	Down
1545	USP51	3.12432568132342e-13	3.2414868898837	0.08	0.017	6.97786897666773e-09	Up
1546	TRAPPC10	3.22833574137704e-13	1.0845960093533	0.216	0.114	7.21016504479149e-09	Up
1547	CCR1	3.23918280799094e-13	-0.49634	0.368	0.477	7.23439088336696e-09	Non-sig
1548	MCM3AP	3.27012743709283e-13	1.00690264177952	0.233	0.131	7.30350261800312e-09	Up
1549	HAPLN3	3.33601376897351e-13	2.5797437499227	0.082	0.018	7.45065315162545e-09	Up
1550	EGFL7	3.33624134832443e-13	-2.11927	0.019	0.063	7.45116142734778e-09	Down
1551	GOLGA8B	3.3710891610807e-13	2.05740370069401	0.103	0.031	7.52899053235763e-09	Up
1552	KLF13	3.4346104556009e-13	-0.800701	0.184	0.283	7.67085899153904e-09	Down
1553	KMT2A	3.45152245643985e-13	0.870562488042856	0.356	0.243	7.70863025421275e-09	Up
1554	WDR60	3.57069716240534e-13	1.19667016087103	0.164	0.075	7.9747950425161e-09	Up
1555	HSP90AB1	3.57633684005738e-13	0.422927863082306	0.858	0.856	7.98739069858414e-09	Non-sig
1556	FAM71A	3.57920367359986e-13	2.08231891580783	0.109	0.036	7.99379348461792e-09	Up
1557	NABP1	3.59719193346273e-13	0.715121196699908	0.623	0.544	8.03396846419566e-09	Up
1558	RSRC2	3.61480820990537e-13	0.671397984042148	0.553	0.45	8.07331265600266e-09	Up
1559	DDX11	3.70429424891606e-13	3.10998184581053	0.064	0.008	8.27317077552913e-09	Up
1560	ARHGEF12	3.78175620540706e-13	1.81338306008735	0.126	0.047	8.44617430915612e-09	Up
1561	ADI1	3.80987636659801e-13	-0.570056	0.175	0.273	8.50897787716e-09	Down
1562	ISYNA1	3.95300157067191e-13	2.59904893058615	0.074	0.013	8.82863370793865e-09	Up
1563	EHMT1	4.09347365358926e-13	1.00036169092791	0.25	0.147	9.14236405792624e-09	Up
1564	SYNGR2	4.1128072245125e-13	0.700162743337005	0.558	0.462	9.18554365522622e-09	Up
1565	MAX	4.30065932611833e-13	0.822352629634629	0.367	0.258	9.60509253895267e-09	Up
1566	AC004817.3	4.36841830892781e-13	2.2066773804828	0.118	0.043	9.75642545115936e-09	Up
1567	RHBDF2	4.49715758718041e-13	0.712010177621436	0.373	0.259	1.00439517552087e-08	Up
1568	MAP1S	4.6445972464055e-13	1.07345373561009	0.231	0.13	1.0373243490122e-08	Up
1569	RAB13	4.67821370004411e-13	1.13061479577588	0.316	0.208	1.04483224776785e-08	Up
1570	DUSP6	4.74910310716298e-13	-0.575128	0.45	0.539	1.06066468795378e-08	Down
1571	FGD4	4.79686938905255e-13	-0.690024	0.298	0.409	1.071332809351e-08	Down
1572	SERPINE2	4.89254299105369e-13	-1.89354	0.013	0.05	1.09270055162193e-08	Down
1573	ACTR2	4.9190855082039e-13	-0.287138	0.737	0.795	1.09862855740226e-08	Non-sig
1574	PPM1N	4.97028825245986e-13	2.40153430299301	0.13	0.051	1.11006417830438e-08	Up
1575	CDK11A	5.08174729678126e-13	0.946029355005225	0.203	0.106	1.13495744126313e-08	Up
1576	AC109826.1	5.20387903494058e-13	1.93537134674639	0.101	0.03	1.16223434366363e-08	Up
1577	ADAMDEC1	5.2840788607711e-13	2.65306029459793	0.087	0.022	1.18014617276462e-08	Up
1578	NDEL1	5.28570245771941e-13	-0.986769	0.131	0.22	1.18050878690705e-08	Down
1579	LIPA	5.36428822879799e-13	-0.954445	0.348	0.439	1.19806013301974e-08	Down
1580	NHLRC3	5.36899129837824e-13	0.843386311245945	0.341	0.227	1.1991105165798e-08	Up
1581	SYNE3	5.37673177386267e-13	-0.931946	0.097	0.178	1.20083927437449e-08	Down
1582	ATF4	5.4020391468851e-13	0.720325469586298	0.568	0.471	1.20649142306532e-08	Up
1583	ALDH1A1	5.45901870435933e-13	-1.36911	0.101	0.18	1.21921723743161e-08	Down
1584	FCAR	5.65431485077207e-13	-1.45616	0.041	0.099	1.26283467877143e-08	Down
1585	FCER2	5.81419541352355e-13	-3.94758	0.002	0.023	1.29854240365635e-08	Down
1586	SP140L	5.96943502830657e-13	0.886625517754995	0.288	0.181	1.33321361922199e-08	Up
1587	AP2A2	5.98242420311798e-13	0.675655682606376	0.342	0.221	1.33611462152437e-08	Up
1588	SERPINB6	5.989263222303e-13	-0.414416	0.377	0.487	1.33764204806915e-08	Non-sig
1589	CCNL2	6.21330737539904e-13	0.791708900131551	0.319	0.208	1.38768006922162e-08	Up
1590	ARHGAP10	6.264155763053e-13	1.36423695009824	0.196	0.104	1.39903654812026e-08	Up
1591	HSD17B14	6.32900831757676e-13	2.26517222203178	0.093	0.026	1.41352071764759e-08	Up
1592	LSMEM1	6.44794718933486e-13	3.02803185481285	0.064	0.009	1.44008452526605e-08	Up
1593	CMTM7	6.5156510290491e-13	-0.53989	0.243	0.354	1.45520550082782e-08	Down
1594	TREM1	6.63342716115017e-13	-0.514657	0.247	0.36	1.48150962217128e-08	Down
1595	ATP5C1	6.78589504863513e-13	-0.260425	0.492	0.61	1.51556180016217e-08	Non-sig
1596	MIR210HG	6.89178564953559e-13	3.26684335695293	0.066	0.009	1.53921140696728e-08	Up
1597	LILRB5	6.91680188602264e-13	-1.4363	0.043	0.102	1.5447985332243e-08	Down
1598	HK2	6.94184048872993e-13	1.86561233114029	0.255	0.159	1.55039065475294e-08	Up
1599	HMGXB3	6.97160216389505e-13	1.22840203935965	0.194	0.099	1.55703762728432e-08	Up
1600	AADAC	6.97280282135855e-13	-4.21477	0.002	0.024	1.55730578212222e-08	Down
1601	PLXNA3	7.00837188980501e-13	1.89753175086081	0.111	0.038	1.56524977786905e-08	Up
1602	SPG7	7.12275434462811e-13	1.00623895897286	0.288	0.18	1.59079595532924e-08	Up
1603	S1PR3	7.28257920551212e-13	-1.74545	0.013	0.051	1.62649123975908e-08	Down
1604	FXYD3	7.3036000723854e-13	6.72439418668566	0.047	0	1.63118604016656e-08	Up
1605	CCDC88A	7.44744678296543e-13	0.656725112344748	0.635	0.556	1.6633127645075e-08	Up
1606	PLAUR	7.58414904622589e-13	-0.708031	0.686	0.756	1.69384384798409e-08	Down
1607	MIF	7.65876693605524e-13	1.14663798780958	0.449	0.367	1.71050900749858e-08	Up
1608	PTEN	7.71448137262931e-13	-0.544376	0.315	0.424	1.72295226976303e-08	Down
1609	TBC1D17	8.01481409346224e-13	1.57766446876908	0.134	0.054	1.79002857963386e-08	Up
1610	OLFM1	8.06056320456299e-13	-3.87306	0.003	0.027	1.8002461861071e-08	Down
1611	UPF2	8.12613142220081e-13	0.768413982356629	0.396	0.288	1.81489019183433e-08	Up
1612	ARHGDIA	8.20475580219637e-13	-0.325256	0.552	0.661	1.83245016086254e-08	Non-sig
1613	CELF2	8.34655395809766e-13	-0.369694	0.541	0.655	1.86411936100153e-08	Non-sig
1614	FABP4	8.44732468136602e-13	-8.3886	0	0.016	1.88662549433629e-08	Down
1615	QPRT	8.89501946517247e-13	1.53431831210031	0.111	0.038	1.98661364735162e-08	Up
1616	ECSIT	9.17079314275648e-13	-1.3285	0.06	0.127	2.04820494050323e-08	Down
1617	ANKS3	9.18760042352952e-13	1.83378449989972	0.112	0.039	2.05195867859108e-08	Up
1618	SH3BP2	9.68607980565023e-13	-0.58042	0.348	0.451	2.16328906379392e-08	Down
1619	BTN2A2	9.75114303694537e-13	1.13921303049437	0.201	0.106	2.17782028587138e-08	Up
1620	SLF2	9.97267454225093e-13	1.01225275988103	0.234	0.135	2.22729713226632e-08	Up
1621	QKI	1.01640679598113e-12	0.473789055232212	0.71	0.667	2.27004293814425e-08	Non-sig
1622	ZNF844	1.02188814609394e-12	1.85961597135594	0.094	0.026	2.28228498548621e-08	Up
1623	YWHAZ	1.06599119978816e-12	-0.285562	0.668	0.765	2.38078474560688e-08	Non-sig
1624	UBTF	1.07061065007942e-12	1.03575683120107	0.251	0.147	2.39110182588738e-08	Up
1625	CSK	1.10011043718733e-12	-0.499307	0.365	0.476	2.45698665041418e-08	Non-sig
1626	IRS2	1.16373001742051e-12	-0.650116	0.234	0.34	2.59907462090697e-08	Down
1627	MDM2	1.16924328877938e-12	1.34745876566163	0.285	0.181	2.61138796115987e-08	Up
1628	VEGFB	1.17327827523543e-12	0.899699957649076	0.284	0.182	2.62039969991081e-08	Up
1629	MALT1	1.18058231781906e-12	-0.664061	0.222	0.326	2.63671254861709e-08	Down
1630	IVNS1ABP	1.25693036899678e-12	-0.518361	0.463	0.565	2.80722828611741e-08	Down
1631	VPS28	1.27587268170896e-12	-0.264887	0.505	0.624	2.84953404732878e-08	Non-sig
1632	MTUS1	1.27801123443969e-12	2.48022390977193	0.088	0.024	2.85431029099761e-08	Up
1633	CCDC170	1.28964718168302e-12	1.02896738796273	0.186	0.095	2.88029801557087e-08	Up
1634	PDK1	1.34737370315069e-12	1.60175650565173	0.139	0.059	3.00922442861676e-08	Up
1635	NF1	1.40450516068564e-12	0.954366259918926	0.299	0.193	3.13682182587532e-08	Up
1636	EHD4	1.4074401238414e-12	0.879167603811308	0.345	0.234	3.14337677258737e-08	Up
1637	TLR1	1.44024767076232e-12	0.861283268334524	0.323	0.213	3.21664914788058e-08	Up
1638	QPCT	1.48710259380485e-12	-1.28224	0.062	0.129	3.32129493300375e-08	Down
1639	CHST13	1.49845080406106e-12	-2.03925	0.035	0.088	3.34664002578997e-08	Down
1640	KAT2A	1.51767206875253e-12	1.88536057696702	0.113	0.04	3.3895687983519e-08	Up
1641	AKAP17A	1.52454011387721e-12	1.02375603312911	0.321	0.219	3.40490789033337e-08	Up
1642	METTL17	1.52605017299014e-12	1.2122102371958	0.188	0.096	3.40828045635618e-08	Up
1643	LAMP1	1.52712188779011e-12	-0.543102	0.424	0.526	3.41067402419043e-08	Down
1644	CEBPA	1.52729461988512e-12	0.901177218458819	0.339	0.228	3.41105980405142e-08	Up
1645	HIST1H2BD	1.55155858485116e-12	2.42460421926584	0.079	0.018	3.46525094340659e-08	Up
1646	TRAC	1.55222089285657e-12	2.5431460315128	0.083	0.02	3.46673014210587e-08	Up
1647	UQCRC2	1.62899284297682e-12	-0.391268	0.33	0.444	3.63819261550442e-08	Non-sig
1648	MT-CYB	1.67906344520702e-12	0.255351378021867	0.957	0.991	3.75002029852535e-08	Non-sig
1649	GOLPH3	1.70829384152379e-12	-0.761663	0.15	0.243	3.81530346565923e-08	Down
1650	ZNF467	1.72498187148085e-12	-1.00921	0.109	0.191	3.85257451176532e-08	Down
1651	POU2F2	1.74407411359871e-12	-0.628048	0.401	0.503	3.89521512531135e-08	Down
1652	ZDHHC2	1.75917925151268e-12	-1.09375	0.084	0.159	3.92895094032843e-08	Down
1653	ATG14	1.78764885652267e-12	1.44878037034239	0.133	0.054	3.99253495615774e-08	Up
1654	SNHG9	1.80508335437515e-12	1.10360895252607	0.209	0.112	4.03147316366146e-08	Up
1655	TMA7	1.82758148231445e-12	-0.173208	0.766	0.871	4.08172048260109e-08	Non-sig
1656	FES	1.84075266432945e-12	-0.821979	0.223	0.324	4.11113700051339e-08	Down
1657	PADI2	1.87919901299794e-12	1.35750724985854	0.13	0.052	4.1970030756296e-08	Up
1658	GPATCH2L	1.8861107841114e-12	0.821734728219446	0.402	0.296	4.2124398252344e-08	Up
1659	CEBPD	1.90077429189865e-12	-0.331823	0.758	0.87	4.24518930352644e-08	Non-sig
1660	KRAS	1.92331235932956e-12	-0.561294	0.259	0.369	4.29552582332664e-08	Down
1661	AGFG1	1.96467568202078e-12	-0.6543	0.264	0.366	4.3879066682252e-08	Down
1662	PLEKHM2	2.02331346423171e-12	0.770656449118342	0.316	0.206	4.5188682910151e-08	Up
1663	NAA38	2.05767662877456e-12	-0.387911	0.339	0.457	4.5956149827051e-08	Non-sig
1664	PLA2G7	2.08474541684083e-12	-1.48967	0.107	0.185	4.6560704139723e-08	Down
1665	NEDD4L	2.09262036486577e-12	1.63251444987817	0.108	0.037	4.6736583228912e-08	Up
1666	NLRC4	2.32108137114361e-12	-1.17447	0.066	0.134	5.18390313431215e-08	Down
1667	HNRNPA2B1	2.35902150187883e-12	0.475451819709018	0.898	0.927	5.26863862229618e-08	Non-sig
1668	SETD2	2.43572452851036e-12	0.712997208281462	0.323	0.211	5.43994716197504e-08	Up
1669	SSR4	2.4515436359522e-12	-0.214556	0.662	0.793	5.47527755653563e-08	Non-sig
1670	SLC38A6	2.52976299099043e-12	1.09834460262445	0.239	0.14	5.64997266407802e-08	Up
1671	CHRNA6	2.53895562739426e-12	3.16870725380378	0.058	0.007	5.67050349822234e-08	Up
1672	KCNE1	2.54053533352772e-12	-1.17089	0.041	0.098	5.67403161390081e-08	Down
1673	ETS1	2.5430129447312e-12	1.80190910283101	0.126	0.05	5.67956511076267e-08	Up
1674	ATP8B4	2.60837177834722e-12	0.863840814766872	0.261	0.159	5.82553752976068e-08	Up
1675	RSBN1L	2.62993830688795e-12	0.687394822828678	0.374	0.26	5.87370421460354e-08	Up
1676	MAPKAPK3	2.76715627662132e-12	-0.759542	0.189	0.282	6.18016682820605e-08	Down
1677	ITGAE	2.79225038038194e-12	-0.80577	0.101	0.183	6.23621199954503e-08	Down
1678	AGRN	2.81087362302081e-12	1.55221800816711	0.118	0.043	6.27780514965468e-08	Up
1679	PAX8	2.84667502461891e-12	2.51820616723948	0.077	0.017	6.35776399998386e-08	Up
1680	KIAA1109	2.86174505268243e-12	0.708113300295782	0.34	0.224	6.39142140066095e-08	Up
1681	ST3GAL6	2.87996255543461e-12	0.842642772237672	0.291	0.184	6.43210837130765e-08	Up
1682	PCF11	2.9862907848518e-12	0.884406268705985	0.438	0.338	6.66958183888802e-08	Up
1683	ZNF703	3.0556339061248e-12	-1.09224	0.051	0.112	6.82445276593913e-08	Down
1684	IFI6	3.14115687773354e-12	0.990124039546931	0.609	0.55	7.01545977073008e-08	Up
1685	ASS1	3.18121237998805e-12	2.89481412535703	0.053	0.004	7.10491972946532e-08	Up
1686	VPS13C	3.19079758643521e-12	0.5190913796962	0.595	0.505	7.1263273295444e-08	Up
1687	ALDOA	3.23299576779346e-12	-0.0160157	0.763	0.865	7.22057274778992e-08	Non-sig
1688	SCARB2	3.28987796677839e-12	0.532714041471909	0.495	0.376	7.34761345100286e-08	Up
1689	LINC00877	3.34551819793607e-12	-1.05105	0.06	0.126	7.47188034327042e-08	Down
1690	ZNF354B	3.3458026768805e-12	2.11747999647169	0.088	0.025	7.47251569854491e-08	Up
1691	COL4A3BP	3.35556566772182e-12	-0.538204	0.259	0.364	7.4943203622899e-08	Down
1692	CAV1	3.3612856243064e-12	-2.11415	0.01	0.043	7.50709531332592e-08	Down
1693	NUDT14	3.37352597996979e-12	0.999334560272308	0.204	0.11	7.53443292366452e-08	Up
1694	PRDX5	3.41416260755585e-12	-0.236947	0.462	0.591	7.62519076771524e-08	Non-sig
1695	TLK2	3.5379392192731e-12	0.758784489369216	0.24	0.138	7.90163345232455e-08	Up
1696	UPF3A	3.53870871977666e-12	1.02367036610286	0.27	0.171	7.90335205474918e-08	Up
1697	AKT1S1	3.56054934373102e-12	1.77572927052202	0.158	0.076	7.95213090428885e-08	Up
1698	MILR1	3.58109939260217e-12	1.00650799099523	0.256	0.157	7.9980273834377e-08	Up
1699	COPZ1	3.60587265410082e-12	-0.40943	0.249	0.357	8.05335598566876e-08	Non-sig
1700	OAF	3.70195879115956e-12	-1.60399	0.046	0.104	8.26795476417575e-08	Down
1701	RCC2	3.73056620047504e-12	0.858753110307181	0.399	0.297	8.33184655214096e-08	Up
1702	SDS	3.74742890157158e-12	0.604202790140259	0.232	0.129	8.36950770876998e-08	Up
1703	TMEM126A	3.7594519118294e-12	-0.686079	0.137	0.224	8.39635989987978e-08	Down
1704	LTA4H	3.81236159999327e-12	-0.587811	0.302	0.407	8.51452839742498e-08	Down
1705	TRIP11	3.83118490496436e-12	0.757652031495043	0.312	0.205	8.5565683667474e-08	Up
1706	UACA	3.89408466591587e-12	1.23517240651215	0.172	0.084	8.6970486928565e-08	Up
1707	SNRPD3	3.9106584635762e-12	-0.366617	0.426	0.547	8.73406461255108e-08	Non-sig
1708	AGAP3	3.92290824607508e-12	0.98768822010672	0.218	0.123	8.76142327678408e-08	Up
1709	PLXNB1	3.99296427995029e-12	4.1844596269377	0.05	0.003	8.91788642284098e-08	Up
1710	TET2	4.02955662554768e-12	-0.431007	0.376	0.491	8.9996117674982e-08	Non-sig
1711	SDC3	4.16831596518145e-12	1.35039146872907	0.228	0.135	9.30951687663625e-08	Up
1712	CRTAP	4.23899657317418e-12	-0.522557	0.334	0.44	9.46737494652722e-08	Down
1713	SRSF11	4.25501094904962e-12	0.560841251377235	0.639	0.571	9.50314145360741e-08	Up
1714	TP53I11	4.44901552509795e-12	1.35181580185874	0.138	0.059	9.93643127375376e-08	Up
1715	TMEM223	4.65588605966784e-12	1.52877576558409	0.181	0.095	1.03984559256621e-07	Up
1716	MREG	4.74326503494521e-12	3.12897985223277	0.055	0.006	1.05936081290466e-07	Up
1717	PARP12	4.87524584952232e-12	1.1192944415589	0.252	0.152	1.08883740803232e-07	Up
1718	ANKRD26	4.93317347046963e-12	1.60682997718805	0.14	0.061	1.10177496289469e-07	Up
1719	HBEGF	4.94666708741095e-12	-0.462503	0.351	0.462	1.10478862730236e-07	Non-sig
1720	MRVI1	5.13894167373131e-12	-1.53421	0.017	0.057	1.14773123341115e-07	Down
1721	HLTF	5.2008856380164e-12	1.39405631725614	0.136	0.059	1.16156579839458e-07	Up
1722	BNC2	5.30788418855749e-12	1.70853756411292	0.091	0.026	1.18546285467243e-07	Up
1723	IGHA2	5.39862856924878e-12	6.34931683553195	0.043	0	1.20572970465602e-07	Up
1724	NCK1	5.63414164351307e-12	0.965803217660421	0.284	0.182	1.25832919466221e-07	Up
1725	P4HA1	5.7928758446247e-12	1.08695124719678	0.356	0.258	1.29378089113848e-07	Up
1726	EGLN3	5.90740635069881e-12	3.02311923566527	0.062	0.009	1.31936013436507e-07	Up
1727	PRNP	6.05818015250311e-12	-0.495366	0.3	0.407	1.35303395526004e-07	Non-sig
1728	GTF3C6	6.28405939537117e-12	-0.318749	0.322	0.433	1.4034818253622e-07	Non-sig
1729	MYO18A	6.32273193699209e-12	1.69703601682861	0.112	0.042	1.41211895080781e-07	Up
1730	CD59	6.41467410558414e-12	0.685864148527575	0.294	0.188	1.43265331474116e-07	Up
1731	DHRS9	6.50226248355171e-12	-1.4066	0.022	0.065	1.45221530307644e-07	Down
1732	ETFA	6.55619631989258e-12	-0.514289	0.223	0.322	1.46426088608481e-07	Down
1733	ACAA2	6.60519621425032e-12	-0.843752	0.146	0.234	1.47520452249067e-07	Down
1734	CENPC	6.75586425357870e-12	0.952650823986364	0.246	0.149	1.50885472239427e-07	Up
1735	L3MBTL4	6.8067917178951e-12	1.93316809901536	0.084	0.023	1.52022886227469e-07	Up
1736	GPX4	7.01669894345601e-12	-0.136882	0.702	0.815	1.56710954203147e-07	Non-sig
1737	ODF2L	7.15758026085397e-12	1.04744285083424	0.165	0.08	1.59857397545913e-07	Up
1738	GRK6	7.16089011796486e-12	-0.933881	0.113	0.192	1.59931319894627e-07	Down
1739	NBEAL2	7.33099706582848e-12	-0.894954	0.127	0.208	1.63730488468213e-07	Down
1740	EIF4A1	7.39554257843738e-12	0.773021757444742	0.629	0.584	1.6517204794682e-07	Up
1741	FOSB	7.47180340758247e-12	0.592215488109077	0.839	0.84	1.66875257304947e-07	Up
1742	DNMBP	7.5177106843788e-12	-1.26979	0.033	0.083	1.67900550424916e-07	Down
1743	ZBTB18	7.63949795037429e-12	-1.0806	0.069	0.136	1.70620547223659e-07	Down
1744	VGLL4	7.71509902790512e-12	1.22506663130646	0.208	0.117	1.72309021689233e-07	Up
1745	PDZK1IP1	7.7605670397617e-12	6.24953856309896	0.043	0	1.73324504266038e-07	Up
1746	SPCS3	7.7743631793166e-12	-0.352582	0.441	0.544	1.73632627246857e-07	Non-sig
1747	GZF1	7.83142634503853e-12	1.10038928892275	0.199	0.11	1.7490707599009e-07	Up
1748	LRG1	7.87269723409834e-12	-1.64128	0.03	0.078	1.75828820026352e-07	Down
1749	ZNF83	7.95420196526161e-12	1.19790011905748	0.181	0.094	1.77649146692153e-07	Up
1750	RBMS1	7.96502094600332e-12	-0.480362	0.408	0.513	1.77890777808038e-07	Non-sig
1751	FUOM	8.00130987846696e-12	-0.601599	0.192	0.284	1.78701254825681e-07	Down
1752	LTBP2	8.08760696341331e-12	2.44586281788516	0.076	0.018	1.80628613920873e-07	Up
1753	HLA-B	8.19094379089429e-12	-0.117811	0.957	0.984	1.82936538625833e-07	Non-sig
1754	MOV10	8.2960780037089e-12	1.35365999423104	0.176	0.089	1.85284606134835e-07	Up
1755	PPP1R11	8.3183378047152e-12	-0.674307	0.163	0.257	1.85781756530509e-07	Down
1756	MEF2C	8.38444203035956e-12	0.598160377177456	0.653	0.612	1.8725812830605e-07	Up
1757	USP3	8.53658256710851e-12	-0.525891	0.277	0.382	1.90656035053801e-07	Down
1758	MRPS12	8.61327529805193e-12	-0.415934	0.16	0.254	1.92368890506692e-07	Non-sig
1759	PSD3	8.8075030411769e-12	1.55117274145371	0.114	0.043	1.96706772921645e-07	Up
1760	H2AFY2	9.00566971504588e-12	2.27060315259158	0.083	0.023	2.01132627415835e-07	Up
1761	LIN7A	9.24669094313008e-12	-2.64525	0.004	0.028	2.06515595523867e-07	Down
1762	AZIN2	9.49037545330407e-12	2.9660248923357	0.053	0.005	2.11958045374093e-07	Up
1763	PPP4C	9.66556080119515e-12	-0.261907	0.401	0.525	2.15870634933892e-07	Non-sig
1764	PLA2G16	9.67872827373223e-12	1.03778520577009	0.305	0.203	2.16164717265536e-07	Up
1765	FUNDC2	9.82278586739086e-12	-0.689547	0.147	0.234	2.19382099562307e-07	Down
1766	TAOK3	9.83484600876046e-12	0.548232391296279	0.618	0.547	2.19651450759656e-07	Up
1767	PER3	1.00107578993317e-11	1.50501625918701	0.13	0.055	2.23580266923674e-07	Up
1768	CDKN2AIP	1.03392007422674e-11	1.14493124758493	0.202	0.111	2.30915709377799e-07	Up
1769	OCIAD2	1.0354004538483e-11	1.96433607131465	0.106	0.038	2.3124633736248e-07	Up
1770	CUEDC2	1.04049817051137e-11	-0.514565	0.16	0.251	2.3238486140201e-07	Down
1771	S100A14	1.04391870179036e-11	5.02527702660708	0.044	0.001	2.3314880285786e-07	Up
1772	IGSF21	1.06157161918729e-11	2.03693229992917	0.088	0.026	2.37091405429289e-07	Up
1773	NPC1	1.06724031722937e-11	0.893389577896895	0.195	0.104	2.38357452450007e-07	Up
1774	SLFN13	1.07225743667736e-11	3.18010562796677	0.059	0.009	2.39477975907521e-07	Up
1775	CAPRIN2	1.09656148221617e-11	1.80316041678752	0.109	0.04	2.44906041438158e-07	Up
1776	SLA	1.10951988149701e-11	-0.443569	0.384	0.49	2.47800170333541e-07	Non-sig
1777	ANOS1	1.14197374174723e-11	3.0189491349083	0.067	0.013	2.55048415481827e-07	Up
1778	SLC27A3	1.19301470545482e-11	-0.810544	0.092	0.166	2.6644790431628e-07	Down
1779	TPCN1	1.22725935601682e-11	1.00848955213338	0.27	0.171	2.74096104572796e-07	Up
1780	ZNF224	1.23087552731144e-11	1.15611426607994	0.167	0.082	2.74903740269737e-07	Up
1781	FBXO32	1.24649621808687e-11	2.58264808121122	0.069	0.014	2.78392465347521e-07	Up
1782	PDCD2	1.2673433218824e-11	-0.750007	0.151	0.242	2.83048457509216e-07	Down
1783	BRD9	1.30164713037546e-11	0.813607972682623	0.271	0.169	2.90709870098056e-07	Up
1784	PPP1CC	1.31009294607521e-11	-0.587531	0.26	0.355	2.92596158576436e-07	Down
1785	SPOP	1.32607686734446e-11	-0.670826	0.193	0.29	2.96166007552712e-07	Down
1786	SPIRE1	1.33349785408535e-11	1.90600378630989	0.128	0.055	2.97823410731423e-07	Up
1787	NXF1	1.34860844951139e-11	0.995020536289214	0.293	0.192	3.01198211113874e-07	Up
1788	ZNF683	1.36564727548898e-11	4.70997638849526	0.048	0.003	3.05003662507709e-07	Up
1789	HIST4H4	1.37271734859327e-11	2.49489123929923	0.062	0.01	3.06582692634821e-07	Up
1790	SAFB2	1.42202750944055e-11	0.704473327268056	0.344	0.238	3.17595623958453e-07	Up
1791	VOPP1	1.43808993715934e-11	0.863767650891047	0.299	0.198	3.21183006565168e-07	Up
1792	CCL8	1.45967122123447e-11	1.31623659142956	0.105	0.037	3.26002970550506e-07	Up
1793	CD2AP	1.55108677865019e-11	0.975539487070672	0.258	0.162	3.46419721143733e-07	Up
1794	WNT5A	1.59816774040583e-11	3.09212741775063	0.055	0.007	3.56934783142237e-07	Up
1795	FOLR1	1.60253332098825e-11	6.53557639419767	0.042	0	3.57909791909516e-07	Up
1796	FAM110A	1.61739304410749e-11	-1.43731	0.087	0.155	3.61228562470968e-07	Down
1797	COL3A1	1.62078040819645e-11	-0.584978	0.095	0.173	3.61985096366594e-07	Down
1798	SH3D21	1.64581767746984e-11	3.20076364915558	0.065	0.012	3.67576920086115e-07	Up
1799	OASL	1.64844992082891e-11	1.11543919171356	0.204	0.115	3.68164805317929e-07	Up
1800	CCL2	1.67749668420482e-11	0.425311257609011	0.395	0.273	3.74652109450305e-07	Non-sig
1801	MAPKAP1	1.73109213718662e-11	0.883086571181291	0.28	0.181	3.8662211791926e-07	Up
1802	CUTA	1.73350000145142e-11	-0.373441	0.346	0.451	3.87159890324161e-07	Non-sig
1803	PSMB8-AS1	1.74902579513315e-11	-0.805507	0.129	0.211	3.90627421085037e-07	Down
1804	HOXB7	1.78768234530593e-11	2.72549231590481	0.051	0.005	3.99260975000626e-07	Up
1805	KLK5	1.79946213847279e-11	4.98034038425401	0.043	0.001	4.01891874006512e-07	Up
1806	IL1RL2	1.84085567210879e-11	-6.39361	0	0.014	4.11136705808776e-07	Down
1807	HBA1	1.84085567210879e-11	-7.15738	0	0.014	4.11136705808776e-07	Down
1808	NFAT5	1.85823280560924e-11	0.72470261743319	0.378	0.271	4.15017714804769e-07	Up
1809	RNASE2	1.86816459594831e-11	-0.961848	0.09	0.163	4.17235880859095e-07	Down
1810	HMGN3	1.90680807136651e-11	-0.264248	0.42	0.532	4.25866514658996e-07	Non-sig
1811	SMIM14	1.98521473284792e-11	-0.580363	0.168	0.259	4.43377858434253e-07	Down
1812	VNN1	2.03183928176204e-11	-1.35337	0.037	0.089	4.53790985188733e-07	Down
1813	SPTSSA	2.11326166598407e-11	-0.797637	0.167	0.254	4.71975860480882e-07	Down
1814	TNFRSF4	2.11691022988125e-11	3.66644216548483	0.06	0.009	4.72790730741677e-07	Up
1815	FAM213A	2.13028021404241e-11	1.31235123021231	0.134	0.059	4.75776783004231e-07	Up
1816	TNK2	2.14507466790429e-11	0.820591688664358	0.227	0.129	4.79080976329744e-07	Up
1817	HLA-DOA	2.16899186266256e-11	0.9213375154804	0.264	0.167	4.84422642607055e-07	Up
1818	SRI	2.18557884344482e-11	-0.3524	0.291	0.396	4.88127178894967e-07	Non-sig
1819	TLCD2	2.1920927130978e-11	3.62942474724261	0.055	0.007	4.89581986543262e-07	Up
1820	CFB	2.20004226708974e-11	4.88740883743479	0.047	0.003	4.91357439931823e-07	Up
1821	MCOLN2	2.21900541353756e-11	1.65672756510297	0.094	0.03	4.95592669059478e-07	Up
1822	PHF1	2.32255394196108e-11	1.39775104358726	0.158	0.078	5.18719197397588e-07	Up
1823	ATRX	2.32968296850249e-11	0.627554847251143	0.572	0.489	5.20311394185346e-07	Up
1824	CYR61	2.3935430177324e-11	1.52856741266761	0.105	0.038	5.34573897580354e-07	Up
1825	UHRF1BP1	2.39873779466103e-11	1.47266122600275	0.133	0.058	5.35734099059595e-07	Up
1826	CDC42BPB	2.42608018155166e-11	1.10046912098464	0.182	0.096	5.41840747747749e-07	Up
1827	MARCO	2.43083076270187e-11	0.166643868162374	0.085	0.163	5.42901742541836e-07	Non-sig
1828	CALCRL	2.43530238513756e-11	-2.6271	0.005	0.029	5.43900434696622e-07	Down
1829	ASH1L	2.51194058741949e-11	0.639788921071555	0.464	0.37	5.61016810794269e-07	Up
1830	VPS51	2.55895497369465e-11	-0.699951	0.134	0.216	5.71517003824964e-07	Down
1831	MED11	2.62465254617002e-11	1.20931013117277	0.217	0.126	5.86189899661613e-07	Up
1832	C1D	2.64867414855911e-11	-0.514974	0.193	0.287	5.91554884339192e-07	Down
1833	SKAP2	2.67080000749379e-11	-0.38457	0.489	0.586	5.96496473673663e-07	Non-sig
1834	SSR1	2.68576922013671e-11	-0.414493	0.391	0.496	5.99839697625333e-07	Non-sig
1835	MCRIP1	2.7257125030804e-11	-0.580679	0.25	0.347	6.08760630437976e-07	Down
1836	HNRNPUL1	2.72900486623575e-11	0.783663269161716	0.442	0.34	6.09495946825092e-07	Up
1837	WDR74	2.81622445364983e-11	1.16608	0.238	0.147	6.28975569478154e-07	Up
1838	SLC8B1	2.93238283564652e-11	1.03889661208059	0.208	0.118	6.54918382513294e-07	Up
1839	NFKB1	2.95515344596018e-11	-0.78194	0.311	0.414	6.60003970620746e-07	Down
1840	LRRC75A	3.04319941051923e-11	-0.751491	0.056	0.117	6.79668156345364e-07	Down
1841	C21orf33	3.05202599325271e-11	-1.10307	0.028	0.075	6.8163948533306e-07	Down
1842	RALA	3.13462575750739e-11	1.29035992821241	0.332	0.239	7.00087316681701e-07	Up
1843	RAD9A	3.13998991378756e-11	1.75433168793853	0.133	0.06	7.01285347345314e-07	Up
1844	CALCOCO2	3.17290687538526e-11	-0.559601	0.24	0.336	7.08637021548545e-07	Down
1845	PTGDS	3.26563131946161e-11	2.97323517225582	0.066	0.013	7.29346098888556e-07	Up
1846	MAP3K3	3.27698729265252e-11	-0.787743	0.174	0.263	7.31882341941015e-07	Down
1847	DHRS4L2	3.29276730266684e-11	-0.715244	0.139	0.223	7.35406649377613e-07	Down
1848	TRIP6	3.33234798676321e-11	1.25163	0.176	0.093	7.44246599363696e-07	Up
1849	NPTN	3.36857977712603e-11	-0.452153	0.238	0.339	7.52338607423328e-07	Non-sig
1850	MARC1	3.37771743796344e-11	-2.32969	0.006	0.032	7.54379412594755e-07	Down
1851	PEBP1	3.46524424719047e-11	0.559340977561618	0.496	0.391	7.73927650167519e-07	Up
1852	FNDC4	3.63227514885718e-11	-4.12013	0.001	0.019	8.11232331745762e-07	Down
1853	NIPAL3	3.74069345150719e-11	1.7581212952927	0.093	0.03	8.35446475459616e-07	Up
1854	DBNL	3.93689225722353e-11	-0.423417	0.376	0.467	8.79265516728303e-07	Non-sig
1855	CP	3.96252690898499e-11	3.58651573188776	0.05	0.005	8.84990759852707e-07	Up
1856	TOB1	3.96326427667835e-11	1.05761635923351	0.298	0.204	8.85155443553343e-07	Up
1857	TLR10	4.00985164406238e-11	1.79170141471642	0.091	0.029	8.95560266184891e-07	Up
1858	YEATS2	4.08233772415781e-11	1.33392430626072	0.173	0.091	9.11749307313405e-07	Up
1859	MTHFD1L	4.09697989005695e-11	1.6637166692548	0.139	0.064	9.15019488645319e-07	Up
1860	NRDE2	4.18514820178486e-11	1.04646727805712	0.184	0.098	9.3471099938663e-07	Up
1861	DLD	4.23675482515963e-11	-0.603815	0.115	0.195	9.46236822651152e-07	Down
1862	SPECC1	4.32257900423135e-11	0.740832805568868	0.318	0.215	9.6540479480503e-07	Up
1863	MAN2B1	4.32681234548088e-11	1.09224502328824	0.158	0.078	9.663502692397e-07	Up
1864	AC110079.2	4.33838641954757e-11	-5.11093	0	0.015	9.68935222941753e-07	Down
1865	CMPK1	4.34716342012633e-11	-0.368382	0.261	0.363	9.70895478251015e-07	Non-sig
1866	SNRPD1	4.38451247890055e-11	-0.303837	0.294	0.395	9.79237017037649e-07	Non-sig
1867	AGAP5	4.51057642216372e-11	2.24206555424723	0.064	0.012	1.00739213812605e-06	Up
1868	AC079015.1	4.51673848246516e-11	4.70982429514539	0.042	0.001	1.00876837267377e-06	Up
1869	ENG	4.60192354979508e-11	0.698351186188157	0.388	0.284	1.02779360561123e-06	Up
1870	PABPC1L	4.60477938794365e-11	1.92974287741368	0.079	0.022	1.02843142850333e-06	Up
1871	COL27A1	4.64602599455759e-11	5.32485868028738	0.044	0.002	1.03764344562449e-06	Up
1872	SAA1	4.74715349283211e-11	6.2595660739011	0.04	0	1.06022926108912e-06	Up
1873	C1orf21	4.76257642006547e-11	1.70736741091948	0.089	0.028	1.06367381765742e-06	Up
1874	SMYD4	4.77336877814307e-11	1.3654256887966	0.161	0.081	1.06608418291047e-06	Up
1875	PPP2R5A	5.07277622879891e-11	-0.971542	0.113	0.188	1.13295384293995e-06	Down
1876	KIAA1147	5.11688536435739e-11	1.02045536559051	0.158	0.078	1.14280517727558e-06	Up
1877	TMEM14B	5.22003083117702e-11	-0.42885	0.302	0.405	1.16584168583508e-06	Non-sig
1878	NDUFC2	5.26799431347869e-11	-0.244771	0.466	0.584	1.17655384997233e-06	Non-sig
1879	STS	5.3473561695716e-11	-1.78067	0.015	0.05	1.19427852691212e-06	Down
1880	TRAPPC1	5.53858047362953e-11	-0.291242	0.467	0.577	1.23698656298042e-06	Non-sig
1881	CLEC9A	5.55362656924872e-11	1.46782776010324	0.079	0.022	1.24034695797601e-06	Up
1882	CHD4	5.67342584590764e-11	0.683698026768948	0.433	0.333	1.26710292842501e-06	Up
1883	CYP4B1	5.68791757710163e-11	5.78441805495807	0.039	0	1.27033951166988e-06	Up
1884	GPX3	5.7896486401788e-11	1.52973673506282	0.128	0.056	1.29306012729753e-06	Up
1885	KDM1B	5.83349116674221e-11	-0.904111	0.117	0.192	1.3028519171802e-06	Down
1886	LIMK2	5.90290310683109e-11	0.680221768065938	0.135	0.059	1.31835437987965e-06	Up
1887	2025-03-03	5.91979635034145e-11	2.05287567832679	0.071	0.017	1.32212731688526e-06	Up
1888	EPS8L1	5.92096846822181e-11	3.04301753458901	0.053	0.007	1.32238909769266e-06	Up
1889	SYT6	5.94248172239809e-11	3.33755211357297	0.049	0.005	1.32719386788039e-06	Up
1890	NEK6	5.99255599900436e-11	1.04014616179394	0.231	0.139	1.33837745681763e-06	Up
1891	SSPN	6.25034734727922e-11	1.67083041889992	0.081	0.023	1.39595257654134e-06	Up
1892	RAB5C	6.61819921716683e-11	-0.347362	0.413	0.512	1.47810861316204e-06	Non-sig
1893	RALB	6.62725947651551e-11	-0.60668	0.203	0.297	1.48013213148497e-06	Down
1894	MAFF	6.66129130623311e-11	0.592757244907539	0.384	0.275	1.4877328003341e-06	Up
1895	PIK3R3	6.70942155641014e-11	2.90072957107943	0.064	0.013	1.49848221040864e-06	Up
1896	AP003774.3	6.79956478499022e-11	-2.65879	0.005	0.029	1.51861479907971e-06	Down
1897	AC004556.1	6.8147477401012e-11	6.01038018990406	0.039	0	1.5220057602742e-06	Up
1898	MTR	6.85755032255765e-11	1.03324873163171	0.202	0.113	1.53156528904003e-06	Up
1899	SLC50A1	6.91200083539062e-11	1.1301179410329	0.221	0.132	1.54372626657614e-06	Up
1900	COX6B1	7.36099393667632e-11	-0.166671	0.736	0.849	1.64400438581729e-06	Non-sig
1901	GIMAP7	7.47241411171481e-11	-0.583037	0.27	0.362	1.66888896771038e-06	Down
1902	ZFP14	7.61112868308319e-11	1.26483604158761	0.123	0.052	1.6998694800798e-06	Up
1903	AL135925.1	7.66709833966272e-11	1.65483893344502	0.107	0.042	1.71236974318027e-06	Up
1904	CEP250	7.67924483920419e-11	1.42134704996566	0.114	0.045	1.71508254238786e-06	Up
1905	ACACB	7.69315462974715e-11	3.09520816053398	0.052	0.007	1.71818915500773e-06	Up
1906	SMARCD1	7.70274352757214e-11	1.14137314542465	0.157	0.078	1.72033073944796e-06	Up
1907	ATXN1	8.07068322486613e-11	0.703227185525591	0.344	0.242	1.8025063914416e-06	Up
1908	MMP11	8.09321698848347e-11	5.61315194774875	0.043	0.002	1.8075390822079e-06	Up
1909	SNF8	8.10157498627993e-11	-0.528642	0.262	0.356	1.80940575743576e-06	Down
1910	FAM213B	8.10487021239832e-11	2.29147254526559	0.084	0.026	1.81014171323704e-06	Up
1911	DDR1	8.30293892839891e-11	3.03804330025746	0.061	0.011	1.85437838026861e-06	Up
1912	ARHGAP25	8.40479205389021e-11	0.727244732527252	0.259	0.162	1.87712625731584e-06	Up
1913	CPQ	8.51276602855412e-11	-0.607809	0.146	0.231	1.90124116481728e-06	Down
1914	SNCA	8.58683272540815e-11	-0.86151	0.107	0.181	1.91778322089266e-06	Down
1915	POLR2G	8.65373429968541e-11	-0.454536	0.232	0.327	1.93272501849174e-06	Non-sig
1916	RARRES1	8.90933003821959e-11	1.48810173289371	0.062	0.012	1.98980977073596e-06	Up
1917	LSM4	9.08850009995915e-11	-0.422875	0.286	0.384	2.02982561232488e-06	Non-sig
1918	LATS2	9.16699412612362e-11	-0.670241	0.084	0.156	2.04735646812845e-06	Down
1919	EIF5B	9.19227133257385e-11	0.552880366861049	0.471	0.377	2.05300187941704e-06	Up
1920	JDP2	9.33776613484713e-11	-0.602503	0.187	0.276	2.08549668855676e-06	Down
1921	ANAPC11	9.39229717289637e-11	-0.287405	0.369	0.485	2.09767565059468e-06	Non-sig
1922	CST6	9.53051079107561e-11	2.30831012165766	0.073	0.019	2.12854428007883e-06	Up
1923	PTPRM	1.0067498503875e-10	2.44112012578653	0.067	0.015	2.24847511585543e-06	Up
1924	USP6NL	1.04310998779703e-10	1.4862042920048	0.136	0.063	2.32968184674588e-06	Up
1925	EML1	1.05707172638158e-10	3.72885349765652	0.044	0.003	2.36086399370063e-06	Up
1926	RAB11A	1.07439973561435e-10	-0.378989	0.306	0.408	2.39956436952108e-06	Non-sig
1927	SCML1	1.07529282550963e-10	1.16308380525485	0.198	0.114	2.4015589964932e-06	Up
1928	ARL2BP	1.07739986128167e-10	-0.611134	0.136	0.215	2.40626485018648e-06	Down
1929	AC007336.1	1.10851169875689e-10	1.19346980972033	0.159	0.081	2.47575002800365e-06	Up
1930	C1QBP	1.11245701227486e-10	-0.211751	0.296	0.399	2.48456149121467e-06	Non-sig
1931	PEG3	1.19056170254261e-10	-3.41273	0.004	0.026	2.65900050645866e-06	Down
1932	ZNF274	1.2048437620635e-10	1.24648088089658	0.135	0.061	2.69089805819262e-06	Up
1933	ILF2	1.20611078398677e-10	-0.450654	0.254	0.349	2.69372782495604e-06	Non-sig
1934	CCDC112	1.21352802547031e-10	0.893555851108822	0.293	0.2	2.71029349208539e-06	Up
1935	INTS6	1.27088998157079e-10	1.19848926463323	0.367	0.276	2.8384056848402e-06	Up
1936	P2RY14	1.2801302193177e-10	-1.72294	0.017	0.054	2.85904283182415e-06	Down
1937	STK26	1.34735394071049e-10	-1.17429	0.04	0.091	3.00918029118281e-06	Down
1938	DAPP1	1.45653979942635e-10	-0.485353	0.244	0.335	3.25303598803881e-06	Non-sig
1939	TRIM52	1.46371109758797e-10	1.55927377980817	0.152	0.078	3.26905236535296e-06	Up
1940	N4BP1	1.47469363296469e-10	0.895297484676421	0.301	0.204	3.29358075986335e-06	Up
1941	RAP2B	1.47808196165166e-10	0.559505561446171	0.562	0.475	3.30114825315281e-06	Up
1942	BTG3	1.5078687593637e-10	0.946920547328694	0.207	0.12	3.36767408716288e-06	Up
1943	CLTB	1.51154701392717e-10	-0.326035	0.261	0.363	3.37588910090494e-06	Non-sig
1944	EYA2	1.51534832954925e-10	2.36271292959019	0.06	0.011	3.38437895921529e-06	Up
1945	CYTH4	1.51736901111133e-10	0.479683155527764	0.53	0.424	3.38889194941604e-06	Non-sig
1946	IP6K2	1.51879333858683e-10	1.08867547981853	0.187	0.104	3.39207304239982e-06	Up
1947	SEMA3B	1.53145495471044e-10	3.52023710025675	0.046	0.004	3.42035149585029e-06	Up
1948	ZSWIM8	1.5342296301522e-10	1.08035551374637	0.22	0.134	3.42654845598192e-06	Up
1949	IQGAP1	1.54542083149559e-10	-0.270504	0.678	0.767	3.45154288506225e-06	Non-sig
1950	ADORA3	1.55079837714563e-10	1.18655410690304	0.16	0.084	3.46355309551704e-06	Up
1951	ANXA11	1.61175606566029e-10	-0.415976	0.382	0.48	3.59969599704569e-06	Non-sig
1952	SRSF3	1.63932989669957e-10	-0.206011	0.703	0.785	3.66127939128882e-06	Non-sig
1953	LINC02356	1.66330677155255e-10	-3.08999	0.003	0.025	3.71482934358547e-06	Down
1954	HADHB	1.66817735883353e-10	-0.338457	0.323	0.425	3.7257073132188e-06	Non-sig
1955	TSPYL4	1.6816813770482e-10	1.66692458276135	0.091	0.031	3.75586718749946e-06	Up
1956	GPR65	1.70512760896695e-10	0.797072441386914	0.416	0.327	3.8082320018668e-06	Up
1957	RIN1	1.71326577638199e-10	-1.56958	0.023	0.063	3.82640778497153e-06	Down
1958	SLC29A1	1.71546699118472e-10	1.14417069656325	0.134	0.061	3.83132397811194e-06	Up
1959	SMARCD3	1.73028251390063e-10	-1.00358	0.051	0.106	3.86441296654567e-06	Down
1960	C7orf50	1.74697227663953e-10	-0.431964	0.213	0.311	3.90168788264674e-06	Non-sig
1961	INHA	1.74971619890046e-10	-3.11594	0.003	0.025	3.90781615862429e-06	Down
1962	TMEM258	1.75035583291121e-10	-0.16572	0.527	0.64	3.90924471722391e-06	Non-sig
1963	SLC25A45	1.80894490487959e-10	1.28046055413569	0.151	0.078	4.04009755055808e-06	Up
1964	C22orf46	1.82892584475957e-10	1.45544734293718	0.102	0.039	4.08472298168602e-06	Up
1965	SHPRH	1.83866646154172e-10	0.757180308049982	0.29	0.196	4.10647767520728e-06	Up
1966	NEB	1.85524116250182e-10	5.24368495095789	0.039	0.001	4.14349561233156e-06	Up
1967	MAPRE1	1.87424990659908e-10	-0.35271	0.309	0.416	4.18594974139839e-06	Non-sig
1968	TREML1	1.89160830085978e-10	3.41099739565782	0.052	0.008	4.22471797914023e-06	Up
1969	MIR3945HG	1.97928497762577e-10	-1.39547	0.043	0.095	4.42053506902938e-06	Down
1970	HSBP1L1	1.9821978586918e-10	1.72264750877077	0.099	0.037	4.42704069760227e-06	Up
1971	ADGRE1	1.98681619945944e-10	-1.57425	0.034	0.08	4.4373552998727e-06	Down
1972	NARF	1.98831914529404e-10	1.03776774537142	0.205	0.117	4.44071197909971e-06	Up
1973	ZEB1	2.01447999159184e-10	2.25266071232671	0.079	0.024	4.49913961322123e-06	Up
1974	COPE	2.02707427565548e-10	-0.236866	0.581	0.679	4.52726768724896e-06	Non-sig
1975	RNPEP	2.03241966977348e-10	-0.479336	0.252	0.348	4.5392060904721e-06	Non-sig
1976	NFIC	2.16324485870794e-10	0.636283480955789	0.362	0.263	4.83139106743831e-06	Up
1977	EIF3A	2.17210637311334e-10	-0.311464	0.546	0.641	4.85118237371133e-06	Non-sig
1978	MPHOSPH6	2.18957011158615e-10	-0.790091	0.131	0.208	4.89018588721651e-06	Down
1979	ACPP	2.20400541895424e-10	-1.3889	0.037	0.085	4.9224257026924e-06	Down
1980	IL10RB	2.22205566462926e-10	-0.428044	0.297	0.394	4.96273912138298e-06	Non-sig
1981	LRRK1	2.2328220025417e-10	0.88782413295599	0.203	0.117	4.98678466047662e-06	Up
1982	EMP2	2.24195658802363e-10	1.71952858082227	0.095	0.034	5.00718584369198e-06	Up
1983	TNFSF13B	2.24612864761365e-10	-0.226214	0.549	0.65	5.01650372158032e-06	Non-sig
1984	JAGN1	2.25461881943908e-10	-0.769782	0.118	0.191	5.03546567133525e-06	Down
1985	AFG3L2	2.25721568904601e-10	1.02124431223902	0.197	0.112	5.04126551991536e-06	Up
1986	TMEM88	2.28263425106423e-10	-1.45289	0.021	0.06	5.09803533632685e-06	Down
1987	ZBTB24	2.30212674069729e-10	1.48510280962286	0.12	0.052	5.14156986267332e-06	Up
1988	DDX39B	2.33838127384043e-10	0.774289344211562	0.312	0.218	5.22254073699522e-06	Up
1989	CYBB	2.34291797480015e-10	-0.266005	0.697	0.781	5.23267300491866e-06	Non-sig
1990	C5orf42	2.37530583876407e-10	1.33976593063253	0.113	0.046	5.30500806029568e-06	Up
1991	DOK5	2.37861972979235e-10	2.35431841014183	0.057	0.01	5.31240930451824e-06	Up
1992	SYTL1	2.38729023860251e-10	-1.46141	0.044	0.095	5.33177401889485e-06	Down
1993	LINC00342	2.39548827923685e-10	2.70677931203371	0.057	0.01	5.35008352284758e-06	Up
1994	TCF25	2.47879566425334e-10	0.422968179742905	0.642	0.572	5.5361422365434e-06	Non-sig
1995	DDIT3	2.48829319467277e-10	0.999255749018276	0.278	0.186	5.55735402098216e-06	Up
1996	RPAP2	2.53499244604819e-10	1.1387127814109	0.147	0.072	5.66165212900404e-06	Up
1997	PML	2.55572102038492e-10	1.05946939827876	0.261	0.171	5.70794732692768e-06	Up
1998	GJA1	2.5564725121027e-10	-0.349096	0.02	0.058	5.70962570853017e-06	Non-sig
[truncated: 10,619 more rows]
