# Supplementary material for: FCGR2B + Macrophages as a Critical Node Linking Ferroptosis and Immunosuppression: A Multiomics Framework for Prognosis and Therapy in High‐Grade Serous Ovarian Cancer
Source: Hum Mutat. 2026 Apr 6;2026:8027584. doi: 10.1155/humu/8027584 (PMC13054137; doi:10.1155/humu/8027584)
Supplement: Supplementary file 11 — Supporting Information 11 Table S5: Macrophage‐related gene modules identified by hdWGCNA analysis. [file HUMU-2026-8027584-s011.xlsx]

## Sheet: Sheet
Table S5. Macrophage-related gene modules identified by hdWGCNA analysis
No.	Gene
1	AGRN
2	AL645728.1
3	AL139246.5
4	TNFRSF14
5	FAM213B
6	KLHL21
7	ERRFI1
8	RERE
9	SLC2A5
10	GPR157
11	MIR34AHG
12	CLSTN1
13	RBP7
14	PGD
15	AGTRAP
16	PLOD1
17	TNFRSF1B
18	DHRS3
19	TMEM51
20	DDI2
21	PLEKHM2
22	ZBTB17
23	CAPZB
24	NBL1
25	CDA
26	HP1BP3
27	C1QA
28	C1QC
29	C1QB
30	EPHB2
31	FUCA1
32	RSRP1
33	STMN1
34	UBXN11
35	ZDHHC18
36	FGR
37	IFI6
38	RAB42
39	AL360012.1
40	LAPTM5
41	SDC3
42	FABP3
43	SERINC2
44	RNF19B
45	PHC2
46	SFPQ
47	SH3D21
48	ZC3H12A
49	MEAF6
50	MACF1
51	PABPC4
52	MFSD2A
53	PPT1
54	RLF
55	SMAP2
56	SLC2A1
57	PLK3
58	PTCH2
59	TESK2
60	AKR1A1
61	MKNK1
62	ZCCHC11
63	PLPP3
64	JUN
65	NFIA
66	DOCK7
67	ATG4C
68	ROR1
69	AK4
70	PDE4B
71	SRSF11
72	ZRANB2
73	IFI44L
74	PRKACB
75	MCOLN3
76	GBP2
77	FNBP1L
78	F3
79	FRRS1
80	SLC25A24
81	PRPF38B
82	CSF1
83	ADORA3
84	CTTNBP2NL
85	OLFML3
86	TRIM33
87	NRAS
88	ZNF697
89	NOTCH2
90	FCGR1B
91	AC245014.3
92	PDE4DIP
93	NBPF19
94	FCGR1A
95	HIST2H2AC
96	MTMR11
97	PLEKHO1
98	C1orf54
99	MRPS21
100	ECM1
101	ADAMTSL4
102	MCL1
103	CTSS
104	MLLT11
105	S100A9
106	S100A12
107	S100A8
108	SLC27A3
109	SLC39A1
110	RAB13
111	IL6R
112	GBA
113	GON4L
114	RIT1
115	LMNA
116	GLMP
117	ETV3
118	IFI16
119	SLAMF8
120	CD84
121	LY9
122	CD244
123	FCGR2A
124	FCGR3A
125	FCGR2B
126	OLFML2B
127	TMCO1
128	CREG1
129	ATP1B1
130	SELL
131	ABL2
132	SOAT1
133	TOR1AIP2
134	IER5
135	NPL
136	NCF2
137	RGL1
138	C1orf21
139	FAM129A
140	IVNS1ABP
141	PTGS2
142	PLA2G4A
143	RGS1
144	ZNF281
145	ARL8A
146	ADIPOR1
147	BTG2
148	PPP1R15B
149	CDK18
150	NUCKS1
151	SRGAP2
152	IL10
153	CD55
154	C1orf132
155	G0S2
156	ATF3
157	FAM71A
158	LYPLAL1
159	MARC1
160	HLX
161	DUSP10
162	DEGS1
163	CNIH3
164	EPHX1
165	ACBD3
166	PARP1
167	EGLN1
168	PCNX2
169	GPR137B
170	KMO
171	OPN3
172	CHML
173	SDCCAG8
174	HNRNPU
175	SCCPDH
176	NLRP3
177	RSAD2
178	ID2
179	MBOAT2
180	ADAM17
181	HPCAL1
182	FAM49A
183	RHOB
184	ADCY3
185	DNMT3A
186	SLC35F6
187	NRBP1
188	RBKS
189	FOSL2
190	CLIP4
191	RASGRP3
192	FEZ2
193	GPATCH11
194	CDC42EP3
195	CYP1B1
196	SRSF7
197	MAP4K3
198	SLC8A1
199	FOXN2
200	ERLEC1
201	RTN4
202	CCDC88A
203	REL
204	AHSA2
205	B3GNT2
206	RAB1A
207	PLEK
208	AAK1
209	ANXA4
210	MXD1
211	WDR54
212	HK2
213	CAPG
214	ST3GAL5
215	KDM3A
216	ANKRD36C
217	DUSP2
218	TMEM127
219	ARID5A
220	SEMA4C
221	MGAT4A
222	AC109826.1
223	GCC2
224	LIMS1
225	MERTK
226	IL1B
227	IL1RN
228	PAX8
229	AC110769.2
230	CCDC93
231	INSIG2
232	TMEM37
233	GYPC
234	BIN1
235	MAP3K2
236	PLEKHB2
237	NCKAP5
238	DARS
239	HNMT
240	ZEB2
241	RND3
242	TNFAIP6
243	ARL5A
244	NR4A2
245	GPD2
246	CYTIP
247	ACVR1
248	BAZ2B
249	LY75
250	BBS5
251	ITGA6
252	PDK1
253	MAP3K20
254	NFE2L2
255	DNAJC10
256	ITGAV
257	TFPI
258	SLC40A1
259	GLS
260	NABP1
261	SLC39A10
262	SPATS2L
263	BZW1
264	CLK1
265	CFLAR
266	IDH1
267	ATIC
268	MREG
269	TNS1
270	GPBAR1
271	PNKD
272	SLC11A1
273	CYP27A1
274	DNAJB2
275	ACSL3
276	WDFY1
277	CCL20
278	INPP5D
279	MLPH
280	LRRFIP1
281	GPR35
282	SEPT2
283	BHLHE40
284	ARL8B
285	EDEM1
286	SRGAP3
287	IRAK2
288	PPARG
289	IQSEC1
290	SLC6A6
291	SH3BP5
292	EAF1
293	ANKRD28
294	NR1D2
295	SLC4A7
296	AZI2
297	TGFBR2
298	MYD88
299	OXSR1
300	CSRNP1
301	CX3CR1
302	CTNNB1
303	NKTR
304	ABHD5
305	CDCP1
306	TMEM158
307	LIMD1
308	CCR1
309	CCR2
310	CCRL2
311	PFKFB4
312	KLHDC8B
313	FAM212A
314	STAB1
315	TKT
316	WNT5A
317	APPL1
318	FLNB
319	DNASE1L3
320	FHIT
321	FRMD4B
322	MITF
323	LINC00877
324	RYBP
325	GBE1
326	ZNF654
327	TMEM45A
328	NFKBIZ
329	GCSAM
330	BTLA
331	NAA50
332	ATP6V1A
333	POGLUT1
334	CSTA
335	FAM162A
336	ITGB5
337	PLXNA1
338	MGLL
339	SEC61A1
340	RPN1
341	MBD4
342	PLXND1
343	ATP2C1
344	PIK3CB
345	SLC25A36
346	GK5
347	SLC9A9
348	PLOD2
349	RNF13
350	P2RY13
351	TIPARP
352	CCNL1
353	PTX3
354	MFSD1
355	GOLIM4
356	SEC62
357	PLD1
358	FNDC3B
359	NCEH1
360	TBL1XR1
361	GNB4
362	KLHL6
363	KLHL24
364	YEATS2
365	ABCC5
366	MAGEF1
367	TRA2B
368	ETV5
369	EIF4A2
370	ST6GAL1
371	BCL6
372	P3H2
373	CCDC50
374	HES1
375	ATP13A3
376	TFRC
377	MELTF
378	MXD4
379	SH3BP2
380	RGS12
381	HS3ST1
382	BOD1L1
383	BST1
384	RBPJ
385	OCIAD1
386	SRD5A3
387	UBA6
388	CXCL8
389	CXCL3
390	CXCL2
391	EREG
392	AREG
393	NAAA
394	SCARB2
395	LINC01094
396	BMP2K
397	RASGEF1B
398	HPSE
399	ARHGAP24
400	AFF1
401	FAM13A
402	GPRIN3
403	HPGDS
404	EIF4E
405	SLC39A8
406	NFKB1
407	UBE2D3
408	CISD2
409	PAPSS1
410	SGMS2
411	SYNPO2
412	NUDT6
413	MGST2
414	PRMT9
415	ARHGAP10
416	FNIP2
417	NAF1
418	ACSL1
419	CFAP97
420	ANKRD37
421	TLR3
422	LPCAT1
423	ANKRD33B
424	FAM105A
425	ANKH
426	RAI14
427	SLC1A3
428	RICTOR
429	FYB1
430	DAB2
431	PTGER4
432	SELENOP
433	HMGCS1
434	CCL28
435	EMB
436	PLK2
437	GAPT
438	KIF2A
439	SGTB
440	PIK3R1
441	NAIP
442	HEXB
443	COL4A3BP
444	LHFPL2
445	ZFYVE16
446	VCAN
447	MEF2C
448	LUCAT1
449	ARRDC3
450	RHOBTB3
451	ELL2
452	PAM
453	PJA2
454	CCDC112
455	FEM1C
456	SEMA6A
457	DMXL1
458	HSD17B4
459	SNX24
460	P4HA2
461	IRF1
462	AFF4
463	TCF7
464	SEC24A
465	H2AFY
466	TGFBI
467	FAM53C
468	EGR1
469	CTNNA1
470	CXXC5
471	CYSTM1
472	HBEGF
473	CD14
474	GNPDA1
475	CSF1R
476	TCOF1
477	CD74
478	CCDC69
479	GM2A
480	HAVCR2
481	RNF145
482	LCP2
483	UBTD2
484	SH3PXD2B
485	DUSP1
486	CREBRF
487	STC2
488	CPEB4
489	PDLIM7
490	DDX41
491	TMED9
492	B4GALT7
493	N4BP3
494	HNRNPH1
495	CANX
496	LTC4S
497	SQSTM1
498	MRNIP
499	TBC1D9B
500	RNF130
501	MGAT1
502	IRF4
503	SERPINB9
504	SLC22A23
505	PXDC1
506	PRPF4B
507	F13A1
508	LY86
509	SMIM13
510	NEDD9
511	TMEM170B
512	NOL7
513	CD83
514	JARID2
515	RNF144B
516	TDP2
517	RIPOR2
518	HIST1H4C
519	HIST1H1E
520	HIST1H4E
521	HIST1H2BG
522	GABBR1
523	HLA-A
524	PPP1R10
525	TUBB
526	IER3
527	TNF
528	DDAH2
529	NEU1
530	C2
531	HLA-DRA
532	HLA-DRB5
533	HLA-DRB1
534	HLA-DQB1
535	HLA-DQA2
536	HLA-DOB
537	HLA-DMB
538	HLA-DMA
539	BRD2
540	HLA-DOA
541	HLA-DPA1
542	HLA-DPB1
543	PHF1
544	NUDT3
545	MAPK13
546	SRSF3
547	CDKN1A
548	PIM1
549	TREM2
550	TREM1
551	CCND3
552	VEGFA
553	SLC29A1
554	PLA2G7
555	DST
556	FAM135A
557	OGFRL1
558	MTO1
559	SLC17A5
560	CD109
561	ME1
562	NT5E
563	ZNF292
564	PNRC1
565	RRAGD
566	PNISR
567	CD164
568	AMD1
569	SLC16A10
570	FYN
571	MARCKS
572	LINC01268
573	SERINC1
574	PKIB
575	SMPDL3A
576	ARHGAP18
577	EPB41L2
578	VNN2
579	SGK1
580	IFNGR1
581	TNFAIP3
582	ADGRG6
583	AIG1
584	FUCA2
585	STX11
586	SHPRH
587	SASH1
588	TAB2
589	ARMT1
590	CCDC170
591	SYNE1
592	SNX9
593	SYNJ2
594	TAGAP
595	SOD2
596	WTAP
597	IGF2R
598	QKI
599	RPS6KA2
600	RNASET2
601	FAM20C
602	GPR146
603	MAFK
604	MAD1L1
605	TTYH3
606	CARD11
607	ICA1
608	TSPAN13
609	MACC1
610	GPNMB
611	MPP6
612	GSDME
613	CYCS
614	HNRNPA2B1
615	SNX10
616	JAZF1
617	GARS
618	ELMO1
619	RALA
620	INHBA
621	PURB
622	MYO1G
623	SNHG15
624	TNS3
625	UPP1
626	KCTD7
627	STX1A
628	LAT2
629	GTF2I
630	POR
631	YWHAG
632	CD36
633	SEMA3C
634	STEAP4
635	AKAP9
636	DYNC1I1
637	GAL3ST4
638	SERPINE1
639	POLR2J3
640	PSMC2
641	NAMPT
642	PNPLA8
643	DOCK4
644	IFRD1
645	LSMEM1
646	SMIM30
647	TFEC
648	MET
649	HILPDA
650	CALU
651	TSPAN33
652	AC016831.1
653	AC016831.5
654	AKR1B1
655	TMEM140
656	CREB3L2
657	TBXAS1
658	ADCK2
659	PDIA4
660	TMEM176B
661	AGAP3
662	NUB1
663	WDR86
664	RHEB
665	INSIG1
666	DNAJB6
667	ESYT2
668	IL3RA
669	TBL1X
670	ARHGAP6
671	TLR7
672	OFD1
673	SMS
674	SAT1
675	GK
676	DYNLT3
677	ATP6AP2
678	DDX3X
679	GPR34
680	MIR222HG
681	AC234772.3
682	TIMP1
683	CFP
684	TSPYL2
685	VSIG4
686	PDZD11
687	NHSL2
688	XIST
689	ZNF711
690	ZMAT1
691	BEX4
692	TCEAL8
693	TCEAL9
694	TCEAL4
695	MORF4L2
696	LAMP2
697	APLN
698	SLC6A8
699	BCAP31
700	RENBP
701	IRAK1
702	FLNA
703	ATP6AP1
704	GDI1
705	PLXNA3
706	MPP1
707	CLN8
708	PRAG1
709	PPP1R3B
710	CTSB
711	MSR1
712	PCM1
713	ASAH1
714	PSD3
715	INTS10
716	LPL
717	ATP6V1B2
718	REEP4
719	SORBS3
720	EGR3
721	SLC25A37
722	ADAM28
723	BNIP3L
724	ZNF395
725	NRG1
726	EIF4EBP1
727	FGFR1
728	PLEKHA2
729	ADAM9
730	GPAT4
731	SMIM19
732	RB1CC1
733	ATP6V1H
734	TCEA1
735	SDCBP
736	ASPH
737	TRAM1
738	MSC
739	TPD52
740	ZBTB10
741	FABP5
742	CA2
743	RIPK2
744	OSGIN2
745	GEM
746	SDC2
747	PABPC1
748	YWHAZ
749	KLF10
750	ATP6V1C1
751	LRP12
752	TRIB1
753	FAM49B
754	NDRG1
755	KHDRBS3
756	GRINA
757	GLIS3
758	ZDHHC21
759	BNC2
760	PLIN2
761	DENND4C
762	MTAP
763	CDKN2B
764	C9orf72
765	DNAJA1
766	UBE2R2
767	UBAP1
768	TLN1
769	SHB
770	ZFAND5
771	ANXA1
772	NMRK1
773	PRUNE2
774	TLE4
775	CTSL
776	SPIN1
777	S1PR3
778	NFIL3
779	CARD19
780	NINJ1
781	AAED1
782	TRIM14
783	TBC1D2
784	TGFBR1
785	NR4A3
786	MSANTD3
787	ABCA1
788	TMEM38B
789	KLF4
790	PTGR1
791	UGCG
792	SLC31A2
793	ZNF618
794	COL27A1
795	WHRN
796	TLR4
797	MEGF9
798	GSN
799	STOM
800	STRBP
801	HSPA5
802	MAPKAP1
803	MVB12B
804	ZBTB43
805	SLC2A8
806	FAM129B
807	ENG
808	NCS1
809	NUP214
810	RAPGEF1
811	RALGDS
812	SLC2A6
813	RXRA
814	FCN1
815	UAP1L1
816	DPP7
817	TUBB4B
818	MRPL41
819	MIR210HG
820	CD151
821	TSPAN4
822	AP2A2
823	DUSP8
824	CTSD
825	IGF2
826	C11orf21
827	TSPAN32
828	CD81
829	PHLDA2
830	TPP1
831	MRPL17
832	AKIP1
833	NRIP3
834	SWAP70
835	ADM
836	AMPD3
837	LYVE1
838	TMEM86A
839	NAV2
840	CD59
841	CD44
842	C11orf96
843	CD82
844	ACP2
845	NR1H3
846	CELF1
847	SLC43A3
848	SERPING1
849	CTNND1
850	MPEG1
851	PATL1
852	MS4A6A
853	MS4A4A
854	MS4A7
855	TMEM109
856	SLC15A3
857	RAB3IL1
858	BEST1
859	AHNAK
860	NXF1
861	WDR74
862	SLC3A2
863	PLA2G16
864	VEGFB
865	RASGRP2
866	EHD1
867	ARL2
868	CDC42EP2
869	NEAT1
870	MALAT1
871	SIPA1
872	FOSL1
873	ZDHHC24
874	KDM2A
875	CORO1B
876	UNC93B1
877	TCIRG1
878	CCND1
879	CTTN
880	IL18BP
881	FOLR2
882	PDE2A
883	P2RY6
884	PGM2L1
885	SLCO2B1
886	SERPINH1
887	PAK1
888	PCF11
889	CTSC
890	SLC36A4
891	PANX1
892	CWC15
893	SESN3
894	BIRC3
895	CWF19L2
896	ATM
897	ZC3H12C
898	RDX
899	CRYAB
900	IL18
901	CADM1
902	IL10RA
903	JAML
904	SLC37A4
905	HYOU1
906	OAF
907	NRGN
908	APLP2
909	ST14
910	PFKP
911	KLF6
912	NET1
913	PFKFB3
914	SFMBT2
915	OPTN
916	FRMD4A
917	FAM107B
918	RSU1
919	MRC1
920	ARL5B
921	PLXDC2
922	ARHGAP21
923	APBB1IP
924	ABI1
925	YME1L1
926	MPP7
927	SVIL
928	MAP3K8
929	NRP1
930	CSGALNACT2
931	RASSF4
932	ARHGAP22
933	UBE2D1
934	ARID5B
935	EGR2
936	JMJD1C
937	DDX21
938	SRGN
939	TSPAN15
940	SAR1A
941	PALD1
942	SGPL1
943	UNC5B
944	VSIR
945	PSAP
946	DDIT4
947	P4HA1
948	FUT11
949	ZSWIM8
950	VCL
951	KAT6B
952	LRMDA
953	KCNMA1
954	ZMIZ1
955	PPIF
956	FAM213A
957	GLUD1
958	LIPA
959	HECTD2
960	TBC1D12
961	ENTPD1
962	BLNK
963	PIK3AP1
964	PI4K2A
965	SCD
966	LZTS2
967	SFXN3
968	DPCD
969	NPM3
970	NFKB2
971	ITPRIP
972	ADD3
973	MXI1
974	FAM45A
975	RGS10
976	HTRA1
977	PTPRE
978	BNIP3
979	ADAM8
980	TUBGCP2
981	FKBP4
982	DYRK4
983	CD9
984	LTBR
985	LPAR5
986	PTMS
987	CD4
988	TPI1
989	ENO2
990	CD163
991	SLC2A3
992	C3AR1
993	CLEC4E
994	A2M
995	CLECL1
996	CLEC2B
997	CLEC12A
998	CLEC7A
999	OLR1
1000	YBX3
1001	CREBL2
1002	GPRC5A
1003	EMP1
1004	H2AFJ
1005	EPS8
1006	MGST1
1007	ST8SIA1
1008	BCAT1
1009	BHLHE41
1010	ITPR2
1011	TM7SF3
1012	ZCRB1
1013	SLC38A2
1014	PCED1B
1015	TUBA1B
1016	FMNL3
1017	SLC11A2
1018	GRASP
1019	NR4A1
1020	LINC02381
1021	GPR84
1022	ZNF385A
1023	ITGA5
1024	NCKAP1L
1025	CD63
1026	MMP19
1027	PA2G4
1028	LRP1
1029	SRGAP1
1030	RASSF3
1031	GNS
1032	IRAK3
1033	MDM2
1034	LYZ
1035	THAP2
1036	RAB21
1037	PHLDA1
1038	OSBPL8
1039	ZDHHC17
1040	ATP2B1
1041	ATP2B1-AS1
1042	BTG1
1043	LTA4H
1044	GAS2L3
1045	ARL1
1046	GNPTAB
1047	DRAM1
1048	IGF1
1049	HSP90B1
1050	SLC41A2
1051	APPL2
1052	CKAP4
1053	CMKLR1
1054	ISCU
1055	CORO1C
1056	PPTC7
1057	PLBD2
1058	SDS
1059	C12orf49
1060	TESC
1061	WSB2
1062	PEBP1
1063	KDM2B
1064	HCAR2
1065	HCAR3
1066	VPS37B
1067	RILPL2
1068	RILPL1
1069	UBC
1070	SLC15A4
1071	ANKLE2
1072	NUP58
1073	USP12
1074	FLT1
1075	SLC46A3
1076	UBL3
1077	HMGB1
1078	N4BP2L2
1079	RGCC
1080	TSC22D1
1081	ITM2B
1082	RB1
1083	LPAR6
1084	FNDC3A
1085	SETDB2
1086	RNASEH2B
1087	INTS6
1088	KCTD12
1089	EDNRB
1090	UBAC2
1091	GPR183
1092	ARGLU1
1093	IRS2
1094	RAB20
1095	CARS2
1096	ANKRD10
1097	AL442128.2
1098	LAMP1
1099	GAS6
1100	PNP
1101	RNASE4
1102	ANG
1103	RNASE6
1104	RNASE1
1105	NDRG2
1106	HNRNPC
1107	MMP14
1108	SLC7A8
1109	DHRS4
1110	STRN3
1111	HECTD1
1112	ARHGAP5
1113	EGLN3
1114	SNX6
1115	NFKBIA
1116	PNN
1117	LINC01588
1118	SAV1
1119	PTGER2
1120	ERO1A
1121	GCH1
1122	PELI2
1123	PCNX4
1124	DHRS7
1125	SLC38A6
1126	HIF1A-AS2
1127	SNAPC1
1128	SGPP1
1129	ZBTB25
1130	MAX
1131	ARG2
1132	RDH11
1133	ZFP36L1
1134	ACTN1
1135	SRSF5
1136	RBM25
1137	NPC2
1138	FOS
1139	VASH1
1140	GALC
1141	GPR65
1142	CALM1
1143	LGMN
1144	ASB2
1145	DDX24
1146	IFI27
1147	CLMN
1148	AL118558.3
1149	ANKRD9
1150	RCOR1
1151	EIF5
1152	INF2
1153	PLD4
1154	GPR132
1155	NUDT14
1156	CRIP1
1157	IGHG4
1158	CYFIP1
1159	SNRPN
1160	LINC02256
1161	FMN1
1162	SPRED1
1163	THBS1
1164	EHD4
1165	PDIA3
1166	EIF3J
1167	C15orf48
1168	AC090527.3
1169	MYEF2
1170	ATP8B4
1171	TRPM7
1172	SPPL2A
1173	DMXL2
1174	MAPK6
1175	MYO5A
1176	ARPP19
1177	RAB27A
1178	DNAAF4
1179	TCF12
1180	ALDH1A2
1181	AQP9
1182	MINDY2
1183	MYO1E
1184	VPS13C
1185	CA12
1186	PIF1
1187	PLEKHO2
1188	FEM1B
1189	PKM
1190	PARP6
1191	CD276
1192	SEMA7A
1193	SCAMP2
1194	C15orf39
1195	COMMD4
1196	BCL2A1
1197	MESD
1198	TM6SF1
1199	NMB
1200	PDE8A
1201	ANPEP
1202	ARPIN
1203	SEMA4B
1204	SLCO3A1
1205	MEF2A
1206	NME4
1207	MCRIP2
1208	GNPTG
1209	AMDHD2
1210	SRRM2
1211	HCFC1R1
1212	C16orf72
1213	CIITA
1214	DEXI
1215	LITAF
1216	SNX29
1217	CPPED1
1218	NTAN1
1219	ARL6IP1
1220	COQ7
1221	ITPRIPL2
1222	SYT17
1223	DCUN1D3
1224	TMEM159
1225	METTL9
1226	IGSF6
1227	OTOA
1228	SDR42E2
1229	GGA2
1230	PRKCB
1231	RBBP6
1232	GTF3C1
1233	APOBR
1234	NUPR1
1235	SULT1A1
1236	QPRT
1237	HSD3B7
1238	VKORC1
1239	BCKDK
1240	FUS
1241	ITGAX
1242	ZNF267
1243	NOD2
1244	CHD9
1245	MMP2
1246	LPCAT2
1247	CES1
1248	MT2A
1249	MT1E
1250	MT1M
1251	MT1F
1252	MT1G
1253	MT1X
1254	HERPUD1
1255	KIFC3
1256	NOL3
1257	TPPP3
1258	PLA2G15
1259	MAF
1260	DNAAF1
1261	CRISPLD2
1262	KIAA0513
1263	SLC7A5
1264	CBFA2T3
1265	ANKRD11
1266	ABR
1267	MIR22HG
1268	SERPINF1
1269	P2RX1
1270	CXCL16
1271	VMO1
1272	C17orf107
1273	RNASEK
1274	ASGR1
1275	TNFSF12
1276	EIF4A1
1277	CD68
1278	KDM6B
1279	TMEM88
1280	CYB5D1
1281	PER1
1282	NDEL1
1283	GAS7
1284	PMP22
1285	FLCN
1286	SREBF1
1287	ALKBH5
1288	AC007952.4
1289	MAP2K3
1290	WSB1
1291	ALDOC
1292	NUFIP2
1293	ADAP2
1294	CCL3
1295	CCL4
1296	CCL3L3
1297	CCL4L2
1298	DUSP14
1299	WIPF2
1300	RARA
1301	IGFBP4
1302	CCR7
1303	EIF1
1304	CAVIN1
1305	VAT1
1306	TMEM106A
1307	DUSP3
1308	SLC25A39
1309	GRN
1310	HEXIM1
1311	PNPO
1312	NFE2L1
1313	LUC7L3
1314	TOB1
1315	SPAG9
1316	MMD
1317	TRIM25
1318	AC015912.3
1319	TSPOAP1
1320	AC091271.1
1321	CLTC
1322	MRC2
1323	LIMD2
1324	ICAM2
1325	PECAM1
1326	MILR1
1327	POLG2
1328	DDX5
1329	GNA13
1330	SLC16A6
1331	CD300A
1332	CD300E
1333	SLC25A19
1334	GRB2
1335	H3F3B
1336	WBP2
1337	TRIM47
1338	SPHK1
1339	RHBDF2
1340	SRSF2
1341	SEPT9
1342	SYNGR2
1343	SOCS3
1344	CYTH1
1345	TIMP2
1346	LGALS3BP
1347	GAA
1348	EIF4A3
1349	SGSH
1350	SLC26A11
1351	P4HB
1352	DCXR
1353	SLC16A3
1354	SECTM1
1355	METRNL
1356	COLEC12
1357	ENOSF1
1358	LPIN2
1359	TGIF1
1360	EPB41L3
1361	PTPRM
1362	TWSG1
1363	VAPA
1364	CHMP1B
1365	TUBB6
1366	FAM210A
1367	RNMT
1368	NPC1
1369	OSBPL1A
1370	EPG5
1371	ME2
1372	TCF4
1373	MALT1
1374	LMAN1
1375	PMAIP1
1376	TNFRSF11A
1377	ZCCHC2
1378	SOCS6
1379	CYB5A
1380	CNDP2
1381	SIRPB1
1382	SIRPA
1383	MRPS26
1384	SIGLEC1
1385	PRNP
1386	GPCPD1
1387	PLCB1
1388	RRBP1
1389	THBD
1390	ABHD12
1391	HM13
1392	BCL2L1
1393	SPAG4
1394	RBM39
1395	SRC
1396	TGM2
1397	PPP1R16B
1398	SDC4
1399	CTSA
1400	PLTP
1401	SLC12A5
1402	SULF2
1403	PREX1
1404	B4GALT5
1405	SNAI1
1406	TMEM189
1407	CEBPB
1408	SMIM25
1409	NFATC2
1410	PMEPA1
1411	GNAS
1412	CTSZ
1413	SLCO4A1
1414	PPDPF
1415	TPD52L2
1416	CFD
1417	MIDN
1418	CIRBP
1419	MUM1
1420	GAMT
1421	DOT1L
1422	GADD45B
1423	GNG7
1424	GNA15
1425	S1PR4
1426	NFIC
1427	MFSD12
1428	MATK
1429	LRG1
1430	SEMA6B
1431	LONP1
1432	C3
1433	STXBP2
1434	RETN
1435	ANGPTL4
1436	2025-03-02
1437	ICAM1
1438	ICAM4
1439	ICAM3
1440	CDKN2D
1441	ILF3-AS1
1442	C19orf38
1443	LDLR
1444	RAB3D
1445	ACP5
1446	ZNF791
1447	JUNB
1448	DNASE2
1449	CALR
1450	IER2
1451	ZSWIM4
1452	AC020916.1
1453	ADGRE5
1454	ADGRE2
1455	TPM4
1456	KLF2
1457	ABHD8
1458	IFI30
1459	KIAA1683
1460	JUND
1461	CEBPA
1462	PEPD
1463	GPI
1464	SCN1B
1465	USF2
1466	NFKBID
1467	SPINT2
1468	RYR1
1469	ACTN4
1470	ZFP36
1471	PLEKHG2
1472	FCGBP
1473	PLD3
1474	SERTAD1
1475	AXL
1476	ZNF428
1477	PLAUR
1478	KCNN4
1479	BCL3
1480	APOE
1481	APOC1
1482	PPP1R37
1483	FOSB
1484	PPM1N
1485	VASP
1486	C5AR1
1487	DBP
1488	HSD17B14
1489	PPP1R15A
1490	NUCB1
1491	GYS1
1492	SNRNP70
1493	FCGRT
1494	IL4I1
1495	NUP62
1496	ATF5
1497	SIGLEC11
1498	SPIB
1499	SIGLEC10
1500	FPR1
1501	FPR3
1502	ZNF160
1503	ZNF331
1504	MYADM
1505	MBOAT7
1506	LILRB3
1507	LILRB2
1508	LILRA5
1509	LAIR1
1510	LILRB4
1511	AC245128.3
1512	ATP6V1E1
1513	COMT
1514	HIC2
1515	ZNF280B
1516	MMP11
1517	MIF
1518	TPST2
1519	MN1
1520	XBP1
1521	AP1B1
1522	OSM
1523	MTFP1
1524	TCN2
1525	YWHAH
1526	TOM1
1527	HMOX1
1528	NCF4
1529	LGALS2
1530	H1F0
1531	MAFF
1532	CSNK1E
1533	DDX17
1534	APOBEC3A
1535	PDGFB
1536	ATF4
1537	Z93241.1
1538	PARVB
1539	TBC1D22A
1540	PIM3
1541	HSPA13
1542	SAMSN1
1543	NRIP1
1544	BACH1
1545	SON
1546	ITSN1
1547	SLC5A3
1548	RCAN1
1549	ETS2
1550	HMGN1
1551	ZBTB21
1552	ABCG1
1553	PDXK
1554	CSTB
1555	RRP1
1556	TRPM2
1557	PTTG1IP
1558	MT-ATP6
1559	MT-ND3
1560	MT-ND4L
1561	MT-ND5
1562	MT-CYB
1563	TMIGD3
1564	IL1A
1565	LAMP3
1566	CXCL1
1567	SPP1
1568	TMEM119
1569	MT1H
1570	MMP9
1571	LAD1
1572	MMP7
(D) A manually curated gene list of interest.
