# Supplementary material for: FCGR2B + Macrophages as a Critical Node Linking Ferroptosis and Immunosuppression: A Multiomics Framework for Prognosis and Therapy in High‐Grade Serous Ovarian Cancer
Source: Hum Mutat. 2026 Apr 6;2026:8027584. doi: 10.1155/humu/8027584 (PMC13054137; doi:10.1155/humu/8027584)
Supplement: Supplementary file 12 — Supporting Information 12 Table S6: Ferroptosis‐related genes curated from GeneCard. [file HUMU-2026-8027584-s012.xlsx]

## Sheet: Sheet
Table S6. Ferroptosis-related genes curated from genecard
No.	Gene Symbol	Description	Category	Uniprot ID	Gifts	GC Id	Relevance score	GeneCards Link
1	SLC7A11	Solute Carrier Family 7 Member 11	Protein Coding	Q9UPY5	58	GC04M138164	28.5078544616699	https://www.genecards.org/cgi-bin/carddisp.pl?gene=SLC7A11
2	NFE2L2	NFE2 Like BZIP Transcription Factor 2	Protein Coding	Q16236	64	GC02M177227	21.6546783447266	https://www.genecards.org/cgi-bin/carddisp.pl?gene=NFE2L2
3	GPX4	Glutathione Peroxidase 4	Protein Coding	P36969	60	GC19P001103	20.3159885406494	https://www.genecards.org/cgi-bin/carddisp.pl?gene=GPX4
4	AIFM2	AIF Family Member 2	Protein Coding	Q9BRQ8	53	GC10M072671	18.7738075256348	https://www.genecards.org/cgi-bin/carddisp.pl?gene=AIFM2
5	TP53	Tumor Protein P53	Protein Coding	P04637	66	GC17M007661	13.8508462905884	https://www.genecards.org/cgi-bin/carddisp.pl?gene=TP53
6	HMOX1	Heme Oxygenase 1	Protein Coding	P09601	64	GC22P035380	13.5829200744629	https://www.genecards.org/cgi-bin/carddisp.pl?gene=HMOX1
7	NCOA4	Nuclear Receptor Coactivator 4	Protein Coding	Q13772	51	GC10M046005	13.281587600708	https://www.genecards.org/cgi-bin/carddisp.pl?gene=NCOA4
8	FTH1	Ferritin Heavy Chain 1	Protein Coding	P02794	63	GC11M061959	12.0141172409058	https://www.genecards.org/cgi-bin/carddisp.pl?gene=FTH1
9	KEAP1	Kelch Like ECH Associated Protein 1	Protein Coding	Q14145	61	GC19M010486	10.3776473999023	https://www.genecards.org/cgi-bin/carddisp.pl?gene=KEAP1
10	STAT3	Signal Transducer And Activator Of Transcription 3	Protein Coding	P40763	66	GC17M042313	9.69502067565918	https://www.genecards.org/cgi-bin/carddisp.pl?gene=STAT3
11	NOX4	NADPH Oxidase 4	Protein Coding	Q9NPH5	56	GC11M089324	9.10598564147949	https://www.genecards.org/cgi-bin/carddisp.pl?gene=NOX4
12	SLC1A5	Solute Carrier Family 1 Member 5	Protein Coding	Q15758	58	GC19M116484	9.03967571258545	https://www.genecards.org/cgi-bin/carddisp.pl?gene=SLC1A5
13	ACSL4	Acyl-CoA Synthetase Long Chain Family Member 4	Protein Coding	O60488	59	GC0XM109624	9.01018905639648	https://www.genecards.org/cgi-bin/carddisp.pl?gene=ACSL4
14	TMEM164	Transmembrane Protein 164	Protein Coding	Q5U3C3	38	GC0XP110002	8.53958702087402	https://www.genecards.org/cgi-bin/carddisp.pl?gene=TMEM164
15	ATF4	Activating Transcription Factor 4	Protein Coding	P18848	60	GC22P039519	8.51723861694336	https://www.genecards.org/cgi-bin/carddisp.pl?gene=ATF4
16	METTL3	Methyltransferase 3, N6-Adenosine-Methyltransferase Complex Catalytic Subunit	Protein Coding	Q86U44	54	GC14M021498	8.50796031951904	https://www.genecards.org/cgi-bin/carddisp.pl?gene=METTL3
17	MTOR	Mechanistic Target Of Rapamycin Kinase	Protein Coding	P42345	68	GC01M011106	8.25882911682129	https://www.genecards.org/cgi-bin/carddisp.pl?gene=MTOR
18	HIF1A	Hypoxia Inducible Factor 1 Subunit Alpha	Protein Coding	Q16665	62	GC14P061695	8.10498332977295	https://www.genecards.org/cgi-bin/carddisp.pl?gene=HIF1A
19	SLC3A2	Solute Carrier Family 3 Member 2	Protein Coding	P08195	57	GC11P129661	7.79834365844727	https://www.genecards.org/cgi-bin/carddisp.pl?gene=SLC3A2
20	HSPB1	Heat Shock Protein Family B (Small) Member 1	Protein Coding	P04792	64	GC07P076302	7.6488618850708	https://www.genecards.org/cgi-bin/carddisp.pl?gene=HSPB1
21	YAP1	Yes1 Associated Transcriptional Regulator	Protein Coding	P46937	61	GC11P102110	7.63534259796143	https://www.genecards.org/cgi-bin/carddisp.pl?gene=YAP1
22	SCD	Stearoyl-CoA Desaturase	Protein Coding	O00767	62	GC10P134681	7.39609622955322	https://www.genecards.org/cgi-bin/carddisp.pl?gene=SCD
23	ALOX15	Arachidonate 15-Lipoxygenase	Protein Coding	P16050	58	GC17M004630	7.32563591003418	https://www.genecards.org/cgi-bin/carddisp.pl?gene=ALOX15
24	TFRC	Transferrin Receptor	Protein Coding	P02786	63	GC03M196871	7.24681901931763	https://www.genecards.org/cgi-bin/carddisp.pl?gene=TFRC
25	STING1	Stimulator Of Interferon Response CGAMP Interactor 1	Protein Coding	Q86WV6	55	GC05M139510	7.13456916809082	https://www.genecards.org/cgi-bin/carddisp.pl?gene=STING1
26	PCBP1	Poly(RC) Binding Protein 1	Protein Coding	Q15365	54	GC02P070087	7.0789213180542	https://www.genecards.org/cgi-bin/carddisp.pl?gene=PCBP1
27	SIRT3	Sirtuin 3	Protein Coding	Q9NTG7	60	GC11M000215	6.98385334014893	https://www.genecards.org/cgi-bin/carddisp.pl?gene=SIRT3
28	ATF3	Activating Transcription Factor 3	Protein Coding	P18847	57	GC01P212565	6.93675994873047	https://www.genecards.org/cgi-bin/carddisp.pl?gene=ATF3
29	SIRT1	Sirtuin 1	Protein Coding	Q96EB6	62	GC10P067884	6.8408088684082	https://www.genecards.org/cgi-bin/carddisp.pl?gene=SIRT1
30	PCBP2	Poly(RC) Binding Protein 2	Protein Coding	Q15366	53	GC12P086870	6.69048833847046	https://www.genecards.org/cgi-bin/carddisp.pl?gene=PCBP2
31	GCLC	Glutamate-Cysteine Ligase Catalytic Subunit	Protein Coding	P48506	58	GC06M053497	6.64942359924316	https://www.genecards.org/cgi-bin/carddisp.pl?gene=GCLC
32	SQSTM1	Sequestosome 1	Protein Coding	Q13501	61	GC05P179806	6.61435317993164	https://www.genecards.org/cgi-bin/carddisp.pl?gene=SQSTM1
33	LCN2	Lipocalin 2	Protein Coding	P80188	58	GC09P128149	6.61076259613037	https://www.genecards.org/cgi-bin/carddisp.pl?gene=LCN2
34	HSPA5	Heat Shock Protein Family A (Hsp70) Member 5	Protein Coding	P11021	61	GC09M125234	6.56556797027588	https://www.genecards.org/cgi-bin/carddisp.pl?gene=HSPA5
35	LPCAT3	Lysophosphatidylcholine Acyltransferase 3	Protein Coding	Q6P1A2	49	GC12M006976	6.37584066390991	https://www.genecards.org/cgi-bin/carddisp.pl?gene=LPCAT3
36	EGFR	Epidermal Growth Factor Receptor	Protein Coding	P00533	67	GC07P055019	6.29797458648682	https://www.genecards.org/cgi-bin/carddisp.pl?gene=EGFR
37	CYBB	Cytochrome B-245 Beta Chain	Protein Coding	P04839	61	GC0XP037780	6.19500017166138	https://www.genecards.org/cgi-bin/carddisp.pl?gene=CYBB
38	BECN1	Beclin 1	Protein Coding	Q14457	59	GC17M104775	6.17611885070801	https://www.genecards.org/cgi-bin/carddisp.pl?gene=BECN1
39	CD274	CD274 Molecule	Protein Coding	Q9NZQ7	58	GC09P005450	6.07618808746338	https://www.genecards.org/cgi-bin/carddisp.pl?gene=CD274
40	S100A4	S100 Calcium Binding Protein A4	Protein Coding	P26447	57	GC01M153543	6.05119705200195	https://www.genecards.org/cgi-bin/carddisp.pl?gene=S100A4
41	ADGRG1	Adhesion G Protein-Coupled Receptor G1	Protein Coding	Q9Y653	54	GC16P057610	6.00514078140259	https://www.genecards.org/cgi-bin/carddisp.pl?gene=ADGRG1
42	MARCHF6	Membrane Associated Ring-CH-Type Finger 6	Protein Coding	O60337	47	GC05P011343	5.99634408950806	https://www.genecards.org/cgi-bin/carddisp.pl?gene=MARCHF6
43	ACSL1	Acyl-CoA Synthetase Long Chain Family Member 1	Protein Coding	P33121	59	GC04M184755	5.92499494552612	https://www.genecards.org/cgi-bin/carddisp.pl?gene=ACSL1
44	SLC40A1	Solute Carrier Family 40 Member 1	Protein Coding	Q9NP59	61	GC02M189560	5.92038869857788	https://www.genecards.org/cgi-bin/carddisp.pl?gene=SLC40A1
45	DPP4	Dipeptidyl Peptidase 4	Protein Coding	P27487	63	GC02M161992	5.91506004333496	https://www.genecards.org/cgi-bin/carddisp.pl?gene=DPP4
46	SLC39A7	Solute Carrier Family 39 Member 7	Protein Coding	Q92504	54	GC06P033200	5.89590358734131	https://www.genecards.org/cgi-bin/carddisp.pl?gene=SLC39A7
47	DHCR7	7-Dehydrocholesterol Reductase	Protein Coding	Q9UBM7	60	GC11M146366	5.89441156387329	https://www.genecards.org/cgi-bin/carddisp.pl?gene=DHCR7
48	NQO1	NAD(P)H Quinone Dehydrogenase 1	Protein Coding	P15559	61	GC16M069706	5.86385536193848	https://www.genecards.org/cgi-bin/carddisp.pl?gene=NQO1
49	NOX1	NADPH Oxidase 1	Protein Coding	Q9Y5S8	57	GC0XM100843	5.80867290496826	https://www.genecards.org/cgi-bin/carddisp.pl?gene=NOX1
50	TXNRD1	Thioredoxin Reductase 1	Protein Coding	Q16881	57	GC12P104215	5.76742553710938	https://www.genecards.org/cgi-bin/carddisp.pl?gene=TXNRD1
51	FTL	Ferritin Light Chain	Protein Coding	P02792	58	GC19P048965	5.76685	https://www.genecards.org/cgi-bin/carddisp.pl?gene=FTL
52	ATG5	Autophagy Related 5	Protein Coding	Q9H1Y0	58	GC06M106045	5.66728019714355	https://www.genecards.org/cgi-bin/carddisp.pl?gene=ATG5
53	ALKBH5	AlkB Homolog 5, RNA Demethylase	Protein Coding	Q6P6C2	47	GC17P018183	5.62918567657471	https://www.genecards.org/cgi-bin/carddisp.pl?gene=ALKBH5
54	MAP1LC3B	Microtubule Associated Protein 1 Light Chain 3 Beta	Protein Coding	Q9GZQ8	54	GC16P138469	5.60175943374634	https://www.genecards.org/cgi-bin/carddisp.pl?gene=MAP1LC3B
55	CISD1	CDGSH Iron Sulfur Domain 1	Protein Coding	Q9NZ45	50	GC10P058269	5.57702207565308	https://www.genecards.org/cgi-bin/carddisp.pl?gene=CISD1
56	SC5D	Sterol-C5-Desaturase	Protein Coding	O75845	52	GC11P121292	5.57123136520386	https://www.genecards.org/cgi-bin/carddisp.pl?gene=SC5D
57	GCH1	GTP Cyclohydrolase 1	Protein Coding	P30793	60	GC14M054842	5.55084848403931	https://www.genecards.org/cgi-bin/carddisp.pl?gene=GCH1
58	NINJ1	Ninjurin 1	Protein Coding	Q92982	51	GC09M093121	5.45711326599121	https://www.genecards.org/cgi-bin/carddisp.pl?gene=NINJ1
59	AKR1C2	Aldo-Keto Reductase Family 1 Member C2	Protein Coding	P52895	58	GC10M004987	5.45222949981689	https://www.genecards.org/cgi-bin/carddisp.pl?gene=AKR1C2
60	AKR1C3	Aldo-Keto Reductase Family 1 Member C3	Protein Coding	P42330	58	GC10P005035	5.45180225372314	https://www.genecards.org/cgi-bin/carddisp.pl?gene=AKR1C3
61	STEAP3	STEAP3 Metalloreductase	Protein Coding	Q658P3	57	GC02P119222	5.37749481201172	https://www.genecards.org/cgi-bin/carddisp.pl?gene=STEAP3
62	HMGB1	High Mobility Group Box 1	Protein Coding	P09429	63	GC13M030456	5.35748100280762	https://www.genecards.org/cgi-bin/carddisp.pl?gene=HMGB1
63	ZEB1	Zinc Finger E-Box Binding Homeobox 1	Protein Coding	P37275	61	GC10P031318	5.35262393951416	https://www.genecards.org/cgi-bin/carddisp.pl?gene=ZEB1
64	STAT1	Signal Transducer And Activator Of Transcription 1	Protein Coding	P42224	65	GC02M190908	5.32515382766724	https://www.genecards.org/cgi-bin/carddisp.pl?gene=STAT1
65	SESN2	Sestrin 2	Protein Coding	P58004	51	GC01P093432	5.29731035232544	https://www.genecards.org/cgi-bin/carddisp.pl?gene=SESN2
66	TRIM7	Tripartite Motif Containing 7	Protein Coding	Q9C029	39	GC05M181193	5.29415035247803	https://www.genecards.org/cgi-bin/carddisp.pl?gene=TRIM7
67	SLC39A8	Solute Carrier Family 39 Member 8	Protein Coding	Q9C0K1	55	GC04M102252	5.27837371826172	https://www.genecards.org/cgi-bin/carddisp.pl?gene=SLC39A8
68	ATG7	Autophagy Related 7	Protein Coding	O95352	57	GC03P030214	5.26671457290649	https://www.genecards.org/cgi-bin/carddisp.pl?gene=ATG7
69	MDM2	MDM2 Proto-Oncogene	Protein Coding	Q00987	66	GC12P068808	5.24749946594238	https://www.genecards.org/cgi-bin/carddisp.pl?gene=MDM2
70	IREB2	Iron Responsive Element Binding Protein 2	Protein Coding	P48200	57	GC15P078437	5.20776033401489	https://www.genecards.org/cgi-bin/carddisp.pl?gene=IREB2
71	YTHDF2	YTH N6-Methyladenosine RNA Binding Protein F2	Protein Coding	Q9Y5A9	49	GC01P093457	5.19643306732178	https://www.genecards.org/cgi-bin/carddisp.pl?gene=YTHDF2
72	TLR4	Toll Like Receptor 4	Protein Coding	O00206	63	GC09P117704	5.18903684616089	https://www.genecards.org/cgi-bin/carddisp.pl?gene=TLR4
73	EZH2	Enhancer Of Zeste 2 Polycomb Repressive Complex 2 Subunit	Protein Coding	Q15910	66	GC07M148807	5.16772365570068	https://www.genecards.org/cgi-bin/carddisp.pl?gene=EZH2
74	PRNP	Prion Protein (Kanno Blood Group)	Protein Coding	F7VJQ1	61	GC20P012441	5.15847063064575	https://www.genecards.org/cgi-bin/carddisp.pl?gene=PRNP
75	METTL14	Methyltransferase 14, N6-Adenosine-Methyltransferase Non-Catalytic Subunit	Protein Coding	Q9HCE5	50	GC04P118685	5.15185928344727	https://www.genecards.org/cgi-bin/carddisp.pl?gene=METTL14
76	ELAVL1	ELAV Like RNA Binding Protein 1	Protein Coding	Q15717	54	GC19M007958	5.08396577835083	https://www.genecards.org/cgi-bin/carddisp.pl?gene=ELAVL1
77	VDAC2	Voltage Dependent Anion Channel 2	Protein Coding	P45880	57	GC10P077060	5.07042598724365	https://www.genecards.org/cgi-bin/carddisp.pl?gene=VDAC2
78	CGAS	Cyclic GMP-AMP Synthase	Protein Coding	Q8N884	48	GC06M115482	5.03170204162598	https://www.genecards.org/cgi-bin/carddisp.pl?gene=CGAS
79	CHAC1	ChaC Glutathione Specific Gamma-Glutamylcyclotransferase 1	Protein Coding	Q9BUX1	50	GC15P040952	5.02491283416748	https://www.genecards.org/cgi-bin/carddisp.pl?gene=CHAC1
80	IGF2BP2	Insulin Like Growth Factor 2 MRNA Binding Protein 2	Protein Coding	Q9Y6M1	56	GC03M185643	4.98418045043945	https://www.genecards.org/cgi-bin/carddisp.pl?gene=IGF2BP2
81	SREBF1	Sterol Regulatory Element Binding Transcription Factor 1	Protein Coding	P36956	61	GC17M017810	4.9707145690918	https://www.genecards.org/cgi-bin/carddisp.pl?gene=SREBF1
82	FANCD2	FA Complementation Group D2	Protein Coding	Q9BXW9	59	GC03P010026	4.9700984954834	https://www.genecards.org/cgi-bin/carddisp.pl?gene=FANCD2
83	FTO	FTO Alpha-Ketoglutarate Dependent Dioxygenase	Protein Coding	Q9C0B1	58	GC16P137301	4.96242141723633	https://www.genecards.org/cgi-bin/carddisp.pl?gene=FTO
84	CTNNB1	Catenin Beta 1	Protein Coding	P35222	66	GC03P041194	4.95219850540161	https://www.genecards.org/cgi-bin/carddisp.pl?gene=CTNNB1
85	EP300	EP300 Lysine Acetyltransferase	Protein Coding	Q09472	65	GC22P041091	4.94773864746094	https://www.genecards.org/cgi-bin/carddisp.pl?gene=EP300
86	MYC	MYC Proto-Oncogene, BHLH Transcription Factor	Protein Coding	P01106	65	GC08P127735	4.9432373046875	https://www.genecards.org/cgi-bin/carddisp.pl?gene=MYC
87	SLC39A14	Solute Carrier Family 39 Member 14	Protein Coding	Q15043	56	GC08P026883	4.92469358444214	https://www.genecards.org/cgi-bin/carddisp.pl?gene=SLC39A14
88	BRD4	Bromodomain Containing 4	Protein Coding	O60885	60	GC19M115828	4.8800745010376	https://www.genecards.org/cgi-bin/carddisp.pl?gene=BRD4
89	FUNDC1	FUN14 Domain Containing 1	Protein Coding	Q8IVP5	47	GC0XM044523	4.82916355133057	https://www.genecards.org/cgi-bin/carddisp.pl?gene=FUNDC1
90	SIRT6	Sirtuin 6	Protein Coding	Q8N6T7	57	GC19M004174	4.80128574371338	https://www.genecards.org/cgi-bin/carddisp.pl?gene=SIRT6
91	VDAC1	Voltage Dependent Anion Channel 1	Protein Coding	P21796	59	GC05M133975	4.79374599456787	https://www.genecards.org/cgi-bin/carddisp.pl?gene=VDAC1
92	VDAC3	Voltage Dependent Anion Channel 3	Protein Coding	Q9Y277	55	GC08P046546	4.76610422134399	https://www.genecards.org/cgi-bin/carddisp.pl?gene=VDAC3
93	PARK7	Parkinsonism Associated Deglycase	Protein Coding	Q99497	60	GC01P091705	4.76386451721191	https://www.genecards.org/cgi-bin/carddisp.pl?gene=PARK7
94	CHMP6	Charged Multivesicular Body Protein 6	Protein Coding	Q96FZ7	48	GC17P080991	4.72640132904053	https://www.genecards.org/cgi-bin/carddisp.pl?gene=CHMP6
95	FASN	Fatty Acid Synthase	Protein Coding	P49327	61	GC17M082078	4.7122917175293	https://www.genecards.org/cgi-bin/carddisp.pl?gene=FASN
96	FABP4	Fatty Acid Binding Protein 4	Protein Coding	P15090	56	GC08M081478	4.68114948272705	https://www.genecards.org/cgi-bin/carddisp.pl?gene=FABP4
97	IGF2BP3	Insulin Like Growth Factor 2 MRNA Binding Protein 3	Protein Coding	O00425	54	GC07M023939	4.66350173950195	https://www.genecards.org/cgi-bin/carddisp.pl?gene=IGF2BP3
98	NEDD4L	NEDD4 Like E3 Ubiquitin Protein Ligase	Protein Coding	Q96PU5	57	GC18P058044	4.64904499053955	https://www.genecards.org/cgi-bin/carddisp.pl?gene=NEDD4L
99	CBS	Cystathionine Beta-Synthase	Protein Coding	P35520	63	GC21M043053	4.64655113220215	https://www.genecards.org/cgi-bin/carddisp.pl?gene=CBS
100	PTEN	Phosphatase And Tensin Homolog	Protein Coding	P60484	65	GC10P134441	4.62303924560547	https://www.genecards.org/cgi-bin/carddisp.pl?gene=PTEN
101	JAK2	Janus Kinase 2	Protein Coding	O60674	66	GC09P004985	4.59720325469971	https://www.genecards.org/cgi-bin/carddisp.pl?gene=JAK2
102	SAT1	Spermidine/Spermine N1-Acetyltransferase 1	Protein Coding	P21673	58	GC0XP023784	4.5605034828186	https://www.genecards.org/cgi-bin/carddisp.pl?gene=SAT1
103	USP7	Ubiquitin Specific Peptidase 7	Protein Coding	Q93009	61	GC16M008892	4.51979064941406	https://www.genecards.org/cgi-bin/carddisp.pl?gene=USP7
104	MAP1LC3C	Microtubule Associated Protein 1 Light Chain 3 Gamma	Protein Coding	Q9BXW4	43	GC01M241995	4.50699043273926	https://www.genecards.org/cgi-bin/carddisp.pl?gene=MAP1LC3C
105	FBXW7	F-Box And WD Repeat Domain Containing 7	Protein Coding	Q969H0	58	GC04M152321	4.49899435043335	https://www.genecards.org/cgi-bin/carddisp.pl?gene=FBXW7
106	GCLM	Glutamate-Cysteine Ligase Modifier Subunit	Protein Coding	P48507	55	GC01M093885	4.49380970001221	https://www.genecards.org/cgi-bin/carddisp.pl?gene=GCLM
107	PTGS2	Prostaglandin-Endoperoxide Synthase 2	Protein Coding	P35354	63	GC01M186671	4.47586345672607	https://www.genecards.org/cgi-bin/carddisp.pl?gene=PTGS2
108	WWTR1	WW Domain Containing Transcription Regulator 1	Protein Coding	Q9GZV5	50	GC03M149517	4.47586345672607	https://www.genecards.org/cgi-bin/carddisp.pl?gene=WWTR1
109	CP	Ceruloplasmin	Protein Coding	P00450	62	GC03M149162	4.46748828887939	https://www.genecards.org/cgi-bin/carddisp.pl?gene=CP
110	FOXM1	Forkhead Box M1	Protein Coding	Q08050	55	GC12M002857	4.46367454528809	https://www.genecards.org/cgi-bin/carddisp.pl?gene=FOXM1
111	PLXNB2	Plexin B2	Protein Coding	O15031	48	GC22M050274	4.46203231811523	https://www.genecards.org/cgi-bin/carddisp.pl?gene=PLXNB2
112	AKR1C1	Aldo-Keto Reductase Family 1 Member C1	Protein Coding	Q04828	57	GC10P004963	4.44624996185303	https://www.genecards.org/cgi-bin/carddisp.pl?gene=AKR1C1
113	CA9	Carbonic Anhydrase 9	Protein Coding	Q16790	60	GC09P035673	4.43629217147827	https://www.genecards.org/cgi-bin/carddisp.pl?gene=CA9
114	EIF2AK3	Eukaryotic Translation Initiation Factor 2 Alpha Kinase 3	Protein Coding	Q9NZJ5	63	GC02M088556	4.40266561508179	https://www.genecards.org/cgi-bin/carddisp.pl?gene=EIF2AK3
115	AURKA	Aurora Kinase A	Protein Coding	O14965	64	GC20M056370	4.39662933349609	https://www.genecards.org/cgi-bin/carddisp.pl?gene=AURKA
116	CREB1	CAMP Responsive Element Binding Protein 1	Protein Coding	P16220	63	GC02P207529	4.39662933349609	https://www.genecards.org/cgi-bin/carddisp.pl?gene=CREB1
117	TRIM26	Tripartite Motif Containing 26	Protein Coding	Q12899	42	GC06M030184	4.39291286468506	https://www.genecards.org/cgi-bin/carddisp.pl?gene=TRIM26
118	YY1	YY1 Transcription Factor	Protein Coding	P25490	60	GC14P100238	4.36571311950684	https://www.genecards.org/cgi-bin/carddisp.pl?gene=YY1
119	ALOX5	Arachidonate 5-Lipoxygenase	Protein Coding	P09917	61	GC10P045374	4.36167478561401	https://www.genecards.org/cgi-bin/carddisp.pl?gene=ALOX5
120	PRDX1	Peroxiredoxin 1	Protein Coding	Q06830	62	GC01M045988	4.35590314865112	https://www.genecards.org/cgi-bin/carddisp.pl?gene=PRDX1
121	HMGCR	3-Hydroxy-3-Methylglutaryl-CoA Reductase	Protein Coding	P04035	60	GC05P075336	4.34626865386963	https://www.genecards.org/cgi-bin/carddisp.pl?gene=HMGCR
122	USP19	Ubiquitin Specific Peptidase 19	Protein Coding	O94966	51	GC03M055281	4.34617137908936	https://www.genecards.org/cgi-bin/carddisp.pl?gene=USP19
123	USP14	Ubiquitin Specific Peptidase 14	Protein Coding	P54578	57	GC18P000158	4.34598159790039	https://www.genecards.org/cgi-bin/carddisp.pl?gene=USP14
124	CD44	CD44 Molecule (IN Blood Group)	Protein Coding	P16070	61	GC11P035139	4.3421106338501	https://www.genecards.org/cgi-bin/carddisp.pl?gene=CD44
125	GDF15	Growth Differentiation Factor 15	Protein Coding	Q99988	56	GC19P171233	4.33861494064331	https://www.genecards.org/cgi-bin/carddisp.pl?gene=GDF15
126	SOCS1	Suppressor Of Cytokine Signaling 1	Protein Coding	O15524	58	GC16M055516	4.31853485107422	https://www.genecards.org/cgi-bin/carddisp.pl?gene=SOCS1
127	POR	Cytochrome P450 Oxidoreductase	Protein Coding	P16435	60	GC07P075899	4.31537294387817	https://www.genecards.org/cgi-bin/carddisp.pl?gene=POR
128	MAP1LC3A	Microtubule Associated Protein 1 Light Chain 3 Alpha	Protein Coding	Q9H492	54	GC20P034546	4.30750751495361	https://www.genecards.org/cgi-bin/carddisp.pl?gene=MAP1LC3A
129	OTUB1	OTU Deubiquitinase, Ubiquitin Aldehyde Binding 1	Protein Coding	Q96FW1	51	GC11P063985	4.29522752761841	https://www.genecards.org/cgi-bin/carddisp.pl?gene=OTUB1
130	STUB1	STIP1 Homology And U-Box Containing Protein 1	Protein Coding	Q9UNE7	57	GC16P135885	4.25725746154785	https://www.genecards.org/cgi-bin/carddisp.pl?gene=STUB1
131	BMAL1	Basic Helix-Loop-Helix ARNT Like 1	Protein Coding	O00327	54	GC11P025240	4.23871421813965	https://www.genecards.org/cgi-bin/carddisp.pl?gene=BMAL1
132	ACSL3	Acyl-CoA Synthetase Long Chain Family Member 3	Protein Coding	O95573	54	GC02P222860	4.20589351654053	https://www.genecards.org/cgi-bin/carddisp.pl?gene=ACSL3
133	IRF1	Interferon Regulatory Factor 1	Protein Coding	P10914	59	GC05M132440	4.18201494216919	https://www.genecards.org/cgi-bin/carddisp.pl?gene=IRF1
134	WTAP	WT1 Associated Protein	Protein Coding	Q15007	50	GC06P201516	4.17825412750244	https://www.genecards.org/cgi-bin/carddisp.pl?gene=WTAP
135	HDAC3	Histone Deacetylase 3	Protein Coding	O15379	63	GC05M141620	4.17543983459473	https://www.genecards.org/cgi-bin/carddisp.pl?gene=HDAC3
136	ADAR	Adenosine Deaminase RNA Specific	Protein Coding	P55265	60	GC01M169752	4.15224552154541	https://www.genecards.org/cgi-bin/carddisp.pl?gene=ADAR
137	SOCS2	Suppressor Of Cytokine Signaling 2	Protein Coding	O14508	56	GC12P093569	4.11365222930908	https://www.genecards.org/cgi-bin/carddisp.pl?gene=SOCS2
138	FTMT	Ferritin Mitochondrial	Protein Coding	Q8N4E7	50	GC05P121851	4.10882759094238	https://www.genecards.org/cgi-bin/carddisp.pl?gene=FTMT
139	SOX2	SRY-Box Transcription Factor 2	Protein Coding	P48431	58	GC03P181711	4.09263134002686	https://www.genecards.org/cgi-bin/carddisp.pl?gene=SOX2
140	TIMP1	TIMP Metallopeptidase Inhibitor 1	Protein Coding	P01033	57	GC0XP062405	4.08069610595703	https://www.genecards.org/cgi-bin/carddisp.pl?gene=TIMP1
141	SLC25A1	Solute Carrier Family 25 Member 1	Protein Coding	P53007	58	GC22M090199	4.07424354553223	https://www.genecards.org/cgi-bin/carddisp.pl?gene=SLC25A1
142	PHKG2	Phosphorylase Kinase Catalytic Subunit Gamma 2	Protein Coding	P15735	55	GC16P136833	4.06246423721313	https://www.genecards.org/cgi-bin/carddisp.pl?gene=PHKG2
143	FZD7	Frizzled Class Receptor 7	Protein Coding	O75084	56	GC02P205304	4.05589628219604	https://www.genecards.org/cgi-bin/carddisp.pl?gene=FZD7
144	SLC11A2	Solute Carrier Family 11 Member 2	Protein Coding	P49281	60	GC12M050952	4.00884628295898	https://www.genecards.org/cgi-bin/carddisp.pl?gene=SLC11A2
145	GTF2H1	General Transcription Factor IIH Subunit 1	Protein Coding	P32780	53	GC11P025418	3.98007154464722	https://www.genecards.org/cgi-bin/carddisp.pl?gene=GTF2H1
146	CHMP5	Charged Multivesicular Body Protein 5	Protein Coding	Q9NZZ3	50	GC09P033264	3.97795033454895	https://www.genecards.org/cgi-bin/carddisp.pl?gene=CHMP5
147	PEBP1	Phosphatidylethanolamine Binding Protein 1	Protein Coding	P30086	58	GC12P118250	3.96785	https://www.genecards.org/cgi-bin/carddisp.pl?gene=PEBP1
148	DNMT1	DNA Methyltransferase 1	Protein Coding	P26358	66	GC19M010133	3.95595526695251	https://www.genecards.org/cgi-bin/carddisp.pl?gene=DNMT1
149	SLC38A1	Solute Carrier Family 38 Member 1	Protein Coding	Q9H2H9	55	GC12M046183	3.94288182258606	https://www.genecards.org/cgi-bin/carddisp.pl?gene=SLC38A1
150	ACSL6	Acyl-CoA Synthetase Long Chain Family Member 6	Protein Coding	Q9UKU0	51	GC05M131949	3.94288182258606	https://www.genecards.org/cgi-bin/carddisp.pl?gene=ACSL6
151	TFEB	Transcription Factor EB	Protein Coding	P19484	55	GC06M115152	3.94051766395569	https://www.genecards.org/cgi-bin/carddisp.pl?gene=TFEB
152	SND1	Staphylococcal Nuclease And Tudor Domain Containing 1	Protein Coding	Q7KZF4	50	GC07P127652	3.94051766395569	https://www.genecards.org/cgi-bin/carddisp.pl?gene=SND1
153	TUG1	Taurine Up-Regulated 1	Protein Coding	A0A6I8PU40	33	GC22P030969	3.89252233505249	https://www.genecards.org/cgi-bin/carddisp.pl?gene=TUG1
154	IL6	Interleukin 6	Protein Coding	P05231	63	GC07P022725	3.87640070915222	https://www.genecards.org/cgi-bin/carddisp.pl?gene=IL6
155	CAV1	Caveolin 1	Protein Coding	Q03135	61	GC07P116524	3.86583948135376	https://www.genecards.org/cgi-bin/carddisp.pl?gene=CAV1
156	NAT10	N-Acetyltransferase 10	Protein Coding	Q9H0A0	50	GC11P034105	3.85586071014404	https://www.genecards.org/cgi-bin/carddisp.pl?gene=NAT10
157	STK11	Serine/Threonine Kinase 11	Protein Coding	Q15831	62	GC19P001177	3.85436344146729	https://www.genecards.org/cgi-bin/carddisp.pl?gene=STK11
158	GSK3B	Glycogen Synthase Kinase 3 Beta	Protein Coding	P49841	64	GC03M119821	3.85359692573547	https://www.genecards.org/cgi-bin/carddisp.pl?gene=GSK3B
159	NUPR1	Nuclear Protein 1, Transcriptional Regulator	Protein Coding	O60356	42	GC16M028532	3.85359692573547	https://www.genecards.org/cgi-bin/carddisp.pl?gene=NUPR1
160	PDCD1	Programmed Cell Death 1	Protein Coding	Q15116	60	GC02M241849	3.84979963302612	https://www.genecards.org/cgi-bin/carddisp.pl?gene=PDCD1
161	CTH	Cystathionine Gamma-Lyase	Protein Coding	P32929	61	GC01P096023	3.8470733165741	https://www.genecards.org/cgi-bin/carddisp.pl?gene=CTH
162	KAT2B	Lysine Acetyltransferase 2B	Protein Coding	Q92831	62	GC03P030508	3.8424699306488	https://www.genecards.org/cgi-bin/carddisp.pl?gene=KAT2B
163	PROM2	Prominin 2	Protein Coding	Q8N271	47	GC02P095274	3.82260012626648	https://www.genecards.org/cgi-bin/carddisp.pl?gene=PROM2
164	NFE2L1	NFE2 Like BZIP Transcription Factor 1	Protein Coding	Q14494	55	GC17P175839	3.81270551681519	https://www.genecards.org/cgi-bin/carddisp.pl?gene=NFE2L1
165	SENP1	SUMO Specific Peptidase 1	Protein Coding	Q9P0U3	55	GC12M048042	3.81270551681519	https://www.genecards.org/cgi-bin/carddisp.pl?gene=SENP1
166	GPR68	G Protein-Coupled Receptor 68	Protein Coding	Q15743	53	GC14M091232	3.80314707756042	https://www.genecards.org/cgi-bin/carddisp.pl?gene=GPR68
167	SLC2A1	Solute Carrier Family 2 Member 1	Protein Coding	P11166	66	GC01M042925	3.79147267341614	https://www.genecards.org/cgi-bin/carddisp.pl?gene=SLC2A1
168	MYCN	MYCN Proto-Oncogene, BHLH Transcription Factor	Protein Coding	P04198	58	GC02P016074	3.76715445518494	https://www.genecards.org/cgi-bin/carddisp.pl?gene=MYCN
169	YTHDF1	YTH N6-Methyladenosine RNA Binding Protein F1	Protein Coding	Q9BYJ9	48	GC20M063195	3.76535558700562	https://www.genecards.org/cgi-bin/carddisp.pl?gene=YTHDF1
170	SYVN1	Synoviolin 1	Protein Coding	Q86TM6	52	GC11M146164	3.7549262046814	https://www.genecards.org/cgi-bin/carddisp.pl?gene=SYVN1
171	PIEZO1	Piezo Type Mechanosensitive Ion Channel Component 1 (Er Blood Group)	Protein Coding	Q92508	51	GC16M088715	3.74744272232056	https://www.genecards.org/cgi-bin/carddisp.pl?gene=PIEZO1
172	TBK1	TANK Binding Kinase 1	Protein Coding	Q9UHD2	61	GC12P087253	3.74721002578735	https://www.genecards.org/cgi-bin/carddisp.pl?gene=TBK1
173	G3BP1	G3BP Stress Granule Assembly Factor 1	Protein Coding	Q13283	53	GC05P162763	3.72439932823181	https://www.genecards.org/cgi-bin/carddisp.pl?gene=G3BP1
174	KRAS	KRAS Proto-Oncogene, GTPase	Protein Coding	P01116	66	GC12M039202	3.71222186088562	https://www.genecards.org/cgi-bin/carddisp.pl?gene=KRAS
175	MDM4	MDM4 Regulator Of P53	Protein Coding	O15151	58	GC01P204516	3.68791484832764	https://www.genecards.org/cgi-bin/carddisp.pl?gene=MDM4
176	PRMT1	Protein Arginine Methyltransferase 1	Protein Coding	Q99873	61	GC19P049675	3.62137055397034	https://www.genecards.org/cgi-bin/carddisp.pl?gene=PRMT1
177	IFNG	Interferon Gamma	Protein Coding	P01579	63	GC12M068154	3.61761713027954	https://www.genecards.org/cgi-bin/carddisp.pl?gene=IFNG
178	IGF2BP1	Insulin Like Growth Factor 2 MRNA Binding Protein 1	Protein Coding	Q9NZI8	52	GC17P175882	3.61761713027954	https://www.genecards.org/cgi-bin/carddisp.pl?gene=IGF2BP1
179	ACLY	ATP Citrate Lyase	Protein Coding	P53396	59	GC17M041866	3.61242008209229	https://www.genecards.org/cgi-bin/carddisp.pl?gene=ACLY
180	ATM	ATM Serine/Threonine Kinase	Protein Coding	Q13315	66	GC11P108222	3.58409714698792	https://www.genecards.org/cgi-bin/carddisp.pl?gene=ATM
181	TXNIP	Thioredoxin Interacting Protein	Protein Coding	Q9H3M7	52	GC01M145992	3.56187558174133	https://www.genecards.org/cgi-bin/carddisp.pl?gene=TXNIP
182	USP11	Ubiquitin Specific Peptidase 11	Protein Coding	P51784	52	GC0XP047232	3.56187558174133	https://www.genecards.org/cgi-bin/carddisp.pl?gene=USP11
183	PRDX2	Peroxiredoxin 2	Protein Coding	P32119	59	GC19M012796	3.55935978889465	https://www.genecards.org/cgi-bin/carddisp.pl?gene=PRDX2
184	LPIN1	Lipin 1	Protein Coding	Q14693	59	GC02P011677	3.54700398445129	https://www.genecards.org/cgi-bin/carddisp.pl?gene=LPIN1
185	PANX1	Pannexin 1	Protein Coding	Q96RD7	58	GC11P094128	3.53836631774902	https://www.genecards.org/cgi-bin/carddisp.pl?gene=PANX1
186	PRMT5	Protein Arginine Methyltransferase 5	Protein Coding	O14744	59	GC14M022920	3.53735327720642	https://www.genecards.org/cgi-bin/carddisp.pl?gene=PRMT5
187	HSPA8	Heat Shock Protein Family A (Hsp70) Member 8	Protein Coding	P11142	62	GC11M123057	3.52075052261353	https://www.genecards.org/cgi-bin/carddisp.pl?gene=HSPA8
188	PTBP1	Polypyrimidine Tract Binding Protein 1	Protein Coding	P26599	55	GC19P000797	3.52046680450439	https://www.genecards.org/cgi-bin/carddisp.pl?gene=PTBP1
189	IDH2	Isocitrate Dehydrogenase (NADP(+)) 2	Protein Coding	P48735	65	GC15M090083	3.51405954360962	https://www.genecards.org/cgi-bin/carddisp.pl?gene=IDH2
190	ALOX12	Arachidonate 12-Lipoxygenase, 12S Type	Protein Coding	P18054	57	GC17P174486	3.51281023025513	https://www.genecards.org/cgi-bin/carddisp.pl?gene=ALOX12
191	CISD2	CDGSH Iron Sulfur Domain 2	Protein Coding	Q8N5K1	52	GC04P102868	3.50158023834229	https://www.genecards.org/cgi-bin/carddisp.pl?gene=CISD2
192	BRAF	B-Raf Proto-Oncogene, Serine/Threonine Kinase	Protein Coding	P15056	67	GC07M140803	3.49657988548279	https://www.genecards.org/cgi-bin/carddisp.pl?gene=BRAF
193	TRIM59	Tripartite Motif Containing 59	Protein Coding	Q8IWR1	41	GC03M160432	3.49317049980164	https://www.genecards.org/cgi-bin/carddisp.pl?gene=TRIM59
194	HNRNPC	Heterogeneous Nuclear Ribonucleoprotein C	Protein Coding	P07910	55	GC14M029590	3.47590851783752	https://www.genecards.org/cgi-bin/carddisp.pl?gene=HNRNPC
195	GPX3	Glutathione Peroxidase 3	Protein Coding	P22352	54	GC05P162735	3.47590851783752	https://www.genecards.org/cgi-bin/carddisp.pl?gene=GPX3
196	UHRF1	Ubiquitin Like With PHD And Ring Finger Domains 1	Protein Coding	Q96T88	52	GC19P170674	3.47590851783752	https://www.genecards.org/cgi-bin/carddisp.pl?gene=UHRF1
197	NPM1	Nucleophosmin 1	Protein Coding	P06748	63	GC05P171387	3.46268725395203	https://www.genecards.org/cgi-bin/carddisp.pl?gene=NPM1
198	LTF	Lactotransferrin	Protein Coding	P02788	58	GC03M046435	3.44918751716614	https://www.genecards.org/cgi-bin/carddisp.pl?gene=LTF
199	DNM1L	Dynamin 1 Like	Protein Coding	O00429	60	GC12P032679	3.44344615936279	https://www.genecards.org/cgi-bin/carddisp.pl?gene=DNM1L
200	ERN1	Endoplasmic Reticulum To Nucleus Signaling 1	Protein Coding	O75460	60	GC17M064039	3.43600034713745	https://www.genecards.org/cgi-bin/carddisp.pl?gene=ERN1
201	CD36	CD36 Molecule (CD36 Blood Group)	Protein Coding	P16671	63	GC07P080369	3.43539094924927	https://www.genecards.org/cgi-bin/carddisp.pl?gene=CD36
202	NSUN2	NOP2/Sun RNA Methyltransferase 2	Protein Coding	Q08J23	55	GC05M006599	3.43539094924927	https://www.genecards.org/cgi-bin/carddisp.pl?gene=NSUN2
203	GLS2	Glutaminase 2	Protein Coding	Q9UI32	54	GC12M056470	3.42127728462219	https://www.genecards.org/cgi-bin/carddisp.pl?gene=GLS2
204	TFR2	Transferrin Receptor 2	Protein Coding	Q9UP52	57	GC07M100620	3.40682315826416	https://www.genecards.org/cgi-bin/carddisp.pl?gene=TFR2
205	CELF2	CUGBP Elav-Like Family Member 2	Protein Coding	O95319	55	GC10P010462	3.40682315826416	https://www.genecards.org/cgi-bin/carddisp.pl?gene=CELF2
206	ERBB2	Erb-B2 Receptor Tyrosine Kinase 2	Protein Coding	P04626	68	GC17P039687	3.40379762649536	https://www.genecards.org/cgi-bin/carddisp.pl?gene=ERBB2
207	TF	Transferrin	Protein Coding	P02787	64	GC03P145212	3.399	https://www.genecards.org/cgi-bin/carddisp.pl?gene=TF
208	ENO1	Enolase 1	Protein Coding	P06733	61	GC01M040295	3.39877676963806	https://www.genecards.org/cgi-bin/carddisp.pl?gene=ENO1
209	LDHA	Lactate Dehydrogenase A	Protein Coding	P00338	63	GC11P018394	3.38441753387451	https://www.genecards.org/cgi-bin/carddisp.pl?gene=LDHA
210	PRKAA1	Protein Kinase AMP-Activated Catalytic Subunit Alpha 1	Protein Coding	Q13131	59	GC05M040759	3.3651282787323	https://www.genecards.org/cgi-bin/carddisp.pl?gene=PRKAA1
211	PCSK9	Proprotein Convertase Subtilisin/Kexin Type 9	Protein Coding	Q8NBP7	62	GC01P055039	3.36114311218262	https://www.genecards.org/cgi-bin/carddisp.pl?gene=PCSK9
212	CDKN2A	Cyclin Dependent Kinase Inhibitor 2A	Protein Coding	Q8N726	63	GC09M021967	3.34751558303833	https://www.genecards.org/cgi-bin/carddisp.pl?gene=CDKN2A
213	MTDH	Metadherin	Protein Coding	Q86UE4	51	GC08P097644	3.34606313705444	https://www.genecards.org/cgi-bin/carddisp.pl?gene=MTDH
214	YBX1	Y-Box Binding Protein 1	Protein Coding	P67809	54	GC01P042682	3.33429431915283	https://www.genecards.org/cgi-bin/carddisp.pl?gene=YBX1
215	SMAD3	SMAD Family Member 3	Protein Coding	P84022	66	GC15P067063	3.33401441574097	https://www.genecards.org/cgi-bin/carddisp.pl?gene=SMAD3
216	LAMP2	Lysosomal Associated Membrane Protein 2	Protein Coding	P13473	57	GC0XM120426	3.31273531913757	https://www.genecards.org/cgi-bin/carddisp.pl?gene=LAMP2
217	USP8	Ubiquitin Specific Peptidase 8	Protein Coding	P40818	61	GC15P050424	3.31122040748596	https://www.genecards.org/cgi-bin/carddisp.pl?gene=USP8
218	HDAC1	Histone Deacetylase 1	Protein Coding	Q13547	64	GC01P093620	3.30927705764771	https://www.genecards.org/cgi-bin/carddisp.pl?gene=HDAC1
219	BACH1	BACH Transcriptional Regulator 1	Protein Coding	O14867	52	GC21P029194	3.30699825286865	https://www.genecards.org/cgi-bin/carddisp.pl?gene=BACH1
220	MYB	MYB Proto-Oncogene, Transcription Factor	Protein Coding	P10242	62	GC06P135181	3.29656457901001	https://www.genecards.org/cgi-bin/carddisp.pl?gene=MYB
221	RELA	RELA Proto-Oncogene, NF-KB Subunit	Protein Coding	Q04206	64	GC11M065653	3.28360509872437	https://www.genecards.org/cgi-bin/carddisp.pl?gene=RELA
222	ALDH1A1	Aldehyde Dehydrogenase 1 Family Member A1	Protein Coding	P00352	60	GC09M072900	3.27038383483887	https://www.genecards.org/cgi-bin/carddisp.pl?gene=ALDH1A1
223	DUOX1	Dual Oxidase 1	Protein Coding	Q9NRD9	55	GC15P045129	3.27038383483887	https://www.genecards.org/cgi-bin/carddisp.pl?gene=DUOX1
224	HELLS	Helicase, Lymphoid Specific	Protein Coding	Q9NRZ9	57	GC10P134546	3.26636791229248	https://www.genecards.org/cgi-bin/carddisp.pl?gene=HELLS
225	APOE	Apolipoprotein E	Protein Coding	P02649	62	GC19P171829	3.25688409805298	https://www.genecards.org/cgi-bin/carddisp.pl?gene=APOE
226	CYP1B1	Cytochrome P450 Family 1 Subfamily B Member 1	Protein Coding	Q16678	60	GC02M038066	3.25688409805298	https://www.genecards.org/cgi-bin/carddisp.pl?gene=CYP1B1
227	TET2	Tet Methylcytosine Dioxygenase 2	Protein Coding	Q6N021	58	GC04P105145	3.25688409805298	https://www.genecards.org/cgi-bin/carddisp.pl?gene=TET2
228	SENP3	SUMO Specific Peptidase 3	Protein Coding	Q9H4L4	50	GC17P174538	3.25688409805298	https://www.genecards.org/cgi-bin/carddisp.pl?gene=SENP3
229	RBMS1	RNA Binding Motif Single Stranded Interacting Protein 1	Protein Coding	P29558	48	GC02M160272	3.25688409805298	https://www.genecards.org/cgi-bin/carddisp.pl?gene=RBMS1
230	TIGAR	TP53 Induced Glycolysis Regulatory Phosphatase	Protein Coding	Q9NQ88	51	GC12P085669	3.25555086135864	https://www.genecards.org/cgi-bin/carddisp.pl?gene=TIGAR
231	FOXP1	Forkhead Box P1	Protein Coding	Q9H334	57	GC03M070954	3.24839472770691	https://www.genecards.org/cgi-bin/carddisp.pl?gene=FOXP1
232	IDO1	Indoleamine 2,3-Dioxygenase 1	Protein Coding	P14902	59	GC08P046425	3.24308776855469	https://www.genecards.org/cgi-bin/carddisp.pl?gene=IDO1
233	PGRMC1	Progesterone Receptor Membrane Component 1	Protein Coding	O00264	57	GC0XP119236	3.24308776855469	https://www.genecards.org/cgi-bin/carddisp.pl?gene=PGRMC1
234	HMGCS1	3-Hydroxy-3-Methylglutaryl-CoA Synthase 1	Protein Coding	Q01581	55	GC05M045365	3.24308776855469	https://www.genecards.org/cgi-bin/carddisp.pl?gene=HMGCS1
235	YY1AP1	YY1 Associated Protein 1	Protein Coding	Q9H869	50	GC01M155659	3.24308776855469	https://www.genecards.org/cgi-bin/carddisp.pl?gene=YY1AP1
236	PNO1	Partner Of NOB1 Homolog	Protein Coding	Q9NRX1	47	GC02P068157	3.24308776855469	https://www.genecards.org/cgi-bin/carddisp.pl?gene=PNO1
237	METTL16	Methyltransferase 16, RNA N6-Adenosine	Protein Coding	Q86W50	44	GC17M002405	3.24308776855469	https://www.genecards.org/cgi-bin/carddisp.pl?gene=METTL16
238	PTK2	Protein Tyrosine Kinase 2	Protein Coding	Q05397	61	GC08M140657	3.23275	https://www.genecards.org/cgi-bin/carddisp.pl?gene=PTK2
239	KLF5	KLF Transcription Factor 5	Protein Coding	Q13887	58	GC13P073054	3.21663856506348	https://www.genecards.org/cgi-bin/carddisp.pl?gene=KLF5
240	APEX1	Apurinic/Apyrimidinic Endodeoxyribonuclease 1	Protein Coding	P27695	58	GC14P064874	3.21474266052246	https://www.genecards.org/cgi-bin/carddisp.pl?gene=APEX1
241	PARP1	Poly(ADP-Ribose) Polymerase 1	Protein Coding	P09874	64	GC01M226360	3.21451997756958	https://www.genecards.org/cgi-bin/carddisp.pl?gene=PARP1
242	YWHAE	Tyrosine 3-Monooxygenase/Tryptophan 5-Monooxygenase Activation Protein Epsilon	Protein Coding	P62258	63	GC17M103434	3.21451997756958	https://www.genecards.org/cgi-bin/carddisp.pl?gene=YWHAE
243	TFAP2A	Transcription Factor AP-2 Alpha	Protein Coding	P05549	60	GC06M010393	3.21451997756958	https://www.genecards.org/cgi-bin/carddisp.pl?gene=TFAP2A
244	LONP1	Lon Peptidase 1, Mitochondrial	Protein Coding	P36776	58	GC19M005691	3.21451997756958	https://www.genecards.org/cgi-bin/carddisp.pl?gene=LONP1
245	SRSF1	Serine And Arginine Rich Splicing Factor 1	Protein Coding	Q07955	55	GC17M105217	3.21451997756958	https://www.genecards.org/cgi-bin/carddisp.pl?gene=SRSF1
246	TNFSF4	TNF Superfamily Member 4	Protein Coding	P23510	54	GC01M173183	3.19969987869263	https://www.genecards.org/cgi-bin/carddisp.pl?gene=TNFSF4
247	TRIB3	Tribbles Pseudokinase 3	Protein Coding	Q96RU7	54	GC20P000592	3.19969987869263	https://www.genecards.org/cgi-bin/carddisp.pl?gene=TRIB3
248	USP2	Ubiquitin Specific Peptidase 2	Protein Coding	O75604	54	GC11M119355	3.19969987869263	https://www.genecards.org/cgi-bin/carddisp.pl?gene=USP2
249	DDIT3	DNA Damage Inducible Transcript 3	Protein Coding	P35638	58	GC12M057516	3.19195580482483	https://www.genecards.org/cgi-bin/carddisp.pl?gene=DDIT3
250	PRDX6	Peroxiredoxin 6	Protein Coding	P30041	59	GC01P184417	3.18448424339294	https://www.genecards.org/cgi-bin/carddisp.pl?gene=PRDX6
251	OGT	O-Linked N-Acetylglucosamine (GlcNAc) Transferase	Protein Coding	O15294	58	GC0XP072499	3.18448424339294	https://www.genecards.org/cgi-bin/carddisp.pl?gene=OGT
252	TP63	Tumor Protein P63	Protein Coding	Q9H3D4	58	GC03P189598	3.18448424339294	https://www.genecards.org/cgi-bin/carddisp.pl?gene=TP63
253	GSTZ1	Glutathione S-Transferase Zeta 1	Protein Coding	O43708	53	GC14P077320	3.18448424339294	https://www.genecards.org/cgi-bin/carddisp.pl?gene=GSTZ1
254	CYGB	Cytoglobin	Protein Coding	Q8WWM9	51	GC17M076527	3.18448424339294	https://www.genecards.org/cgi-bin/carddisp.pl?gene=CYGB
255	ZNF350	Zinc Finger Protein 350	Protein Coding	Q9GZX5	45	GC19M116716	3.18448424339294	https://www.genecards.org/cgi-bin/carddisp.pl?gene=ZNF350
256	TRIM11	Tripartite Motif Containing 11	Protein Coding	Q96F44	48	GC01M228393	3.18282747268677	https://www.genecards.org/cgi-bin/carddisp.pl?gene=TRIM11
257	EIF2AK4	Eukaryotic Translation Initiation Factor 2 Alpha Kinase 4	Protein Coding	Q9P2K8	57	GC15P039934	3.16883993148804	https://www.genecards.org/cgi-bin/carddisp.pl?gene=EIF2AK4
258	FUS	FUS RNA Binding Protein	Protein Coding	P35637	57	GC16P031180	3.16883993148804	https://www.genecards.org/cgi-bin/carddisp.pl?gene=FUS
259	AKAP1	A-Kinase Anchoring Protein 1	Protein Coding	Q92667	54	GC17P057085	3.16883993148804	https://www.genecards.org/cgi-bin/carddisp.pl?gene=AKAP1
260	NOTCH2	Notch Receptor 2	Protein Coding	Q04721	65	GC01M119911	3.15272808074951	https://www.genecards.org/cgi-bin/carddisp.pl?gene=NOTCH2
261	FPR2	Formyl Peptide Receptor 2	Protein Coding	P25090	58	GC19P051752	3.15272808074951	https://www.genecards.org/cgi-bin/carddisp.pl?gene=FPR2
262	SRSF2	Serine And Arginine Rich Splicing Factor 2	Protein Coding	Q01130	54	GC17M076734	3.15272808074951	https://www.genecards.org/cgi-bin/carddisp.pl?gene=SRSF2
263	GSTP1	Glutathione S-Transferase Pi 1	Protein Coding	P09211	63	GC11P067583	3.1508321762085	https://www.genecards.org/cgi-bin/carddisp.pl?gene=GSTP1
264	HNRNPM	Heterogeneous Nuclear Ribonucleoprotein M	Protein Coding	P52272	52	GC19P008444	3.1508321762085	https://www.genecards.org/cgi-bin/carddisp.pl?gene=HNRNPM
265	NF2	NF2, Moesin-Ezrin-Radixin Like (MERLIN) Tumor Suppressor	Protein Coding	P35240	61	GC22P029603	3.13963842391968	https://www.genecards.org/cgi-bin/carddisp.pl?gene=NF2
266	NFS1	NFS1 Cysteine Desulfurase	Protein Coding	Q9Y697	57	GC20M035668	3.13797521591187	https://www.genecards.org/cgi-bin/carddisp.pl?gene=NFS1
267	ESR1	Estrogen Receptor 1	Protein Coding	P03372	67	GC06P201302	3.13610458374023	https://www.genecards.org/cgi-bin/carddisp.pl?gene=ESR1
268	FLT3	Fms Related Receptor Tyrosine Kinase 3	Protein Coding	P36888	66	GC13M028003	3.13610458374023	https://www.genecards.org/cgi-bin/carddisp.pl?gene=FLT3
269	MLKL	Mixed Lineage Kinase Domain Like Pseudokinase	Protein Coding	Q8NB16	55	GC16M076742	3.13269805908203	https://www.genecards.org/cgi-bin/carddisp.pl?gene=MLKL
270	BAP1	BRCA1 Associated Deubiquitinase 1	Protein Coding	Q92560	59	GC03M052401	3.12501573562622	https://www.genecards.org/cgi-bin/carddisp.pl?gene=BAP1
271	SMAD2	SMAD Family Member 2	Protein Coding	Q15796	64	GC18M047809	3.12465143203735	https://www.genecards.org/cgi-bin/carddisp.pl?gene=SMAD2
272	FGFR1	Fibroblast Growth Factor Receptor 1	Protein Coding	P11362	67	GC08M038400	3.1189169883728	https://www.genecards.org/cgi-bin/carddisp.pl?gene=FGFR1
273	AKT1	AKT Serine/Threonine Kinase 1	Protein Coding	P31749	66	GC14M104769	3.1189169883728	https://www.genecards.org/cgi-bin/carddisp.pl?gene=AKT1
274	KAT2A	Lysine Acetyltransferase 2A	Protein Coding	Q92830	63	GC17M042113	3.1189169883728	https://www.genecards.org/cgi-bin/carddisp.pl?gene=KAT2A
275	ABCB10	ATP Binding Cassette Subfamily B Member 10	Protein Coding	Q9NRK6	54	GC01M229516	3.1189169883728	https://www.genecards.org/cgi-bin/carddisp.pl?gene=ABCB10
276	MEF2C	Myocyte Enhancer Factor 2C	Protein Coding	Q06413	61	GC05M088718	3.11574029922485	https://www.genecards.org/cgi-bin/carddisp.pl?gene=MEF2C
277	PDIA4	Protein Disulfide Isomerase Family A Member 4	Protein Coding	P13667	52	GC07M149003	3.11115169525146	https://www.genecards.org/cgi-bin/carddisp.pl?gene=PDIA4
278	ROCK1	Rho Associated Coiled-Coil Containing Protein Kinase 1	Protein Coding	Q13464	62	GC18M040102	3.10348200798035	https://www.genecards.org/cgi-bin/carddisp.pl?gene=ROCK1
279	VIRMA	Vir Like M6A Methyltransferase Associated	Protein Coding	Q69YN4	46	GC08M094496	3.10348200798035	https://www.genecards.org/cgi-bin/carddisp.pl?gene=VIRMA
280	APOC1	Apolipoprotein C1	Protein Coding	P02654	53	GC19P171832	3.10110378265381	https://www.genecards.org/cgi-bin/carddisp.pl?gene=APOC1
281	SNCA	Synuclein Alpha	Protein Coding	P37840	64	GC04M089724	3.09965658187866	https://www.genecards.org/cgi-bin/carddisp.pl?gene=SNCA
282	HSPA9	Heat Shock Protein Family A (Hsp70) Member 9	Protein Coding	P38646	61	GC05M138554	3.09735536575317	https://www.genecards.org/cgi-bin/carddisp.pl?gene=HSPA9
283	ANXA1	Annexin A1	Protein Coding	P04083	60	GC09P087205	3.09735536575317	https://www.genecards.org/cgi-bin/carddisp.pl?gene=ANXA1
284	ACSL5	Acyl-CoA Synthetase Long Chain Family Member 5	Protein Coding	Q9ULC5	53	GC10P135102	3.08667421340942	https://www.genecards.org/cgi-bin/carddisp.pl?gene=ACSL5
285	SOD1	Superoxide Dismutase 1	Protein Coding	P00441	66	GC21P031659	3.08259129524231	https://www.genecards.org/cgi-bin/carddisp.pl?gene=SOD1
286	NEDD4	NEDD4 E3 Ubiquitin Protein Ligase	Protein Coding	P46934	60	GC15M055826	3.08259129524231	https://www.genecards.org/cgi-bin/carddisp.pl?gene=NEDD4
287	SETD7	SET Domain Containing 7, Histone Lysine Methyltransferase	Protein Coding	Q8WTS6	55	GC04M139495	3.08259129524231	https://www.genecards.org/cgi-bin/carddisp.pl?gene=SETD7
288	KDM4A	Lysine Demethylase 4A	Protein Coding	O75164	58	GC01P094917	3.07090616226196	https://www.genecards.org/cgi-bin/carddisp.pl?gene=KDM4A
289	XRCC6	X-Ray Repair Cross Complementing 6	Protein Coding	P12956	58	GC22P102758	3.06878757476807	https://www.genecards.org/cgi-bin/carddisp.pl?gene=XRCC6
290	COPZ1	Coat Protein Complex I Subunit Zeta 1	Protein Coding	P61923	49	GC12P054301	3.06329011917114	https://www.genecards.org/cgi-bin/carddisp.pl?gene=COPZ1
291	CD276	CD276 Molecule	Protein Coding	Q5ZPR3	55	GC15P073683	3.05210971832275	https://www.genecards.org/cgi-bin/carddisp.pl?gene=CD276
292	PRMT6	Protein Arginine Methyltransferase 6	Protein Coding	Q96LA8	52	GC01P107056	3.05210971832275	https://www.genecards.org/cgi-bin/carddisp.pl?gene=PRMT6
293	SOX15	SRY-Box Transcription Factor 15	Protein Coding	O60248	44	GC17M103754	3.04308938980103	https://www.genecards.org/cgi-bin/carddisp.pl?gene=SOX15
294	KDM1A	Lysine Demethylase 1A	Protein Coding	O60341	61	GC01P023019	3.03875184059143	https://www.genecards.org/cgi-bin/carddisp.pl?gene=KDM1A
295	SMARCA4	SWI/SNF Related BAF Chromatin Remodeling Complex Subunit ATPase 4	Protein Coding	P51532	63	GC19P170938	3.03861021995544	https://www.genecards.org/cgi-bin/carddisp.pl?gene=SMARCA4
296	PHB2	Prohibitin 2	Protein Coding	Q99623	56	GC12M006965	3.03861021995544	https://www.genecards.org/cgi-bin/carddisp.pl?gene=PHB2
297	FDFT1	Farnesyl-Diphosphate Farnesyltransferase 1	Protein Coding	P37268	58	GC08P011795	3.03246331214905	https://www.genecards.org/cgi-bin/carddisp.pl?gene=FDFT1
298	COQ2	Coenzyme Q2, Polyprenyltransferase	Protein Coding	Q96H96	52	GC04M083261	3.03246331214905	https://www.genecards.org/cgi-bin/carddisp.pl?gene=COQ2
299	PPARGC1A	PPARG Coactivator 1 Alpha	Protein Coding	Q9UBK2	60	GC04M023755	3.02746510505676	https://www.genecards.org/cgi-bin/carddisp.pl?gene=PPARGC1A
300	SUMO1	Small Ubiquitin Like Modifier 1	Protein Coding	P63165	58	GC02M202206	3.02481365203857	https://www.genecards.org/cgi-bin/carddisp.pl?gene=SUMO1
301	LACTB	Lactamase Beta	Protein Coding	P83111	50	GC15P212368	3.02481365203857	https://www.genecards.org/cgi-bin/carddisp.pl?gene=LACTB
302	ZC3H13	Zinc Finger CCCH-Type Containing 13	Protein Coding	Q5T200	42	GC13M045954	3.02481365203857	https://www.genecards.org/cgi-bin/carddisp.pl?gene=ZC3H13
303	SQLE	Squalene Epoxidase	Protein Coding	Q14534	57	GC08P124998	3.02310729026794	https://www.genecards.org/cgi-bin/carddisp.pl?gene=SQLE
304	PIR	Pirin	Protein Coding	O00625	50	GC0XM018581	3.01069974899292	https://www.genecards.org/cgi-bin/carddisp.pl?gene=PIR
305	HCAR1	Hydroxycarboxylic Acid Receptor 1	Protein Coding	Q9BXC0	48	GC12M122726	3.01069974899292	https://www.genecards.org/cgi-bin/carddisp.pl?gene=HCAR1
306	TNFAIP3	TNF Alpha Induced Protein 3	Protein Coding	P21580	61	GC06P137866	3.00495529174805	https://www.genecards.org/cgi-bin/carddisp.pl?gene=TNFAIP3
307	DDR1	Discoidin Domain Receptor Tyrosine Kinase 1	Protein Coding	Q08345	58	GC06P199511	2.99624586105347	https://www.genecards.org/cgi-bin/carddisp.pl?gene=DDR1
308	TFAP2C	Transcription Factor AP-2 Gamma	Protein Coding	Q92754	52	GC20P056629	2.99624586105347	https://www.genecards.org/cgi-bin/carddisp.pl?gene=TFAP2C
309	FAM120A	Family With Sequence Similarity 120 Member A	Protein Coding	Q9NZB2	48	GC09P159711	2.99037218093872	https://www.genecards.org/cgi-bin/carddisp.pl?gene=FAM120A
310	IDH1	Isocitrate Dehydrogenase (NADP(+)) 1	Protein Coding	O75874	65	GC02M208236	2.98142576217651	https://www.genecards.org/cgi-bin/carddisp.pl?gene=IDH1
311	SP1	Sp1 Transcription Factor	Protein Coding	P08047	60	GC12P053380	2.98142576217651	https://www.genecards.org/cgi-bin/carddisp.pl?gene=SP1
312	PAX8	Paired Box 8	Protein Coding	Q06710	57	GC02M113215	2.98142576217651	https://www.genecards.org/cgi-bin/carddisp.pl?gene=PAX8
313	PPARA	Peroxisome Proliferator Activated Receptor Alpha	Protein Coding	Q07869	57	GC22P102866	2.98142576217651	https://www.genecards.org/cgi-bin/carddisp.pl?gene=PPARA
314	MIOX	Myo-Inositol Oxygenase	Protein Coding	Q9UGB7	48	GC22P050486	2.98142576217651	https://www.genecards.org/cgi-bin/carddisp.pl?gene=MIOX
315	PFKFB3	6-Phosphofructo-2-Kinase/Fructose-2,6-Biphosphatase 3	Protein Coding	Q16875	55	GC10P006144	2.97318458557129	https://www.genecards.org/cgi-bin/carddisp.pl?gene=PFKFB3
316	CDO1	Cysteine Dioxygenase Type 1	Protein Coding	Q16878	51	GC05M115804	2.97318458557129	https://www.genecards.org/cgi-bin/carddisp.pl?gene=CDO1
317	MAT2A	Methionine Adenosyltransferase 2A	Protein Coding	P31153	60	GC02P101967	2.96621012687683	https://www.genecards.org/cgi-bin/carddisp.pl?gene=MAT2A
318	HNRNPA2B1	Heterogeneous Nuclear Ribonucleoprotein A2/B1	Protein Coding	P22626	58	GC07M026174	2.96621012687683	https://www.genecards.org/cgi-bin/carddisp.pl?gene=HNRNPA2B1
319	P4HA1	Prolyl 4-Hydroxylase Subunit Alpha 1	Protein Coding	P13674	57	GC10M073007	2.96621012687683	https://www.genecards.org/cgi-bin/carddisp.pl?gene=P4HA1
320	DDIT4	DNA Damage Inducible Transcript 4	Protein Coding	Q9NX09	55	GC10P072273	2.96621012687683	https://www.genecards.org/cgi-bin/carddisp.pl?gene=DDIT4
321	TRIM21	Tripartite Motif Containing 21	Protein Coding	P19474	55	GC11M004384	2.96621012687683	https://www.genecards.org/cgi-bin/carddisp.pl?gene=TRIM21
322	ATL1	Atlastin GTPase 1	Protein Coding	Q8WXF7	52	GC14P050532	2.96621012687683	https://www.genecards.org/cgi-bin/carddisp.pl?gene=ATL1
323	ACO1	Aconitase 1	Protein Coding	P21399	56	GC09P032374	2.95537137985229	https://www.genecards.org/cgi-bin/carddisp.pl?gene=ACO1
324	DDR2	Discoidin Domain Receptor Tyrosine Kinase 2	Protein Coding	Q16832	63	GC01P184041	2.95056581497192	https://www.genecards.org/cgi-bin/carddisp.pl?gene=DDR2
325	HNF4A	Hepatocyte Nuclear Factor 4 Alpha	Protein Coding	P41235	62	GC20P044355	2.95056581497192	https://www.genecards.org/cgi-bin/carddisp.pl?gene=HNF4A
326	SPARC	Secreted Protein Acidic And Cysteine Rich	Protein Coding	P09486	62	GC05M151661	2.95056581497192	https://www.genecards.org/cgi-bin/carddisp.pl?gene=SPARC
327	AHR	Aryl Hydrocarbon Receptor	Protein Coding	P35869	60	GC07P016916	2.95056581497192	https://www.genecards.org/cgi-bin/carddisp.pl?gene=AHR
328	PDK4	Pyruvate Dehydrogenase Kinase 4	Protein Coding	Q16654	57	GC07M095583	2.95056581497192	https://www.genecards.org/cgi-bin/carddisp.pl?gene=PDK4
329	KDM5A	Lysine Demethylase 5A	Protein Coding	P29375	55	GC12M000280	2.95056581497192	https://www.genecards.org/cgi-bin/carddisp.pl?gene=KDM5A
330	GOLPH3	Golgi Phosphoprotein 3	Protein Coding	Q9H4A6	51	GC05M032124	2.95056581497192	https://www.genecards.org/cgi-bin/carddisp.pl?gene=GOLPH3
331	GSDMD	Gasdermin D	Protein Coding	P57764	52	GC08P143553	2.94287490844727	https://www.genecards.org/cgi-bin/carddisp.pl?gene=GSDMD
332	TRPV4	Transient Receptor Potential Cation Channel Subfamily V Member 4	Protein Coding	Q9HBA0	61	GC12M109783	2.9344539642334	https://www.genecards.org/cgi-bin/carddisp.pl?gene=TRPV4
333	CPEB1	Cytoplasmic Polyadenylation Element Binding Protein 1	Protein Coding	Q9BZB8	52	GC15M082543	2.9344539642334	https://www.genecards.org/cgi-bin/carddisp.pl?gene=CPEB1
334	CST1	Cystatin SN	Protein Coding	P01037	45	GC20M024283	2.9344539642334	https://www.genecards.org/cgi-bin/carddisp.pl?gene=CST1
335	FOXO3	Forkhead Box O3	Protein Coding	O43524	61	GC06P108559	2.91783046722412	https://www.genecards.org/cgi-bin/carddisp.pl?gene=FOXO3
336	JAM3	Junctional Adhesion Molecule 3	Protein Coding	Q9BX67	55	GC11P134068	2.91783046722412	https://www.genecards.org/cgi-bin/carddisp.pl?gene=JAM3
337	MPC1	Mitochondrial Pyruvate Carrier 1	Protein Coding	Q9Y5U8	54	GC06M166364	2.91783046722412	https://www.genecards.org/cgi-bin/carddisp.pl?gene=MPC1
338	GSS	Glutathione Synthetase	Protein Coding	P48637	59	GC20M034928	2.90158629417419	https://www.genecards.org/cgi-bin/carddisp.pl?gene=GSS
339	SAT2	Spermidine/Spermine N1-Acetyltransferase Family Member 2	Protein Coding	Q96F10	44	GC17M007626	2.90158629417419	https://www.genecards.org/cgi-bin/carddisp.pl?gene=SAT2
340	HDAC6	Histone Deacetylase 6	Protein Coding	Q9UBN7	66	GC0XP048801	2.90064287185669	https://www.genecards.org/cgi-bin/carddisp.pl?gene=HDAC6
341	CPT1A	Carnitine Palmitoyltransferase 1A	Protein Coding	P50416	61	GC11M068754	2.90064287185669	https://www.genecards.org/cgi-bin/carddisp.pl?gene=CPT1A
342	PLA2G4A	Phospholipase A2 Group IVA	Protein Coding	P47712	61	GC01P186798	2.90064287185669	https://www.genecards.org/cgi-bin/carddisp.pl?gene=PLA2G4A
343	GSTM3	Glutathione S-Transferase Mu 3	Protein Coding	P21266	59	GC01M109733	2.90064287185669	https://www.genecards.org/cgi-bin/carddisp.pl?gene=GSTM3
344	FGF4	Fibroblast Growth Factor 4	Protein Coding	P08620	57	GC11M146346	2.90064287185669	https://www.genecards.org/cgi-bin/carddisp.pl?gene=FGF4
345	HDDC3	HD Domain Containing 3	Protein Coding	Q8N4P3	42	GC15M090929	2.90064287185669	https://www.genecards.org/cgi-bin/carddisp.pl?gene=HDDC3
346	E2F1	E2F Transcription Factor 1	Protein Coding	Q01094	57	GC20M033675	2.89735698699951	https://www.genecards.org/cgi-bin/carddisp.pl?gene=E2F1
347	BCL2	BCL2 Apoptosis Regulator	Protein Coding	P10415	64	GC18M063123	2.8959219455719	https://www.genecards.org/cgi-bin/carddisp.pl?gene=BCL2
348	ALB	Albumin	Protein Coding	P02768	61	GC04P073397	2.89537787437439	https://www.genecards.org/cgi-bin/carddisp.pl?gene=ALB
349	ETS1	ETS Proto-Oncogene 1, Transcription Factor	Protein Coding	P14921	61	GC11M128458	2.8828296661377	https://www.genecards.org/cgi-bin/carddisp.pl?gene=ETS1
350	KL	Klotho	Protein Coding	Q9UEF7	60	GC13P033016	2.8828296661377	https://www.genecards.org/cgi-bin/carddisp.pl?gene=KL
351	EHMT2	Euchromatic Histone Lysine Methyltransferase 2	Protein Coding	Q96KQ7	58	GC06M031879	2.8828296661377	https://www.genecards.org/cgi-bin/carddisp.pl?gene=EHMT2
352	RUNX3	RUNX Family Transcription Factor 3	Protein Coding	Q13761	55	GC01M024899	2.8828296661377	https://www.genecards.org/cgi-bin/carddisp.pl?gene=RUNX3
353	SREBF2	Sterol Regulatory Element Binding Transcription Factor 2	Protein Coding	Q12772	55	GC22P041833	2.8828296661377	https://www.genecards.org/cgi-bin/carddisp.pl?gene=SREBF2
354	BNIP3	BCL2 Interacting Protein 3	Protein Coding	Q12983	54	GC10M131966	2.8828296661377	https://www.genecards.org/cgi-bin/carddisp.pl?gene=BNIP3
355	USP18	Ubiquitin Specific Peptidase 18	Protein Coding	Q9UMW8	51	GC22P101969	2.8828296661377	https://www.genecards.org/cgi-bin/carddisp.pl?gene=USP18
356	PGAM5	PGAM Family Member 5, Mitochondrial Serine/Threonine Protein Phosphatase	Protein Coding	Q96HS1	48	GC12P132710	2.8828296661377	https://www.genecards.org/cgi-bin/carddisp.pl?gene=PGAM5
357	SCARA5	Scavenger Receptor Class A Member 5	Protein Coding	Q6ZMJ2	48	GC08M027869	2.8828296661377	https://www.genecards.org/cgi-bin/carddisp.pl?gene=SCARA5
358	ZDHHC16	ZDHHC Palmitoyltransferase 16	Protein Coding	Q969W1	39	GC10P097446	2.8828296661377	https://www.genecards.org/cgi-bin/carddisp.pl?gene=ZDHHC16
359	APP	Amyloid Beta Precursor Protein	Protein Coding	P05067	63	GC21M025880	2.86431741714478	https://www.genecards.org/cgi-bin/carddisp.pl?gene=APP
360	TEAD1	TEA Domain Transcription Factor 1	Protein Coding	P28347	58	GC11P012674	2.86431741714478	https://www.genecards.org/cgi-bin/carddisp.pl?gene=TEAD1
361	CUL4B	Cullin 4B	Protein Coding	Q13620	54	GC0XM120640	2.86431741714478	https://www.genecards.org/cgi-bin/carddisp.pl?gene=CUL4B
362	ETV4	ETS Variant Transcription Factor 4	Protein Coding	P43268	54	GC17M043527	2.86431741714478	https://www.genecards.org/cgi-bin/carddisp.pl?gene=ETV4
363	PORCN	Porcupine O-Acyltransferase	Protein Coding	Q9H237	54	GC0XP062517	2.86431741714478	https://www.genecards.org/cgi-bin/carddisp.pl?gene=PORCN
364	FGF21	Fibroblast Growth Factor 21	Protein Coding	Q9NSA1	52	GC19P171964	2.86431741714478	https://www.genecards.org/cgi-bin/carddisp.pl?gene=FGF21
365	FKBP3	FKBP Prolyl Isomerase 3	Protein Coding	Q00688	49	GC14M045115	2.84840631484985	https://www.genecards.org/cgi-bin/carddisp.pl?gene=FKBP3
366	CRYAB	Crystallin Alpha B	Protein Coding	P02511	58	GC11M111908	2.84501600265503	https://www.genecards.org/cgi-bin/carddisp.pl?gene=CRYAB
367	PIAS1	Protein Inhibitor Of Activated STAT 1	Protein Coding	O75925	58	GC15P068054	2.84501600265503	https://www.genecards.org/cgi-bin/carddisp.pl?gene=PIAS1
368	RBM15	RNA Binding Motif Protein 15	Protein Coding	Q96T37	48	GC01P110338	2.84501600265503	https://www.genecards.org/cgi-bin/carddisp.pl?gene=RBM15
369	TPM4	Tropomyosin 4	Protein Coding	P67936	52	GC19P171187	2.83178281784058	https://www.genecards.org/cgi-bin/carddisp.pl?gene=TPM4
370	PRKAA2	Protein Kinase AMP-Activated Catalytic Subunit Alpha 2	Protein Coding	P54646	61	GC01P056645	2.82662630081177	https://www.genecards.org/cgi-bin/carddisp.pl?gene=PRKAA2
371	GADD45A	Growth Arrest And DNA Damage Inducible Alpha	Protein Coding	P24522	55	GC01P067685	2.82481527328491	https://www.genecards.org/cgi-bin/carddisp.pl?gene=GADD45A
372	PLIN2	Perilipin 2	Protein Coding	Q99541	54	GC09M019336	2.82481527328491	https://www.genecards.org/cgi-bin/carddisp.pl?gene=PLIN2
373	TGFB1	Transforming Growth Factor Beta 1	Protein Coding	P01137	65	GC19M041301	2.8233802318573	https://www.genecards.org/cgi-bin/carddisp.pl?gene=TGFB1
374	DHODH	Dihydroorotate Dehydrogenase (Quinone)	Protein Coding	Q02127	58	GC16P072008	2.80856013298035	https://www.genecards.org/cgi-bin/carddisp.pl?gene=DHODH
375	SOX4	SRY-Box Transcription Factor 4	Protein Coding	Q06945	55	GC06P021593	2.80856013298035	https://www.genecards.org/cgi-bin/carddisp.pl?gene=SOX4
376	UBE2N	Ubiquitin Conjugating Enzyme E2 N	Protein Coding	P61088	58	GC12M093406	2.80406951904297	https://www.genecards.org/cgi-bin/carddisp.pl?gene=UBE2N
377	TYRO3	TYRO3 Protein Tyrosine Kinase	Protein Coding	Q06418	61	GC15P041557	2.80357694625854	https://www.genecards.org/cgi-bin/carddisp.pl?gene=TYRO3
378	FOXA2	Forkhead Box A2	Protein Coding	Q9Y261	60	GC20M022581	2.80357694625854	https://www.genecards.org/cgi-bin/carddisp.pl?gene=FOXA2
379	MEN1	Menin 1	Protein Coding	O00255	58	GC11M064803	2.80357694625854	https://www.genecards.org/cgi-bin/carddisp.pl?gene=MEN1
380	RHOT1	Ras Homolog Family Member T1	Protein Coding	Q8IXI2	55	GC17P032142	2.80357694625854	https://www.genecards.org/cgi-bin/carddisp.pl?gene=RHOT1
381	DPP9	Dipeptidyl Peptidase 9	Protein Coding	Q86TI2	54	GC19M115441	2.80357694625854	https://www.genecards.org/cgi-bin/carddisp.pl?gene=DPP9
382	CYB5R1	Cytochrome B5 Reductase 1	Protein Coding	Q9UHQ9	51	GC01M202964	2.80357694625854	https://www.genecards.org/cgi-bin/carddisp.pl?gene=CYB5R1
383	TGFBR1	Transforming Growth Factor Beta Receptor 1	Protein Coding	P36897	66	GC09P159927	2.80031895637512	https://www.genecards.org/cgi-bin/carddisp.pl?gene=TGFBR1
384	ANXA2	Annexin A2	Protein Coding	P07355	60	GC15M060347	2.79678201675415	https://www.genecards.org/cgi-bin/carddisp.pl?gene=ANXA2
385	MYH9	Myosin Heavy Chain 9	Protein Coding	P35579	60	GC22M036281	2.79334449768066	https://www.genecards.org/cgi-bin/carddisp.pl?gene=MYH9
386	RIPK1	Receptor Interacting Serine/Threonine Kinase 1	Protein Coding	Q13546	63	GC06P020581	2.79319643974304	https://www.genecards.org/cgi-bin/carddisp.pl?gene=RIPK1
387	RIPK3	Receptor Interacting Serine/Threonine Kinase 3	Protein Coding	Q9Y572	56	GC14M024336	2.78250575065613	https://www.genecards.org/cgi-bin/carddisp.pl?gene=RIPK3
388	TNFSF10	TNF Superfamily Member 10	Protein Coding	P50591	58	GC03M172505	2.7811222076416	https://www.genecards.org/cgi-bin/carddisp.pl?gene=TNFSF10
389	ABCB6	ATP Binding Cassette Subfamily B Member 6 (LAN Blood Group)	Protein Coding	Q9NP58	57	GC02M219209	2.7811222076416	https://www.genecards.org/cgi-bin/carddisp.pl?gene=ABCB6
390	ADIPOR1	Adiponectin Receptor 1	Protein Coding	Q96A54	57	GC01M202940	2.7811222076416	https://www.genecards.org/cgi-bin/carddisp.pl?gene=ADIPOR1
391	MAP3K5	Mitogen-Activated Protein Kinase Kinase Kinase 5	Protein Coding	Q99683	62	GC06M136557	2.76802253723145	https://www.genecards.org/cgi-bin/carddisp.pl?gene=MAP3K5
392	GATA3	GATA Binding Protein 3	Protein Coding	P23771	63	GC10P008045	2.76590013504028	https://www.genecards.org/cgi-bin/carddisp.pl?gene=GATA3
393	TNF	Tumor Necrosis Factor	Protein Coding	P01375	63	GC06P199528	2.76590013504028	https://www.genecards.org/cgi-bin/carddisp.pl?gene=TNF
394	HSP90B1	Heat Shock Protein 90 Beta Family Member 1	Protein Coding	P14625	60	GC12P103930	2.76158857345581	https://www.genecards.org/cgi-bin/carddisp.pl?gene=HSP90B1
395	DHX9	DExH-Box Helicase 9	Protein Coding	Q08211	56	GC01P182839	2.76158857345581	https://www.genecards.org/cgi-bin/carddisp.pl?gene=DHX9
396	LRPPRC	Leucine Rich Pentatricopeptide Repeat Containing	Protein Coding	P42704	54	GC02M043886	2.76158857345581	https://www.genecards.org/cgi-bin/carddisp.pl?gene=LRPPRC
397	WDR76	WD Repeat Domain 76	Protein Coding	Q9H967	42	GC15P210477	2.75896811485291	https://www.genecards.org/cgi-bin/carddisp.pl?gene=WDR76
398	DNAJB6	DnaJ Heat Shock Protein Family (Hsp40) Member B6	Protein Coding	O75190	52	GC07P157335	2.75721406936646	https://www.genecards.org/cgi-bin/carddisp.pl?gene=DNAJB6
399	CTSB	Cathepsin B	Protein Coding	P07858	63	GC08M011842	2.75178647041321	https://www.genecards.org/cgi-bin/carddisp.pl?gene=CTSB
400	VEGFA	Vascular Endothelial Growth Factor A	Protein Coding	P15692	61	GC06P043770	2.74496507644653	https://www.genecards.org/cgi-bin/carddisp.pl?gene=VEGFA
401	HNRNPA1	Heterogeneous Nuclear Ribonucleoprotein A1	Protein Coding	P09651	60	GC12P054280	2.74496507644653	https://www.genecards.org/cgi-bin/carddisp.pl?gene=HNRNPA1
402	TFAM	Transcription Factor A, Mitochondrial	Protein Coding	Q00059	57	GC10P058385	2.74496507644653	https://www.genecards.org/cgi-bin/carddisp.pl?gene=TFAM
403	PCBP3	Poly(RC) Binding Protein 3	Protein Coding	P57721	45	GC21P045643	2.74496507644653	https://www.genecards.org/cgi-bin/carddisp.pl?gene=PCBP3
404	ADCY10	Adenylate Cyclase 10	Protein Coding	Q96PN6	55	GC01M167809	2.73733234405518	https://www.genecards.org/cgi-bin/carddisp.pl?gene=ADCY10
405	POLE2	DNA Polymerase Epsilon 2, Accessory Subunit	Protein Coding	P56282	55	GC14M049643	2.73733234405518	https://www.genecards.org/cgi-bin/carddisp.pl?gene=POLE2
406	TRIM28	Tripartite Motif Containing 28	Protein Coding	Q13263	57	GC19P172425	2.7277774810791	https://www.genecards.org/cgi-bin/carddisp.pl?gene=TRIM28
407	PLA2G6	Phospholipase A2 Group VI	Protein Coding	O60733	60	GC22M092367	2.72650289535522	https://www.genecards.org/cgi-bin/carddisp.pl?gene=PLA2G6
408	MAPK3	Mitogen-Activated Protein Kinase 3	Protein Coding	P27361	61	GC16M056375	2.72251224517822	https://www.genecards.org/cgi-bin/carddisp.pl?gene=MAPK3
409	ABCC2	ATP Binding Cassette Subfamily C Member 2	Protein Coding	Q92887	60	GC10P099782	2.70996427536011	https://www.genecards.org/cgi-bin/carddisp.pl?gene=ABCC2
410	FSCN1	Fascin Actin-Bundling Protein 1	Protein Coding	Q16658	57	GC07P005592	2.70996427536011	https://www.genecards.org/cgi-bin/carddisp.pl?gene=FSCN1
411	CDC25A	Cell Division Cycle 25A	Protein Coding	P30304	61	GC03M048437	2.70729684829712	https://www.genecards.org/cgi-bin/carddisp.pl?gene=CDC25A
412	MUC1	Mucin 1, Cell Surface Associated	Protein Coding	P15941	61	GC01M155185	2.70729684829712	https://www.genecards.org/cgi-bin/carddisp.pl?gene=MUC1
413	PITX2	Paired Like Homeodomain 2	Protein Coding	Q99697	59	GC04M110617	2.70729684829712	https://www.genecards.org/cgi-bin/carddisp.pl?gene=PITX2
414	BGN	Biglycan	Protein Coding	P21810	57	GC0XP153494	2.70729684829712	https://www.genecards.org/cgi-bin/carddisp.pl?gene=BGN
415	ANKRD1	Ankyrin Repeat Domain 1	Protein Coding	Q15327	52	GC10M090912	2.70729684829712	https://www.genecards.org/cgi-bin/carddisp.pl?gene=ANKRD1
416	ARHGAP6	Rho GTPase Activating Protein 6	Protein Coding	O43182	51	GC0XM018498	2.70729684829712	https://www.genecards.org/cgi-bin/carddisp.pl?gene=ARHGAP6
417	FHOD1	Formin Homology 2 Domain Containing 1	Protein Coding	Q9Y613	48	GC16M076492	2.70729684829712	https://www.genecards.org/cgi-bin/carddisp.pl?gene=FHOD1
418	TRIM54	Tripartite Motif Containing 54	Protein Coding	Q9BYV2	47	GC02P030763	2.70729684829712	https://www.genecards.org/cgi-bin/carddisp.pl?gene=TRIM54
419	KLF2	KLF Transcription Factor 2	Protein Coding	Q9Y5W3	53	GC19P171191	2.70359587669373	https://www.genecards.org/cgi-bin/carddisp.pl?gene=KLF2
420	STC2	Stanniocalcin 2	Protein Coding	O76061	53	GC05M173314	2.70359587669373	https://www.genecards.org/cgi-bin/carddisp.pl?gene=STC2
421	COL1A1	Collagen Type I Alpha 1 Chain	Protein Coding	P02452	62	GC17M105110	2.69427800178528	https://www.genecards.org/cgi-bin/carddisp.pl?gene=COL1A1
422	NR1H4	Nuclear Receptor Subfamily 1 Group H Member 4	Protein Coding	Q96RI1	60	GC12P100473	2.69165229797363	https://www.genecards.org/cgi-bin/carddisp.pl?gene=NR1H4
423	NR4A1	Nuclear Receptor Subfamily 4 Group A Member 1	Protein Coding	P22736	60	GC12P052022	2.69145154953003	https://www.genecards.org/cgi-bin/carddisp.pl?gene=NR4A1
424	GOT1	Glutamic-Oxaloacetic Transaminase 1	Protein Coding	P17174	57	GC10M099396	2.68464231491089	https://www.genecards.org/cgi-bin/carddisp.pl?gene=GOT1
425	BRCA1	BRCA1 DNA Repair Associated	Protein Coding	P38398	63	GC17M043044	2.67554068565369	https://www.genecards.org/cgi-bin/carddisp.pl?gene=BRCA1
426	GJA1	Gap Junction Protein Alpha 1	Protein Coding	P17302	63	GC06P200587	2.67554068565369	https://www.genecards.org/cgi-bin/carddisp.pl?gene=GJA1
427	FCN3	Ficolin 3	Protein Coding	O75636	57	GC01M041387	2.67554068565369	https://www.genecards.org/cgi-bin/carddisp.pl?gene=FCN3
428	USF1	Upstream Transcription Factor 1	Protein Coding	P22415	55	GC01M161039	2.67554068565369	https://www.genecards.org/cgi-bin/carddisp.pl?gene=USF1
429	TRIM37	Tripartite Motif Containing 37	Protein Coding	O94972	53	GC17M105256	2.67554068565369	https://www.genecards.org/cgi-bin/carddisp.pl?gene=TRIM37
430	USP22	Ubiquitin Specific Peptidase 22	Protein Coding	Q9UPT9	52	GC17M020999	2.67554068565369	https://www.genecards.org/cgi-bin/carddisp.pl?gene=USP22
431	SLC47A1	Solute Carrier Family 47 Member 1	Protein Coding	Q96FL8	51	GC17P019495	2.67554068565369	https://www.genecards.org/cgi-bin/carddisp.pl?gene=SLC47A1
432	MNT	MAX Network Transcriptional Repressor	Protein Coding	Q99583	47	GC17M002384	2.67554068565369	https://www.genecards.org/cgi-bin/carddisp.pl?gene=MNT
433	TRIM69	Tripartite Motif Containing 69	Protein Coding	Q86WT6	45	GC15P210492	2.67554068565369	https://www.genecards.org/cgi-bin/carddisp.pl?gene=TRIM69
434	PRRX2	Paired Related Homeobox 2	Protein Coding	Q99811	42	GC09P129665	2.67554068565369	https://www.genecards.org/cgi-bin/carddisp.pl?gene=PRRX2
435	USP35	Ubiquitin Specific Peptidase 35	Protein Coding	Q9P2H5	40	GC11P078188	2.67554068565369	https://www.genecards.org/cgi-bin/carddisp.pl?gene=USP35
436	HAMP	Hepcidin Antimicrobial Peptide	Protein Coding	P81172	55	GC19P171516	2.67215037345886	https://www.genecards.org/cgi-bin/carddisp.pl?gene=HAMP
437	CCT3	Chaperonin Containing TCP1 Subunit 3	Protein Coding	P49368	54	GC01M156308	2.67215037345886	https://www.genecards.org/cgi-bin/carddisp.pl?gene=CCT3
438	EGLN1	Egl-9 Family Hypoxia Inducible Factor 1	Protein Coding	Q9GZT9	63	GC01M231363	2.66612982749939	https://www.genecards.org/cgi-bin/carddisp.pl?gene=EGLN1
439	TLR2	Toll Like Receptor 2	Protein Coding	O60603	64	GC04P153684	2.65891718864441	https://www.genecards.org/cgi-bin/carddisp.pl?gene=TLR2
440	ELF3	E74 Like ETS Transcription Factor 3	Protein Coding	P78545	51	GC01P202007	2.65891718864441	https://www.genecards.org/cgi-bin/carddisp.pl?gene=ELF3
441	NOTCH1	Notch Receptor 1	Protein Coding	P46531	66	GC09M140475	2.64172959327698	https://www.genecards.org/cgi-bin/carddisp.pl?gene=NOTCH1
442	PSEN1	Presenilin 1	Protein Coding	P49768	66	GC14P073136	2.64172959327698	https://www.genecards.org/cgi-bin/carddisp.pl?gene=PSEN1
443	ALDH2	Aldehyde Dehydrogenase 2 Family Member	Protein Coding	P05091	63	GC12P111766	2.64172959327698	https://www.genecards.org/cgi-bin/carddisp.pl?gene=ALDH2
444	PKM	Pyruvate Kinase M1/2	Protein Coding	P14618	63	GC15M072199	2.64172959327698	https://www.genecards.org/cgi-bin/carddisp.pl?gene=PKM
445	PRKDC	Protein Kinase, DNA-Activated, Catalytic Subunit	Protein Coding	P78527	63	GC08M047773	2.64172959327698	https://www.genecards.org/cgi-bin/carddisp.pl?gene=PRKDC
446	DDX3X	DEAD-Box Helicase 3 X-Linked	Protein Coding	O00571	61	GC0XP041333	2.64172959327698	https://www.genecards.org/cgi-bin/carddisp.pl?gene=DDX3X
447	AHCY	Adenosylhomocysteinase	Protein Coding	P23526	60	GC20M038067	2.64172959327698	https://www.genecards.org/cgi-bin/carddisp.pl?gene=AHCY
448	EIF4EBP1	Eukaryotic Translation Initiation Factor 4E Binding Protein 1	Protein Coding	Q13541	60	GC08P045884	2.64172959327698	https://www.genecards.org/cgi-bin/carddisp.pl?gene=EIF4EBP1
449	IKBKG	Inhibitor Of Nuclear Factor Kappa B Kinase Regulatory Subunit Gamma	Protein Coding	Q9Y6K9	60	GC0XP154541	2.64172959327698	https://www.genecards.org/cgi-bin/carddisp.pl?gene=IKBKG
450	GPD2	Glycerol-3-Phosphate Dehydrogenase 2	Protein Coding	P43304	57	GC02P161080	2.64172959327698	https://www.genecards.org/cgi-bin/carddisp.pl?gene=GPD2
451	FOXC1	Forkhead Box C1	Protein Coding	Q12948	55	GC06P020486	2.64172959327698	https://www.genecards.org/cgi-bin/carddisp.pl?gene=FOXC1
452	MCOLN1	Mucolipin TRP Cation Channel 1	Protein Coding	Q9GZU1	55	GC19P170763	2.64172959327698	https://www.genecards.org/cgi-bin/carddisp.pl?gene=MCOLN1
453	TRIM33	Tripartite Motif Containing 33	Protein Coding	Q9UPN9	55	GC01M114392	2.64172959327698	https://www.genecards.org/cgi-bin/carddisp.pl?gene=TRIM33
454	SPTBN2	Spectrin Beta, Non-Erythrocytic 2	Protein Coding	O15020	54	GC11M146255	2.64172959327698	https://www.genecards.org/cgi-bin/carddisp.pl?gene=SPTBN2
455	BRD7	Bromodomain Containing 7	Protein Coding	Q9NPI1	53	GC16M050313	2.64172959327698	https://www.genecards.org/cgi-bin/carddisp.pl?gene=BRD7
456	MGST1	Microsomal Glutathione S-Transferase 1	Protein Coding	P10620	53	GC12P016347	2.64172959327698	https://www.genecards.org/cgi-bin/carddisp.pl?gene=MGST1
457	CRY2	Cryptochrome Circadian Regulator 2	Protein Coding	Q49AN0	52	GC11P049861	2.64172959327698	https://www.genecards.org/cgi-bin/carddisp.pl?gene=CRY2
458	HDLBP	High Density Lipoprotein Binding Protein	Protein Coding	Q00341	52	GC02M241227	2.64172959327698	https://www.genecards.org/cgi-bin/carddisp.pl?gene=HDLBP
459	CERS6	Ceramide Synthase 6	Protein Coding	Q6ZMG9	51	GC02P168491	2.64172959327698	https://www.genecards.org/cgi-bin/carddisp.pl?gene=CERS6
460	OTUD5	OTU Deubiquitinase 5	Protein Coding	Q96G74	50	GC0XM048922	2.64172959327698	https://www.genecards.org/cgi-bin/carddisp.pl?gene=OTUD5
461	YTHDC1	YTH N6-Methyladenosine RNA Binding Protein C1	Protein Coding	Q96MU7	49	GC04M068310	2.64172959327698	https://www.genecards.org/cgi-bin/carddisp.pl?gene=YTHDC1
462	KLF11	KLF Transcription Factor 11	Protein Coding	O14901	48	GC02P011194	2.64172959327698	https://www.genecards.org/cgi-bin/carddisp.pl?gene=KLF11
463	LPCAT1	Lysophosphatidylcholine Acyltransferase 1	Protein Coding	Q8NF37	48	GC05M001456	2.64172959327698	https://www.genecards.org/cgi-bin/carddisp.pl?gene=LPCAT1
464	STYK1	Serine/Threonine/Tyrosine Kinase 1	Protein Coding	Q6J9G0	47	GC12M038952	2.64172959327698	https://www.genecards.org/cgi-bin/carddisp.pl?gene=STYK1
465	NKAP	NFKB Activating Protein	Protein Coding	Q8N5F7	46	GC0XM120598	2.64172959327698	https://www.genecards.org/cgi-bin/carddisp.pl?gene=NKAP
466	SLC35F2	Solute Carrier Family 35 Member F2	Protein Coding	Q8IXU6	46	GC11M107790	2.64172959327698	https://www.genecards.org/cgi-bin/carddisp.pl?gene=SLC35F2
467	C1QL3	Complement C1q Like 3	Protein Coding	Q5VWW1	44	GC10M016513	2.64172959327698	https://www.genecards.org/cgi-bin/carddisp.pl?gene=C1QL3
468	GCN1	GCN1 Activator Of EIF2AK4	Protein Coding	Q92616	44	GC12M120128	2.64172959327698	https://www.genecards.org/cgi-bin/carddisp.pl?gene=GCN1
469	POU6F1	POU Class 6 Homeobox 1	Protein Coding	Q14863	42	GC12M051186	2.64172959327698	https://www.genecards.org/cgi-bin/carddisp.pl?gene=POU6F1
470	URB1	URB1 Ribosome Biogenesis Factor	Protein Coding	O60287	40	GC21M032312	2.64172959327698	https://www.genecards.org/cgi-bin/carddisp.pl?gene=URB1
471	METTL17	Methyltransferase Like 17	Protein Coding	Q9H7H0	39	GC14P065126	2.64172959327698	https://www.genecards.org/cgi-bin/carddisp.pl?gene=METTL17
472	SELENBP1	Selenium Binding Protein 1	Protein Coding	Q13228	55	GC01M151364	2.6376314163208	https://www.genecards.org/cgi-bin/carddisp.pl?gene=SELENBP1
473	PGK1	Phosphoglycerate Kinase 1	Protein Coding	P00558	61	GC0XP078298	2.63071155548096	https://www.genecards.org/cgi-bin/carddisp.pl?gene=PGK1
474	JAK1	Janus Kinase 1	Protein Coding	P23458	66	GC01M064833	2.62391638755798	https://www.genecards.org/cgi-bin/carddisp.pl?gene=JAK1
475	STAT6	Signal Transducer And Activator Of Transcription 6	Protein Coding	P42226	64	GC12M057095	2.62391638755798	https://www.genecards.org/cgi-bin/carddisp.pl?gene=STAT6
476	CAMKK2	Calcium/Calmodulin Dependent Protein Kinase Kinase 2	Protein Coding	Q96RR4	60	GC12M125318	2.62391638755798	https://www.genecards.org/cgi-bin/carddisp.pl?gene=CAMKK2
477	RUNX2	RUNX Family Transcription Factor 2	Protein Coding	Q13950	60	GC06P199724	2.62391638755798	https://www.genecards.org/cgi-bin/carddisp.pl?gene=RUNX2
478	ACTN4	Actinin Alpha 4	Protein Coding	O43707	59	GC19P038647	2.62391638755798	https://www.genecards.org/cgi-bin/carddisp.pl?gene=ACTN4
479	GPX1	Glutathione Peroxidase 1	Protein Coding	P07203	57	GC03M055295	2.62391638755798	https://www.genecards.org/cgi-bin/carddisp.pl?gene=GPX1
480	SPOP	Speckle Type BTB/POZ Protein	Protein Coding	O43791	56	GC17M049598	2.62391638755798	https://www.genecards.org/cgi-bin/carddisp.pl?gene=SPOP
481	KLF15	KLF Transcription Factor 15	Protein Coding	Q9UIH9	51	GC03M126293	2.62391638755798	https://www.genecards.org/cgi-bin/carddisp.pl?gene=KLF15
482	MYO18A	Myosin XVIIIA	Protein Coding	Q92614	51	GC17M104252	2.62391638755798	https://www.genecards.org/cgi-bin/carddisp.pl?gene=MYO18A
483	BCLAF1	BCL2 Associated Transcription Factor 1	Protein Coding	Q9NYF8	50	GC06M136256	2.62391638755798	https://www.genecards.org/cgi-bin/carddisp.pl?gene=BCLAF1
484	SAFB2	Scaffold Attachment Factor B2	Protein Coding	Q14151	47	GC19M115462	2.62391638755798	https://www.genecards.org/cgi-bin/carddisp.pl?gene=SAFB2
485	ITGB1	Integrin Subunit Beta 1	Protein Coding	P05556	63	GC10M037978	2.60540390014648	https://www.genecards.org/cgi-bin/carddisp.pl?gene=ITGB1
486	JUN	Jun Proto-Oncogene, AP-1 Transcription Factor Subunit	Protein Coding	P05412	63	GC01M058780	2.60540390014648	https://www.genecards.org/cgi-bin/carddisp.pl?gene=JUN
487	KAT5	Lysine Acetyltransferase 5	Protein Coding	Q92993	63	GC11P065711	2.60540390014648	https://www.genecards.org/cgi-bin/carddisp.pl?gene=KAT5
488	CYP24A1	Cytochrome P450 Family 24 Subfamily A Member 1	Protein Coding	Q07973	60	GC20M054153	2.60540390014648	https://www.genecards.org/cgi-bin/carddisp.pl?gene=CYP24A1
489	ARG2	Arginase 2	Protein Coding	P78540	59	GC14P067619	2.60540390014648	https://www.genecards.org/cgi-bin/carddisp.pl?gene=ARG2
490	LIFR	LIF Receptor Subunit Alpha	Protein Coding	P42702	59	GC05M039274	2.60540390014648	https://www.genecards.org/cgi-bin/carddisp.pl?gene=LIFR
491	MEF2A	Myocyte Enhancer Factor 2A	Protein Coding	Q02078	58	GC15P099565	2.60540390014648	https://www.genecards.org/cgi-bin/carddisp.pl?gene=MEF2A
492	SHC1	SHC Adaptor Protein 1	Protein Coding	P29353	57	GC01M154962	2.60540390014648	https://www.genecards.org/cgi-bin/carddisp.pl?gene=SHC1
493	DKK1	Dickkopf Wnt Signaling Pathway Inhibitor 1	Protein Coding	O94907	56	GC10P052314	2.60540390014648	https://www.genecards.org/cgi-bin/carddisp.pl?gene=DKK1
494	RACK1	Receptor For Activated C Kinase 1	Protein Coding	P63244	55	GC05M184048	2.60540390014648	https://www.genecards.org/cgi-bin/carddisp.pl?gene=RACK1
495	SNAI2	Snail Family Transcriptional Repressor 2	Protein Coding	O43623	55	GC08M048917	2.60540390014648	https://www.genecards.org/cgi-bin/carddisp.pl?gene=SNAI2
496	JMJD6	Jumonji Domain Containing 6, Arginine Demethylase And Lysine Hydroxylase	Protein Coding	Q6NYC1	54	GC17M105640	2.60540390014648	https://www.genecards.org/cgi-bin/carddisp.pl?gene=JMJD6
497	FFAR2	Free Fatty Acid Receptor 2	Protein Coding	O15552	53	GC19P171520	2.60540390014648	https://www.genecards.org/cgi-bin/carddisp.pl?gene=FFAR2
498	CAVIN1	Caveolae Associated Protein 1	Protein Coding	Q6NZI2	52	GC17M104760	2.60540390014648	https://www.genecards.org/cgi-bin/carddisp.pl?gene=CAVIN1
499	SLC6A14	Solute Carrier Family 6 Member 14	Protein Coding	Q9UN76	52	GC0XP116436	2.60540390014648	https://www.genecards.org/cgi-bin/carddisp.pl?gene=SLC6A14
500	SNRPB	Small Nuclear Ribonucleoprotein Polypeptides B And B1	Protein Coding	P14678	52	GC20M002461	2.60540390014648	https://www.genecards.org/cgi-bin/carddisp.pl?gene=SNRPB
501	IL37	Interleukin 37	Protein Coding	Q9NZH6	51	GC02P160355	2.60540390014648	https://www.genecards.org/cgi-bin/carddisp.pl?gene=IL37
502	MKRN3	Makorin Ring Finger Protein 3	Protein Coding	Q13064	51	GC15P216630	2.60540390014648	https://www.genecards.org/cgi-bin/carddisp.pl?gene=MKRN3
503	TRIM22	Tripartite Motif Containing 22	Protein Coding	Q8IYM9	51	GC11P005689	2.60540390014648	https://www.genecards.org/cgi-bin/carddisp.pl?gene=TRIM22
504	YTHDC2	YTH N6-Methyladenosine RNA Binding Protein C2	Protein Coding	Q9H6S0	51	GC05P113513	2.60540390014648	https://www.genecards.org/cgi-bin/carddisp.pl?gene=YTHDC2
505	PLAG1	PLAG1 Zinc Finger	Protein Coding	Q6DJT9	50	GC08M056866	2.60540390014648	https://www.genecards.org/cgi-bin/carddisp.pl?gene=PLAG1
506	AMER1	APC Membrane Recruitment Protein 1	Protein Coding	Q5JTC6	48	GC0XM064185	2.60540390014648	https://www.genecards.org/cgi-bin/carddisp.pl?gene=AMER1
507	GABPA	GA Binding Protein Transcription Factor Subunit Alpha	Protein Coding	Q06546	48	GC21P025734	2.60540390014648	https://www.genecards.org/cgi-bin/carddisp.pl?gene=GABPA
508	ILF3	Interleukin Enhancer Binding Factor 3	Protein Coding	Q12906	48	GC19P170928	2.60540390014648	https://www.genecards.org/cgi-bin/carddisp.pl?gene=ILF3
509	RETREG1	Reticulophagy Regulator 1	Protein Coding	Q9H6L5	48	GC05M016691	2.60540390014648	https://www.genecards.org/cgi-bin/carddisp.pl?gene=RETREG1
510	CRIM1	Cysteine Rich Transmembrane BMP Regulator 1	Protein Coding	Q9NZV1	46	GC02P036355	2.60540390014648	https://www.genecards.org/cgi-bin/carddisp.pl?gene=CRIM1
511	HECW1	HECT, C2 And WW Domain Containing E3 Ubiquitin Protein Ligase 1	Protein Coding	Q76N89	46	GC07P043112	2.60540390014648	https://www.genecards.org/cgi-bin/carddisp.pl?gene=HECW1
512	ZBTB48	Zinc Finger And BTB Domain Containing 48	Protein Coding	P10074	46	GC01P006579	2.60540390014648	https://www.genecards.org/cgi-bin/carddisp.pl?gene=ZBTB48
513	MITD1	Microtubule Interacting And Trafficking Domain Containing 1	Protein Coding	Q8WV92	45	GC02M103007	2.60540390014648	https://www.genecards.org/cgi-bin/carddisp.pl?gene=MITD1
514	CMTM5	CKLF Like MARVEL Transmembrane Domain Containing 5	Protein Coding	Q96DZ9	42	GC14P065391	2.60540390014648	https://www.genecards.org/cgi-bin/carddisp.pl?gene=CMTM5
515	CHMP1A	Charged Multivesicular Body Protein 1A	Protein Coding	Q9HD42	51	GC16M089644	2.59603404998779	https://www.genecards.org/cgi-bin/carddisp.pl?gene=CHMP1A
516	AR	Androgen Receptor	Protein Coding	P10275	65	GC0XP067544	2.58610248565674	https://www.genecards.org/cgi-bin/carddisp.pl?gene=AR
517	NRAS	NRAS Proto-Oncogene, GTPase	Protein Coding	P01111	63	GC01M114704	2.58610248565674	https://www.genecards.org/cgi-bin/carddisp.pl?gene=NRAS
518	KLK2	Kallikrein Related Peptidase 2	Protein Coding	P20151	58	GC19P050861	2.58610248565674	https://www.genecards.org/cgi-bin/carddisp.pl?gene=KLK2
519	ISCU	Iron-Sulfur Cluster Assembly Enzyme	Protein Coding	Q9H1K1	56	GC12P108561	2.58610248565674	https://www.genecards.org/cgi-bin/carddisp.pl?gene=ISCU
520	TRPM7	Transient Receptor Potential Cation Channel Subfamily M Member 7	Protein Coding	Q96QT4	55	GC15M050552	2.58610248565674	https://www.genecards.org/cgi-bin/carddisp.pl?gene=TRPM7
521	RBMX	RNA Binding Motif Protein X-Linked	Protein Coding	P38159	53	GC0XM136848	2.58610248565674	https://www.genecards.org/cgi-bin/carddisp.pl?gene=RBMX
522	MAFG	MAF BZIP Transcription Factor G	Protein Coding	O15525	48	GC17M081918	2.58610248565674	https://www.genecards.org/cgi-bin/carddisp.pl?gene=MAFG
523	MIB2	MIB E3 Ubiquitin Protein Ligase 2	Protein Coding	Q96AX9	48	GC01P091460	2.58610248565674	https://www.genecards.org/cgi-bin/carddisp.pl?gene=MIB2
524	PDIA6	Protein Disulfide Isomerase Family A Member 6	Protein Coding	Q15084	51	GC02M010784	2.58434844017029	https://www.genecards.org/cgi-bin/carddisp.pl?gene=PDIA6
525	HDAC2	Histone Deacetylase 2	Protein Coding	Q92769	66	GC06M113933	2.5659019947052	https://www.genecards.org/cgi-bin/carddisp.pl?gene=HDAC2
526	PTPN6	Protein Tyrosine Phosphatase Non-Receptor Type 6	Protein Coding	P29350	63	GC12P085735	2.5659019947052	https://www.genecards.org/cgi-bin/carddisp.pl?gene=PTPN6
527	ITCH	Itchy E3 Ubiquitin Protein Ligase	Protein Coding	Q96J02	60	GC20P034363	2.5659019947052	https://www.genecards.org/cgi-bin/carddisp.pl?gene=ITCH
528	IL1B	Interleukin 1 Beta	Protein Coding	P01584	59	GC02M112829	2.5659019947052	https://www.genecards.org/cgi-bin/carddisp.pl?gene=IL1B
529	MCM4	Minichromosome Maintenance Complex Component 4	Protein Coding	P33991	59	GC08P047975	2.5659019947052	https://www.genecards.org/cgi-bin/carddisp.pl?gene=MCM4
530	LATS2	Large Tumor Suppressor Kinase 2	Protein Coding	Q9NRM7	58	GC13M020973	2.5659019947052	https://www.genecards.org/cgi-bin/carddisp.pl?gene=LATS2
531	PCK2	Phosphoenolpyruvate Carboxykinase 2, Mitochondrial	Protein Coding	Q16822	58	GC14P024094	2.5659019947052	https://www.genecards.org/cgi-bin/carddisp.pl?gene=PCK2
532	TWIST1	Twist Family BHLH Transcription Factor 1	Protein Coding	Q15672	58	GC07M019020	2.5659019947052	https://www.genecards.org/cgi-bin/carddisp.pl?gene=TWIST1
533	PLTP	Phospholipid Transfer Protein	Protein Coding	P55058	57	GC20M045898	2.5659019947052	https://www.genecards.org/cgi-bin/carddisp.pl?gene=PLTP
534	SOX9	SRY-Box Transcription Factor 9	Protein Coding	P48436	57	GC17P072121	2.5659019947052	https://www.genecards.org/cgi-bin/carddisp.pl?gene=SOX9
535	WDR5	WD Repeat Domain 5	Protein Coding	P61964	57	GC09P161206	2.5659019947052	https://www.genecards.org/cgi-bin/carddisp.pl?gene=WDR5
536	CD82	CD82 Molecule	Protein Coding	P27701	56	GC11P044564	2.5659019947052	https://www.genecards.org/cgi-bin/carddisp.pl?gene=CD82
537	DPEP1	Dipeptidase 1	Protein Coding	P16444	56	GC16P089613	2.5659019947052	https://www.genecards.org/cgi-bin/carddisp.pl?gene=DPEP1
538	H2AX	H2A.X Variant Histone	Protein Coding	P16104	56	GC11M147055	2.5659019947052	https://www.genecards.org/cgi-bin/carddisp.pl?gene=H2AX
539	ASAH2	N-Acylsphingosine Amidohydrolase 2	Protein Coding	Q9NR71	55	GC10M050182	2.5659019947052	https://www.genecards.org/cgi-bin/carddisp.pl?gene=ASAH2
540	EFEMP1	EGF-Like Fibulin Extracellular Matrix Protein 1	Protein Coding	Q12805	55	GC02M055865	2.5659019947052	https://www.genecards.org/cgi-bin/carddisp.pl?gene=EFEMP1
541	TRPM4	Transient Receptor Potential Cation Channel Subfamily M Member 4	Protein Coding	Q8TD43	55	GC19P049157	2.5659019947052	https://www.genecards.org/cgi-bin/carddisp.pl?gene=TRPM4
542	RBCK1	RANBP2-Type And C3HC4-Type Zinc Finger Containing 1	Protein Coding	Q9BYM8	53	GC20P000407	2.5659019947052	https://www.genecards.org/cgi-bin/carddisp.pl?gene=RBCK1
543	DUSP4	Dual Specificity Phosphatase 4	Protein Coding	Q13115	52	GC08M029356	2.5659019947052	https://www.genecards.org/cgi-bin/carddisp.pl?gene=DUSP4
544	H1-2	H1.2 Linker Histone, Cluster Member	Protein Coding	P16403	52	GC06M114588	2.5659019947052	https://www.genecards.org/cgi-bin/carddisp.pl?gene=H1-2
545	HCRT	Hypocretin Neuropeptide Precursor	Protein Coding	O43612	52	GC17M104754	2.5659019947052	https://www.genecards.org/cgi-bin/carddisp.pl?gene=HCRT
546	SF3B2	Splicing Factor 3b Subunit 2	Protein Coding	Q13435	52	GC11P066050	2.5659019947052	https://www.genecards.org/cgi-bin/carddisp.pl?gene=SF3B2
547	DDHD2	DDHD Domain Containing 2	Protein Coding	O94830	51	GC08P038225	2.5659019947052	https://www.genecards.org/cgi-bin/carddisp.pl?gene=DDHD2
548	UCHL5	Ubiquitin C-Terminal Hydrolase L5	Protein Coding	Q9Y5K5	51	GC01M193012	2.5659019947052	https://www.genecards.org/cgi-bin/carddisp.pl?gene=UCHL5
549	USF2	Upstream Transcription Factor 2, C-Fos Interacting	Protein Coding	Q15853	51	GC19P035268	2.5659019947052	https://www.genecards.org/cgi-bin/carddisp.pl?gene=USF2
550	AMBRA1	Autophagy And Beclin 1 Regulator 1	Protein Coding	Q9C0C7	50	GC11M145838	2.5659019947052	https://www.genecards.org/cgi-bin/carddisp.pl?gene=AMBRA1
551	CDCA7	Cell Division Cycle Associated 7	Protein Coding	Q9BWT1	50	GC02P173354	2.5659019947052	https://www.genecards.org/cgi-bin/carddisp.pl?gene=CDCA7
552	ISCA2	Iron-Sulfur Cluster Assembly 2	Protein Coding	Q86U28	50	GC14P074493	2.5659019947052	https://www.genecards.org/cgi-bin/carddisp.pl?gene=ISCA2
553	SMG9	SMG9 Nonsense Mediated MRNA Decay Factor	Protein Coding	Q9H0W8	47	GC19M043727	2.5659019947052	https://www.genecards.org/cgi-bin/carddisp.pl?gene=SMG9
554	H1-3	H1.3 Linker Histone, Cluster Member	Protein Coding	P16402	46	GC06M116283	2.5659019947052	https://www.genecards.org/cgi-bin/carddisp.pl?gene=H1-3
555	MTCH1	Mitochondrial Carrier 1	Protein Coding	Q9NZJ7	46	GC06M115101	2.5659019947052	https://www.genecards.org/cgi-bin/carddisp.pl?gene=MTCH1
556	CISD3	CDGSH Iron Sulfur Domain 3	Protein Coding	P0C7P0	39	GC17P038730	2.5659019947052	https://www.genecards.org/cgi-bin/carddisp.pl?gene=CISD3
557	YY2	YY2 Transcription Factor	Protein Coding	O15391	36	GC0XP021855	2.5659019947052	https://www.genecards.org/cgi-bin/carddisp.pl?gene=YY2
558	LGALS3	Galectin 3	Protein Coding	P17931	57	GC14P066439	2.54677748680115	https://www.genecards.org/cgi-bin/carddisp.pl?gene=LGALS3
559	AXL	AXL Receptor Tyrosine Kinase	Protein Coding	P30530	65	GC19P041219	2.54466366767883	https://www.genecards.org/cgi-bin/carddisp.pl?gene=AXL
560	NOTCH3	Notch Receptor 3	Protein Coding	Q9UM47	64	GC19M015159	2.54466366767883	https://www.genecards.org/cgi-bin/carddisp.pl?gene=NOTCH3
561	TLR3	Toll Like Receptor 3	Protein Coding	O15455	63	GC04P186059	2.54466366767883	https://www.genecards.org/cgi-bin/carddisp.pl?gene=TLR3
562	AKR1B1	Aldo-Keto Reductase Family 1 Member B	Protein Coding	P15121	60	GC07M134442	2.54466366767883	https://www.genecards.org/cgi-bin/carddisp.pl?gene=AKR1B1
563	FXN	Frataxin	Protein Coding	Q16595	59	GC09P069035	2.54466366767883	https://www.genecards.org/cgi-bin/carddisp.pl?gene=FXN
564	MELK	Maternal Embryonic Leucine Zipper Kinase	Protein Coding	Q14680	59	GC09P036572	2.54466366767883	https://www.genecards.org/cgi-bin/carddisp.pl?gene=MELK
565	ACO2	Aconitase 2	Protein Coding	Q99798	58	GC22P102752	2.54466366767883	https://www.genecards.org/cgi-bin/carddisp.pl?gene=ACO2
566	CD47	CD47 Molecule	Protein Coding	Q08722	58	GC03M108043	2.54466366767883	https://www.genecards.org/cgi-bin/carddisp.pl?gene=CD47
567	PML	PML Nuclear Body Scaffold	Protein Coding	P29590	58	GC15P073994	2.54466366767883	https://www.genecards.org/cgi-bin/carddisp.pl?gene=PML
568	IARS1	Isoleucyl-TRNA Synthetase 1	Protein Coding	P41252	57	GC09M133508	2.54466366767883	https://www.genecards.org/cgi-bin/carddisp.pl?gene=IARS1
569	PRDX5	Peroxiredoxin 5	Protein Coding	P30044	57	GC11P129769	2.54466366767883	https://www.genecards.org/cgi-bin/carddisp.pl?gene=PRDX5
570	SLC7A5	Solute Carrier Family 7 Member 5	Protein Coding	Q01650	57	GC16M087830	2.54466366767883	https://www.genecards.org/cgi-bin/carddisp.pl?gene=SLC7A5
571	SNAI1	Snail Family Transcriptional Repressor 1	Protein Coding	O95863	57	GC20P049982	2.54466366767883	https://www.genecards.org/cgi-bin/carddisp.pl?gene=SNAI1
572	FBLN1	Fibulin 1	Protein Coding	P23142	56	GC22P045502	2.54466366767883	https://www.genecards.org/cgi-bin/carddisp.pl?gene=FBLN1
573	LGALS1	Galectin 1	Protein Coding	P09382	56	GC22P037675	2.54466366767883	https://www.genecards.org/cgi-bin/carddisp.pl?gene=LGALS1
574	FSTL1	Follistatin Like 1	Protein Coding	Q12841	53	GC03M120392	2.54466366767883	https://www.genecards.org/cgi-bin/carddisp.pl?gene=FSTL1
575	MT1G	Metallothionein 1G	Protein Coding	P13640	47	GC16M056666	2.54466366767883	https://www.genecards.org/cgi-bin/carddisp.pl?gene=MT1G
576	CDK6	Cyclin Dependent Kinase 6	Protein Coding	Q00534	64	GC07M092604	2.53073024749756	https://www.genecards.org/cgi-bin/carddisp.pl?gene=CDK6
577	MMP2	Matrix Metallopeptidase 2	Protein Coding	P08253	66	GC16P137330	2.52220869064331	https://www.genecards.org/cgi-bin/carddisp.pl?gene=MMP2
578	DNMT3B	DNA Methyltransferase 3 Beta	Protein Coding	Q9UBC3	63	GC20P032762	2.52220869064331	https://www.genecards.org/cgi-bin/carddisp.pl?gene=DNMT3B
579	WEE1	WEE1 G2 Checkpoint Kinase	Protein Coding	P30291	61	GC11P009573	2.52220869064331	https://www.genecards.org/cgi-bin/carddisp.pl?gene=WEE1
580	KMT2A	Lysine Methyltransferase 2A	Protein Coding	Q03164	60	GC11P118436	2.52220869064331	https://www.genecards.org/cgi-bin/carddisp.pl?gene=KMT2A
581	SLC12A5	Solute Carrier Family 12 Member 5	Protein Coding	Q9H2X9	60	GC20P046021	2.52220869064331	https://www.genecards.org/cgi-bin/carddisp.pl?gene=SLC12A5
582	ALAS2	5''-Aminolevulinate Synthase 2	Protein Coding	P22557	58	GC0XM055009	2.52220869064331	https://www.genecards.org/cgi-bin/carddisp.pl?gene=ALAS2
583	CDK12	Cyclin Dependent Kinase 12	Protein Coding	Q9NYV4	58	GC17P039461	2.52220869064331	https://www.genecards.org/cgi-bin/carddisp.pl?gene=CDK12
584	KDM5C	Lysine Demethylase 5C	Protein Coding	P41229	58	GC0XM053176	2.52220869064331	https://www.genecards.org/cgi-bin/carddisp.pl?gene=KDM5C
585	LMNB1	Lamin B1	Protein Coding	P20700	58	GC05P126776	2.52220869064331	https://www.genecards.org/cgi-bin/carddisp.pl?gene=LMNB1
586	ROCK2	Rho Associated Coiled-Coil Containing Protein Kinase 2	Protein Coding	O75116	58	GC02M011677	2.52220869064331	https://www.genecards.org/cgi-bin/carddisp.pl?gene=ROCK2
587	KDM3B	Lysine Demethylase 3B	Protein Coding	Q7LBC6	57	GC05P138352	2.52220869064331	https://www.genecards.org/cgi-bin/carddisp.pl?gene=KDM3B
588	KDM6B	Lysine Demethylase 6B	Protein Coding	O15054	57	GC17P007834	2.52220869064331	https://www.genecards.org/cgi-bin/carddisp.pl?gene=KDM6B
589	CCL5	C-C Motif Chemokine Ligand 5	Protein Coding	P13501	56	GC17M035871	2.52220869064331	https://www.genecards.org/cgi-bin/carddisp.pl?gene=CCL5
590	FOSL2	FOS Like 2, AP-1 Transcription Factor Subunit	Protein Coding	P15408	55	GC02P028392	2.52220869064331	https://www.genecards.org/cgi-bin/carddisp.pl?gene=FOSL2
591	MICU1	Mitochondrial Calcium Uptake 1	Protein Coding	Q9BPX6	55	GC10M072367	2.52220869064331	https://www.genecards.org/cgi-bin/carddisp.pl?gene=MICU1
592	SETDB1	SET Domain Bifurcated Histone Lysine Methyltransferase 1	Protein Coding	Q15047	55	GC01P150926	2.52220869064331	https://www.genecards.org/cgi-bin/carddisp.pl?gene=SETDB1
593	UBE2K	Ubiquitin Conjugating Enzyme E2 K	Protein Coding	P61086	55	GC04P040652	2.52220869064331	https://www.genecards.org/cgi-bin/carddisp.pl?gene=UBE2K
594	NGLY1	N-Glycanase 1	Protein Coding	Q96IV0	54	GC03M025718	2.52220869064331	https://www.genecards.org/cgi-bin/carddisp.pl?gene=NGLY1
595	HIC1	HIC ZBTB Transcriptional Repressor 1	Protein Coding	Q14526	53	GC17P002054	2.52220869064331	https://www.genecards.org/cgi-bin/carddisp.pl?gene=HIC1
596	KLB	Klotho Beta	Protein Coding	Q86Z14	53	GC04P040631	2.52220869064331	https://www.genecards.org/cgi-bin/carddisp.pl?gene=KLB
597	GABARAPL1	GABA Type A Receptor Associated Protein Like 1	Protein Coding	Q9H0R8	52	GC12P010212	2.52220869064331	https://www.genecards.org/cgi-bin/carddisp.pl?gene=GABARAPL1
598	PARL	Presenilin Associated Rhomboid Like	Protein Coding	Q9H300	51	GC03M183826	2.52220869064331	https://www.genecards.org/cgi-bin/carddisp.pl?gene=PARL
599	TNFSF9	TNF Superfamily Member 9	Protein Coding	P41273	50	GC19P006531	2.52220869064331	https://www.genecards.org/cgi-bin/carddisp.pl?gene=TNFSF9
600	SHARPIN	SHANK Associated RH Domain Interactor	Protein Coding	Q9H0F6	49	GC08M147772	2.52220869064331	https://www.genecards.org/cgi-bin/carddisp.pl?gene=SHARPIN
601	COX7A1	Cytochrome C Oxidase Subunit 7A1	Protein Coding	P24310	48	GC19M116997	2.52220869064331	https://www.genecards.org/cgi-bin/carddisp.pl?gene=COX7A1
602	HSD17B11	Hydroxysteroid 17-Beta Dehydrogenase 11	Protein Coding	Q8NBQ5	48	GC04M087336	2.52220869064331	https://www.genecards.org/cgi-bin/carddisp.pl?gene=HSD17B11
603	NSUN5	NOP2/Sun RNA Methyltransferase 5	Protein Coding	Q96P11	48	GC07M073302	2.52220869064331	https://www.genecards.org/cgi-bin/carddisp.pl?gene=NSUN5
604	SLC2A12	Solute Carrier Family 2 Member 12	Protein Coding	Q8TD20	48	GC06M133987	2.52220869064331	https://www.genecards.org/cgi-bin/carddisp.pl?gene=SLC2A12
605	UFL1	UFM1 Specific Ligase 1	Protein Coding	O94874	45	GC06P096521	2.52220869064331	https://www.genecards.org/cgi-bin/carddisp.pl?gene=UFL1
606	HIVEP3	HIVEP Zinc Finger 3	Protein Coding	Q5T1R4	44	GC01M041506	2.52220869064331	https://www.genecards.org/cgi-bin/carddisp.pl?gene=HIVEP3
607	PAQR3	Progestin And AdipoQ Receptor Family Member 3	Protein Coding	Q6TCH7	44	GC04M078887	2.52220869064331	https://www.genecards.org/cgi-bin/carddisp.pl?gene=PAQR3
608	C1QTNF6	C1q And TNF Related 6	Protein Coding	Q9BXI9	42	GC22M037180	2.52220869064331	https://www.genecards.org/cgi-bin/carddisp.pl?gene=C1QTNF6
609	MPHOSPH10	M-Phase Phosphoprotein 10	Protein Coding	O00566	42	GC02P071130	2.52220869064331	https://www.genecards.org/cgi-bin/carddisp.pl?gene=MPHOSPH10
610	COMMD10	COMM Domain Containing 10	Protein Coding	Q9Y6G5	41	GC05P116086	2.52220869064331	https://www.genecards.org/cgi-bin/carddisp.pl?gene=COMMD10
611	MAL2	Mal, T Cell Differentiation Protein 2	Protein Coding	Q969L2	41	GC08P119165	2.52220869064331	https://www.genecards.org/cgi-bin/carddisp.pl?gene=MAL2
612	NABP2	Nucleic Acid Binding Protein 2	Protein Coding	Q9BQ15	41	GC12P087045	2.52220869064331	https://www.genecards.org/cgi-bin/carddisp.pl?gene=NABP2
613	ZNF8	Zinc Finger Protein 8	Protein Coding	P17098	41	GC19P172398	2.52220869064331	https://www.genecards.org/cgi-bin/carddisp.pl?gene=ZNF8
614	HSDL2	Hydroxysteroid Dehydrogenase Like 2	Protein Coding	Q6YN16	40	GC09P160361	2.52220869064331	https://www.genecards.org/cgi-bin/carddisp.pl?gene=HSDL2
615	PHB1	Prohibitin 1	Protein Coding	P35232	58	GC17M105099	2.51177668571472	https://www.genecards.org/cgi-bin/carddisp.pl?gene=PHB1
616	TPM3	Tropomyosin 3	Protein Coding	P06753	58	GC01M154155	2.51177668571472	https://www.genecards.org/cgi-bin/carddisp.pl?gene=TPM3
617	RPS6	Ribosomal Protein S6	Protein Coding	P62753	57	GC09M019375	2.51177668571472	https://www.genecards.org/cgi-bin/carddisp.pl?gene=RPS6
618	AURKB	Aurora Kinase B	Protein Coding	Q96GD4	65	GC17M103783	2.49830055236816	https://www.genecards.org/cgi-bin/carddisp.pl?gene=AURKB
619	TOP2A	DNA Topoisomerase II Alpha	Protein Coding	P11388	63	GC17M040388	2.49830055236816	https://www.genecards.org/cgi-bin/carddisp.pl?gene=TOP2A
620	VCP	Valosin Containing Protein	Protein Coding	P55072	61	GC09M036512	2.49830055236816	https://www.genecards.org/cgi-bin/carddisp.pl?gene=VCP
621	SIRT2	Sirtuin 2	Protein Coding	Q8IXJ6	60	GC19M038878	2.49830055236816	https://www.genecards.org/cgi-bin/carddisp.pl?gene=SIRT2
622	CX3CL1	C-X3-C Motif Chemokine Ligand 1	Protein Coding	P78423	57	GC16P057372	2.49830055236816	https://www.genecards.org/cgi-bin/carddisp.pl?gene=CX3CL1
623	FMR1	Fragile X Messenger Ribonucleoprotein 1	Protein Coding	Q06787	56	GC0XP148000	2.49830055236816	https://www.genecards.org/cgi-bin/carddisp.pl?gene=FMR1
624	TFE3	Transcription Factor Binding To IGHM Enhancer 3	Protein Coding	P19532	56	GC0XM049028	2.49830055236816	https://www.genecards.org/cgi-bin/carddisp.pl?gene=TFE3
625	ANXA3	Annexin A3	Protein Coding	P12429	55	GC04P078551	2.49830055236816	https://www.genecards.org/cgi-bin/carddisp.pl?gene=ANXA3
626	UBR5	Ubiquitin Protein Ligase E3 Component N-Recognin 5	Protein Coding	O95071	54	GC08M102252	2.49830055236816	https://www.genecards.org/cgi-bin/carddisp.pl?gene=UBR5
627	SRSF3	Serine And Arginine Rich Splicing Factor 3	Protein Coding	P84103	52	GC06P199653	2.49830055236816	https://www.genecards.org/cgi-bin/carddisp.pl?gene=SRSF3
628	SELENOP	Selenoprotein P	Protein Coding	P49908	49	GC05M042800	2.49830055236816	https://www.genecards.org/cgi-bin/carddisp.pl?gene=SELENOP
629	EMP1	Epithelial Membrane Protein 1	Protein Coding	P54849	48	GC12P013196	2.49830055236816	https://www.genecards.org/cgi-bin/carddisp.pl?gene=EMP1
630	ACTB	Actin Beta	Protein Coding	P60709	63	GC07M005984	2.49326419830322	https://www.genecards.org/cgi-bin/carddisp.pl?gene=ACTB
631	KRT18	Keratin 18	Protein Coding	P05783	62	GC12P086837	2.49326419830322	https://www.genecards.org/cgi-bin/carddisp.pl?gene=KRT18
632	ITGA6	Integrin Subunit Alpha 6	Protein Coding	P23229	61	GC02P172246	2.49326419830322	https://www.genecards.org/cgi-bin/carddisp.pl?gene=ITGA6
633	KRT14	Keratin 14	Protein Coding	P02533	58	GC17M041582	2.49326419830322	https://www.genecards.org/cgi-bin/carddisp.pl?gene=KRT14
634	EEF1A1	Eukaryotic Translation Elongation Factor 1 Alpha 1	Protein Coding	P68104	57	GC06M115485	2.49326419830322	https://www.genecards.org/cgi-bin/carddisp.pl?gene=EEF1A1
635	KRT16	Keratin 16	Protein Coding	P08779	55	GC17M041609	2.49326419830322	https://www.genecards.org/cgi-bin/carddisp.pl?gene=KRT16
636	CARS1	Cysteinyl-TRNA Synthetase 1	Protein Coding	P49589	54	GC11M003000	2.49326419830322	https://www.genecards.org/cgi-bin/carddisp.pl?gene=CARS1
637	KRT6B	Keratin 6B	Protein Coding	P04259	51	GC12M052446	2.49326419830322	https://www.genecards.org/cgi-bin/carddisp.pl?gene=KRT6B
638	FNDC5	Fibronectin Type III Domain Containing 5	Protein Coding	Q8NAU1	47	GC01M041562	2.49326419830322	https://www.genecards.org/cgi-bin/carddisp.pl?gene=FNDC5
639	KRT19	Keratin 19	Protein Coding	P08727	56	GC17M041523	2.47396278381348	https://www.genecards.org/cgi-bin/carddisp.pl?gene=KRT19
640	CDH2	Cadherin 2	Protein Coding	P19022	64	GC18M040187	2.47261452674866	https://www.genecards.org/cgi-bin/carddisp.pl?gene=CDH2
641	TYMS	Thymidylate Synthetase	Protein Coding	P04818	63	GC18P000657	2.47261452674866	https://www.genecards.org/cgi-bin/carddisp.pl?gene=TYMS
642	PIM1	Pim-1 Proto-Oncogene, Serine/Threonine Kinase	Protein Coding	P11309	62	GC06P199664	2.47261452674866	https://www.genecards.org/cgi-bin/carddisp.pl?gene=PIM1
643	PPP2CA	Protein Phosphatase 2 Catalytic Subunit Alpha	Protein Coding	P67775	62	GC05M134194	2.47261452674866	https://www.genecards.org/cgi-bin/carddisp.pl?gene=PPP2CA
644	CDK1	Cyclin Dependent Kinase 1	Protein Coding	P06493	60	GC10P060772	2.47261452674866	https://www.genecards.org/cgi-bin/carddisp.pl?gene=CDK1
645	CYLD	CYLD Lysine 63 Deubiquitinase	Protein Coding	Q9NQC7	60	GC16P050742	2.47261452674866	https://www.genecards.org/cgi-bin/carddisp.pl?gene=CYLD
646	PPT1	Palmitoyl-Protein Thioesterase 1	Protein Coding	P50897	59	GC01M042181	2.47261452674866	https://www.genecards.org/cgi-bin/carddisp.pl?gene=PPT1
647	PTGER3	Prostaglandin E Receptor 3	Protein Coding	P43115	58	GC01M070852	2.47261452674866	https://www.genecards.org/cgi-bin/carddisp.pl?gene=PTGER3
648	SMARCB1	SWI/SNF Related BAF Chromatin Remodeling Complex Subunit B1	Protein Coding	Q12824	58	GC22P023786	2.47261452674866	https://www.genecards.org/cgi-bin/carddisp.pl?gene=SMARCB1
649	SLC25A10	Solute Carrier Family 25 Member 10	Protein Coding	Q9UBX3	56	GC17P176567	2.47261452674866	https://www.genecards.org/cgi-bin/carddisp.pl?gene=SLC25A10
650	BNIP3L	BCL2 Interacting Protein 3 Like	Protein Coding	O60238	55	GC08P026383	2.47261452674866	https://www.genecards.org/cgi-bin/carddisp.pl?gene=BNIP3L
651	HIPK3	Homeodomain Interacting Protein Kinase 3	Protein Coding	Q9H422	55	GC11P033607	2.47261452674866	https://www.genecards.org/cgi-bin/carddisp.pl?gene=HIPK3
652	ACOT7	Acyl-CoA Thioesterase 7	Protein Coding	O00154	54	GC01M039789	2.47261452674866	https://www.genecards.org/cgi-bin/carddisp.pl?gene=ACOT7
653	STEAP1	STEAP Family Member 1	Protein Coding	Q9UHE8	53	GC07P090154	2.47261452674866	https://www.genecards.org/cgi-bin/carddisp.pl?gene=STEAP1
654	GSTO2	Glutathione S-Transferase Omega 2	Protein Coding	Q9H4Y5	52	GC10P104268	2.47261452674866	https://www.genecards.org/cgi-bin/carddisp.pl?gene=GSTO2
655	SEC24B	SEC24 Homolog B, COPII Component	Protein Coding	O95487	52	GC04P109433	2.47261452674866	https://www.genecards.org/cgi-bin/carddisp.pl?gene=SEC24B
656	SLC27A5	Solute Carrier Family 27 Member 5	Protein Coding	Q9Y2P5	52	GC19M058479	2.47261452674866	https://www.genecards.org/cgi-bin/carddisp.pl?gene=SLC27A5
657	FLVCR2	FLVCR Choline And Putative Heme Transporter 2	Protein Coding	Q9UPI3	51	GC14P075578	2.47261452674866	https://www.genecards.org/cgi-bin/carddisp.pl?gene=FLVCR2
658	RAB14	RAB14, Member RAS Oncogene Family	Protein Coding	P61106	51	GC09M121178	2.47261452674866	https://www.genecards.org/cgi-bin/carddisp.pl?gene=RAB14
659	SPINK2	Serine Peptidase Inhibitor Kazal Type 2	Protein Coding	P20155	51	GC04M056809	2.47261452674866	https://www.genecards.org/cgi-bin/carddisp.pl?gene=SPINK2
660	ZDHHC8	ZDHHC Palmitoyltransferase 8	Protein Coding	Q9ULC8	51	GC22P020129	2.47261452674866	https://www.genecards.org/cgi-bin/carddisp.pl?gene=ZDHHC8
661	ELK4	ETS Transcription Factor ELK4	Protein Coding	P28324	50	GC01M205598	2.47261452674866	https://www.genecards.org/cgi-bin/carddisp.pl?gene=ELK4
662	MBOAT7	Membrane Bound Acylglycerophosphatidylinositol O-Acyltransferase MBOAT7	Protein Coding	Q96N66	50	GC19M054173	2.47261452674866	https://www.genecards.org/cgi-bin/carddisp.pl?gene=MBOAT7
663	USP3	Ubiquitin Specific Peptidase 3	Protein Coding	Q9Y6I4	50	GC15P063504	2.47261452674866	https://www.genecards.org/cgi-bin/carddisp.pl?gene=USP3
664	DAZAP1	DAZ Associated Protein 1	Protein Coding	Q96EP5	49	GC19P001407	2.47261452674866	https://www.genecards.org/cgi-bin/carddisp.pl?gene=DAZAP1
665	TFCP2L1	Transcription Factor CP2 Like 1	Protein Coding	Q9NZI6	49	GC02M121216	2.47261452674866	https://www.genecards.org/cgi-bin/carddisp.pl?gene=TFCP2L1
666	CPEB4	Cytoplasmic Polyadenylation Element Binding Protein 4	Protein Coding	Q17RY0	48	GC05P173888	2.47261452674866	https://www.genecards.org/cgi-bin/carddisp.pl?gene=CPEB4
667	FBXO31	F-Box Protein 31	Protein Coding	Q5XUX0	48	GC16M087326	2.47261452674866	https://www.genecards.org/cgi-bin/carddisp.pl?gene=FBXO31
668	TRIM36	Tripartite Motif Containing 36	Protein Coding	Q9NQ86	48	GC05M115124	2.47261452674866	https://www.genecards.org/cgi-bin/carddisp.pl?gene=TRIM36
669	C19orf12	Chromosome 19 Open Reading Frame 12	Protein Coding	Q9NSK7	47	GC19M116117	2.47261452674866	https://www.genecards.org/cgi-bin/carddisp.pl?gene=C19orf12
670	CIRBP	Cold Inducible RNA Binding Protein	Protein Coding	Q14011	45	GC19P001259	2.47261452674866	https://www.genecards.org/cgi-bin/carddisp.pl?gene=CIRBP
671	KCTD10	Potassium Channel Tetramerization Domain Containing 10	Protein Coding	Q9H3F6	44	GC12M109448	2.47261452674866	https://www.genecards.org/cgi-bin/carddisp.pl?gene=KCTD10
672	SLAMF8	SLAM Family Member 8	Protein Coding	Q9P0V8	44	GC01P159826	2.47261452674866	https://www.genecards.org/cgi-bin/carddisp.pl?gene=SLAMF8
673	MYEOV	Myeloma Overexpressed	Protein Coding	Q96EZ4	42	GC11P130443	2.47261452674866	https://www.genecards.org/cgi-bin/carddisp.pl?gene=MYEOV
674	TRIM3	Tripartite Motif Containing 3	Protein Coding	O75382	42	GC11M016808	2.47261452674866	https://www.genecards.org/cgi-bin/carddisp.pl?gene=TRIM3
675	PEDS1	Plasmanylethanolamine Desaturase 1	Protein Coding	A5PLL7	41	GC20M050126	2.47261452674866	https://www.genecards.org/cgi-bin/carddisp.pl?gene=PEDS1
676	SPC25	SPC25 Component Of NDC80 Kinetochore Complex	Protein Coding	Q9HBM1	40	GC02M168834	2.47261452674866	https://www.genecards.org/cgi-bin/carddisp.pl?gene=SPC25
677	MMD	Monocyte To Macrophage Differentiation Associated	Protein Coding	Q15546	39	GC17M055392	2.47261452674866	https://www.genecards.org/cgi-bin/carddisp.pl?gene=MMD
678	TIFAB	TIFA Inhibitor	Protein Coding	Q6ZNK6	38	GC05M135580	2.47261452674866	https://www.genecards.org/cgi-bin/carddisp.pl?gene=TIFAB
679	PCNA	Proliferating Cell Nuclear Antigen	Protein Coding	P12004	63	GC20M005114	2.45376253128052	https://www.genecards.org/cgi-bin/carddisp.pl?gene=PCNA
680	SF3B1	Splicing Factor 3b Subunit 1	Protein Coding	O75533	57	GC02M197504	2.44468259811401	https://www.genecards.org/cgi-bin/carddisp.pl?gene=SF3B1
681	ASCL1	Achaete-Scute Family BHLH Transcription Factor 1	Protein Coding	P50553	55	GC12P102957	2.44468259811401	https://www.genecards.org/cgi-bin/carddisp.pl?gene=ASCL1
682	FADS2	Fatty Acid Desaturase 2	Protein Coding	O95864	54	GC11P061792	2.44468259811401	https://www.genecards.org/cgi-bin/carddisp.pl?gene=FADS2
683	CCND1	Cyclin D1	Protein Coding	P24385	65	GC11P069641	2.41378664970398	https://www.genecards.org/cgi-bin/carddisp.pl?gene=CCND1
684	EPHA2	EPH Receptor A2	Protein Coding	P29317	64	GC01M016124	2.41378664970398	https://www.genecards.org/cgi-bin/carddisp.pl?gene=EPHA2
685	MERTK	MER Proto-Oncogene, Tyrosine Kinase	Protein Coding	Q12866	63	GC02P111898	2.41378664970398	https://www.genecards.org/cgi-bin/carddisp.pl?gene=MERTK
686	ATF6	Activating Transcription Factor 6	Protein Coding	P18850	61	GC01P161766	2.41378664970398	https://www.genecards.org/cgi-bin/carddisp.pl?gene=ATF6
687	TNFSF11	TNF Superfamily Member 11	Protein Coding	O14788	61	GC13P042562	2.41378664970398	https://www.genecards.org/cgi-bin/carddisp.pl?gene=TNFSF11
688	ANO1	Anoctamin 1	Protein Coding	Q5XXA6	58	GC11P130460	2.41378664970398	https://www.genecards.org/cgi-bin/carddisp.pl?gene=ANO1
689	BSG	Basigin (Ok Blood Group)	Protein Coding	P35613	57	GC19P000571	2.41378664970398	https://www.genecards.org/cgi-bin/carddisp.pl?gene=BSG
690	FXR1	FMR1 Autosomal Homolog 1	Protein Coding	P51114	57	GC03P180868	2.41378664970398	https://www.genecards.org/cgi-bin/carddisp.pl?gene=FXR1
691	TTBK2	Tau Tubulin Kinase 2	Protein Coding	Q6IQ55	57	GC15M042738	2.41378664970398	https://www.genecards.org/cgi-bin/carddisp.pl?gene=TTBK2
692	ABCC5	ATP Binding Cassette Subfamily C Member 5	Protein Coding	O15440	55	GC03M183919	2.41378664970398	https://www.genecards.org/cgi-bin/carddisp.pl?gene=ABCC5
693	LILRB1	Leukocyte Immunoglobulin Like Receptor B1	Protein Coding	Q8NHL6	55	GC19P172240	2.41378664970398	https://www.genecards.org/cgi-bin/carddisp.pl?gene=LILRB1
694	SLC27A4	Solute Carrier Family 27 Member 4	Protein Coding	Q6P1M0	55	GC09P128340	2.41378664970398	https://www.genecards.org/cgi-bin/carddisp.pl?gene=SLC27A4
695	MELTF	Melanotransferrin	Protein Coding	P08582	54	GC03M196980	2.41378664970398	https://www.genecards.org/cgi-bin/carddisp.pl?gene=MELTF
696	POU2F2	POU Class 2 Homeobox 2	Protein Coding	P09086	54	GC19M042086	2.41378664970398	https://www.genecards.org/cgi-bin/carddisp.pl?gene=POU2F2
697	AIM2	Absent In Melanoma 2	Protein Coding	O14862	53	GC01M169905	2.41378664970398	https://www.genecards.org/cgi-bin/carddisp.pl?gene=AIM2
698	CEP290	Centrosomal Protein 290	Protein Coding	O15078	53	GC12M088049	2.41378664970398	https://www.genecards.org/cgi-bin/carddisp.pl?gene=CEP290
699	HACE1	HECT Domain And Ankyrin Repeat Containing E3 Ubiquitin Protein Ligase 1	Protein Coding	Q8IYU2	53	GC06M104728	2.41378664970398	https://www.genecards.org/cgi-bin/carddisp.pl?gene=HACE1
700	ITGB8	Integrin Subunit Beta 8	Protein Coding	P26012	52	GC07P020329	2.41378664970398	https://www.genecards.org/cgi-bin/carddisp.pl?gene=ITGB8
701	LASP1	LIM And SH3 Protein 1	Protein Coding	Q14847	52	GC17P038869	2.41378664970398	https://www.genecards.org/cgi-bin/carddisp.pl?gene=LASP1
702	USP48	Ubiquitin Specific Peptidase 48	Protein Coding	Q86UV5	51	GC01M021678	2.41378664970398	https://www.genecards.org/cgi-bin/carddisp.pl?gene=USP48
703	PCDH7	Protocadherin 7	Protein Coding	O60245	50	GC04P034574	2.41378664970398	https://www.genecards.org/cgi-bin/carddisp.pl?gene=PCDH7
704	AFF3	ALF Transcription Elongation Factor 3	Protein Coding	P51826	48	GC02M099545	2.41378664970398	https://www.genecards.org/cgi-bin/carddisp.pl?gene=AFF3
705	GALNT14	Polypeptide N-Acetylgalactosaminyltransferase 14	Protein Coding	Q96FL9	48	GC02M030888	2.41378664970398	https://www.genecards.org/cgi-bin/carddisp.pl?gene=GALNT14
706	SRXN1	Sulfiredoxin 1	Protein Coding	Q9BYN0	47	GC20M000734	2.41378664970398	https://www.genecards.org/cgi-bin/carddisp.pl?gene=SRXN1
707	FLRT2	Fibronectin Leucine Rich Transmembrane Protein 2	Protein Coding	O43155	46	GC14P085530	2.41378664970398	https://www.genecards.org/cgi-bin/carddisp.pl?gene=FLRT2
708	SLC38A5	Solute Carrier Family 38 Member 5	Protein Coding	Q8WUX1	46	GC0XM048458	2.41378664970398	https://www.genecards.org/cgi-bin/carddisp.pl?gene=SLC38A5
709	HECTD3	HECT Domain E3 Ubiquitin Protein Ligase 3	Protein Coding	Q5T447	44	GC01M045002	2.41378664970398	https://www.genecards.org/cgi-bin/carddisp.pl?gene=HECTD3
710	UTP11	UTP11 Small Subunit Processome Component	Protein Coding	Q9Y3A2	44	GC01P094463	2.41378664970398	https://www.genecards.org/cgi-bin/carddisp.pl?gene=UTP11
711	TBRG4	Transforming Growth Factor Beta Regulator 4	Protein Coding	Q969Z0	39	GC07M046046	2.41378664970398	https://www.genecards.org/cgi-bin/carddisp.pl?gene=TBRG4
712	PINK1	PTEN Induced Kinase 1	Protein Coding	Q9BXM7	59	GC01P092520	2.41006898880005	https://www.genecards.org/cgi-bin/carddisp.pl?gene=PINK1
713	DECR1	2,4-Dienoyl-CoA Reductase 1	Protein Coding	Q16698	52	GC08P090001	2.41006898880005	https://www.genecards.org/cgi-bin/carddisp.pl?gene=DECR1
714	ECH1	Enoyl-CoA Hydratase 1	Protein Coding	Q13011	51	GC19M038815	2.41006898880005	https://www.genecards.org/cgi-bin/carddisp.pl?gene=ECH1
715	RB1	RB Transcriptional Corepressor 1	Protein Coding	P06400	61	GC13P048303	2.3861608505249	https://www.genecards.org/cgi-bin/carddisp.pl?gene=RB1
716	PPARG	Peroxisome Proliferator Activated Receptor Gamma	Protein Coding	P37231	65	GC03P012287	2.38012099266052	https://www.genecards.org/cgi-bin/carddisp.pl?gene=PPARG
717	RUVBL1	RuvB Like AAA ATPase 1	Protein Coding	Q9Y265	57	GC03M128064	2.38012099266052	https://www.genecards.org/cgi-bin/carddisp.pl?gene=RUVBL1
718	HNRNPD	Heterogeneous Nuclear Ribonucleoprotein D	Protein Coding	Q14103	55	GC04M082391	2.38012099266052	https://www.genecards.org/cgi-bin/carddisp.pl?gene=HNRNPD
719	NR5A2	Nuclear Receptor Subfamily 5 Group A Member 2	Protein Coding	O00482	57	GC01P199996	2.37871813774109	https://www.genecards.org/cgi-bin/carddisp.pl?gene=NR5A2
720	UCHL3	Ubiquitin C-Terminal Hydrolase L3	Protein Coding	P15374	56	GC13P075595	2.37871813774109	https://www.genecards.org/cgi-bin/carddisp.pl?gene=UCHL3
721	ABCB1	ATP Binding Cassette Subfamily B Member 1	Protein Coding	P08183	64	GC07M087504	2.35906553268433	https://www.genecards.org/cgi-bin/carddisp.pl?gene=ABCB1
722	VAMP8	Vesicle Associated Membrane Protein 8	Protein Coding	Q9BV40	54	GC02P085561	2.35906553268433	https://www.genecards.org/cgi-bin/carddisp.pl?gene=VAMP8
723	LDHB	Lactate Dehydrogenase B	Protein Coding	P07195	54	GC12M021635	2.34061908721924	https://www.genecards.org/cgi-bin/carddisp.pl?gene=LDHB
724	RPL13A	Ribosomal Protein L13a	Protein Coding	P40429	54	GC19P049487	2.34061908721924	https://www.genecards.org/cgi-bin/carddisp.pl?gene=RPL13A
725	TOMM20	Translocase Of Outer Mitochondrial Membrane 20	Protein Coding	Q15388	51	GC01M235109	2.34061908721924	https://www.genecards.org/cgi-bin/carddisp.pl?gene=TOMM20
726	TBC1D5	TBC1 Domain Family Member 5	Protein Coding	Q92609	50	GC03M017157	2.34061908721924	https://www.genecards.org/cgi-bin/carddisp.pl?gene=TBC1D5
727	MYL6B	Myosin Light Chain 6B	Protein Coding	P14649	47	GC12P087028	2.34061908721924	https://www.genecards.org/cgi-bin/carddisp.pl?gene=MYL6B
728	PDGFRB	Platelet Derived Growth Factor Receptor Beta	Protein Coding	P09619	66	GC05M150113	2.3371205329895	https://www.genecards.org/cgi-bin/carddisp.pl?gene=PDGFRB
729	CALR	Calreticulin	Protein Coding	P27797	64	GC19P012938	2.3371205329895	https://www.genecards.org/cgi-bin/carddisp.pl?gene=CALR
730	BUB1B	BUB1 Mitotic Checkpoint Serine/Threonine Kinase B	Protein Coding	O60566	62	GC15P040161	2.3371205329895	https://www.genecards.org/cgi-bin/carddisp.pl?gene=BUB1B
731	XPO1	Exportin 1	Protein Coding	O14980	60	GC02M061476	2.3371205329895	https://www.genecards.org/cgi-bin/carddisp.pl?gene=XPO1
732	COL5A1	Collagen Type V Alpha 1 Chain	Protein Coding	P20908	59	GC09P134641	2.3371205329895	https://www.genecards.org/cgi-bin/carddisp.pl?gene=COL5A1
733	FABP1	Fatty Acid Binding Protein 1	Protein Coding	P07148	55	GC02M088122	2.3371205329895	https://www.genecards.org/cgi-bin/carddisp.pl?gene=FABP1
734	HAS2	Hyaluronan Synthase 2	Protein Coding	Q92819	55	GC08M121612	2.3371205329895	https://www.genecards.org/cgi-bin/carddisp.pl?gene=HAS2
735	ALG3	ALG3 Alpha-1,3- Mannosyltransferase	Protein Coding	Q92685	54	GC03M184244	2.3371205329895	https://www.genecards.org/cgi-bin/carddisp.pl?gene=ALG3
736	HMGB2	High Mobility Group Box 2	Protein Coding	P26583	54	GC04M173331	2.3371205329895	https://www.genecards.org/cgi-bin/carddisp.pl?gene=HMGB2
737	QSOX1	Quiescin Sulfhydryl Oxidase 1	Protein Coding	O00391	53	GC01P180154	2.3371205329895	https://www.genecards.org/cgi-bin/carddisp.pl?gene=QSOX1
738	NDFIP1	Nedd4 Family Interacting Protein 1	Protein Coding	Q9BT67	50	GC05P142108	2.3371205329895	https://www.genecards.org/cgi-bin/carddisp.pl?gene=NDFIP1
739	CDK14	Cyclin Dependent Kinase 14	Protein Coding	O94921	48	GC07P115271	2.3371205329895	https://www.genecards.org/cgi-bin/carddisp.pl?gene=CDK14
740	ARPC1A	Actin Related Protein 2/3 Complex Subunit 1A	Protein Coding	Q92747	45	GC07P099325	2.3371205329895	https://www.genecards.org/cgi-bin/carddisp.pl?gene=ARPC1A
741	MEX3A	Mex-3 RNA Binding Family Member A	Protein Coding	A1L020	39	GC01M156072	2.3371205329895	https://www.genecards.org/cgi-bin/carddisp.pl?gene=MEX3A
742	USP5	Ubiquitin Specific Peptidase 5	Protein Coding	P45974	54	GC12P085723	2.33254289627075	https://www.genecards.org/cgi-bin/carddisp.pl?gene=USP5
743	ASCL4	Achaete-Scute Family BHLH Transcription Factor 4	Protein Coding	Q6XD76	37	GC12P107774	2.32442808151245	https://www.genecards.org/cgi-bin/carddisp.pl?gene=ASCL4
744	MFGE8	Milk Fat Globule EGF And Factor V/VIII Domain Containing	Protein Coding	Q08431	55	GC15M088898	2.32149457931519	https://www.genecards.org/cgi-bin/carddisp.pl?gene=MFGE8
745	VIM	Vimentin	Protein Coding	P08670	63	GC10P017227	2.31938076019287	https://www.genecards.org/cgi-bin/carddisp.pl?gene=VIM
746	ATP5F1A	ATP Synthase F1 Subunit Alpha	Protein Coding	P25705	58	GC18M046081	2.31938076019287	https://www.genecards.org/cgi-bin/carddisp.pl?gene=ATP5F1A
747	ATP5F1B	ATP Synthase F1 Subunit Beta	Protein Coding	P06576	57	GC12M060959	2.31938076019287	https://www.genecards.org/cgi-bin/carddisp.pl?gene=ATP5F1B
748	MAP4	Microtubule Associated Protein 4	Protein Coding	P27816	52	GC03M047850	2.31938076019287	https://www.genecards.org/cgi-bin/carddisp.pl?gene=MAP4
749	HNRNPA3	Heterogeneous Nuclear Ribonucleoprotein A3	Protein Coding	P51991	49	GC02P177212	2.31938076019287	https://www.genecards.org/cgi-bin/carddisp.pl?gene=HNRNPA3
750	IGKC	Immunoglobulin Kappa Constant	Protein Coding	P01834	42	GC02M093176	2.31938076019287	https://www.genecards.org/cgi-bin/carddisp.pl?gene=IGKC
751	IGHG4	Immunoglobulin Heavy Constant Gamma 4 (G4m Marker)	Protein Coding	P01861	40	GC14M126667	2.31938076019287	https://www.genecards.org/cgi-bin/carddisp.pl?gene=IGHG4
752	AIFM1	Apoptosis Inducing Factor Mitochondria Associated 1	Protein Coding	O95831	63	GC0XM130129	2.30544757843018	https://www.genecards.org/cgi-bin/carddisp.pl?gene=AIFM1
753	CEPT1	Choline/Ethanolamine Phosphotransferase 1	Protein Coding	Q9Y6K0	51	GC01P111139	2.30164694786072	https://www.genecards.org/cgi-bin/carddisp.pl?gene=CEPT1
754	RBM4	RNA Binding Motif Protein 4	Protein Coding	Q9BWF3	50	GC11P066638	2.29692578315735	https://www.genecards.org/cgi-bin/carddisp.pl?gene=RBM4
755	SHH	Sonic Hedgehog Signaling Molecule	Protein Coding	Q15465	63	GC07M155799	2.28649377822876	https://www.genecards.org/cgi-bin/carddisp.pl?gene=SHH
756	RB1CC1	RB1 Inducible Coiled-Coil 1	Protein Coding	Q8TDY2	55	GC08M052622	2.28649377822876	https://www.genecards.org/cgi-bin/carddisp.pl?gene=RB1CC1
757	CYP2J2	Cytochrome P450 Family 2 Subfamily J Member 2	Protein Coding	P51589	54	GC01M059893	2.28649377822876	https://www.genecards.org/cgi-bin/carddisp.pl?gene=CYP2J2
758	KLF4	KLF Transcription Factor 4	Protein Coding	O43474	60	GC09M107484	2.27301788330078	https://www.genecards.org/cgi-bin/carddisp.pl?gene=KLF4
759	IGF1R	Insulin Like Growth Factor 1 Receptor	Protein Coding	P08069	68	GC15P098648	2.26798152923584	https://www.genecards.org/cgi-bin/carddisp.pl?gene=IGF1R
760	PADI4	Peptidyl Arginine Deiminase 4	Protein Coding	Q9UM07	58	GC01P017308	2.26798152923584	https://www.genecards.org/cgi-bin/carddisp.pl?gene=PADI4
761	SKP2	S-Phase Kinase Associated Protein 2	Protein Coding	Q13309	57	GC05P036151	2.26798152923584	https://www.genecards.org/cgi-bin/carddisp.pl?gene=SKP2
762	ATG16L1	Autophagy Related 16 Like 1	Protein Coding	Q676U5	55	GC02P235872	2.26798152923584	https://www.genecards.org/cgi-bin/carddisp.pl?gene=ATG16L1
763	SLC25A28	Solute Carrier Family 25 Member 28	Protein Coding	Q96A46	48	GC10M099610	2.26798152923584	https://www.genecards.org/cgi-bin/carddisp.pl?gene=SLC25A28
764	ZFP36	ZFP36 Ring Finger Protein	Protein Coding	P26651	48	GC19P039406	2.26798152923584	https://www.genecards.org/cgi-bin/carddisp.pl?gene=ZFP36
765	HERPUD1	Homocysteine Inducible ER Protein With Ubiquitin Like Domain 1	Protein Coding	Q15011	47	GC16P137378	2.26798152923584	https://www.genecards.org/cgi-bin/carddisp.pl?gene=HERPUD1
766	KDM4D	Lysine Demethylase 4D	Protein Coding	Q6B0I6	44	GC11P094973	2.26798152923584	https://www.genecards.org/cgi-bin/carddisp.pl?gene=KDM4D
767	HSBP1	Heat Shock Factor Binding Protein 1	Protein Coding	O75506	40	GC16P083719	2.26798152923584	https://www.genecards.org/cgi-bin/carddisp.pl?gene=HSBP1
768	TRPV1	Transient Receptor Potential Cation Channel Subfamily V Member 1	Protein Coding	Q8NER1	61	GC17M003565	2.24868011474609	https://www.genecards.org/cgi-bin/carddisp.pl?gene=TRPV1
769	CXCL12	C-X-C Motif Chemokine Ligand 12	Protein Coding	P48061	58	GC10M044370	2.24868011474609	https://www.genecards.org/cgi-bin/carddisp.pl?gene=CXCL12
770	B3GNT3	UDP-GlcNAc:BetaGal Beta-1,3-N-Acetylglucosaminyltransferase 3	Protein Coding	Q9Y2A9	50	GC19P017794	2.24868011474609	https://www.genecards.org/cgi-bin/carddisp.pl?gene=B3GNT3
771	GSDME	Gasdermin E	Protein Coding	O60443	49	GC07M024699	2.24868011474609	https://www.genecards.org/cgi-bin/carddisp.pl?gene=GSDME
772	NFKB1	Nuclear Factor Kappa B Subunit 1	Protein Coding	P19838	66	GC04P102501	2.2473316192627	https://www.genecards.org/cgi-bin/carddisp.pl?gene=NFKB1
773	CKB	Creatine Kinase B	Protein Coding	P12277	57	GC14M103519	2.2473316192627	https://www.genecards.org/cgi-bin/carddisp.pl?gene=CKB
774	PKN2	Protein Kinase N2	Protein Coding	Q16513	55	GC01P088684	2.2473316192627	https://www.genecards.org/cgi-bin/carddisp.pl?gene=PKN2
775	TAX1BP1	Tax1 Binding Protein 1	Protein Coding	Q86VP1	54	GC07P027739	2.2473316192627	https://www.genecards.org/cgi-bin/carddisp.pl?gene=TAX1BP1
776	H2AC1	H2A Clustered Histone 1	Protein Coding	Q96QV6	42	GC06M114579	2.2473316192627	https://www.genecards.org/cgi-bin/carddisp.pl?gene=H2AC1
777	MMP13	Matrix Metallopeptidase 13	Protein Coding	P45452	62	GC11M102942	2.22847938537598	https://www.genecards.org/cgi-bin/carddisp.pl?gene=MMP13
778	SLC2A3	Solute Carrier Family 2 Member 3	Protein Coding	P11169	61	GC12M007919	2.22847938537598	https://www.genecards.org/cgi-bin/carddisp.pl?gene=SLC2A3
779	ACTA2	Actin Alpha 2, Smooth Muscle	Protein Coding	P62736	60	GC10M088935	2.22847938537598	https://www.genecards.org/cgi-bin/carddisp.pl?gene=ACTA2
780	PDE4B	Phosphodiesterase 4B	Protein Coding	Q07343	57	GC01P065792	2.22847938537598	https://www.genecards.org/cgi-bin/carddisp.pl?gene=PDE4B
781	ZBTB20	Zinc Finger And BTB Domain Containing 20	Protein Coding	Q9HC78	52	GC03M114329	2.22847938537598	https://www.genecards.org/cgi-bin/carddisp.pl?gene=ZBTB20
782	IL4I1	Interleukin 4 Induced 1	Protein Coding	Q96RQ9	50	GC19M116597	2.22847938537598	https://www.genecards.org/cgi-bin/carddisp.pl?gene=IL4I1
783	OPA3	Outer Mitochondrial Membrane Lipid Metabolism Regulator OPA3	Protein Coding	Q9H6K4	50	GC19M045527	2.22847938537598	https://www.genecards.org/cgi-bin/carddisp.pl?gene=OPA3
784	APOL3	Apolipoprotein L3	Protein Coding	O95236	45	GC22M090701	2.22847938537598	https://www.genecards.org/cgi-bin/carddisp.pl?gene=APOL3
785	CREBBP	CREB Binding Lysine Acetyltransferase	Protein Coding	Q92793	67	GC16M055329	2.21939969062805	https://www.genecards.org/cgi-bin/carddisp.pl?gene=CREBBP
786	CASP3	Caspase 3	Protein Coding	P42574	62	GC04M184627	2.21939969062805	https://www.genecards.org/cgi-bin/carddisp.pl?gene=CASP3
787	RPL5	Ribosomal Protein L5	Protein Coding	P46777	60	GC01P097891	2.21939969062805	https://www.genecards.org/cgi-bin/carddisp.pl?gene=RPL5
788	BIRC5	Baculoviral IAP Repeat Containing 5	Protein Coding	O15392	58	GC17P078214	2.21939969062805	https://www.genecards.org/cgi-bin/carddisp.pl?gene=BIRC5
789	SSBP1	Single Stranded DNA Binding Protein 1	Protein Coding	Q04837	53	GC07P172473	2.21939969062805	https://www.genecards.org/cgi-bin/carddisp.pl?gene=SSBP1
790	FGFR2	Fibroblast Growth Factor Receptor 2	Protein Coding	P21802	67	GC10M121478	2.20724105834961	https://www.genecards.org/cgi-bin/carddisp.pl?gene=FGFR2
791	HDAC9	Histone Deacetylase 9	Protein Coding	Q9UKV0	63	GC07P018086	2.20724105834961	https://www.genecards.org/cgi-bin/carddisp.pl?gene=HDAC9
792	NEK2	NIMA Related Kinase 2	Protein Coding	P51955	63	GC01M211658	2.20724105834961	https://www.genecards.org/cgi-bin/carddisp.pl?gene=NEK2
793	ATF2	Activating Transcription Factor 2	Protein Coding	P15336	60	GC02M175072	2.20724105834961	https://www.genecards.org/cgi-bin/carddisp.pl?gene=ATF2
794	MITF	Melanocyte Inducing Transcription Factor	Protein Coding	O75030	60	GC03P070723	2.20724105834961	https://www.genecards.org/cgi-bin/carddisp.pl?gene=MITF
795	TRPA1	Transient Receptor Potential Cation Channel Subfamily A Member 1	Protein Coding	O75762	59	GC08M072019	2.20724105834961	https://www.genecards.org/cgi-bin/carddisp.pl?gene=TRPA1
796	WWOX	WW Domain Containing Oxidoreductase	Protein Coding	Q9NZC7	59	GC16P078099	2.20724105834961	https://www.genecards.org/cgi-bin/carddisp.pl?gene=WWOX
797	LGI1	Leucine Rich Glioma Inactivated 1	Protein Coding	O95970	57	GC10P093757	2.20724105834961	https://www.genecards.org/cgi-bin/carddisp.pl?gene=LGI1
798	CNDP1	Carnosine Dipeptidase 1	Protein Coding	Q96KN2	54	GC18P074534	2.20724105834961	https://www.genecards.org/cgi-bin/carddisp.pl?gene=CNDP1
799	F11R	F11 Receptor	Protein Coding	Q9Y624	53	GC01M160995	2.20724105834961	https://www.genecards.org/cgi-bin/carddisp.pl?gene=F11R
800	RPL7	Ribosomal Protein L7	Protein Coding	P18124	52	GC08M073290	2.20724105834961	https://www.genecards.org/cgi-bin/carddisp.pl?gene=RPL7
801	SCUBE3	Signal Peptide, CUB Domain And EGF Like Domain Containing 3	Protein Coding	Q8IX30	52	GC06P199636	2.20724105834961	https://www.genecards.org/cgi-bin/carddisp.pl?gene=SCUBE3
802	RPS3A	Ribosomal Protein S3A	Protein Coding	P61247	51	GC04P151099	2.20724105834961	https://www.genecards.org/cgi-bin/carddisp.pl?gene=RPS3A
803	TEAD4	TEA Domain Transcription Factor 4	Protein Coding	Q15561	50	GC12P002959	2.20724105834961	https://www.genecards.org/cgi-bin/carddisp.pl?gene=TEAD4
804	CKS2	CDC28 Protein Kinase Regulatory Subunit 2	Protein Coding	P33552	49	GC09P089311	2.20724105834961	https://www.genecards.org/cgi-bin/carddisp.pl?gene=CKS2
805	TCF21	Transcription Factor 21	Protein Coding	O43680	48	GC06P133889	2.20724105834961	https://www.genecards.org/cgi-bin/carddisp.pl?gene=TCF21
806	CDK4	Cyclin Dependent Kinase 4	Protein Coding	P11802	66	GC12M061024	2.18850374221802	https://www.genecards.org/cgi-bin/carddisp.pl?gene=CDK4
807	GPM6A	Glycoprotein M6A	Protein Coding	P51674	49	GC04M175632	2.18850374221802	https://www.genecards.org/cgi-bin/carddisp.pl?gene=GPM6A
808	FGFR4	Fibroblast Growth Factor Receptor 4	Protein Coding	P22455	64	GC05P177086	2.18478631973267	https://www.genecards.org/cgi-bin/carddisp.pl?gene=FGFR4
809	PRKCB	Protein Kinase C Beta	Protein Coding	P05771	63	GC16P136500	2.18478631973267	https://www.genecards.org/cgi-bin/carddisp.pl?gene=PRKCB
810	RHOA	Ras Homolog Family Member A	Protein Coding	P61586	62	GC03M049359	2.18478631973267	https://www.genecards.org/cgi-bin/carddisp.pl?gene=RHOA
811	GATA6	GATA Binding Protein 6	Protein Coding	Q92908	60	GC18P027865	2.18478631973267	https://www.genecards.org/cgi-bin/carddisp.pl?gene=GATA6
812	ALDH3A1	Aldehyde Dehydrogenase 3 Family Member A1	Protein Coding	P30838	58	GC17M019737	2.18478631973267	https://www.genecards.org/cgi-bin/carddisp.pl?gene=ALDH3A1
813	APOH	Apolipoprotein H	Protein Coding	P02749	58	GC17M105423	2.18478631973267	https://www.genecards.org/cgi-bin/carddisp.pl?gene=APOH
814	IRF8	Interferon Regulatory Factor 8	Protein Coding	Q02556	58	GC16P138377	2.18478631973267	https://www.genecards.org/cgi-bin/carddisp.pl?gene=IRF8
815	ASIC1	Acid Sensing Ion Channel Subunit 1	Protein Coding	P78348	57	GC12P050057	2.18478631973267	https://www.genecards.org/cgi-bin/carddisp.pl?gene=ASIC1
816	HMGA2	High Mobility Group AT-Hook 2	Protein Coding	P52926	57	GC12P065824	2.18478631973267	https://www.genecards.org/cgi-bin/carddisp.pl?gene=HMGA2
817	TCIRG1	T Cell Immune Regulator 1, ATPase H+ Transporting V0 Subunit A3	Protein Coding	Q13488	57	GC11P130303	2.18478631973267	https://www.genecards.org/cgi-bin/carddisp.pl?gene=TCIRG1
818	FGF5	Fibroblast Growth Factor 5	Protein Coding	P12034	56	GC04P080266	2.18478631973267	https://www.genecards.org/cgi-bin/carddisp.pl?gene=FGF5
819	AKR1B10	Aldo-Keto Reductase Family 1 Member B10	Protein Coding	O60218	55	GC07P134527	2.18478631973267	https://www.genecards.org/cgi-bin/carddisp.pl?gene=AKR1B10
820	ELOVL5	ELOVL Fatty Acid Elongase 5	Protein Coding	Q9NYP7	55	GC06M115322	2.18478631973267	https://www.genecards.org/cgi-bin/carddisp.pl?gene=ELOVL5
821	LCP2	Lymphocyte Cytosolic Protein 2	Protein Coding	Q13094	55	GC05M170246	2.18478631973267	https://www.genecards.org/cgi-bin/carddisp.pl?gene=LCP2
822	OLR1	Oxidized Low Density Lipoprotein Receptor 1	Protein Coding	P78380	55	GC12M038942	2.18478631973267	https://www.genecards.org/cgi-bin/carddisp.pl?gene=OLR1
823	SALL4	Spalt Like Transcription Factor 4	Protein Coding	Q9UJQ4	55	GC20M051784	2.18478631973267	https://www.genecards.org/cgi-bin/carddisp.pl?gene=SALL4
824	ALOX15B	Arachidonate 15-Lipoxygenase Type B	Protein Coding	O15296	54	GC17P008039	2.18478631973267	https://www.genecards.org/cgi-bin/carddisp.pl?gene=ALOX15B
825	MBTPS1	Membrane Bound Transcription Factor Peptidase, Site 1	Protein Coding	Q14703	54	GC16M084053	2.18478631973267	https://www.genecards.org/cgi-bin/carddisp.pl?gene=MBTPS1
826	GPBAR1	G Protein-Coupled Bile Acid Receptor 1	Protein Coding	Q8TDU6	52	GC02P218259	2.18478631973267	https://www.genecards.org/cgi-bin/carddisp.pl?gene=GPBAR1
827	NADK	NAD Kinase	Protein Coding	O95544	52	GC01M001751	2.18478631973267	https://www.genecards.org/cgi-bin/carddisp.pl?gene=NADK
828	RBM10	RNA Binding Motif Protein 10	Protein Coding	P0DW28	52	GC0XP047144	2.18478631973267	https://www.genecards.org/cgi-bin/carddisp.pl?gene=RBM10
829	UFM1	Ubiquitin Fold Modifier 1	Protein Coding	P61960	52	GC13P038349	2.18478631973267	https://www.genecards.org/cgi-bin/carddisp.pl?gene=UFM1
830	USP4	Ubiquitin Specific Peptidase 4	Protein Coding	Q13107	52	GC03M049277	2.18478631973267	https://www.genecards.org/cgi-bin/carddisp.pl?gene=USP4
831	BABAM1	BRISC And BRCA1 A Complex Member 1	Protein Coding	Q9NWV8	50	GC19P171213	2.18478631973267	https://www.genecards.org/cgi-bin/carddisp.pl?gene=BABAM1
832	USP30	Ubiquitin Specific Peptidase 30	Protein Coding	Q70CQ3	50	GC12P109027	2.18478631973267	https://www.genecards.org/cgi-bin/carddisp.pl?gene=USP30
833	LRFN5	Leucine Rich Repeat And Fibronectin Type III Domain Containing 5	Protein Coding	Q96NI6	48	GC14P066089	2.18478631973267	https://www.genecards.org/cgi-bin/carddisp.pl?gene=LRFN5
834	NADK2	NAD Kinase 2, Mitochondrial	Protein Coding	Q4G0N4	48	GC05M039168	2.18478631973267	https://www.genecards.org/cgi-bin/carddisp.pl?gene=NADK2
835	LAMTOR5	Late Endosomal/Lysosomal Adaptor, MAPK And MTOR Activator 5	Protein Coding	O43504	45	GC01M110401	2.18478631973267	https://www.genecards.org/cgi-bin/carddisp.pl?gene=LAMTOR5
836	GINS4	GINS Complex Subunit 4	Protein Coding	Q9BRT9	44	GC08P041529	2.18478631973267	https://www.genecards.org/cgi-bin/carddisp.pl?gene=GINS4
837	PRMT9	Protein Arginine Methyltransferase 9	Protein Coding	Q6P2P2	42	GC04M147637	2.18478631973267	https://www.genecards.org/cgi-bin/carddisp.pl?gene=PRMT9
838	SNAI3	Snail Family Transcriptional Repressor 3	Protein Coding	Q3KNW1	39	GC16M088677	2.18478631973267	https://www.genecards.org/cgi-bin/carddisp.pl?gene=SNAI3
839	MPO	Myeloperoxidase	Protein Coding	P05164	65	GC17M058269	2.16087818145752	https://www.genecards.org/cgi-bin/carddisp.pl?gene=MPO
840	FOXO1	Forkhead Box O1	Protein Coding	Q12778	64	GC13M040555	2.16087818145752	https://www.genecards.org/cgi-bin/carddisp.pl?gene=FOXO1
841	SMARCA2	SWI/SNF Related BAF Chromatin Remodeling Complex Subunit ATPase 2	Protein Coding	P51531	63	GC09P001980	2.16087818145752	https://www.genecards.org/cgi-bin/carddisp.pl?gene=SMARCA2
842	GGT1	Gamma-Glutamyltransferase 1	Protein Coding	P19440	62	GC22P024583	2.16087818145752	https://www.genecards.org/cgi-bin/carddisp.pl?gene=GGT1
843	ACTG1	Actin Gamma 1	Protein Coding	P63261	61	GC17M081509	2.16087818145752	https://www.genecards.org/cgi-bin/carddisp.pl?gene=ACTG1
844	EEF2	Eukaryotic Translation Elongation Factor 2	Protein Coding	P13639	61	GC19M003976	2.16087818145752	https://www.genecards.org/cgi-bin/carddisp.pl?gene=EEF2
845	HDAC5	Histone Deacetylase 5	Protein Coding	Q9UQL6	61	GC17M044076	2.16087818145752	https://www.genecards.org/cgi-bin/carddisp.pl?gene=HDAC5
846	HSPD1	Heat Shock Protein Family D (Hsp60) Member 1	Protein Coding	P10809	61	GC02M197486	2.16087818145752	https://www.genecards.org/cgi-bin/carddisp.pl?gene=HSPD1
847	FOLH1	Folate Hydrolase 1	Protein Coding	Q04609	60	GC11M145880	2.16087818145752	https://www.genecards.org/cgi-bin/carddisp.pl?gene=FOLH1
848	GLI1	GLI Family Zinc Finger 1	Protein Coding	P08151	60	GC12P087089	2.16087818145752	https://www.genecards.org/cgi-bin/carddisp.pl?gene=GLI1
849	NCF2	Neutrophil Cytosolic Factor 2	Protein Coding	P19878	60	GC01M187414	2.16087818145752	https://www.genecards.org/cgi-bin/carddisp.pl?gene=NCF2
850	HUWE1	HECT, UBA And WWE Domain Containing E3 Ubiquitin Protein Ligase 1	Protein Coding	Q7Z6Z7	59	GC0XM053532	2.16087818145752	https://www.genecards.org/cgi-bin/carddisp.pl?gene=HUWE1
851	DROSHA	Drosha Ribonuclease III	Protein Coding	Q9NRR4	58	GC05M031401	2.16087818145752	https://www.genecards.org/cgi-bin/carddisp.pl?gene=DROSHA
852	PRPS1	Phosphoribosyl Pyrophosphate Synthetase 1	Protein Coding	P60891	58	GC0XP107628	2.16087818145752	https://www.genecards.org/cgi-bin/carddisp.pl?gene=PRPS1
853	KPNB1	Karyopherin Subunit Beta 1	Protein Coding	Q14974	57	GC17P047649	2.16087818145752	https://www.genecards.org/cgi-bin/carddisp.pl?gene=KPNB1
854	PLOD3	Procollagen-Lysine,2-Oxoglutarate 5-Dioxygenase 3	Protein Coding	O60568	57	GC07M101205	2.16087818145752	https://www.genecards.org/cgi-bin/carddisp.pl?gene=PLOD3
855	KMT2D	Lysine Methyltransferase 2D	Protein Coding	O14686	56	GC12M049018	2.16087818145752	https://www.genecards.org/cgi-bin/carddisp.pl?gene=KMT2D
856	MYO5A	Myosin VA	Protein Coding	Q9Y4I1	56	GC15M171666	2.16087818145752	https://www.genecards.org/cgi-bin/carddisp.pl?gene=MYO5A
857	HNRNPU	Heterogeneous Nuclear Ribonucleoprotein U	Protein Coding	Q00839	55	GC01M245108	2.16087818145752	https://www.genecards.org/cgi-bin/carddisp.pl?gene=HNRNPU
858	MYO6	Myosin VI	Protein Coding	Q9UM54	55	GC06P075749	2.16087818145752	https://www.genecards.org/cgi-bin/carddisp.pl?gene=MYO6
859	NOD1	Nucleotide Binding Oligomerization Domain Containing 1	Protein Coding	Q9Y239	55	GC07M030424	2.16087818145752	https://www.genecards.org/cgi-bin/carddisp.pl?gene=NOD1
860	SFPQ	Splicing Factor Proline And Glutamine Rich	Protein Coding	P23246	55	GC01M035176	2.16087818145752	https://www.genecards.org/cgi-bin/carddisp.pl?gene=SFPQ
861	SMYD2	SET And MYND Domain Containing 2	Protein Coding	Q9NRG4	55	GC01P214281	2.16087818145752	https://www.genecards.org/cgi-bin/carddisp.pl?gene=SMYD2
862	SUV39H1	SUV39H1 Histone Lysine Methyltransferase	Protein Coding	O43463	55	GC0XP062526	2.16087818145752	https://www.genecards.org/cgi-bin/carddisp.pl?gene=SUV39H1
863	BACH2	BACH Transcriptional Regulator 2	Protein Coding	Q9BYV9	54	GC06M089926	2.16087818145752	https://www.genecards.org/cgi-bin/carddisp.pl?gene=BACH2
864	MYO5B	Myosin VB	Protein Coding	Q9ULV0	54	GC18M049822	2.16087818145752	https://www.genecards.org/cgi-bin/carddisp.pl?gene=MYO5B
865	POLQ	DNA Polymerase Theta	Protein Coding	O75417	54	GC03M121431	2.16087818145752	https://www.genecards.org/cgi-bin/carddisp.pl?gene=POLQ
866	PRPS2	Phosphoribosyl Pyrophosphate Synthetase 2	Protein Coding	P11908	54	GC0XP012791	2.16087818145752	https://www.genecards.org/cgi-bin/carddisp.pl?gene=PRPS2
867	VPS35	VPS35 Retromer Complex Component	Protein Coding	Q96QK1	54	GC16M057540	2.16087818145752	https://www.genecards.org/cgi-bin/carddisp.pl?gene=VPS35
868	COLGALT1	Collagen Beta(1-O)Galactosyltransferase 1	Protein Coding	Q8NBJ5	53	GC19P017555	2.16087818145752	https://www.genecards.org/cgi-bin/carddisp.pl?gene=COLGALT1
869	FLOT1	Flotillin 1	Protein Coding	O75955	53	GC06M114893	2.16087818145752	https://www.genecards.org/cgi-bin/carddisp.pl?gene=FLOT1
870	RPL19	Ribosomal Protein L19	Protein Coding	P84098	53	GC17P039200	2.16087818145752	https://www.genecards.org/cgi-bin/carddisp.pl?gene=RPL19
871	SAE1	SUMO1 Activating Enzyme Subunit 1	Protein Coding	Q9UBE0	53	GC19P171901	2.16087818145752	https://www.genecards.org/cgi-bin/carddisp.pl?gene=SAE1
872	SETD1A	SET Domain Containing 1A, Histone Lysine Methyltransferase	Protein Coding	O15047	53	GC16P136839	2.16087818145752	https://www.genecards.org/cgi-bin/carddisp.pl?gene=SETD1A
873	TNPO1	Transportin 1	Protein Coding	Q92973	53	GC05P072816	2.16087818145752	https://www.genecards.org/cgi-bin/carddisp.pl?gene=TNPO1
874	UBE3C	Ubiquitin Protein Ligase E3C	Protein Coding	Q15386	53	GC07P157138	2.16087818145752	https://www.genecards.org/cgi-bin/carddisp.pl?gene=UBE3C
875	AGFG1	ArfGAP With FG Repeats 1	Protein Coding	P52594	52	GC02P227473	2.16087818145752	https://www.genecards.org/cgi-bin/carddisp.pl?gene=AGFG1
876	APOM	Apolipoprotein M	Protein Coding	O95445	52	GC06P199535	2.16087818145752	https://www.genecards.org/cgi-bin/carddisp.pl?gene=APOM
877	ASH1L	ASH1 Like Histone Lysine Methyltransferase	Protein Coding	Q9NR48	52	GC01M155335	2.16087818145752	https://www.genecards.org/cgi-bin/carddisp.pl?gene=ASH1L
878	COPB1	Coat Protein Complex I Subunit Beta 1	Protein Coding	P53618	52	GC11M018277	2.16087818145752	https://www.genecards.org/cgi-bin/carddisp.pl?gene=COPB1
879	COPG1	Coat Protein Complex I Subunit Gamma 1	Protein Coding	Q9Y678	52	GC03P129249	2.16087818145752	https://www.genecards.org/cgi-bin/carddisp.pl?gene=COPG1
880	S100P	S100 Calcium Binding Protein P	Protein Coding	P25815	52	GC04P034025	2.16087818145752	https://www.genecards.org/cgi-bin/carddisp.pl?gene=S100P
881	TET1	Tet Methylcytosine Dioxygenase 1	Protein Coding	Q8NFU7	52	GC10P068560	2.16087818145752	https://www.genecards.org/cgi-bin/carddisp.pl?gene=TET1
882	TIGIT	T Cell Immunoreceptor With Ig And ITIM Domains	Protein Coding	Q495A1	52	GC03P114276	2.16087818145752	https://www.genecards.org/cgi-bin/carddisp.pl?gene=TIGIT
883	TMOD1	Tropomodulin 1	Protein Coding	P28289	52	GC09P097501	2.16087818145752	https://www.genecards.org/cgi-bin/carddisp.pl?gene=TMOD1
884	UBE2G2	Ubiquitin Conjugating Enzyme E2 G2	Protein Coding	P60604	52	GC21M044768	2.16087818145752	https://www.genecards.org/cgi-bin/carddisp.pl?gene=UBE2G2
885	UBE2J2	Ubiquitin Conjugating Enzyme E2 J2	Protein Coding	Q8N2K1	52	GC01M039073	2.16087818145752	https://www.genecards.org/cgi-bin/carddisp.pl?gene=UBE2J2
886	FLOT2	Flotillin 2	Protein Coding	Q14254	51	GC17M104248	2.16087818145752	https://www.genecards.org/cgi-bin/carddisp.pl?gene=FLOT2
887	MCU	Mitochondrial Calcium Uniporter	Protein Coding	Q8NE86	51	GC10P072692	2.16087818145752	https://www.genecards.org/cgi-bin/carddisp.pl?gene=MCU
888	MYL6	Myosin Light Chain 6	Protein Coding	P60660	51	GC12P056158	2.16087818145752	https://www.genecards.org/cgi-bin/carddisp.pl?gene=MYL6
889	TRIM8	Tripartite Motif Containing 8	Protein Coding	Q9BZR9	51	GC10P134810	2.16087818145752	https://www.genecards.org/cgi-bin/carddisp.pl?gene=TRIM8
890	CAPZB	Capping Actin Protein Of Muscle Z-Line Subunit Beta	Protein Coding	P47756	50	GC01M041007	2.16087818145752	https://www.genecards.org/cgi-bin/carddisp.pl?gene=CAPZB
891	NUCB2	Nucleobindin 2	Protein Coding	P80303	50	GC11P025368	2.16087818145752	https://www.genecards.org/cgi-bin/carddisp.pl?gene=NUCB2
892	WAC	WW Domain Containing Adaptor With Coiled-Coil	Protein Coding	Q9BTA9	49	GC10P028571	2.16087818145752	https://www.genecards.org/cgi-bin/carddisp.pl?gene=WAC
893	AHNAK	AHNAK Nucleoprotein	Protein Coding	Q09666	48	GC11M146047	2.16087818145752	https://www.genecards.org/cgi-bin/carddisp.pl?gene=AHNAK
894	GOLGA4	Golgin A4	Protein Coding	Q13439	48	GC03P037243	2.16087818145752	https://www.genecards.org/cgi-bin/carddisp.pl?gene=GOLGA4
895	HBP1	HMG-Box Transcription Factor 1	Protein Coding	O60381	48	GC07P107168	2.16087818145752	https://www.genecards.org/cgi-bin/carddisp.pl?gene=HBP1
896	UBE2O	Ubiquitin Conjugating Enzyme E2 O	Protein Coding	Q9C0C9	48	GC17M076389	2.16087818145752	https://www.genecards.org/cgi-bin/carddisp.pl?gene=UBE2O
897	WBP2	WW Domain Binding Protein 2	Protein Coding	Q969T9	48	GC17M075845	2.16087818145752	https://www.genecards.org/cgi-bin/carddisp.pl?gene=WBP2
898	MYO1D	Myosin ID	Protein Coding	O94832	47	GC17M032492	2.16087818145752	https://www.genecards.org/cgi-bin/carddisp.pl?gene=MYO1D
899	FBXL5	F-Box And Leucine Rich Repeat Protein 5	Protein Coding	Q9UKA1	46	GC04M015606	2.16087818145752	https://www.genecards.org/cgi-bin/carddisp.pl?gene=FBXL5
900	KLF9	KLF Transcription Factor 9	Protein Coding	Q13886	46	GC09M070384	2.16087818145752	https://www.genecards.org/cgi-bin/carddisp.pl?gene=KLF9
901	TRA2A	Transformer 2 Alpha Homolog	Protein Coding	Q13595	46	GC07M023504	2.16087818145752	https://www.genecards.org/cgi-bin/carddisp.pl?gene=TRA2A
902	KLF14	KLF Transcription Factor 14	Protein Coding	Q8TD94	44	GC07M130731	2.16087818145752	https://www.genecards.org/cgi-bin/carddisp.pl?gene=KLF14
903	PRPSAP2	Phosphoribosyl Pyrophosphate Synthetase Associated Protein 2	Protein Coding	O60256	44	GC17P174883	2.16087818145752	https://www.genecards.org/cgi-bin/carddisp.pl?gene=PRPSAP2
904	EML3	EMAP Like 3	Protein Coding	Q32P44	43	GC11M062602	2.16087818145752	https://www.genecards.org/cgi-bin/carddisp.pl?gene=EML3
905	HEMK2	HemK Methyltransferase 2, ETF1 Glutamine And Histone H4 Lysine	Protein Coding	Q9Y5N5	43	GC21M028708	2.16087818145752	https://www.genecards.org/cgi-bin/carddisp.pl?gene=HEMK2
906	ANKHD1	Ankyrin Repeat And KH Domain Containing 1	Protein Coding	Q8IWZ3	41	GC05P162537	2.16087818145752	https://www.genecards.org/cgi-bin/carddisp.pl?gene=ANKHD1
907	TRIM16	Tripartite Motif Containing 16	Protein Coding	O95361	39	GC17M015627	2.16087818145752	https://www.genecards.org/cgi-bin/carddisp.pl?gene=TRIM16
908	TGFB2	Transforming Growth Factor Beta 2	Protein Coding	P61812	63	GC01P218345	2.15343523025513	https://www.genecards.org/cgi-bin/carddisp.pl?gene=TGFB2
909	ACTC1	Actin Alpha Cardiac Muscle 1	Protein Coding	P68032	57	GC15M034790	2.15343523025513	https://www.genecards.org/cgi-bin/carddisp.pl?gene=ACTC1
910	OPN3	Opsin 3	Protein Coding	Q9H1Y3	44	GC01M241590	2.15203237533569	https://www.genecards.org/cgi-bin/carddisp.pl?gene=OPN3
911	ERBB3	Erb-B2 Receptor Tyrosine Kinase 3	Protein Coding	P21860	67	GC12P087018	2.13519191741943	https://www.genecards.org/cgi-bin/carddisp.pl?gene=ERBB3
912	ADAM17	ADAM Metallopeptidase Domain 17	Protein Coding	P78536	63	GC02M009488	2.13519191741943	https://www.genecards.org/cgi-bin/carddisp.pl?gene=ADAM17
913	DNM1	Dynamin 1	Protein Coding	Q05193	63	GC09P128191	2.13519191741943	https://www.genecards.org/cgi-bin/carddisp.pl?gene=DNM1
914	DRD2	Dopamine Receptor D2	Protein Coding	P14416	63	GC11M113409	2.13519191741943	https://www.genecards.org/cgi-bin/carddisp.pl?gene=DRD2
915	JAG1	Jagged Canonical Notch Ligand 1	Protein Coding	P78504	63	GC20M010637	2.13519191741943	https://www.genecards.org/cgi-bin/carddisp.pl?gene=JAG1
916	MAPK8	Mitogen-Activated Protein Kinase 8	Protein Coding	P45983	63	GC10P048306	2.13519191741943	https://www.genecards.org/cgi-bin/carddisp.pl?gene=MAPK8
917	DLD	Dihydrolipoamide Dehydrogenase	Protein Coding	P09622	62	GC07P115834	2.13519191741943	https://www.genecards.org/cgi-bin/carddisp.pl?gene=DLD
918	DSP	Desmoplakin	Protein Coding	P15924	62	GC06P007541	2.13519191741943	https://www.genecards.org/cgi-bin/carddisp.pl?gene=DSP
919	FLNA	Filamin A	Protein Coding	P21333	62	GC0XM154348	2.13519191741943	https://www.genecards.org/cgi-bin/carddisp.pl?gene=FLNA
920	PHGDH	Phosphoglycerate Dehydrogenase	Protein Coding	O43175	62	GC01P119839	2.13519191741943	https://www.genecards.org/cgi-bin/carddisp.pl?gene=PHGDH
921	ATP1A1	ATPase Na+/K+ Transporting Subunit Alpha 1	Protein Coding	P05023	61	GC01P116372	2.13519191741943	https://www.genecards.org/cgi-bin/carddisp.pl?gene=ATP1A1
922	CASK	Calcium/Calmodulin Dependent Serine Protein Kinase	Protein Coding	O14936	61	GC0XM041514	2.13519191741943	https://www.genecards.org/cgi-bin/carddisp.pl?gene=CASK
923	LRP1	LDL Receptor Related Protein 1	Protein Coding	Q07954	61	GC12P057128	2.13519191741943	https://www.genecards.org/cgi-bin/carddisp.pl?gene=LRP1
924	LRRK2	Leucine Rich Repeat Kinase 2	Protein Coding	Q5S007	61	GC12P040196	2.13519191741943	https://www.genecards.org/cgi-bin/carddisp.pl?gene=LRRK2
925	TLR8	Toll Like Receptor 8	Protein Coding	Q9NR97	61	GC0XP012924	2.13519191741943	https://www.genecards.org/cgi-bin/carddisp.pl?gene=TLR8
926	CD38	CD38 Molecule	Protein Coding	P28907	60	GC04P034327	2.13519191741943	https://www.genecards.org/cgi-bin/carddisp.pl?gene=CD38
927	CTNNA1	Catenin Alpha 1	Protein Coding	P35221	60	GC05P138911	2.13519191741943	https://www.genecards.org/cgi-bin/carddisp.pl?gene=CTNNA1
928	DGAT1	Diacylglycerol O-Acyltransferase 1	Protein Coding	O75907	60	GC08M147781	2.13519191741943	https://www.genecards.org/cgi-bin/carddisp.pl?gene=DGAT1
929	IFIH1	Interferon Induced With Helicase C Domain 1	Protein Coding	Q9BYX4	60	GC02M162267	2.13519191741943	https://www.genecards.org/cgi-bin/carddisp.pl?gene=IFIH1
930	IGF1	Insulin Like Growth Factor 1	Protein Coding	P05019	60	GC12M102395	2.13519191741943	https://www.genecards.org/cgi-bin/carddisp.pl?gene=IGF1
931	KRT1	Keratin 1	Protein Coding	P04264	60	GC12M052674	2.13519191741943	https://www.genecards.org/cgi-bin/carddisp.pl?gene=KRT1
932	PC	Pyruvate Carboxylase	Protein Coding	P11498	60	GC11M066848	2.13519191741943	https://www.genecards.org/cgi-bin/carddisp.pl?gene=PC
933	PPM1D	Protein Phosphatase, Mg2+/Mn2+ Dependent 1D	Protein Coding	O15297	60	GC17P176068	2.13519191741943	https://www.genecards.org/cgi-bin/carddisp.pl?gene=PPM1D
934	TLR7	Toll Like Receptor 7	Protein Coding	Q9NYK1	60	GC0XP012867	2.13519191741943	https://www.genecards.org/cgi-bin/carddisp.pl?gene=TLR7
935	ARHGEF2	Rho/Rac Guanine Nucleotide Exchange Factor 2	Protein Coding	Q92974	59	GC01M155946	2.13519191741943	https://www.genecards.org/cgi-bin/carddisp.pl?gene=ARHGEF2
936	BARD1	BRCA1 Associated RING Domain 1	Protein Coding	Q99728	59	GC02M214725	2.13519191741943	https://www.genecards.org/cgi-bin/carddisp.pl?gene=BARD1
937	EIF4G1	Eukaryotic Translation Initiation Factor 4 Gamma 1	Protein Coding	Q04637	59	GC03P184314	2.13519191741943	https://www.genecards.org/cgi-bin/carddisp.pl?gene=EIF4G1
938	GANAB	Glucosidase II Alpha Subunit	Protein Coding	Q14697	59	GC11M146061	2.13519191741943	https://www.genecards.org/cgi-bin/carddisp.pl?gene=GANAB
939	ALDH18A1	Aldehyde Dehydrogenase 18 Family Member A1	Protein Coding	P54886	58	GC10M095605	2.13519191741943	https://www.genecards.org/cgi-bin/carddisp.pl?gene=ALDH18A1
940	C5AR1	Complement C5a Receptor 1	Protein Coding	P21730	58	GC19P047290	2.13519191741943	https://www.genecards.org/cgi-bin/carddisp.pl?gene=C5AR1
941	CXCR3	C-X-C Motif Chemokine Receptor 3	Protein Coding	P49682	58	GC0XM071615	2.13519191741943	https://www.genecards.org/cgi-bin/carddisp.pl?gene=CXCR3
942	EPB41	Erythrocyte Membrane Protein Band 4.1	Protein Coding	P11171	58	GC01P028887	2.13519191741943	https://www.genecards.org/cgi-bin/carddisp.pl?gene=EPB41
943	ETFA	Electron Transfer Flavoprotein Subunit Alpha	Protein Coding	P13804	58	GC15M170399	2.13519191741943	https://www.genecards.org/cgi-bin/carddisp.pl?gene=ETFA
944	MARS1	Methionyl-TRNA Synthetase 1	Protein Coding	P56192	58	GC12P087091	2.13519191741943	https://www.genecards.org/cgi-bin/carddisp.pl?gene=MARS1
945	MCM5	Minichromosome Maintenance Complex Component 5	Protein Coding	P33992	58	GC22P035400	2.13519191741943	https://www.genecards.org/cgi-bin/carddisp.pl?gene=MCM5
946	MYH14	Myosin Heavy Chain 14	Protein Coding	Q7Z406	58	GC19P172039	2.13519191741943	https://www.genecards.org/cgi-bin/carddisp.pl?gene=MYH14
947	NSF	N-Ethylmaleimide Sensitive Factor, Vesicle Fusing ATPase	Protein Coding	P46459	58	GC17P046590	2.13519191741943	https://www.genecards.org/cgi-bin/carddisp.pl?gene=NSF
948	SLC11A1	Solute Carrier Family 11 Member 1	Protein Coding	P49279	58	GC02P218382	2.13519191741943	https://www.genecards.org/cgi-bin/carddisp.pl?gene=SLC11A1
949	KRT17	Keratin 17	Protein Coding	Q04695	57	GC17M041619	2.13519191741943	https://www.genecards.org/cgi-bin/carddisp.pl?gene=KRT17
950	KRT5	Keratin 5	Protein Coding	P13647	57	GC12M052514	2.13519191741943	https://www.genecards.org/cgi-bin/carddisp.pl?gene=KRT5
951	MAP1B	Microtubule Associated Protein 1B	Protein Coding	P46821	57	GC05P072107	2.13519191741943	https://www.genecards.org/cgi-bin/carddisp.pl?gene=MAP1B
952	NCL	Nucleolin	Protein Coding	P19338	57	GC02M231453	2.13519191741943	https://www.genecards.org/cgi-bin/carddisp.pl?gene=NCL
953	NUMA1	Nuclear Mitotic Apparatus Protein 1	Protein Coding	Q14980	57	GC11M072002	2.13519191741943	https://www.genecards.org/cgi-bin/carddisp.pl?gene=NUMA1
954	PDE3B	Phosphodiesterase 3B	Protein Coding	Q13370	57	GC11P014643	2.13519191741943	https://www.genecards.org/cgi-bin/carddisp.pl?gene=PDE3B
955	PNPT1	Polyribonucleotide Nucleotidyltransferase 1	Protein Coding	Q8TCS8	57	GC02M055634	2.13519191741943	https://www.genecards.org/cgi-bin/carddisp.pl?gene=PNPT1
956	RANBP2	RAN Binding Protein 2	Protein Coding	P49792	57	GC02P108719	2.13519191741943	https://www.genecards.org/cgi-bin/carddisp.pl?gene=RANBP2
957	RTN4	Reticulon 4	Protein Coding	Q9NQC3	57	GC02M054934	2.13519191741943	https://www.genecards.org/cgi-bin/carddisp.pl?gene=RTN4
958	SPTBN1	Spectrin Beta, Non-Erythrocytic 1	Protein Coding	Q01082	57	GC02P054456	2.13519191741943	https://www.genecards.org/cgi-bin/carddisp.pl?gene=SPTBN1
959	TAGLN	Transgelin	Protein Coding	Q01995	57	GC11P131672	2.13519191741943	https://www.genecards.org/cgi-bin/carddisp.pl?gene=TAGLN
960	TUBA1B	Tubulin Alpha 1b	Protein Coding	P68363	57	GC12M049127	2.13519191741943	https://www.genecards.org/cgi-bin/carddisp.pl?gene=TUBA1B
961	AMFR	Autocrine Motility Factor Receptor	Protein Coding	Q9UKV5	56	GC16M056361	2.13519191741943	https://www.genecards.org/cgi-bin/carddisp.pl?gene=AMFR
962	ANK3	Ankyrin 3	Protein Coding	Q12955	56	GC10M060026	2.13519191741943	https://www.genecards.org/cgi-bin/carddisp.pl?gene=ANK3
963	ATXN1	Ataxin 1	Protein Coding	P54253	56	GC06M016299	2.13519191741943	https://www.genecards.org/cgi-bin/carddisp.pl?gene=ATXN1
964	CSTA	Cystatin A	Protein Coding	P01040	56	GC03P122325	2.13519191741943	https://www.genecards.org/cgi-bin/carddisp.pl?gene=CSTA
965	EIF4G3	Eukaryotic Translation Initiation Factor 4 Gamma 3	Protein Coding	O43432	56	GC01M020806	2.13519191741943	https://www.genecards.org/cgi-bin/carddisp.pl?gene=EIF4G3
966	EPRS1	Glutamyl-Prolyl-TRNA Synthetase 1	Protein Coding	P07814	56	GC01M219969	2.13519191741943	https://www.genecards.org/cgi-bin/carddisp.pl?gene=EPRS1
967	LARS1	Leucyl-TRNA Synthetase 1	Protein Coding	Q9P2J5	56	GC05M146114	2.13519191741943	https://www.genecards.org/cgi-bin/carddisp.pl?gene=LARS1
968	OPA1	OPA1 Mitochondrial Dynamin Like GTPase	Protein Coding	O60313	56	GC03P193594	2.13519191741943	https://www.genecards.org/cgi-bin/carddisp.pl?gene=OPA1
969	PDCD6IP	Programmed Cell Death 6 Interacting Protein	Protein Coding	Q8WUM4	56	GC03P033798	2.13519191741943	https://www.genecards.org/cgi-bin/carddisp.pl?gene=PDCD6IP
970	POLR2A	RNA Polymerase II Subunit A	Protein Coding	P24928	56	GC17P174534	2.13519191741943	https://www.genecards.org/cgi-bin/carddisp.pl?gene=POLR2A
971	RNASEL	Ribonuclease L	Protein Coding	Q05823	56	GC01M182573	2.13519191741943	https://www.genecards.org/cgi-bin/carddisp.pl?gene=RNASEL
972	SRPK1	SRSF Protein Kinase 1	Protein Coding	Q96SB4	56	GC06M115094	2.13519191741943	https://www.genecards.org/cgi-bin/carddisp.pl?gene=SRPK1
973	UBTF	Upstream Binding Transcription Factor	Protein Coding	P17480	56	GC17M044205	2.13519191741943	https://www.genecards.org/cgi-bin/carddisp.pl?gene=UBTF
974	AARS2	Alanyl-TRNA Synthetase 2, Mitochondrial	Protein Coding	Q5JTZ9	55	GC06M115216	2.13519191741943	https://www.genecards.org/cgi-bin/carddisp.pl?gene=AARS2
975	ARHGEF1	Rho Guanine Nucleotide Exchange Factor 1	Protein Coding	Q92888	55	GC19P041883	2.13519191741943	https://www.genecards.org/cgi-bin/carddisp.pl?gene=ARHGEF1
976	CALD1	Caldesmon 1	Protein Coding	Q05682	55	GC07P170260	2.13519191741943	https://www.genecards.org/cgi-bin/carddisp.pl?gene=CALD1
977	CHD3	Chromodomain Helicase DNA Binding Protein 3	Protein Coding	Q12873	55	GC17P174551	2.13519191741943	https://www.genecards.org/cgi-bin/carddisp.pl?gene=CHD3
978	CYP51A1	Cytochrome P450 Family 51 Subfamily A Member 1	Protein Coding	Q16850	55	GC07M092112	2.13519191741943	https://www.genecards.org/cgi-bin/carddisp.pl?gene=CYP51A1
979	DDX1	DEAD-Box Helicase 1	Protein Coding	Q92499	55	GC02P015591	2.13519191741943	https://www.genecards.org/cgi-bin/carddisp.pl?gene=DDX1
980	DGCR8	DGCR8 Microprocessor Complex Subunit	Protein Coding	Q8WYQ5	55	GC22P020080	2.13519191741943	https://www.genecards.org/cgi-bin/carddisp.pl?gene=DGCR8
981	EIF3A	Eukaryotic Translation Initiation Factor 3 Subunit A	Protein Coding	Q14152	55	GC10M119034	2.13519191741943	https://www.genecards.org/cgi-bin/carddisp.pl?gene=EIF3A
982	GFM1	G Elongation Factor Mitochondrial 1	Protein Coding	Q96RP9	55	GC03P158644	2.13519191741943	https://www.genecards.org/cgi-bin/carddisp.pl?gene=GFM1
983	KMT2C	Lysine Methyltransferase 2C	Protein Coding	Q8NEZ4	55	GC07M152134	2.13519191741943	https://www.genecards.org/cgi-bin/carddisp.pl?gene=KMT2C
984	KRT10	Keratin 10	Protein Coding	P13645	55	GC17M040818	2.13519191741943	https://www.genecards.org/cgi-bin/carddisp.pl?gene=KRT10
985	LTBP2	Latent Transforming Growth Factor Beta Binding Protein 2	Protein Coding	Q14767	55	GC14M074498	2.13519191741943	https://www.genecards.org/cgi-bin/carddisp.pl?gene=LTBP2
986	RIMS1	Regulating Synaptic Membrane Exocytosis 1	Protein Coding	Q86UR5	55	GC06P071886	2.13519191741943	https://www.genecards.org/cgi-bin/carddisp.pl?gene=RIMS1
987	SDC1	Syndecan 1	Protein Coding	P18827	55	GC02M020200	2.13519191741943	https://www.genecards.org/cgi-bin/carddisp.pl?gene=SDC1
988	USP10	Ubiquitin Specific Peptidase 10	Protein Coding	Q14694	55	GC16P138241	2.13519191741943	https://www.genecards.org/cgi-bin/carddisp.pl?gene=USP10
989	VARS1	Valyl-TRNA Synthetase 1	Protein Coding	P26640	55	GC06M114971	2.13519191741943	https://www.genecards.org/cgi-bin/carddisp.pl?gene=VARS1
990	AFF2	ALF Transcription Elongation Factor 2	Protein Coding	P51816	54	GC0XP148500	2.13519191741943	https://www.genecards.org/cgi-bin/carddisp.pl?gene=AFF2
991	CDK13	Cyclin Dependent Kinase 13	Protein Coding	Q14004	54	GC07P039950	2.13519191741943	https://www.genecards.org/cgi-bin/carddisp.pl?gene=CDK13
992	EIF2B5	Eukaryotic Translation Initiation Factor 2B Subunit Epsilon	Protein Coding	Q13144	54	GC03P184135	2.13519191741943	https://www.genecards.org/cgi-bin/carddisp.pl?gene=EIF2B5
993	KRT6A	Keratin 6A	Protein Coding	P02538	54	GC12M053234	2.13519191741943	https://www.genecards.org/cgi-bin/carddisp.pl?gene=KRT6A
994	MATR3	Matrin 3	Protein Coding	P43243	54	GC05P162492	2.13519191741943	https://www.genecards.org/cgi-bin/carddisp.pl?gene=MATR3
995	PIWIL1	Piwi Like RNA-Mediated Gene Silencing 1	Protein Coding	Q96J94	54	GC12P130337	2.13519191741943	https://www.genecards.org/cgi-bin/carddisp.pl?gene=PIWIL1
996	PUM1	Pumilio RNA Binding Family Member 1	Protein Coding	Q14671	54	GC01M030931	2.13519191741943	https://www.genecards.org/cgi-bin/carddisp.pl?gene=PUM1
997	SEC63	SEC63 Protein Translocation Regulator	Protein Coding	Q9UGP8	54	GC06M107867	2.13519191741943	https://www.genecards.org/cgi-bin/carddisp.pl?gene=SEC63
998	SIX1	SIX Homeobox 1	Protein Coding	Q15475	54	GC14M060643	2.13519191741943	https://www.genecards.org/cgi-bin/carddisp.pl?gene=SIX1
999	SUZ12	SUZ12 Polycomb Repressive Complex 2 Subunit	Protein Coding	Q15022	54	GC17P175184	2.13519191741943	https://www.genecards.org/cgi-bin/carddisp.pl?gene=SUZ12
1000	TARS1	Threonyl-TRNA Synthetase 1	Protein Coding	P26639	54	GC05P034079	2.13519191741943	https://www.genecards.org/cgi-bin/carddisp.pl?gene=TARS1
1001	TPX2	TPX2 Microtubule Nucleation Factor	Protein Coding	Q9ULW0	54	GC20P031739	2.13519191741943	https://www.genecards.org/cgi-bin/carddisp.pl?gene=TPX2
1002	UPF1	UPF1 RNA Helicase And ATPase	Protein Coding	Q92900	54	GC19P018831	2.13519191741943	https://www.genecards.org/cgi-bin/carddisp.pl?gene=UPF1
1003	WWP2	WW Domain Containing E3 Ubiquitin Protein Ligase 2	Protein Coding	O00308	54	GC16P137780	2.13519191741943	https://www.genecards.org/cgi-bin/carddisp.pl?gene=WWP2
1004	AEBP1	AE Binding Protein 1	Protein Coding	Q8IUX7	53	GC07P045725	2.13519191741943	https://www.genecards.org/cgi-bin/carddisp.pl?gene=AEBP1
1005	AGGF1	Angiogenic Factor With G-Patch And FHA Domains 1	Protein Coding	Q8N302	53	GC05P077029	2.13519191741943	https://www.genecards.org/cgi-bin/carddisp.pl?gene=AGGF1
1006	CEP55	Centrosomal Protein 55	Protein Coding	Q53EZ4	53	GC10P093496	2.13519191741943	https://www.genecards.org/cgi-bin/carddisp.pl?gene=CEP55
1007	DHX38	DEAH-Box Helicase 38	Protein Coding	Q92620	53	GC16P137868	2.13519191741943	https://www.genecards.org/cgi-bin/carddisp.pl?gene=DHX38
1008	ELAC2	ElaC Ribonuclease Z 2	Protein Coding	Q9BQ52	53	GC17M012991	2.13519191741943	https://www.genecards.org/cgi-bin/carddisp.pl?gene=ELAC2
1009	GAS1	Growth Arrest Specific 1	Protein Coding	P54826	53	GC09M086944	2.13519191741943	https://www.genecards.org/cgi-bin/carddisp.pl?gene=GAS1
1010	HNRNPH1	Heterogeneous Nuclear Ribonucleoprotein H1	Protein Coding	P31943	53	GC05M179614	2.13519191741943	https://www.genecards.org/cgi-bin/carddisp.pl?gene=HNRNPH1
1011	IPO8	Importin 8	Protein Coding	O15397	53	GC12M030628	2.13519191741943	https://www.genecards.org/cgi-bin/carddisp.pl?gene=IPO8
1012	KIF1C	Kinesin Family Member 1C	Protein Coding	O43896	53	GC17P174415	2.13519191741943	https://www.genecards.org/cgi-bin/carddisp.pl?gene=KIF1C
1013	PDP2	Pyruvate Dehydrogenase Phosphatase Catalytic Subunit 2	Protein Coding	Q9P2J9	53	GC16P137585	2.13519191741943	https://www.genecards.org/cgi-bin/carddisp.pl?gene=PDP2
1014	PPIG	Peptidylprolyl Isomerase G	Protein Coding	Q13427	53	GC02P169584	2.13519191741943	https://www.genecards.org/cgi-bin/carddisp.pl?gene=PPIG
1015	RPGR	Retinitis Pigmentosa GTPase Regulator	Protein Coding	Q92834	53	GC0XM038269	2.13519191741943	https://www.genecards.org/cgi-bin/carddisp.pl?gene=RPGR
1016	SNRNP200	Small Nuclear Ribonucleoprotein U5 Subunit 200	Protein Coding	O75643	53	GC02M102950	2.13519191741943	https://www.genecards.org/cgi-bin/carddisp.pl?gene=SNRNP200
1017	SORBS1	Sorbin And SH3 Domain Containing 1	Protein Coding	Q9BX66	53	GC10M095311	2.13519191741943	https://www.genecards.org/cgi-bin/carddisp.pl?gene=SORBS1
1018	SRSF9	Serine And Arginine Rich Splicing Factor 9	Protein Coding	Q13242	53	GC12M120461	2.13519191741943	https://www.genecards.org/cgi-bin/carddisp.pl?gene=SRSF9
1019	TNS1	Tensin 1	Protein Coding	Q9HBL0	53	GC02M217799	2.13519191741943	https://www.genecards.org/cgi-bin/carddisp.pl?gene=TNS1
1020	AFDN	Afadin, Adherens Junction Formation Factor	Protein Coding	P55196	52	GC06P201725	2.13519191741943	https://www.genecards.org/cgi-bin/carddisp.pl?gene=AFDN
1021	BTG2	BTG Anti-Proliferation Factor 2	Protein Coding	P78543	52	GC01P203305	2.13519191741943	https://www.genecards.org/cgi-bin/carddisp.pl?gene=BTG2
1022	CDK11B	Cyclin Dependent Kinase 11B	Protein Coding	P21127	52	GC01M039106	2.13519191741943	https://www.genecards.org/cgi-bin/carddisp.pl?gene=CDK11B
1023	CELF1	CUGBP Elav-Like Family Member 1	Protein Coding	Q92879	52	GC11M145861	2.13519191741943	https://www.genecards.org/cgi-bin/carddisp.pl?gene=CELF1
1024	COL14A1	Collagen Type XIV Alpha 1 Chain	Protein Coding	Q05707	52	GC08P120109	2.13519191741943	https://www.genecards.org/cgi-bin/carddisp.pl?gene=COL14A1
1025	CPLX2	Complexin 2	Protein Coding	Q6PUV4	52	GC05P175797	2.13519191741943	https://www.genecards.org/cgi-bin/carddisp.pl?gene=CPLX2
1026	CSDE1	Cold Shock Domain Containing E1	Protein Coding	O75534	52	GC01M114716	2.13519191741943	https://www.genecards.org/cgi-bin/carddisp.pl?gene=CSDE1
1027	CSE1L	Chromosome Segregation 1 Like	Protein Coding	P55060	52	GC20P049046	2.13519191741943	https://www.genecards.org/cgi-bin/carddisp.pl?gene=CSE1L
1028	DDX23	DEAD-Box Helicase 23	Protein Coding	Q9BUQ8	52	GC12M048829	2.13519191741943	https://www.genecards.org/cgi-bin/carddisp.pl?gene=DDX23
1029	DHX16	DEAH-Box Helicase 16	Protein Coding	O60231	52	GC06M030653	2.13519191741943	https://www.genecards.org/cgi-bin/carddisp.pl?gene=DHX16
1030	DHX36	DEAH-Box Helicase 36	Protein Coding	Q9H2U1	52	GC03M154272	2.13519191741943	https://www.genecards.org/cgi-bin/carddisp.pl?gene=DHX36
1031	DIS3	DIS3 Exosome Endoribonuclease And 3''''-5'''' Exoribonuclease	Protein Coding	Q9Y2L1	52	GC13M072752	2.13519191741943	https://www.genecards.org/cgi-bin/carddisp.pl?gene=DIS3
1032	DMGDH	Dimethylglycine Dehydrogenase	Protein Coding	Q9UI17	52	GC05M082871	2.13519191741943	https://www.genecards.org/cgi-bin/carddisp.pl?gene=DMGDH
1033	GFM2	GTP Dependent Ribosome Recycling Factor Mitochondrial 2	Protein Coding	Q969S9	52	GC05M074721	2.13519191741943	https://www.genecards.org/cgi-bin/carddisp.pl?gene=GFM2
1034	GRK4	G Protein-Coupled Receptor Kinase 4	Protein Coding	P32298	52	GC04P002963	2.13519191741943	https://www.genecards.org/cgi-bin/carddisp.pl?gene=GRK4
1035	HNRNPF	Heterogeneous Nuclear Ribonucleoprotein F	Protein Coding	P52597	52	GC10M043385	2.13519191741943	https://www.genecards.org/cgi-bin/carddisp.pl?gene=HNRNPF
1036	IMMT	Inner Membrane Mitochondrial Protein	Protein Coding	Q16891	52	GC02M086144	2.13519191741943	https://www.genecards.org/cgi-bin/carddisp.pl?gene=IMMT
1037	IPO13	Importin 13	Protein Coding	O94829	52	GC01P094953	2.13519191741943	https://www.genecards.org/cgi-bin/carddisp.pl?gene=IPO13
1038	IPO7	Importin 7	Protein Coding	O95373	52	GC11P009384	2.13519191741943	https://www.genecards.org/cgi-bin/carddisp.pl?gene=IPO7
1039	KRT2	Keratin 2	Protein Coding	P35908	52	GC12M053241	2.13519191741943	https://www.genecards.org/cgi-bin/carddisp.pl?gene=KRT2
1040	KTN1	Kinectin 1	Protein Coding	Q86UP2	52	GC14P055559	2.13519191741943	https://www.genecards.org/cgi-bin/carddisp.pl?gene=KTN1
1041	MOV10	Mov10 RNA Helicase	Protein Coding	Q9HCE1	52	GC01P112673	2.13519191741943	https://www.genecards.org/cgi-bin/carddisp.pl?gene=MOV10
1042	MVP	Major Vault Protein	Protein Coding	Q14764	52	GC16P136757	2.13519191741943	https://www.genecards.org/cgi-bin/carddisp.pl?gene=MVP
1043	NAA15	N-Alpha-Acetyltransferase 15, NatA Auxiliary Subunit	Protein Coding	Q9BXJ9	52	GC04P139301	2.13519191741943	https://www.genecards.org/cgi-bin/carddisp.pl?gene=NAA15
1044	OAS3	2''-5''-Oligoadenylate Synthetase 3	Protein Coding	Q9Y6K5	52	GC12P112938	2.13519191741943	https://www.genecards.org/cgi-bin/carddisp.pl?gene=OAS3
1045	PARP4	Poly(ADP-Ribose) Polymerase Family Member 4	Protein Coding	Q9UKK3	52	GC13M024420	2.13519191741943	https://www.genecards.org/cgi-bin/carddisp.pl?gene=PARP4
1046	SECISBP2	SECIS Binding Protein 2	Protein Coding	Q96T21	52	GC09P089318	2.13519191741943	https://www.genecards.org/cgi-bin/carddisp.pl?gene=SECISBP2
1047	SETX	Senataxin	Protein Coding	Q7Z333	52	GC09M132261	2.13519191741943	https://www.genecards.org/cgi-bin/carddisp.pl?gene=SETX
1048	SF3B3	Splicing Factor 3b Subunit 3	Protein Coding	Q15393	52	GC16P070523	2.13519191741943	https://www.genecards.org/cgi-bin/carddisp.pl?gene=SF3B3
1049	TCERG1	Transcription Elongation Regulator 1	Protein Coding	O14776	52	GC05P146447	2.13519191741943	https://www.genecards.org/cgi-bin/carddisp.pl?gene=TCERG1
1050	TNPO3	Transportin 3	Protein Coding	Q9Y5L0	52	GC07M128954	2.13519191741943	https://www.genecards.org/cgi-bin/carddisp.pl?gene=TNPO3
1051	VPS13A	Vacuolar Protein Sorting 13 Homolog A	Protein Coding	Q96RL7	52	GC09P077177	2.13519191741943	https://www.genecards.org/cgi-bin/carddisp.pl?gene=VPS13A
1052	XRN2	5''-3'' Exoribonuclease 2	Protein Coding	Q9H0D6	52	GC20P021303	2.13519191741943	https://www.genecards.org/cgi-bin/carddisp.pl?gene=XRN2
1053	ADAMTS9	ADAM Metallopeptidase With Thrombospondin Type 1 Motif 9	Protein Coding	Q9P2N4	51	GC03M064501	2.13519191741943	https://www.genecards.org/cgi-bin/carddisp.pl?gene=ADAMTS9
1054	ASCC3	Activating Signal Cointegrator 1 Complex Subunit 3	Protein Coding	Q8N3C0	51	GC06M100508	2.13519191741943	https://www.genecards.org/cgi-bin/carddisp.pl?gene=ASCC3
1055	BAZ1B	Bromodomain Adjacent To Zinc Finger Domain 1B	Protein Coding	Q9UIG0	51	GC07M073440	2.13519191741943	https://www.genecards.org/cgi-bin/carddisp.pl?gene=BAZ1B
1056	BBOX1	Gamma-Butyrobetaine Hydroxylase 1	Protein Coding	O75936	51	GC11P027019	2.13519191741943	https://www.genecards.org/cgi-bin/carddisp.pl?gene=BBOX1
1057	CAND1	Cullin Associated And Neddylation Dissociated 1	Protein Coding	Q86VP6	51	GC12P087333	2.13519191741943	https://www.genecards.org/cgi-bin/carddisp.pl?gene=CAND1
1058	CREM	CAMP Responsive Element Modulator	Protein Coding	Q03060	51	GC10P035126	2.13519191741943	https://www.genecards.org/cgi-bin/carddisp.pl?gene=CREM
1059	DYNC2H1	Dynein Cytoplasmic 2 Heavy Chain 1	Protein Coding	Q8NCM8	51	GC11P103109	2.13519191741943	https://www.genecards.org/cgi-bin/carddisp.pl?gene=DYNC2H1
1060	GEMIN4	Gem Nuclear Organelle Associated Protein 4	Protein Coding	P57678	51	GC17M000744	2.13519191741943	https://www.genecards.org/cgi-bin/carddisp.pl?gene=GEMIN4
1061	GIGYF2	GRB10 Interacting GYF Protein 2	Protein Coding	Q6Y7W6	51	GC02P235848	2.13519191741943	https://www.genecards.org/cgi-bin/carddisp.pl?gene=GIGYF2
1062	GLRX5	Glutaredoxin 5	Protein Coding	Q86SX6	51	GC14P095533	2.13519191741943	https://www.genecards.org/cgi-bin/carddisp.pl?gene=GLRX5
1063	GSTK1	Glutathione S-Transferase Kappa 1	Protein Coding	Q9Y2Q3	51	GC07P170549	2.13519191741943	https://www.genecards.org/cgi-bin/carddisp.pl?gene=GSTK1
1064	HERC5	HECT And RLD Domain Containing E3 Ubiquitin Protein Ligase 5	Protein Coding	Q9UII4	51	GC04P088457	2.13519191741943	https://www.genecards.org/cgi-bin/carddisp.pl?gene=HERC5
1065	KRT9	Keratin 9	Protein Coding	P35527	51	GC17M041565	2.13519191741943	https://www.genecards.org/cgi-bin/carddisp.pl?gene=KRT9
1066	NCBP1	Nuclear Cap Binding Protein Subunit 1	Protein Coding	Q09161	51	GC09P097633	2.13519191741943	https://www.genecards.org/cgi-bin/carddisp.pl?gene=NCBP1
1067	NOVA1	NOVA Alternative Splicing Regulator 1	Protein Coding	P51513	51	GC14M026443	2.13519191741943	https://www.genecards.org/cgi-bin/carddisp.pl?gene=NOVA1
1068	PMS1	PMS1 Homolog 1, Mismatch Repair System Component	Protein Coding	P54277	51	GC02P189784	2.13519191741943	https://www.genecards.org/cgi-bin/carddisp.pl?gene=PMS1
1069	PRPF6	Pre-MRNA Processing Factor 6	Protein Coding	O94906	51	GC20P063981	2.13519191741943	https://www.genecards.org/cgi-bin/carddisp.pl?gene=PRPF6
1070	SETD1B	SET Domain Containing 1B, Histone Lysine Methyltransferase	Protein Coding	Q9UPS6	51	GC12P141814	2.13519191741943	https://www.genecards.org/cgi-bin/carddisp.pl?gene=SETD1B
1071	SRP68	Signal Recognition Particle 68	Protein Coding	Q9UHB9	51	GC17M076038	2.13519191741943	https://www.genecards.org/cgi-bin/carddisp.pl?gene=SRP68
1072	SUPT16H	SPT16 Homolog, Facilitates Chromatin Remodeling Subunit	Protein Coding	Q9Y5B9	51	GC14M021351	2.13519191741943	https://www.genecards.org/cgi-bin/carddisp.pl?gene=SUPT16H
1073	SYNE2	Spectrin Repeat Containing Nuclear Envelope Protein 2	Protein Coding	Q8WXH0	51	GC14P063761	2.13519191741943	https://www.genecards.org/cgi-bin/carddisp.pl?gene=SYNE2
1074	TEP1	Telomerase Associated Protein 1	Protein Coding	Q99973	51	GC14M020365	2.13519191741943	https://www.genecards.org/cgi-bin/carddisp.pl?gene=TEP1
1075	AKAP8	A-Kinase Anchoring Protein 8	Protein Coding	O43823	50	GC19M115835	2.13519191741943	https://www.genecards.org/cgi-bin/carddisp.pl?gene=AKAP8
1076	ANKRD17	Ankyrin Repeat Domain 17	Protein Coding	O75179	50	GC04M073074	2.13519191741943	https://www.genecards.org/cgi-bin/carddisp.pl?gene=ANKRD17
1077	BAZ2B	Bromodomain Adjacent To Zinc Finger Domain 2B	Protein Coding	Q9UIF8	50	GC02M159318	2.13519191741943	https://www.genecards.org/cgi-bin/carddisp.pl?gene=BAZ2B
1078	CALCOCO2	Calcium Binding And Coiled-Coil Domain 2	Protein Coding	Q13137	50	GC17P048830	2.13519191741943	https://www.genecards.org/cgi-bin/carddisp.pl?gene=CALCOCO2
1079	CDC5L	Cell Division Cycle 5 Like	Protein Coding	Q99459	50	GC06P044387	2.13519191741943	https://www.genecards.org/cgi-bin/carddisp.pl?gene=CDC5L
1080	DDX10	DEAD-Box Helicase 10	Protein Coding	Q13206	50	GC11P108665	2.13519191741943	https://www.genecards.org/cgi-bin/carddisp.pl?gene=DDX10
1081	DDX46	DEAD-Box Helicase 46	Protein Coding	Q7L014	50	GC05P134758	2.13519191741943	https://www.genecards.org/cgi-bin/carddisp.pl?gene=DDX46
1082	DZIP1	DAZ Interacting Zinc Finger Protein 1	Protein Coding	Q86YF9	50	GC13M095578	2.13519191741943	https://www.genecards.org/cgi-bin/carddisp.pl?gene=DZIP1
1083	EFL1	Elongation Factor Like GTPase 1	Protein Coding	Q7Z2Z2	50	GC15M170505	2.13519191741943	https://www.genecards.org/cgi-bin/carddisp.pl?gene=EFL1
1084	EIF4G2	Eukaryotic Translation Initiation Factor 4 Gamma 2	Protein Coding	P78344	50	GC11M016949	2.13519191741943	https://www.genecards.org/cgi-bin/carddisp.pl?gene=EIF4G2
1085	HOOK1	Hook Microtubule Tethering Protein 1	Protein Coding	Q9UJC3	50	GC01P059814	2.13519191741943	https://www.genecards.org/cgi-bin/carddisp.pl?gene=HOOK1
1086	INTS8	Integrator Complex Subunit 8	Protein Coding	Q75QN2	50	GC08P094813	2.13519191741943	https://www.genecards.org/cgi-bin/carddisp.pl?gene=INTS8
1087	IPO11	Importin 11	Protein Coding	Q9UI26	50	GC05P062403	2.13519191741943	https://www.genecards.org/cgi-bin/carddisp.pl?gene=IPO11
1088	IPO5	Importin 5	Protein Coding	O00410	50	GC13P097953	2.13519191741943	https://www.genecards.org/cgi-bin/carddisp.pl?gene=IPO5
1089	MOV10L1	Mov10 Like RNA Helicase 1	Protein Coding	Q9BXT6	50	GC22P102942	2.13519191741943	https://www.genecards.org/cgi-bin/carddisp.pl?gene=MOV10L1
1090	NFYA	Nuclear Transcription Factor Y Subunit Alpha	Protein Coding	P23511	50	GC06P199683	2.13519191741943	https://www.genecards.org/cgi-bin/carddisp.pl?gene=NFYA
1091	NOP2	NOP2 Nucleolar Protein	Protein Coding	P46087	50	GC12M006556	2.13519191741943	https://www.genecards.org/cgi-bin/carddisp.pl?gene=NOP2
1092	NOVA2	NOVA Alternative Splicing Regulator 2	Protein Coding	Q9UNW9	50	GC19M045933	2.13519191741943	https://www.genecards.org/cgi-bin/carddisp.pl?gene=NOVA2
1093	RBM28	RNA Binding Motif Protein 28	Protein Coding	Q9NW13	50	GC07M129397	2.13519191741943	https://www.genecards.org/cgi-bin/carddisp.pl?gene=RBM28
1094	SMG1	SMG1 Nonsense Mediated MRNA Decay Associated PI3K Related Kinase	Protein Coding	Q96Q15	50	GC16M055822	2.13519191741943	https://www.genecards.org/cgi-bin/carddisp.pl?gene=SMG1
1095	SMG6	SMG6 Nonsense Mediated MRNA Decay Factor	Protein Coding	Q86US8	50	GC17M002059	2.13519191741943	https://www.genecards.org/cgi-bin/carddisp.pl?gene=SMG6
1096	STK10	Serine/Threonine Kinase 10	Protein Coding	O94804	50	GC05M172042	2.13519191741943	https://www.genecards.org/cgi-bin/carddisp.pl?gene=STK10
1097	SUPV3L1	Suv3 Like RNA Helicase	Protein Coding	Q8IYB8	50	GC10P069214	2.13519191741943	https://www.genecards.org/cgi-bin/carddisp.pl?gene=SUPV3L1
1098	TARBP2	TARBP2 Subunit Of RISC Loading Complex	Protein Coding	Q15633	50	GC12P086879	2.13519191741943	https://www.genecards.org/cgi-bin/carddisp.pl?gene=TARBP2
1099	USO1	USO1 Vesicle Transport Factor	Protein Coding	O60763	50	GC04P075724	2.13519191741943	https://www.genecards.org/cgi-bin/carddisp.pl?gene=USO1
1100	VIL1	Villin 1	Protein Coding	P09327	50	GC02P218419	2.13519191741943	https://www.genecards.org/cgi-bin/carddisp.pl?gene=VIL1
1101	WDR36	WD Repeat Domain 36	Protein Coding	Q8NI36	50	GC05P111091	2.13519191741943	https://www.genecards.org/cgi-bin/carddisp.pl?gene=WDR36
1102	BTF3	Basic Transcription Factor 3	Protein Coding	P20290	49	GC05P073498	2.13519191741943	https://www.genecards.org/cgi-bin/carddisp.pl?gene=BTF3
1103	CCAR1	Cell Division Cycle And Apoptosis Regulator 1	Protein Coding	Q8IX12	49	GC10P068721	2.13519191741943	https://www.genecards.org/cgi-bin/carddisp.pl?gene=CCAR1
1104	DCD	Dermcidin	Protein Coding	P81605	49	GC12M054644	2.13519191741943	https://www.genecards.org/cgi-bin/carddisp.pl?gene=DCD
1105	DDX24	DEAD-Box Helicase 24	Protein Coding	Q9GZR7	49	GC14M094048	2.13519191741943	https://www.genecards.org/cgi-bin/carddisp.pl?gene=DDX24
1106	ELOA	Elongin A	Protein Coding	Q14241	49	GC01P092713	2.13519191741943	https://www.genecards.org/cgi-bin/carddisp.pl?gene=ELOA
1107	ISYNA1	Inositol-3-Phosphate Synthase 1	Protein Coding	Q9NPH2	49	GC19M018434	2.13519191741943	https://www.genecards.org/cgi-bin/carddisp.pl?gene=ISYNA1
1108	LARP1	La Ribonucleoprotein 1, Translational Regulator	Protein Coding	Q6PKG0	49	GC05P154682	2.13519191741943	https://www.genecards.org/cgi-bin/carddisp.pl?gene=LARP1
1109	LRRFIP1	LRR Binding FLII Interacting Protein 1	Protein Coding	Q32MZ4	49	GC02P237627	2.13519191741943	https://www.genecards.org/cgi-bin/carddisp.pl?gene=LRRFIP1
1110	PIWIL4	Piwi Like RNA-Mediated Gene Silencing 4	Protein Coding	Q7Z3Z4	49	GC11P094543	2.13519191741943	https://www.genecards.org/cgi-bin/carddisp.pl?gene=PIWIL4
1111	RBM5	RNA Binding Motif Protein 5	Protein Coding	P52756	49	GC03P069282	2.13519191741943	https://www.genecards.org/cgi-bin/carddisp.pl?gene=RBM5
1112	RNF10	Ring Finger Protein 10	Protein Coding	Q8N5U6	49	GC12P141755	2.13519191741943	https://www.genecards.org/cgi-bin/carddisp.pl?gene=RNF10
1113	SF3A1	Splicing Factor 3a Subunit 1	Protein Coding	Q15459	49	GC22M030331	2.13519191741943	https://www.genecards.org/cgi-bin/carddisp.pl?gene=SF3A1
1114	TARBP1	TRNA Guanosine 2 -O-Methyltransferase TARBP1	Protein Coding	Q13395	49	GC01M234391	2.13519191741943	https://www.genecards.org/cgi-bin/carddisp.pl?gene=TARBP1
1115	TCF20	Transcription Factor 20	Protein Coding	Q9UGU0	49	GC22M042160	2.13519191741943	https://www.genecards.org/cgi-bin/carddisp.pl?gene=TCF20
1116	TDRD9	Tudor Domain Containing 9	Protein Coding	Q8NDG6	49	GC14P122686	2.13519191741943	https://www.genecards.org/cgi-bin/carddisp.pl?gene=TDRD9
1117	TNRC6B	Trinucleotide Repeat Containing Adaptor 6B	Protein Coding	Q9UPQ9	49	GC22P040044	2.13519191741943	https://www.genecards.org/cgi-bin/carddisp.pl?gene=TNRC6B
1118	ZFR	Zinc Finger RNA Binding Protein	Protein Coding	Q96KR1	49	GC05M032390	2.13519191741943	https://www.genecards.org/cgi-bin/carddisp.pl?gene=ZFR
1119	BMS1	BMS1 Ribosome Biogenesis Factor	Protein Coding	Q14692	48	GC10P042782	2.13519191741943	https://www.genecards.org/cgi-bin/carddisp.pl?gene=BMS1
1120	CCAR2	Cell Cycle And Apoptosis Regulator 2	Protein Coding	Q8N163	48	GC08P022604	2.13519191741943	https://www.genecards.org/cgi-bin/carddisp.pl?gene=CCAR2
1121	CEBPZ	CCAAT Enhancer Binding Protein Zeta	Protein Coding	Q03701	48	GC02M037201	2.13519191741943	https://www.genecards.org/cgi-bin/carddisp.pl?gene=CEBPZ
1122	EIF3D	Eukaryotic Translation Initiation Factor 3 Subunit D	Protein Coding	O15371	48	GC22M036510	2.13519191741943	https://www.genecards.org/cgi-bin/carddisp.pl?gene=EIF3D
1123	EPB41L2	Erythrocyte Membrane Protein Band 4.1 Like 2	Protein Coding	O43491	48	GC06M130820	2.13519191741943	https://www.genecards.org/cgi-bin/carddisp.pl?gene=EPB41L2
1124	ERVW-1	Endogenous Retrovirus Group W Member 1, Envelope	Protein Coding	Q9UQF0	48	GC07M092468	2.13519191741943	https://www.genecards.org/cgi-bin/carddisp.pl?gene=ERVW-1
1125	H4C1	H4 Clustered Histone 1	Protein Coding	P62805	48	GC06P199334	2.13519191741943	https://www.genecards.org/cgi-bin/carddisp.pl?gene=H4C1
1126	HEATR1	HEAT Repeat Containing 1	Protein Coding	Q9H583	48	GC01M236549	2.13519191741943	https://www.genecards.org/cgi-bin/carddisp.pl?gene=HEATR1
1127	HTATSF1	HIV-1 Tat Specific Factor 1	Protein Coding	O43719	48	GC0XP136547	2.13519191741943	https://www.genecards.org/cgi-bin/carddisp.pl?gene=HTATSF1
1128	NOL8	Nucleolar Protein 8	Protein Coding	Q76FK4	48	GC09M092297	2.13519191741943	https://www.genecards.org/cgi-bin/carddisp.pl?gene=NOL8
1129	PM20D1	Peptidase M20 Domain Containing 1	Protein Coding	Q6GTS8	48	GC01M205829	2.13519191741943	https://www.genecards.org/cgi-bin/carddisp.pl?gene=PM20D1
1130	PRPF40A	Pre-MRNA Processing Factor 40A	Protein Coding	O75400	48	GC02M152651	2.13519191741943	https://www.genecards.org/cgi-bin/carddisp.pl?gene=PRPF40A
1131	RANBP17	RAN Binding Protein 17	Protein Coding	Q9H2T7	48	GC05P170861	2.13519191741943	https://www.genecards.org/cgi-bin/carddisp.pl?gene=RANBP17
1132	RBM6	RNA Binding Motif Protein 6	Protein Coding	P78332	48	GC03P049940	2.13519191741943	https://www.genecards.org/cgi-bin/carddisp.pl?gene=RBM6
1133	RRBP1	Ribosome Binding Protein 1	Protein Coding	Q9P2E9	48	GC20M017613	2.13519191741943	https://www.genecards.org/cgi-bin/carddisp.pl?gene=RRBP1
1134	SEC23IP	SEC23 Interacting Protein	Protein Coding	Q9Y6Y8	48	GC10P119892	2.13519191741943	https://www.genecards.org/cgi-bin/carddisp.pl?gene=SEC23IP
1135	SESN1	Sestrin 1	Protein Coding	Q9Y6P5	48	GC06M115893	2.13519191741943	https://www.genecards.org/cgi-bin/carddisp.pl?gene=SESN1
1136	SQOR	Sulfide Quinone Oxidoreductase	Protein Coding	Q9Y6N5	48	GC15P210519	2.13519191741943	https://www.genecards.org/cgi-bin/carddisp.pl?gene=SQOR
1137	TDRD7	Tudor Domain Containing 7	Protein Coding	Q8NHU6	48	GC09P159870	2.13519191741943	https://www.genecards.org/cgi-bin/carddisp.pl?gene=TDRD7
1138	TENT4A	Terminal Nucleotidyltransferase 4A	Protein Coding	Q5XG87	48	GC05P006713	2.13519191741943	https://www.genecards.org/cgi-bin/carddisp.pl?gene=TENT4A
1139	TGS1	Trimethylguanosine Synthase 1	Protein Coding	Q96RS0	48	GC08P055773	2.13519191741943	https://www.genecards.org/cgi-bin/carddisp.pl?gene=TGS1
1140	TIPARP	TCDD Inducible Poly(ADP-Ribose) Polymerase	Protein Coding	Q7Z3E1	48	GC03P156673	2.13519191741943	https://www.genecards.org/cgi-bin/carddisp.pl?gene=TIPARP
1141	TNPO2	Transportin 2	Protein Coding	O14787	48	GC19M012699	2.13519191741943	https://www.genecards.org/cgi-bin/carddisp.pl?gene=TNPO2
1142	TOR2A	Torsin Family 2 Member A	Protein Coding	Q5JU69	48	GC09M134669	2.13519191741943	https://www.genecards.org/cgi-bin/carddisp.pl?gene=TOR2A
1143	TUT7	Terminal Uridylyl Transferase 7	Protein Coding	Q5VYS8	48	GC09M133287	2.13519191741943	https://www.genecards.org/cgi-bin/carddisp.pl?gene=TUT7
1144	XAB2	XPA Binding Protein 2~Name Same As:- HGNC:14337	Protein Coding	Q9HCS7	48	GC19M007619	2.13519191741943	https://www.genecards.org/cgi-bin/carddisp.pl?gene=XAB2
1145	ACIN1	Apoptotic Chromatin Condensation Inducer 1	Protein Coding	Q9UKV3	47	GC14M023058	2.13519191741943	https://www.genecards.org/cgi-bin/carddisp.pl?gene=ACIN1
1146	CGN	Cingulin	Protein Coding	Q9P2M7	47	GC01P183489	2.13519191741943	https://www.genecards.org/cgi-bin/carddisp.pl?gene=CGN
1147	CMTR1	Cap Methyltransferase 1	Protein Coding	Q8N1G2	47	GC06P199669	2.13519191741943	https://www.genecards.org/cgi-bin/carddisp.pl?gene=CMTR1
1148	DDX54	DEAD-Box Helicase 54	Protein Coding	Q8TDD1	47	GC12M113157	2.13519191741943	https://www.genecards.org/cgi-bin/carddisp.pl?gene=DDX54
1149	DHX32	DEAH-Box Helicase 32 (Putative)	Protein Coding	Q7L7V1	47	GC10M125836	2.13519191741943	https://www.genecards.org/cgi-bin/carddisp.pl?gene=DHX32
1150	DHX34	DExH-Box Helicase 34	Protein Coding	Q14147	47	GC19P047349	2.13519191741943	https://www.genecards.org/cgi-bin/carddisp.pl?gene=DHX34
1151	DNAAF2	Dynein Axonemal Assembly Factor 2	Protein Coding	Q9NVR5	47	GC14M049625	2.13519191741943	https://www.genecards.org/cgi-bin/carddisp.pl?gene=DNAAF2
1152	EIF3C	Eukaryotic Translation Initiation Factor 3 Subunit C	Protein Coding	Q99613	47	GC16P136641	2.13519191741943	https://www.genecards.org/cgi-bin/carddisp.pl?gene=EIF3C
1153	EIF4ENIF1	Eukaryotic Translation Initiation Factor 4E Nuclear Import Factor 1	Protein Coding	Q9NRA8	47	GC22M031436	2.13519191741943	https://www.genecards.org/cgi-bin/carddisp.pl?gene=EIF4ENIF1
1154	ERN2	Endoplasmic Reticulum To Nucleus Signaling 2	Protein Coding	Q76MJ5	47	GC16M023690	2.13519191741943	https://www.genecards.org/cgi-bin/carddisp.pl?gene=ERN2
1155	GEMIN5	Gem Nuclear Organelle Associated Protein 5	Protein Coding	Q8TEQ6	47	GC05M154887	2.13519191741943	https://www.genecards.org/cgi-bin/carddisp.pl?gene=GEMIN5
1156	IPO4	Importin 4	Protein Coding	Q8TEX9	47	GC14M029709	2.13519191741943	https://www.genecards.org/cgi-bin/carddisp.pl?gene=IPO4
1157	NOC2L	NOC2 Like Nucleolar Associated Transcriptional Repressor	Protein Coding	Q9Y3T9	47	GC01M038835	2.13519191741943	https://www.genecards.org/cgi-bin/carddisp.pl?gene=NOC2L
1158	PARP6	Poly(ADP-Ribose) Polymerase Family Member 6	Protein Coding	Q2NL67	47	GC15M072241	2.13519191741943	https://www.genecards.org/cgi-bin/carddisp.pl?gene=PARP6
1159	PDS5A	PDS5 Cohesin Associated Factor A	Protein Coding	Q29RF7	47	GC04M039824	2.13519191741943	https://www.genecards.org/cgi-bin/carddisp.pl?gene=PDS5A
1160	PIWIL2	Piwi Like RNA-Mediated Gene Silencing 2	Protein Coding	Q8TC59	47	GC08P022275	2.13519191741943	https://www.genecards.org/cgi-bin/carddisp.pl?gene=PIWIL2
1161	QARS1	Glutaminyl-TRNA Synthetase 1	Protein Coding	P47897	47	GC03M055280	2.13519191741943	https://www.genecards.org/cgi-bin/carddisp.pl?gene=QARS1
1162	RBM25	RNA Binding Motif Protein 25	Protein Coding	P49756	47	GC14P073058	2.13519191741943	https://www.genecards.org/cgi-bin/carddisp.pl?gene=RBM25
1163	SCAF11	SR-Related CTD Associated Factor 11	Protein Coding	Q99590	47	GC12M045919	2.13519191741943	https://www.genecards.org/cgi-bin/carddisp.pl?gene=SCAF11
1164	SPTBN5	Spectrin Beta, Non-Erythrocytic 5	Protein Coding	Q9NRC6	47	GC15M041848	2.13519191741943	https://www.genecards.org/cgi-bin/carddisp.pl?gene=SPTBN5
1165	SUB1	SUB1 Regulator Of Transcription	Protein Coding	P53999	47	GC05P034061	2.13519191741943	https://www.genecards.org/cgi-bin/carddisp.pl?gene=SUB1
1166	USP42	Ubiquitin Specific Peptidase 42	Protein Coding	Q9H9J4	47	GC07P031777	2.13519191741943	https://www.genecards.org/cgi-bin/carddisp.pl?gene=USP42
1167	XPO7	Exportin 7	Protein Coding	Q9UIA9	47	GC08P021919	2.13519191741943	https://www.genecards.org/cgi-bin/carddisp.pl?gene=XPO7
1168	XRN1	5''-3'' Exoribonuclease 1	Protein Coding	Q8IZH2	47	GC03M142306	2.13519191741943	https://www.genecards.org/cgi-bin/carddisp.pl?gene=XRN1
1169	ZNF106	Zinc Finger Protein 106	Protein Coding	Q9H2Y7	47	GC15M042412	2.13519191741943	https://www.genecards.org/cgi-bin/carddisp.pl?gene=ZNF106
1170	GOLGB1	Golgin B1	Protein Coding	Q14789	46	GC03M121663	2.13519191741943	https://www.genecards.org/cgi-bin/carddisp.pl?gene=GOLGB1
1171	INTS1	Integrator Complex Subunit 1	Protein Coding	Q8N201	46	GC07M001470	2.13519191741943	https://www.genecards.org/cgi-bin/carddisp.pl?gene=INTS1
1172	MTCL1	Microtubule Crosslinking Factor 1	Protein Coding	Q9Y4B5	46	GC18P008705	2.13519191741943	https://www.genecards.org/cgi-bin/carddisp.pl?gene=MTCL1
1173	NVL	Nuclear VCP Like	Protein Coding	O15381	46	GC01M224227	2.13519191741943	https://www.genecards.org/cgi-bin/carddisp.pl?gene=NVL
1174	RBM19	RNA Binding Motif Protein 19	Protein Coding	Q9Y4C8	46	GC12M113816	2.13519191741943	https://www.genecards.org/cgi-bin/carddisp.pl?gene=RBM19
1175	SART1	Spliceosome Associated Factor 1, Recruiter Of U4/U6.U5 Tri-SnRNP	Protein Coding	O43290	46	GC11P129944	2.13519191741943	https://www.genecards.org/cgi-bin/carddisp.pl?gene=SART1
1176	SERPINB12	Serpin Family B Member 12	Protein Coding	Q96P63	46	GC18P063556	2.13519191741943	https://www.genecards.org/cgi-bin/carddisp.pl?gene=SERPINB12
1177	SRBD1	S1 RNA Binding Domain 1	Protein Coding	Q8N5C6	46	GC02M045388	2.13519191741943	https://www.genecards.org/cgi-bin/carddisp.pl?gene=SRBD1
1178	SUPT6H	SPT6 Homolog, Histone Chaperone And Transcription Elongation Factor	Protein Coding	Q7KZ85	46	GC17P175080	2.13519191741943	https://www.genecards.org/cgi-bin/carddisp.pl?gene=SUPT6H
1179	TBL3	Transducin Beta Like 3	Protein Coding	Q12788	46	GC16P135930	2.13519191741943	https://www.genecards.org/cgi-bin/carddisp.pl?gene=TBL3
1180	XPO6	Exportin 6	Protein Coding	Q96QU8	46	GC16M028097	2.13519191741943	https://www.genecards.org/cgi-bin/carddisp.pl?gene=XPO6
1181	XPOT	Exportin For TRNA	Protein Coding	O43592	46	GC12P064404	2.13519191741943	https://www.genecards.org/cgi-bin/carddisp.pl?gene=XPOT
1182	DDX60	DExD/H-Box Helicase 60	Protein Coding	Q8IY21	45	GC04M168216	2.13519191741943	https://www.genecards.org/cgi-bin/carddisp.pl?gene=DDX60
1183	FTSJ3	FtsJ RNA 2''-O-Methyltransferase 3	Protein Coding	Q8IY81	45	GC17M063819	2.13519191741943	https://www.genecards.org/cgi-bin/carddisp.pl?gene=FTSJ3
1184	GCFC2	GC-Rich Sequence DNA-Binding Factor 2	Protein Coding	P16383	45	GC02M075652	2.13519191741943	https://www.genecards.org/cgi-bin/carddisp.pl?gene=GCFC2
1185	GTF3C4	General Transcription Factor IIIC Subunit 4	Protein Coding	Q9UKN8	45	GC09P161137	2.13519191741943	https://www.genecards.org/cgi-bin/carddisp.pl?gene=GTF3C4
1186	HHLA2	HHLA2 Member Of B7 Family	Protein Coding	Q9UM44	45	GC03P108296	2.13519191741943	https://www.genecards.org/cgi-bin/carddisp.pl?gene=HHLA2
1187	IGHG1	Immunoglobulin Heavy Constant Gamma 1 (G1m Marker)	Protein Coding	P01857	45	GC14M105736	2.13519191741943	https://www.genecards.org/cgi-bin/carddisp.pl?gene=IGHG1
1188	INTS5	Integrator Complex Subunit 5	Protein Coding	Q6P9B9	45	GC11M146063	2.13519191741943	https://www.genecards.org/cgi-bin/carddisp.pl?gene=INTS5
1189	LARP1B	La Ribonucleoprotein 1B	Protein Coding	Q659C4	45	GC04P128061	2.13519191741943	https://www.genecards.org/cgi-bin/carddisp.pl?gene=LARP1B
1190	MYBBP1A	MYB Binding Protein 1a	Protein Coding	Q9BQG0	45	GC17M004538	2.13519191741943	https://www.genecards.org/cgi-bin/carddisp.pl?gene=MYBBP1A
1191	NOC3L	NOC3 Like DNA Replication Regulator	Protein Coding	Q8WTT2	45	GC10M094333	2.13519191741943	https://www.genecards.org/cgi-bin/carddisp.pl?gene=NOC3L
1192	PDCD11	Programmed Cell Death 11	Protein Coding	Q14690	45	GC10P103396	2.13519191741943	https://www.genecards.org/cgi-bin/carddisp.pl?gene=PDCD11
1193	PRP4K	Pre-MRNA Processing Factor Kinase PRP4K	Protein Coding	Q13523	45	GC06P004021	2.13519191741943	https://www.genecards.org/cgi-bin/carddisp.pl?gene=PRP4K
1194	PRPF40B	Pre-MRNA Processing Factor 40B	Protein Coding	Q6NWY9	45	GC12P049568	2.13519191741943	https://www.genecards.org/cgi-bin/carddisp.pl?gene=PRPF40B
1195	RNF17	Ring Finger Protein 17	Protein Coding	Q9BXT8	45	GC13P024747	2.13519191741943	https://www.genecards.org/cgi-bin/carddisp.pl?gene=RNF17
1196	SIDT1	SID1 Transmembrane Family Member 1	Protein Coding	Q9NXL6	45	GC03P113532	2.13519191741943	https://www.genecards.org/cgi-bin/carddisp.pl?gene=SIDT1
1197	SMG8	SMG8 Nonsense Mediated MRNA Decay Factor	Protein Coding	Q8ND04	45	GC17P059209	2.13519191741943	https://www.genecards.org/cgi-bin/carddisp.pl?gene=SMG8
1198	SUGP2	SURP And G-Patch Domain Containing 2	Protein Coding	Q8IX01	45	GC19M018990	2.13519191741943	https://www.genecards.org/cgi-bin/carddisp.pl?gene=SUGP2
1199	SYMPK	Symplekin Scaffold Protein	Protein Coding	Q92797	45	GC19M045815	2.13519191741943	https://www.genecards.org/cgi-bin/carddisp.pl?gene=SYMPK
1200	TARS3	Threonyl-TRNA Synthetase 3	Protein Coding	A2RTX5	45	GC15M173523	2.13519191741943	https://www.genecards.org/cgi-bin/carddisp.pl?gene=TARS3
1201	TDRD1	Tudor Domain Containing 1	Protein Coding	Q9BXT4	45	GC10P135164	2.13519191741943	https://www.genecards.org/cgi-bin/carddisp.pl?gene=TDRD1
1202	TFIP11	Tuftelin Interacting Protein 11	Protein Coding	Q9UBB9	45	GC22M090463	2.13519191741943	https://www.genecards.org/cgi-bin/carddisp.pl?gene=TFIP11
1203	THRAP3	Thyroid Hormone Receptor Associated Protein 3	Protein Coding	Q9Y2W1	45	GC01P094334	2.13519191741943	https://www.genecards.org/cgi-bin/carddisp.pl?gene=THRAP3
1204	UTP14A	UTP14A Small Subunit Processome Component	Protein Coding	Q9BVJ6	45	GC0XP129906	2.13519191741943	https://www.genecards.org/cgi-bin/carddisp.pl?gene=UTP14A
1205	ZC3H11A	Zinc Finger CCCH-Type Containing 11A	Protein Coding	O75152	45	GC01P203795	2.13519191741943	https://www.genecards.org/cgi-bin/carddisp.pl?gene=ZC3H11A
1206	ZNF346	Zinc Finger Protein 346	Protein Coding	Q9UL40	45	GC05P177022	2.13519191741943	https://www.genecards.org/cgi-bin/carddisp.pl?gene=ZNF346
1207	CFAP65	Cilia And Flagella Associated Protein 65	Protein Coding	Q6ZU64	44	GC02M219003	2.13519191741943	https://www.genecards.org/cgi-bin/carddisp.pl?gene=CFAP65
1208	CPSF2	Cleavage And Polyadenylation Specific Factor 2	Protein Coding	Q9P2I0	44	GC14P092121	2.13519191741943	https://www.genecards.org/cgi-bin/carddisp.pl?gene=CPSF2
1209	DDX42	DEAD-Box Helicase 42	Protein Coding	Q86XP3	44	GC17P063773	2.13519191741943	https://www.genecards.org/cgi-bin/carddisp.pl?gene=DDX42
1210	NLRP11	NLR Family Pyrin Domain Containing 11	Protein Coding	P59045	44	GC19M055785	2.13519191741943	https://www.genecards.org/cgi-bin/carddisp.pl?gene=NLRP11
1211	NOP14	NOP14 Nucleolar Protein	Protein Coding	P78316	44	GC04M007200	2.13519191741943	https://www.genecards.org/cgi-bin/carddisp.pl?gene=NOP14
1212	RBM27	RNA Binding Motif Protein 27	Protein Coding	Q9P2N5	44	GC05P162626	2.13519191741943	https://www.genecards.org/cgi-bin/carddisp.pl?gene=RBM27
1213	SART3	Spliceosome Associated Factor 3, U4/U6 Recycling Protein	Protein Coding	Q15020	44	GC12M108522	2.13519191741943	https://www.genecards.org/cgi-bin/carddisp.pl?gene=SART3
1214	SCAF8	SR-Related CTD Associated Factor 8	Protein Coding	Q9UPN6	44	GC06P154733	2.13519191741943	https://www.genecards.org/cgi-bin/carddisp.pl?gene=SCAF8
1215	SIDT2	SID1 Transmembrane Family Member 2	Protein Coding	Q8NBJ9	44	GC11P117178	2.13519191741943	https://www.genecards.org/cgi-bin/carddisp.pl?gene=SIDT2
1216	WDR43	WD Repeat Domain 43	Protein Coding	Q15061	44	GC02P028894	2.13519191741943	https://www.genecards.org/cgi-bin/carddisp.pl?gene=WDR43
1217	XIRP1	Xin Actin Binding Repeat Containing 1	Protein Coding	Q702N8	44	GC03M039200	2.13519191741943	https://www.genecards.org/cgi-bin/carddisp.pl?gene=XIRP1
1218	XPO4	Exportin 4	Protein Coding	Q9C0E2	44	GC13M020777	2.13519191741943	https://www.genecards.org/cgi-bin/carddisp.pl?gene=XPO4
1219	ZNFX1	Zinc Finger NFX1-Type Containing 1	Protein Coding	Q9P2E3	44	GC20M050122	2.13519191741943	https://www.genecards.org/cgi-bin/carddisp.pl?gene=ZNFX1
1220	CC2D1B	Coiled-Coil And C2 Domain Containing 1B	Protein Coding	Q5T0F9	43	GC01M052346	2.13519191741943	https://www.genecards.org/cgi-bin/carddisp.pl?gene=CC2D1B
1221	CNOT10	CCR4-NOT Transcription Complex Subunit 10	Protein Coding	Q9H9A5	43	GC03P032685	2.13519191741943	https://www.genecards.org/cgi-bin/carddisp.pl?gene=CNOT10
1222	DDX31	DEAD-Box Helicase 31	Protein Coding	Q9H8H2	43	GC09M134816	2.13519191741943	https://www.genecards.org/cgi-bin/carddisp.pl?gene=DDX31
1223	FASTKD5	FAST Kinase Domains 5	Protein Coding	Q7L8L6	43	GC20M004549	2.13519191741943	https://www.genecards.org/cgi-bin/carddisp.pl?gene=FASTKD5
1224	FUBP3	Far Upstream Element Binding Protein 3	Protein Coding	Q96I24	43	GC09P161014	2.13519191741943	https://www.genecards.org/cgi-bin/carddisp.pl?gene=FUBP3
1225	NKTR	Natural Killer Cell Triggering Receptor	Protein Coding	P30414	43	GC03P042600	2.13519191741943	https://www.genecards.org/cgi-bin/carddisp.pl?gene=NKTR
1226	PIWIL3	Piwi Like RNA-Mediated Gene Silencing 3	Protein Coding	Q7Z3Z3	43	GC22M090454	2.13519191741943	https://www.genecards.org/cgi-bin/carddisp.pl?gene=PIWIL3
1227	PRRC2C	Proline Rich Coiled-Coil 2C	Protein Coding	Q9Y520	43	GC01P184344	2.13519191741943	https://www.genecards.org/cgi-bin/carddisp.pl?gene=PRRC2C
1228	SWT1	SWT1 RNA Endoribonuclease Homolog	Protein Coding	Q5T5J6	43	GC01P185179	2.13519191741943	https://www.genecards.org/cgi-bin/carddisp.pl?gene=SWT1
1229	UNKL	Unk Like Zinc Finger	Protein Coding	Q9H9P5	43	GC16M055107	2.13519191741943	https://www.genecards.org/cgi-bin/carddisp.pl?gene=UNKL
1230	ZC3H4	Zinc Finger CCCH-Type Containing 4	Protein Coding	Q9UPT8	43	GC19M047064	2.13519191741943	https://www.genecards.org/cgi-bin/carddisp.pl?gene=ZC3H4
1231	AGO4	Argonaute RISC Component 4	Protein Coding	Q9HCK5	42	GC01P035807	2.13519191741943	https://www.genecards.org/cgi-bin/carddisp.pl?gene=AGO4
1232	CAPRIN2	Caprin Family Member 2	Protein Coding	Q6IMN6	42	GC12M030709	2.13519191741943	https://www.genecards.org/cgi-bin/carddisp.pl?gene=CAPRIN2
1233	FAM120C	Family With Sequence Similarity 120 Member C	Protein Coding	Q9NX05	42	GC0XM054073	2.13519191741943	https://www.genecards.org/cgi-bin/carddisp.pl?gene=FAM120C
1234	HSD17B14	Hydroxysteroid 17-Beta Dehydrogenase 14	Protein Coding	Q9BPX1	42	GC19M048813	2.13519191741943	https://www.genecards.org/cgi-bin/carddisp.pl?gene=HSD17B14
1235	INTS2	Integrator Complex Subunit 2	Protein Coding	Q9H0H0	42	GC17M061865	2.13519191741943	https://www.genecards.org/cgi-bin/carddisp.pl?gene=INTS2
1236	INTS4	Integrator Complex Subunit 4	Protein Coding	Q96HW7	42	GC11M146555	2.13519191741943	https://www.genecards.org/cgi-bin/carddisp.pl?gene=INTS4
1237	NOL10	Nucleolar Protein 10	Protein Coding	Q9BSC4	42	GC02M010562	2.13519191741943	https://www.genecards.org/cgi-bin/carddisp.pl?gene=NOL10
1238	RBM12B	RNA Binding Motif Protein 12B	Protein Coding	Q8IXT5	42	GC08M093729	2.13519191741943	https://www.genecards.org/cgi-bin/carddisp.pl?gene=RBM12B
1239	RBM15B	RNA Binding Motif Protein 15B	Protein Coding	Q8NDT2	42	GC03P051391	2.13519191741943	https://www.genecards.org/cgi-bin/carddisp.pl?gene=RBM15B
1240	TDRD6	Tudor Domain Containing 6	Protein Coding	O60522	42	GC06P199730	2.13519191741943	https://www.genecards.org/cgi-bin/carddisp.pl?gene=TDRD6
1241	TRMT44	TRNA Methyltransferase 44 Homolog	Protein Coding	Q8IYL2	42	GC04P034152	2.13519191741943	https://www.genecards.org/cgi-bin/carddisp.pl?gene=TRMT44
1242	U2SURP	U2 SnRNP Associated SURP Domain Containing	Protein Coding	O15042	42	GC03P142964	2.13519191741943	https://www.genecards.org/cgi-bin/carddisp.pl?gene=U2SURP
1243	UNK	Unk Zinc Finger	Protein Coding	Q9C0B0	42	GC17P075784	2.13519191741943	https://www.genecards.org/cgi-bin/carddisp.pl?gene=UNK
1244	ZFR2	Zinc Finger RNA Binding Protein 2	Protein Coding	Q9UPR6	42	GC19M003804	2.13519191741943	https://www.genecards.org/cgi-bin/carddisp.pl?gene=ZFR2
1245	CRNKL1	Crooked Neck Pre-MRNA Splicing Factor 1	Protein Coding	Q9BZJ0	41	GC20M020034	2.13519191741943	https://www.genecards.org/cgi-bin/carddisp.pl?gene=CRNKL1
1246	DDX27	DEAD-Box Helicase 27	Protein Coding	Q96GQ7	41	GC20P049219	2.13519191741943	https://www.genecards.org/cgi-bin/carddisp.pl?gene=DDX27
1247	EPPK1	Epiplakin 1	Protein Coding	P58107	41	GC08M143857	2.13519191741943	https://www.genecards.org/cgi-bin/carddisp.pl?gene=EPPK1
1248	ESF1	ESF1 Nucleolar Pre-RRNA Processing Protein	Protein Coding	Q9H501	41	GC20M013714	2.13519191741943	https://www.genecards.org/cgi-bin/carddisp.pl?gene=ESF1
1249	FAM120B	Family With Sequence Similarity 120 Member B	Protein Coding	Q96EK7	41	GC06P170290	2.13519191741943	https://www.genecards.org/cgi-bin/carddisp.pl?gene=FAM120B
1250	H2BC12	H2B Clustered Histone 12	Protein Coding	O60814	41	GC06M114663	2.13519191741943	https://www.genecards.org/cgi-bin/carddisp.pl?gene=H2BC12
1251	L1TD1	LINE1 Type Transposase Domain Containing 1	Protein Coding	Q5T7N2	41	GC01P062194	2.13519191741943	https://www.genecards.org/cgi-bin/carddisp.pl?gene=L1TD1
1252	PAN3	Poly(A) Specific Ribonuclease Subunit PAN3	Protein Coding	Q58A45	41	GC13P031460	2.13519191741943	https://www.genecards.org/cgi-bin/carddisp.pl?gene=PAN3
1253	R3HCC1L	R3H Domain And Coiled-Coil Containing 1 Like	Protein Coding	Q7Z5L2	41	GC10P134625	2.13519191741943	https://www.genecards.org/cgi-bin/carddisp.pl?gene=R3HCC1L
1254	RHBDD1	Rhomboid Domain Containing 1	Protein Coding	Q8TEB9	41	GC02P226929	2.13519191741943	https://www.genecards.org/cgi-bin/carddisp.pl?gene=RHBDD1
1255	SLC4A1AP	Solute Carrier Family 4 Member 1 Adaptor Protein	Protein Coding	Q9BWU0	41	GC02P027663	2.13519191741943	https://www.genecards.org/cgi-bin/carddisp.pl?gene=SLC4A1AP
1256	TDRD5	Tudor Domain Containing 5	Protein Coding	Q8NAT2	41	GC01P179591	2.13519191741943	https://www.genecards.org/cgi-bin/carddisp.pl?gene=TDRD5
1257	UTP14C	UTP14C Small Subunit Processome Component	Protein Coding	Q5TAP6	41	GC13P052024	2.13519191741943	https://www.genecards.org/cgi-bin/carddisp.pl?gene=UTP14C
1258	CWC22	CWC22 Spliceosome Associated Protein	Protein Coding	Q9HCG8	40	GC02M179944	2.13519191741943	https://www.genecards.org/cgi-bin/carddisp.pl?gene=CWC22
1259	DDX60L	DExD/H-Box 60 Like	Protein Coding	Q5H9U9	40	GC04M168356	2.13519191741943	https://www.genecards.org/cgi-bin/carddisp.pl?gene=DDX60L
1260	DNTTIP2	Deoxynucleotidyltransferase Terminal Interacting Protein 2	Protein Coding	Q5QJE6	40	GC01M093866	2.13519191741943	https://www.genecards.org/cgi-bin/carddisp.pl?gene=DNTTIP2
1261	RANBP6	RAN Binding Protein 6	Protein Coding	O60518	40	GC09M006002	2.13519191741943	https://www.genecards.org/cgi-bin/carddisp.pl?gene=RANBP6
1262	SELENOK	Selenoprotein K	Protein Coding	Q9Y6D0	40	GC03M053884	2.13519191741943	https://www.genecards.org/cgi-bin/carddisp.pl?gene=SELENOK
1263	ZCCHC2	Zinc Finger CCHC-Type Containing 2	Protein Coding	Q9C0B9	40	GC18P062523	2.13519191741943	https://www.genecards.org/cgi-bin/carddisp.pl?gene=ZCCHC2
1264	ACOD1	Aconitate Decarboxylase 1	Protein Coding	A6NK06	39	GC13P076949	2.13519191741943	https://www.genecards.org/cgi-bin/carddisp.pl?gene=ACOD1
1265	FBRSL1	Fibrosin Like 1	Protein Coding	Q9HCM7	39	GC12P132489	2.13519191741943	https://www.genecards.org/cgi-bin/carddisp.pl?gene=FBRSL1
1266	SECISBP2L	SECIS Binding Protein 2 Like	Protein Coding	Q93073	39	GC15M048988	2.13519191741943	https://www.genecards.org/cgi-bin/carddisp.pl?gene=SECISBP2L
1267	WDR75	WD Repeat Domain 75	Protein Coding	Q8IWA0	39	GC02P189441	2.13519191741943	https://www.genecards.org/cgi-bin/carddisp.pl?gene=WDR75
1268	ZFC3H1	Zinc Finger C3H1-Type Containing	Protein Coding	O60293	39	GC12M071609	2.13519191741943	https://www.genecards.org/cgi-bin/carddisp.pl?gene=ZFC3H1
1269	TASOR	Transcription Activation Suppressor	Protein Coding	Q9UK61	38	GC03M056620	2.13519191741943	https://www.genecards.org/cgi-bin/carddisp.pl?gene=TASOR
1270	TDRD12	Tudor Domain Containing 12	Protein Coding	Q587J7	38	GC19P032719	2.13519191741943	https://www.genecards.org/cgi-bin/carddisp.pl?gene=TDRD12
1271	UTP20	UTP20 Small Subunit Processome Component	Protein Coding	O75691	38	GC12P101280	2.13519191741943	https://www.genecards.org/cgi-bin/carddisp.pl?gene=UTP20
1272	CACTIN	Cactin, Spliceosome C Complex Subunit	Protein Coding	Q8WUQ7	37	GC19M003610	2.13519191741943	https://www.genecards.org/cgi-bin/carddisp.pl?gene=CACTIN
1273	CMTR2	Cap Methyltransferase 2	Protein Coding	Q8IYT2	36	GC16M071281	2.13519191741943	https://www.genecards.org/cgi-bin/carddisp.pl?gene=CMTR2
1274	RBM44	RNA Binding Motif Protein 44	Protein Coding	Q6ZP01	36	GC02P237798	2.13519191741943	https://www.genecards.org/cgi-bin/carddisp.pl?gene=RBM44
1275	MYH16	Myosin Heavy Chain 16	Protein Coding	Q9H6N6	26	GC07P099238	2.13519191741943	https://www.genecards.org/cgi-bin/carddisp.pl?gene=MYH16
1276	IGKV2D-40	Immunoglobulin Kappa Variable 2D-40	Protein Coding	P01614	18	GC02P102191	2.13519191741943	https://www.genecards.org/cgi-bin/carddisp.pl?gene=IGKV2D-40
1277	IGKV2-40	Immunoglobulin Kappa Variable 2-40	Protein Coding	A0A087WW87	17	GC02M093217	2.13519191741943	https://www.genecards.org/cgi-bin/carddisp.pl?gene=IGKV2-40
1278	IGKV3D-20	Immunoglobulin Kappa Variable 3D-20	Protein Coding	A0A0C4DH25	17	GC02P102220	2.13519191741943	https://www.genecards.org/cgi-bin/carddisp.pl?gene=IGKV3D-20
1279	PTPN11	Protein Tyrosine Phosphatase Non-Receptor Type 11	Protein Coding	Q06124	67	GC12P112418	2.10725998878479	https://www.genecards.org/cgi-bin/carddisp.pl?gene=PTPN11
1280	SMAD4	SMAD Family Member 4	Protein Coding	Q13485	66	GC18P051028	2.10725998878479	https://www.genecards.org/cgi-bin/carddisp.pl?gene=SMAD4
1281	PTPRC	Protein Tyrosine Phosphatase Receptor Type C	Protein Coding	P08575	64	GC01P198607	2.10725998878479	https://www.genecards.org/cgi-bin/carddisp.pl?gene=PTPRC
1282	ACE2	Angiotensin Converting Enzyme 2	Protein Coding	Q9BYF1	61	GC0XM015494	2.10725998878479	https://www.genecards.org/cgi-bin/carddisp.pl?gene=ACE2
1283	ADAM9	ADAM Metallopeptidase Domain 9	Protein Coding	Q13443	61	GC08P038996	2.10725998878479	https://www.genecards.org/cgi-bin/carddisp.pl?gene=ADAM9
1284	ITGAM	Integrin Subunit Alpha M	Protein Coding	P11215	61	GC16P136859	2.10725998878479	https://www.genecards.org/cgi-bin/carddisp.pl?gene=ITGAM
1285	FOXP3	Forkhead Box P3~Name Same As:- HGNC:13781	Protein Coding	Q9BZS1	60	GC0XM049250	2.10725998878479	https://www.genecards.org/cgi-bin/carddisp.pl?gene=FOXP3
1286	KIF11	Kinesin Family Member 11	Protein Coding	P52732	60	GC10P092574	2.10725998878479	https://www.genecards.org/cgi-bin/carddisp.pl?gene=KIF11
1287	MFN2	Mitofusin 2	Protein Coding	O95140	60	GC01P011980	2.10725998878479	https://www.genecards.org/cgi-bin/carddisp.pl?gene=MFN2
1288	CCR5	C-C Motif Chemokine Receptor 5	Protein Coding	P51681	59	GC03P069070	2.10725998878479	https://www.genecards.org/cgi-bin/carddisp.pl?gene=CCR5
1289	HSD17B4	Hydroxysteroid 17-Beta Dehydrogenase 4	Protein Coding	P51659	59	GC05P119452	2.10725998878479	https://www.genecards.org/cgi-bin/carddisp.pl?gene=HSD17B4
1290	MAT1A	Methionine Adenosyltransferase 1A	Protein Coding	Q00266	59	GC10M085132	2.10725998878479	https://www.genecards.org/cgi-bin/carddisp.pl?gene=MAT1A
1291	PON1	Paraoxonase 1	Protein Coding	P27169	59	GC07M095297	2.10725998878479	https://www.genecards.org/cgi-bin/carddisp.pl?gene=PON1
1292	EGR1	Early Growth Response 1	Protein Coding	P18146	58	GC05P138465	2.10725998878479	https://www.genecards.org/cgi-bin/carddisp.pl?gene=EGR1
1293	MYH11	Myosin Heavy Chain 11	Protein Coding	P35749	58	GC16M055700	2.10725998878479	https://www.genecards.org/cgi-bin/carddisp.pl?gene=MYH11
1294	SPHK1	Sphingosine Kinase 1	Protein Coding	Q9NYA1	58	GC17P076376	2.10725998878479	https://www.genecards.org/cgi-bin/carddisp.pl?gene=SPHK1
1295	TP73	Tumor Protein P73	Protein Coding	O15350	58	GC01P003652	2.10725998878479	https://www.genecards.org/cgi-bin/carddisp.pl?gene=TP73
1296	XBP1	X-Box Binding Protein 1	Protein Coding	P17861	58	GC22M028794	2.10725998878479	https://www.genecards.org/cgi-bin/carddisp.pl?gene=XBP1
1297	GFER	Growth Factor, Augmenter Of Liver Regeneration	Protein Coding	P55789	57	GC16P001984	2.10725998878479	https://www.genecards.org/cgi-bin/carddisp.pl?gene=GFER
1298	KPNA2	Karyopherin Subunit Alpha 2	Protein Coding	P52292	57	GC17P068035	2.10725998878479	https://www.genecards.org/cgi-bin/carddisp.pl?gene=KPNA2
1299	SERPINF1	Serpin Family F Member 1	Protein Coding	P36955	57	GC17P001761	2.10725998878479	https://www.genecards.org/cgi-bin/carddisp.pl?gene=SERPINF1
1300	SLC34A2	Solute Carrier Family 34 Member 2	Protein Coding	O95436	57	GC04P025648	2.10725998878479	https://www.genecards.org/cgi-bin/carddisp.pl?gene=SLC34A2
1301	TXNRD2	Thioredoxin Reductase 2	Protein Coding	Q9NNW7	57	GC22M090212	2.10725998878479	https://www.genecards.org/cgi-bin/carddisp.pl?gene=TXNRD2
1302	CEACAM5	CEA Cell Adhesion Molecule 5	Protein Coding	P06731	56	GC19P171721	2.10725998878479	https://www.genecards.org/cgi-bin/carddisp.pl?gene=CEACAM5
1303	CUL4A	Cullin 4A	Protein Coding	Q13619	55	GC13P113208	2.10725998878479	https://www.genecards.org/cgi-bin/carddisp.pl?gene=CUL4A
1304	HEY1	Hes Related Family BHLH Transcription Factor With YRPW Motif 1	Protein Coding	Q9Y5J3	55	GC08M079764	2.10725998878479	https://www.genecards.org/cgi-bin/carddisp.pl?gene=HEY1
1305	MTHFD2	Methylenetetrahydrofolate Dehydrogenase (NADP+ Dependent) 2, Methenyltetrahydrofolate Cyclohydrolase	Protein Coding	P13995	55	GC02P074186	2.10725998878479	https://www.genecards.org/cgi-bin/carddisp.pl?gene=MTHFD2
1306	SEMA3F	Semaphorin 3F	Protein Coding	Q13275	55	GC03P069287	2.10725998878479	https://www.genecards.org/cgi-bin/carddisp.pl?gene=SEMA3F
1307	SGK2	Serum/Glucocorticoid Regulated Kinase 2	Protein Coding	Q9HBY8	55	GC20P043558	2.10725998878479	https://www.genecards.org/cgi-bin/carddisp.pl?gene=SGK2
1308	SH3GL1	SH3 Domain Containing GRB2 Like 1, Endophilin A2	Protein Coding	Q99961	55	GC19M004360	2.10725998878479	https://www.genecards.org/cgi-bin/carddisp.pl?gene=SH3GL1
1309	ELOC	Elongin C	Protein Coding	Q15369	54	GC08M073939	2.10725998878479	https://www.genecards.org/cgi-bin/carddisp.pl?gene=ELOC
1310	GPX7	Glutathione Peroxidase 7	Protein Coding	Q96SL4	54	GC01P052602	2.10725998878479	https://www.genecards.org/cgi-bin/carddisp.pl?gene=GPX7
1311	RARS2	Arginyl-TRNA Synthetase 2, Mitochondrial	Protein Coding	Q5T160	54	GC06M115693	2.10725998878479	https://www.genecards.org/cgi-bin/carddisp.pl?gene=RARS2
1312	SDC4	Syndecan 4	Protein Coding	P31431	54	GC20M045325	2.10725998878479	https://www.genecards.org/cgi-bin/carddisp.pl?gene=SDC4
1313	SEMA5A	Semaphorin 5A	Protein Coding	Q13591	54	GC05M009036	2.10725998878479	https://www.genecards.org/cgi-bin/carddisp.pl?gene=SEMA5A
1314	TAF15	TATA-Box Binding Protein Associated Factor 15	Protein Coding	Q92804	54	GC17P175273	2.10725998878479	https://www.genecards.org/cgi-bin/carddisp.pl?gene=TAF15
1315	ABHD12	Abhydrolase Domain Containing 12, Lysophospholipase	Protein Coding	Q8N2K0	53	GC20M025294	2.10725998878479	https://www.genecards.org/cgi-bin/carddisp.pl?gene=ABHD12
1316	CLDN4	Claudin 4	Protein Coding	O14493	53	GC07P073799	2.10725998878479	https://www.genecards.org/cgi-bin/carddisp.pl?gene=CLDN4
1317	EREG	Epiregulin	Protein Coding	O14944	53	GC04P074366	2.10725998878479	https://www.genecards.org/cgi-bin/carddisp.pl?gene=EREG
1318	KIF20A	Kinesin Family Member 20A	Protein Coding	O95235	52	GC05P138845	2.10725998878479	https://www.genecards.org/cgi-bin/carddisp.pl?gene=KIF20A
1319	RFX1	Regulatory Factor X1	Protein Coding	P22670	52	GC19M013961	2.10725998878479	https://www.genecards.org/cgi-bin/carddisp.pl?gene=RFX1
1320	SOX11	SRY-Box Transcription Factor 11	Protein Coding	P35716	52	GC02P005707	2.10725998878479	https://www.genecards.org/cgi-bin/carddisp.pl?gene=SOX11
1321	SRPK2	SRSF Protein Kinase 2	Protein Coding	P78362	52	GC07M105110	2.10725998878479	https://www.genecards.org/cgi-bin/carddisp.pl?gene=SRPK2
1322	NCR1	Natural Cytotoxicity Triggering Receptor 1	Protein Coding	O76036	51	GC19P172253	2.10725998878479	https://www.genecards.org/cgi-bin/carddisp.pl?gene=NCR1
1323	NUAK1	NUAK Family Kinase 1	Protein Coding	O60285	51	GC12M106063	2.10725998878479	https://www.genecards.org/cgi-bin/carddisp.pl?gene=NUAK1
1324	RARRES2	Retinoic Acid Receptor Responder 2	Protein Coding	Q99969	51	GC07M150333	2.10725998878479	https://www.genecards.org/cgi-bin/carddisp.pl?gene=RARRES2
1325	RPL8	Ribosomal Protein L8	Protein Coding	P62917	51	GC08M147822	2.10725998878479	https://www.genecards.org/cgi-bin/carddisp.pl?gene=RPL8
1326	ACBD3	Acyl-CoA Binding Domain Containing 3	Protein Coding	Q9H3P7	50	GC01M226144	2.10725998878479	https://www.genecards.org/cgi-bin/carddisp.pl?gene=ACBD3
1327	BOLA3	BolA Family Member 3	Protein Coding	Q53S33	50	GC02M074149	2.10725998878479	https://www.genecards.org/cgi-bin/carddisp.pl?gene=BOLA3
1328	CHCHD2	Coiled-Coil-Helix-Coiled-Coil-Helix Domain Containing 2	Protein Coding	Q9Y6H1	50	GC07M082679	2.10725998878479	https://www.genecards.org/cgi-bin/carddisp.pl?gene=CHCHD2
1329	CREB5	CAMP Responsive Element Binding Protein 5	Protein Coding	Q02930	49	GC07P032475	2.10725998878479	https://www.genecards.org/cgi-bin/carddisp.pl?gene=CREB5
1330	CUL9	Cullin 9	Protein Coding	Q8IWT3	49	GC06P043182	2.10725998878479	https://www.genecards.org/cgi-bin/carddisp.pl?gene=CUL9
1331	MARCHF5	Membrane Associated Ring-CH-Type Finger 5	Protein Coding	Q9NX47	49	GC10P134503	2.10725998878479	https://www.genecards.org/cgi-bin/carddisp.pl?gene=MARCHF5
1332	AIFM3	AIF Family Member 3	Protein Coding	Q96NN9	48	GC22P020965	2.10725998878479	https://www.genecards.org/cgi-bin/carddisp.pl?gene=AIFM3
1333	HRNR	Hornerin	Protein Coding	Q86YZ3	47	GC01M152212	2.10725998878479	https://www.genecards.org/cgi-bin/carddisp.pl?gene=HRNR
1334	LAPTM4B	Lysosomal Protein Transmembrane 4 Beta	Protein Coding	Q86VI4	47	GC08P097775	2.10725998878479	https://www.genecards.org/cgi-bin/carddisp.pl?gene=LAPTM4B
1335	RAP2B	RAP2B, Member Of RAS Oncogene Family	Protein Coding	P61225	47	GC03P153162	2.10725998878479	https://www.genecards.org/cgi-bin/carddisp.pl?gene=RAP2B
1336	VEZF1	Vascular Endothelial Zinc Finger 1	Protein Coding	Q14119	46	GC17M057971	2.10725998878479	https://www.genecards.org/cgi-bin/carddisp.pl?gene=VEZF1
1337	FOCAD	Focadhesin	Protein Coding	Q5VW36	45	GC09P020792	2.10725998878479	https://www.genecards.org/cgi-bin/carddisp.pl?gene=FOCAD
1338	RBM3	RNA Binding Motif Protein 3	Protein Coding	P98179	45	GC0XP048574	2.10725998878479	https://www.genecards.org/cgi-bin/carddisp.pl?gene=RBM3
1339	TSPAN15	Tetraspanin 15	Protein Coding	O95858	44	GC10P069451	2.10725998878479	https://www.genecards.org/cgi-bin/carddisp.pl?gene=TSPAN15
1340	TXNDC12	Thioredoxin Domain Containing 12	Protein Coding	O95881	44	GC01M052020	2.10725998878479	https://www.genecards.org/cgi-bin/carddisp.pl?gene=TXNDC12
1341	BTK	Bruton Tyrosine Kinase	Protein Coding	Q06187	66	GC0XM101349	2.07636404037476	https://www.genecards.org/cgi-bin/carddisp.pl?gene=BTK
1342	INSR	Insulin Receptor	Protein Coding	P06213	66	GC19M007112	2.07636404037476	https://www.genecards.org/cgi-bin/carddisp.pl?gene=INSR
1343	FOS	Fos Proto-Oncogene, AP-1 Transcription Factor Subunit	Protein Coding	P01100	64	GC14P075278	2.07636404037476	https://www.genecards.org/cgi-bin/carddisp.pl?gene=FOS
1344	G6PD	Glucose-6-Phosphate Dehydrogenase	Protein Coding	P11413	63	GC0XM154638	2.07636404037476	https://www.genecards.org/cgi-bin/carddisp.pl?gene=G6PD
1345	MMP3	Matrix Metallopeptidase 3	Protein Coding	P08254	62	GC11M102835	2.07636404037476	https://www.genecards.org/cgi-bin/carddisp.pl?gene=MMP3
1346	STIM1	Stromal Interaction Molecule 1	Protein Coding	Q13586	62	GC11P024861	2.07636404037476	https://www.genecards.org/cgi-bin/carddisp.pl?gene=STIM1
1347	NLRP3	NLR Family Pyrin Domain Containing 3	Protein Coding	Q96P20	61	GC01P247741	2.07636404037476	https://www.genecards.org/cgi-bin/carddisp.pl?gene=NLRP3
1348	ALDH7A1	Aldehyde Dehydrogenase 7 Family Member A1	Protein Coding	P49419	60	GC05M126541	2.07636404037476	https://www.genecards.org/cgi-bin/carddisp.pl?gene=ALDH7A1
1349	EEF2K	Eukaryotic Elongation Factor 2 Kinase	Protein Coding	O00418	60	GC16P136463	2.07636404037476	https://www.genecards.org/cgi-bin/carddisp.pl?gene=EEF2K
1350	HSPG2	Heparan Sulfate Proteoglycan 2	Protein Coding	P98160	60	GC01M021822	2.07636404037476	https://www.genecards.org/cgi-bin/carddisp.pl?gene=HSPG2
1351	NAMPT	Nicotinamide Phosphoribosyltransferase	Protein Coding	P43490	60	GC07M106248	2.07636404037476	https://www.genecards.org/cgi-bin/carddisp.pl?gene=NAMPT
1352	NRG1	Neuregulin 1	Protein Coding	Q02297	60	GC08P031639	2.07636404037476	https://www.genecards.org/cgi-bin/carddisp.pl?gene=NRG1
1353	P2RX7	Purinergic Receptor P2X 7	Protein Coding	Q99572	60	GC12P141807	2.07636404037476	https://www.genecards.org/cgi-bin/carddisp.pl?gene=P2RX7
1354	PSAP	Prosaposin	Protein Coding	P07602	60	GC10M071816	2.07636404037476	https://www.genecards.org/cgi-bin/carddisp.pl?gene=PSAP
1355	SCARB1	Scavenger Receptor Class B Member 1	Protein Coding	Q8WTV0	60	GC12M124776	2.07636404037476	https://www.genecards.org/cgi-bin/carddisp.pl?gene=SCARB1
1356	ALDH1A3	Aldehyde Dehydrogenase 1 Family Member A3	Protein Coding	P47895	59	GC15P211643	2.07636404037476	https://www.genecards.org/cgi-bin/carddisp.pl?gene=ALDH1A3
1357	CD59	CD59 Molecule (CD59 Blood Group)	Protein Coding	P13987	59	GC11M033742	2.07636404037476	https://www.genecards.org/cgi-bin/carddisp.pl?gene=CD59
1358	ERCC6	ERCC Excision Repair 6, Chromatin Remodeling Factor	Protein Coding	Q03468	59	GC10M049927	2.07636404037476	https://www.genecards.org/cgi-bin/carddisp.pl?gene=ERCC6
1359	IL4	Interleukin 4	Protein Coding	P05112	59	GC05P132673	2.07636404037476	https://www.genecards.org/cgi-bin/carddisp.pl?gene=IL4
1360	OGDH	Oxoglutarate Dehydrogenase	Protein Coding	Q02218	59	GC07P044606	2.07636404037476	https://www.genecards.org/cgi-bin/carddisp.pl?gene=OGDH
1361	SPTLC1	Serine Palmitoyltransferase Long Chain Base Subunit 1	Protein Coding	O15269	59	GC09M133501	2.07636404037476	https://www.genecards.org/cgi-bin/carddisp.pl?gene=SPTLC1
1362	TPT1	Tumor Protein, Translationally-Controlled 1	Protein Coding	P13693	59	GC13M045333	2.07636404037476	https://www.genecards.org/cgi-bin/carddisp.pl?gene=TPT1
1363	ALDH3A2	Aldehyde Dehydrogenase 3 Family Member A2	Protein Coding	P51648	58	GC17P174915	2.07636404037476	https://www.genecards.org/cgi-bin/carddisp.pl?gene=ALDH3A2
1364	ATIC	5-Aminoimidazole-4-Carboxamide Ribonucleotide Formyltransferase/IMP Cyclohydrolase	Protein Coding	P31939	58	GC02P215311	2.07636404037476	https://www.genecards.org/cgi-bin/carddisp.pl?gene=ATIC
1365	COX4I1	Cytochrome C Oxidase Subunit 4I1	Protein Coding	P13073	58	GC16P085798	2.07636404037476	https://www.genecards.org/cgi-bin/carddisp.pl?gene=COX4I1
1366	CTNND1	Catenin Delta 1	Protein Coding	O60716	58	GC11P129332	2.07636404037476	https://www.genecards.org/cgi-bin/carddisp.pl?gene=CTNND1
1367	EIF2S1	Eukaryotic Translation Initiation Factor 2 Subunit Alpha	Protein Coding	P05198	58	GC14P067374	2.07636404037476	https://www.genecards.org/cgi-bin/carddisp.pl?gene=EIF2S1
1368	HNRNPK	Heterogeneous Nuclear Ribonucleoprotein K	Protein Coding	P61978	58	GC09M133228	2.07636404037476	https://www.genecards.org/cgi-bin/carddisp.pl?gene=HNRNPK
1369	IGFBP7	Insulin Like Growth Factor Binding Protein 7	Protein Coding	Q16270	58	GC04M057030	2.07636404037476	https://www.genecards.org/cgi-bin/carddisp.pl?gene=IGFBP7
1370	SLC25A13	Solute Carrier Family 25 Member 13	Protein Coding	Q9UJS0	58	GC07M096120	2.07636404037476	https://www.genecards.org/cgi-bin/carddisp.pl?gene=SLC25A13
1371	SOX10	SRY-Box Transcription Factor 10	Protein Coding	P56693	58	GC22M092395	2.07636404037476	https://www.genecards.org/cgi-bin/carddisp.pl?gene=SOX10
1372	TALDO1	Transaldolase 1	Protein Coding	P37837	58	GC11P024748	2.07636404037476	https://www.genecards.org/cgi-bin/carddisp.pl?gene=TALDO1
1373	TRAF6	TNF Receptor Associated Factor 6	Protein Coding	Q9Y4K3	58	GC11M036467	2.07636404037476	https://www.genecards.org/cgi-bin/carddisp.pl?gene=TRAF6
1374	UCP2	Uncoupling Protein 2	Protein Coding	P55851	58	GC11M073974	2.07636404037476	https://www.genecards.org/cgi-bin/carddisp.pl?gene=UCP2
1375	DDB1	Damage Specific DNA Binding Protein 1	Protein Coding	Q16531	57	GC11M146012	2.07636404037476	https://www.genecards.org/cgi-bin/carddisp.pl?gene=DDB1
1376	FABP3	Fatty Acid Binding Protein 3	Protein Coding	P05413	57	GC01M041500	2.07636404037476	https://www.genecards.org/cgi-bin/carddisp.pl?gene=FABP3
1377	FGF23	Fibroblast Growth Factor 23	Protein Coding	Q9GZV9	57	GC12M004368	2.07636404037476	https://www.genecards.org/cgi-bin/carddisp.pl?gene=FGF23
1378	ITGB5	Integrin Subunit Beta 5	Protein Coding	P18084	57	GC03M124761	2.07636404037476	https://www.genecards.org/cgi-bin/carddisp.pl?gene=ITGB5
1379	PLAUR	Plasminogen Activator, Urokinase Receptor	Protein Coding	Q03405	57	GC19M043646	2.07636404037476	https://www.genecards.org/cgi-bin/carddisp.pl?gene=PLAUR
1380	PPIF	Peptidylprolyl Isomerase F	Protein Coding	P30405	56	GC10P134338	2.07636404037476	https://www.genecards.org/cgi-bin/carddisp.pl?gene=PPIF
1381	TBX5	T-Box Transcription Factor 5	Protein Coding	Q99593	56	GC12M114353	2.07636404037476	https://www.genecards.org/cgi-bin/carddisp.pl?gene=TBX5
1382	TIMP3	TIMP Metallopeptidase Inhibitor 3	Protein Coding	P35625	56	GC22P102487	2.07636404037476	https://www.genecards.org/cgi-bin/carddisp.pl?gene=TIMP3
1383	ADAM15	ADAM Metallopeptidase Domain 15	Protein Coding	Q13444	55	GC01P155050	2.07636404037476	https://www.genecards.org/cgi-bin/carddisp.pl?gene=ADAM15
1384	CTSE	Cathepsin E	Protein Coding	P14091	55	GC01M206009	2.07636404037476	https://www.genecards.org/cgi-bin/carddisp.pl?gene=CTSE
1385	FADS1	Fatty Acid Desaturase 1	Protein Coding	O60427	55	GC11M061799	2.07636404037476	https://www.genecards.org/cgi-bin/carddisp.pl?gene=FADS1
1386	IL15	Interleukin 15	Protein Coding	P40933	55	GC04P141636	2.07636404037476	https://www.genecards.org/cgi-bin/carddisp.pl?gene=IL15
1387	MDH1	Malate Dehydrogenase 1	Protein Coding	P40925	55	GC02P063557	2.07636404037476	https://www.genecards.org/cgi-bin/carddisp.pl?gene=MDH1
1388	NPEPPS	Aminopeptidase Puromycin Sensitive	Protein Coding	P55786	55	GC17P047522	2.07636404037476	https://www.genecards.org/cgi-bin/carddisp.pl?gene=NPEPPS
1389	PDCD4	Programmed Cell Death 4	Protein Coding	Q53EL6	55	GC10P110871	2.07636404037476	https://www.genecards.org/cgi-bin/carddisp.pl?gene=PDCD4
1390	RBX1	Ring-Box 1	Protein Coding	P62877	55	GC22P040951	2.07636404037476	https://www.genecards.org/cgi-bin/carddisp.pl?gene=RBX1
1391	UBE2D3	Ubiquitin Conjugating Enzyme E2 D3	Protein Coding	P61077	55	GC04M102820	2.07636404037476	https://www.genecards.org/cgi-bin/carddisp.pl?gene=UBE2D3
1392	ACTR2	Actin Related Protein 2	Protein Coding	P61160	54	GC02P065227	2.07636404037476	https://www.genecards.org/cgi-bin/carddisp.pl?gene=ACTR2
1393	COX5B	Cytochrome C Oxidase Subunit 5B	Protein Coding	P10606	54	GC02P102508	2.07636404037476	https://www.genecards.org/cgi-bin/carddisp.pl?gene=COX5B
1394	LGMN	Legumain	Protein Coding	Q99538	54	GC14M092703	2.07636404037476	https://www.genecards.org/cgi-bin/carddisp.pl?gene=LGMN
1395	LTBP4	Latent Transforming Growth Factor Beta Binding Protein 4	Protein Coding	Q8N2S1	54	GC19P040592	2.07636404037476	https://www.genecards.org/cgi-bin/carddisp.pl?gene=LTBP4
1396	LY96	Lymphocyte Antigen 96	Protein Coding	Q9Y6Y9	54	GC08P073991	2.07636404037476	https://www.genecards.org/cgi-bin/carddisp.pl?gene=LY96
1397	MYOF	Myoferlin	Protein Coding	Q9NZM1	54	GC10M093306	2.07636404037476	https://www.genecards.org/cgi-bin/carddisp.pl?gene=MYOF
1398	PCSK6	Proprotein Convertase Subtilisin/Kexin Type 6	Protein Coding	P29122	54	GC15M170892	2.07636404037476	https://www.genecards.org/cgi-bin/carddisp.pl?gene=PCSK6
1399	PDPN	Podoplanin	Protein Coding	Q86YL7	54	GC01P013583	2.07636404037476	https://www.genecards.org/cgi-bin/carddisp.pl?gene=PDPN
1400	TECR	Trans-2,3-Enoyl-CoA Reductase	Protein Coding	Q9NZ01	54	GC19P014517	2.07636404037476	https://www.genecards.org/cgi-bin/carddisp.pl?gene=TECR
1401	TIMP2	TIMP Metallopeptidase Inhibitor 2	Protein Coding	P16035	54	GC17M078852	2.07636404037476	https://www.genecards.org/cgi-bin/carddisp.pl?gene=TIMP2
1402	TMED10	Transmembrane P24 Trafficking Protein 10	Protein Coding	P49755	54	GC14M075370	2.07636404037476	https://www.genecards.org/cgi-bin/carddisp.pl?gene=TMED10
1403	ADSS2	Adenylosuccinate Synthase 2	Protein Coding	P30520	53	GC01M245098	2.07636404037476	https://www.genecards.org/cgi-bin/carddisp.pl?gene=ADSS2
1404	EIF5	Eukaryotic Translation Initiation Factor 5	Protein Coding	P55010	53	GC14P103333	2.07636404037476	https://www.genecards.org/cgi-bin/carddisp.pl?gene=EIF5
1405	H1-4	H1.4 Linker Histone, Cluster Member	Protein Coding	P10412	53	GC06P202362	2.07636404037476	https://www.genecards.org/cgi-bin/carddisp.pl?gene=H1-4
1406	IL33	Interleukin 33	Protein Coding	O95760	53	GC09P011269	2.07636404037476	https://www.genecards.org/cgi-bin/carddisp.pl?gene=IL33
1407	LRP1B	LDL Receptor Related Protein 1B	Protein Coding	Q9NZR2	53	GC02M140231	2.07636404037476	https://www.genecards.org/cgi-bin/carddisp.pl?gene=LRP1B
1408	ZBP1	Z-DNA Binding Protein 1	Protein Coding	Q9H171	53	GC20M057603	2.07636404037476	https://www.genecards.org/cgi-bin/carddisp.pl?gene=ZBP1
1409	BCL9	BCL9 Transcription Coactivator	Protein Coding	O00512	52	GC01P147541	2.07636404037476	https://www.genecards.org/cgi-bin/carddisp.pl?gene=BCL9
1410	HMGB3	High Mobility Group Box 3	Protein Coding	O15347	52	GC0XP150980	2.07636404037476	https://www.genecards.org/cgi-bin/carddisp.pl?gene=HMGB3
1411	IL17RB	Interleukin 17 Receptor B	Protein Coding	Q9NRM6	52	GC03P069417	2.07636404037476	https://www.genecards.org/cgi-bin/carddisp.pl?gene=IL17RB
1412	PDSS2	Decaprenyl Diphosphate Synthase Subunit 2	Protein Coding	Q86YH6	52	GC06M107152	2.07636404037476	https://www.genecards.org/cgi-bin/carddisp.pl?gene=PDSS2
1413	RPA3	Replication Protein A3	Protein Coding	P35244	52	GC07M010162	2.07636404037476	https://www.genecards.org/cgi-bin/carddisp.pl?gene=RPA3
1414	DNAJC12	DnaJ Heat Shock Protein Family (Hsp40) Member C12	Protein Coding	Q9UKB3	51	GC10M067796	2.07636404037476	https://www.genecards.org/cgi-bin/carddisp.pl?gene=DNAJC12
1415	ELOB	Elongin B	Protein Coding	Q15370	51	GC16M055219	2.07636404037476	https://www.genecards.org/cgi-bin/carddisp.pl?gene=ELOB
1416	MYSM1	Myb Like, SWIRM And MPN Domains 1	Protein Coding	Q5VVJ2	51	GC01M058770	2.07636404037476	https://www.genecards.org/cgi-bin/carddisp.pl?gene=MYSM1
1417	TNFRSF19	TNF Receptor Superfamily Member 19	Protein Coding	Q9NS68	51	GC13P023570	2.07636404037476	https://www.genecards.org/cgi-bin/carddisp.pl?gene=TNFRSF19
1418	TSPAN1	Tetraspanin 1	Protein Coding	O60635	51	GC01P095075	2.07636404037476	https://www.genecards.org/cgi-bin/carddisp.pl?gene=TSPAN1
1419	DNAJC7	DnaJ Heat Shock Protein Family (Hsp40) Member C7	Protein Coding	Q99615	50	GC17M104740	2.07636404037476	https://www.genecards.org/cgi-bin/carddisp.pl?gene=DNAJC7
1420	FKBP2	FKBP Prolyl Isomerase 2	Protein Coding	P26885	50	GC11P129762	2.07636404037476	https://www.genecards.org/cgi-bin/carddisp.pl?gene=FKBP2
1421	H1-5	H1.5 Linker Histone, Cluster Member	Protein Coding	P16401	50	GC06M116286	2.07636404037476	https://www.genecards.org/cgi-bin/carddisp.pl?gene=H1-5
1422	PRAME	PRAME Nuclear Receptor Transcriptional Regulator	Protein Coding	P78395	50	GC22M022547	2.07636404037476	https://www.genecards.org/cgi-bin/carddisp.pl?gene=PRAME
1423	TRIB2	Tribbles Pseudokinase 2	Protein Coding	Q92519	50	GC02P012742	2.07636404037476	https://www.genecards.org/cgi-bin/carddisp.pl?gene=TRIB2
1424	IQGAP3	IQ Motif Containing GTPase Activating Protein 3	Protein Coding	Q86VI3	49	GC01M156525	2.07636404037476	https://www.genecards.org/cgi-bin/carddisp.pl?gene=IQGAP3
1425	ABCF3	ATP Binding Cassette Subfamily F Member 3	Protein Coding	Q9NUQ8	48	GC03P184186	2.07636404037476	https://www.genecards.org/cgi-bin/carddisp.pl?gene=ABCF3
1426	DCAF8	DDB1 And CUL4 Associated Factor 8	Protein Coding	Q5TAQ9	48	GC01M160215	2.07636404037476	https://www.genecards.org/cgi-bin/carddisp.pl?gene=DCAF8
1427	E2F7	E2F Transcription Factor 7	Protein Coding	Q96AV8	48	GC12M077021	2.07636404037476	https://www.genecards.org/cgi-bin/carddisp.pl?gene=E2F7
1428	HJURP	Holliday Junction Recognition Protein	Protein Coding	Q8NCD3	48	GC02M233908	2.07636404037476	https://www.genecards.org/cgi-bin/carddisp.pl?gene=HJURP
1429	MKRN1	Makorin Ring Finger Protein 1	Protein Coding	Q9UHC7	48	GC07M140453	2.07636404037476	https://www.genecards.org/cgi-bin/carddisp.pl?gene=MKRN1
1430	RAB17	RAB17, Member RAS Oncogene Family	Protein Coding	Q9H0T7	48	GC02M237574	2.07636404037476	https://www.genecards.org/cgi-bin/carddisp.pl?gene=RAB17
1431	TCEA1	Transcription Elongation Factor A1	Protein Coding	P23193	48	GC08M053966	2.07636404037476	https://www.genecards.org/cgi-bin/carddisp.pl?gene=TCEA1
1432	TES	Testin LIM Domain Protein	Protein Coding	Q9UGI8	48	GC07P116210	2.07636404037476	https://www.genecards.org/cgi-bin/carddisp.pl?gene=TES
1433	H1-1	H1.1 Linker Histone, Cluster Member	Protein Coding	Q02539	47	GC06M114587	2.07636404037476	https://www.genecards.org/cgi-bin/carddisp.pl?gene=H1-1
1434	IBA57	Iron-Sulfur Cluster Assembly Factor IBA57	Protein Coding	Q5T440	47	GC01P228165	2.07636404037476	https://www.genecards.org/cgi-bin/carddisp.pl?gene=IBA57
1435	TBCA	Tubulin Folding Cofactor A	Protein Coding	O75347	47	GC05M077691	2.07636404037476	https://www.genecards.org/cgi-bin/carddisp.pl?gene=TBCA
1436	TMBIM6	Transmembrane BAX Inhibitor Motif Containing 6	Protein Coding	P55061	47	GC12P049707	2.07636404037476	https://www.genecards.org/cgi-bin/carddisp.pl?gene=TMBIM6
1437	ACTR1B	Actin Related Protein 1B	Protein Coding	P42025	46	GC02M097655	2.07636404037476	https://www.genecards.org/cgi-bin/carddisp.pl?gene=ACTR1B
1438	ASAP2	ArfGAP With SH3 Domain, Ankyrin Repeat And PH Domain 2	Protein Coding	O43150	46	GC02P009206	2.07636404037476	https://www.genecards.org/cgi-bin/carddisp.pl?gene=ASAP2
1439	CIAPIN1	Cytokine Induced Apoptosis Inhibitor 1	Protein Coding	Q6FI81	46	GC16M057428	2.07636404037476	https://www.genecards.org/cgi-bin/carddisp.pl?gene=CIAPIN1
1440	SH3BGRL3	SH3 Domain Binding Glutamate Rich Protein Like 3	Protein Coding	Q9H299	46	GC01P092917	2.07636404037476	https://www.genecards.org/cgi-bin/carddisp.pl?gene=SH3BGRL3
1441	MACC1	MET Transcriptional Regulator MACC1	Protein Coding	Q6ZN28	45	GC07M020140	2.07636404037476	https://www.genecards.org/cgi-bin/carddisp.pl?gene=MACC1
1442	PCDH20	Protocadherin 20	Protein Coding	Q8N6Y1	45	GC13M061409	2.07636404037476	https://www.genecards.org/cgi-bin/carddisp.pl?gene=PCDH20
1443	PFDN6	Prefoldin Subunit 6	Protein Coding	O15212	45	GC06P199584	2.07636404037476	https://www.genecards.org/cgi-bin/carddisp.pl?gene=PFDN6
1444	CST4	Cystatin S	Protein Coding	P01036	44	GC20M023685	2.07636404037476	https://www.genecards.org/cgi-bin/carddisp.pl?gene=CST4
1445	GBP2	Guanylate Binding Protein 2	Protein Coding	P32456	44	GC01M089106	2.07636404037476	https://www.genecards.org/cgi-bin/carddisp.pl?gene=GBP2
1446	KPRP	Keratinocyte Proline Rich Protein	Protein Coding	Q5T749	44	GC01P183566	2.07636404037476	https://www.genecards.org/cgi-bin/carddisp.pl?gene=KPRP
1447	MRPL19	Mitochondrial Ribosomal Protein L19	Protein Coding	P49406	44	GC02P075646	2.07636404037476	https://www.genecards.org/cgi-bin/carddisp.pl?gene=MRPL19
1448	SPCS2	Signal Peptidase Complex Subunit 2	Protein Coding	Q15005	44	GC11P130646	2.07636404037476	https://www.genecards.org/cgi-bin/carddisp.pl?gene=SPCS2
1449	TRIM6	Tripartite Motif Containing 6	Protein Coding	Q9C030	43	GC11P005596	2.07636404037476	https://www.genecards.org/cgi-bin/carddisp.pl?gene=TRIM6
1450	FOXN4	Forkhead Box N4	Protein Coding	Q96NZ1	41	GC12M109277	2.07636404037476	https://www.genecards.org/cgi-bin/carddisp.pl?gene=FOXN4
1451	H1-10	H1.10 Linker Histone	Protein Coding	Q92522	41	GC03M132832	2.07636404037476	https://www.genecards.org/cgi-bin/carddisp.pl?gene=H1-10
1452	SERF2	Small EDRK-Rich Factor 2	Protein Coding	P84101	38	GC15P043777	2.07636404037476	https://www.genecards.org/cgi-bin/carddisp.pl?gene=SERF2
1453	IL6R	Interleukin 6 Receptor	Protein Coding	P08887	63	GC01P154405	2.04129552841187	https://www.genecards.org/cgi-bin/carddisp.pl?gene=IL6R
1454	ENTPD1	Ectonucleoside Triphosphate Diphosphohydrolase 1	Protein Coding	P49961	62	GC10P134559	2.04129552841187	https://www.genecards.org/cgi-bin/carddisp.pl?gene=ENTPD1
1455	MAPT	Microtubule Associated Protein Tau	Protein Coding	P10636	62	GC17P045894	2.04129552841187	https://www.genecards.org/cgi-bin/carddisp.pl?gene=MAPT
1456	TOP1	DNA Topoisomerase I	Protein Coding	P11387	62	GC20P041028	2.04129552841187	https://www.genecards.org/cgi-bin/carddisp.pl?gene=TOP1
1457	CUL3	Cullin 3	Protein Coding	Q13618	60	GC02M224470	2.04129552841187	https://www.genecards.org/cgi-bin/carddisp.pl?gene=CUL3
1458	USP9X	Ubiquitin Specific Peptidase 9 X-Linked	Protein Coding	Q93008	60	GC0XP041085	2.04129552841187	https://www.genecards.org/cgi-bin/carddisp.pl?gene=USP9X
1459	CBLB	Cbl Proto-Oncogene B	Protein Coding	Q13191	59	GC03M105655	2.04129552841187	https://www.genecards.org/cgi-bin/carddisp.pl?gene=CBLB
1460	ATP7A	ATPase Copper Transporting Alpha	Protein Coding	Q04656	58	GC0XP078297	2.04129552841187	https://www.genecards.org/cgi-bin/carddisp.pl?gene=ATP7A
1461	SIRT5	Sirtuin 5	Protein Coding	Q9NXA8	58	GC06P013574	2.04129552841187	https://www.genecards.org/cgi-bin/carddisp.pl?gene=SIRT5
1462	ACADSB	Acyl-CoA Dehydrogenase Short/Branched Chain	Protein Coding	P45954	57	GC10P123008	2.04129552841187	https://www.genecards.org/cgi-bin/carddisp.pl?gene=ACADSB
1463	AVP	Arginine Vasopressin	Protein Coding	P01185	57	GC20M003082	2.04129552841187	https://www.genecards.org/cgi-bin/carddisp.pl?gene=AVP
1464	BCAT1	Branched Chain Amino Acid Transaminase 1	Protein Coding	P54687	57	GC12M024810	2.04129552841187	https://www.genecards.org/cgi-bin/carddisp.pl?gene=BCAT1
1465	FGF19	Fibroblast Growth Factor 19	Protein Coding	O95750	57	GC11M146342	2.04129552841187	https://www.genecards.org/cgi-bin/carddisp.pl?gene=FGF19
1466	HERC2	HECT And RLD Domain Containing E3 Ubiquitin Protein Ligase 2	Protein Coding	O95714	57	GC15M028111	2.04129552841187	https://www.genecards.org/cgi-bin/carddisp.pl?gene=HERC2
1467	IRF9	Interferon Regulatory Factor 9	Protein Coding	Q00978	57	GC14P024161	2.04129552841187	https://www.genecards.org/cgi-bin/carddisp.pl?gene=IRF9
1468	PSMA3	Proteasome 20S Subunit Alpha 3	Protein Coding	P25788	57	GC14P058244	2.04129552841187	https://www.genecards.org/cgi-bin/carddisp.pl?gene=PSMA3
1469	PYCR1	Pyrroline-5-Carboxylate Reductase 1	Protein Coding	P32322	57	GC17M081932	2.04129552841187	https://www.genecards.org/cgi-bin/carddisp.pl?gene=PYCR1
1470	RUVBL2	RuvB Like AAA ATPase 2	Protein Coding	Q9Y230	57	GC19P048993	2.04129552841187	https://www.genecards.org/cgi-bin/carddisp.pl?gene=RUVBL2
1471	SLC1A4	Solute Carrier Family 1 Member 4	Protein Coding	P43007	57	GC02P064988	2.04129552841187	https://www.genecards.org/cgi-bin/carddisp.pl?gene=SLC1A4
1472	TIAM1	TIAM Rac1 Associated GEF 1	Protein Coding	Q13009	57	GC21M031118	2.04129552841187	https://www.genecards.org/cgi-bin/carddisp.pl?gene=TIAM1
1473	IFI16	Interferon Gamma Inducible Protein 16	Protein Coding	Q16666	55	GC01P158999	2.04129552841187	https://www.genecards.org/cgi-bin/carddisp.pl?gene=IFI16
1474	JUND	JunD Proto-Oncogene, AP-1 Transcription Factor Subunit	Protein Coding	P17535	55	GC19M018279	2.04129552841187	https://www.genecards.org/cgi-bin/carddisp.pl?gene=JUND
1475	KDM4C	Lysine Demethylase 4C	Protein Coding	Q9H3R0	55	GC09P006720	2.04129552841187	https://www.genecards.org/cgi-bin/carddisp.pl?gene=KDM4C
1476	KMT5A	Lysine Methyltransferase 5A	Protein Coding	Q9NQR1	55	GC12P141836	2.04129552841187	https://www.genecards.org/cgi-bin/carddisp.pl?gene=KMT5A
1477	MMAB	Metabolism Of Cobalamin Associated B	Protein Coding	Q96EY8	55	GC12M109553	2.04129552841187	https://www.genecards.org/cgi-bin/carddisp.pl?gene=MMAB
1478	OPTN	Optineurin	Protein Coding	Q96CV9	55	GC10P013099	2.04129552841187	https://www.genecards.org/cgi-bin/carddisp.pl?gene=OPTN
1479	UBE2T	Ubiquitin Conjugating Enzyme E2 T	Protein Coding	Q9NPD8	55	GC01M202332	2.04129552841187	https://www.genecards.org/cgi-bin/carddisp.pl?gene=UBE2T
1480	YME1L1	YME1 Like 1 ATPase	Protein Coding	Q96TA2	55	GC10M027110	2.04129552841187	https://www.genecards.org/cgi-bin/carddisp.pl?gene=YME1L1
1481	GSTA1	Glutathione S-Transferase Alpha 1	Protein Coding	P08263	54	GC06M052791	2.04129552841187	https://www.genecards.org/cgi-bin/carddisp.pl?gene=GSTA1
1482	HTR2B	5-Hydroxytryptamine Receptor 2B	Protein Coding	P41595	54	GC02M231108	2.04129552841187	https://www.genecards.org/cgi-bin/carddisp.pl?gene=HTR2B
1483	NFATC3	Nuclear Factor Of Activated T Cells 3	Protein Coding	Q12968	54	GC16P068084	2.04129552841187	https://www.genecards.org/cgi-bin/carddisp.pl?gene=NFATC3
1484	REST	RE1 Silencing Transcription Factor	Protein Coding	Q13127	54	GC04P056907	2.04129552841187	https://www.genecards.org/cgi-bin/carddisp.pl?gene=REST
1485	TBX1	T-Box Transcription Factor 1	Protein Coding	O43435	54	GC22P102005	2.04129552841187	https://www.genecards.org/cgi-bin/carddisp.pl?gene=TBX1
1486	VAMP7	Vesicle Associated Membrane Protein 7	Protein Coding	P51809	54	GC0XP155881	2.04129552841187	https://www.genecards.org/cgi-bin/carddisp.pl?gene=VAMP7
1487	BBC3	BCL2 Binding Component 3	Protein Coding	Q96PG8	53	GC19M047220	2.04129552841187	https://www.genecards.org/cgi-bin/carddisp.pl?gene=BBC3
1488	BCAP31	B Cell Receptor Associated Protein 31	Protein Coding	P51572	53	GC0XM153701	2.04129552841187	https://www.genecards.org/cgi-bin/carddisp.pl?gene=BCAP31
1489	TULP1	TUB Like Protein 1	Protein Coding	O00294	53	GC06M115088	2.04129552841187	https://www.genecards.org/cgi-bin/carddisp.pl?gene=TULP1
1490	BBS9	Bardet-Biedl Syndrome 9	Protein Coding	Q3SYG4	52	GC07P038187	2.04129552841187	https://www.genecards.org/cgi-bin/carddisp.pl?gene=BBS9
1491	CDH4	Cadherin 4	Protein Coding	P55283	52	GC20P061252	2.04129552841187	https://www.genecards.org/cgi-bin/carddisp.pl?gene=CDH4
1492	HECW2	HECT, C2 And WW Domain Containing E3 Ubiquitin Protein Ligase 2	Protein Coding	Q9P2P5	52	GC02M196194	2.04129552841187	https://www.genecards.org/cgi-bin/carddisp.pl?gene=HECW2
1493	SNX1	Sorting Nexin 1	Protein Coding	Q13596	52	GC15P064094	2.04129552841187	https://www.genecards.org/cgi-bin/carddisp.pl?gene=SNX1
1494	CSRP2	Cysteine And Glycine Rich Protein 2	Protein Coding	Q16527	51	GC12M076859	2.04129552841187	https://www.genecards.org/cgi-bin/carddisp.pl?gene=CSRP2
1495	HOXB9	Homeobox B9	Protein Coding	P17482	51	GC17M048621	2.04129552841187	https://www.genecards.org/cgi-bin/carddisp.pl?gene=HOXB9
1496	LGR4	Leucine Rich Repeat Containing G Protein-Coupled Receptor 4	Protein Coding	Q9BXB1	51	GC11M027365	2.04129552841187	https://www.genecards.org/cgi-bin/carddisp.pl?gene=LGR4
1497	TSC22D3	TSC22 Domain Family Member 3	Protein Coding	Q99576	51	GC0XM107713	2.04129552841187	https://www.genecards.org/cgi-bin/carddisp.pl?gene=TSC22D3
1498	BCAR3	BCAR3 Adaptor Protein, NSP Family Member	Protein Coding	O75815	50	GC01M093561	2.04129552841187	https://www.genecards.org/cgi-bin/carddisp.pl?gene=BCAR3
1499	GABPB1	GA Binding Protein Transcription Factor Subunit Beta 1	Protein Coding	Q06547	50	GC15M050275	2.04129552841187	https://www.genecards.org/cgi-bin/carddisp.pl?gene=GABPB1
1500	MMEL1	Membrane Metalloendopeptidase Like 1	Protein Coding	Q495T6	50	GC01M002590	2.04129552841187	https://www.genecards.org/cgi-bin/carddisp.pl?gene=MMEL1
1501	STOML2	Stomatin Like 2	Protein Coding	Q9UJZ1	49	GC09M035099	2.04129552841187	https://www.genecards.org/cgi-bin/carddisp.pl?gene=STOML2
1502	BNC2	Basonuclin Zinc Finger Protein 2	Protein Coding	Q6ZN30	48	GC09M016410	2.04129552841187	https://www.genecards.org/cgi-bin/carddisp.pl?gene=BNC2
1503	HPCAL1	Hippocalcin Like 1	Protein Coding	P37235	48	GC02P011214	2.04129552841187	https://www.genecards.org/cgi-bin/carddisp.pl?gene=HPCAL1
1504	PCLAF	PCNA Clamp Associated Factor	Protein Coding	Q15004	48	GC15M170089	2.04129552841187	https://www.genecards.org/cgi-bin/carddisp.pl?gene=PCLAF
1505	STX17	Syntaxin 17	Protein Coding	P56962	48	GC09P099906	2.04129552841187	https://www.genecards.org/cgi-bin/carddisp.pl?gene=STX17
1506	BASP1	Brain Abundant Membrane Attached Signal Protein 1	Protein Coding	P80723	47	GC05P017065	2.04129552841187	https://www.genecards.org/cgi-bin/carddisp.pl?gene=BASP1
1507	BNC1	Basonuclin Zinc Finger Protein 1	Protein Coding	Q01954	47	GC15M083255	2.04129552841187	https://www.genecards.org/cgi-bin/carddisp.pl?gene=BNC1
1508	CAPG	Capping Actin Protein, Gelsolin Like	Protein Coding	P40121	47	GC02M085391	2.04129552841187	https://www.genecards.org/cgi-bin/carddisp.pl?gene=CAPG
1509	CHPF	Chondroitin Polymerizing Factor	Protein Coding	Q8IZ52	47	GC02M219538	2.04129552841187	https://www.genecards.org/cgi-bin/carddisp.pl?gene=CHPF
1510	CREB3	CAMP Responsive Element Binding Protein 3	Protein Coding	O43889	47	GC09P085565	2.04129552841187	https://www.genecards.org/cgi-bin/carddisp.pl?gene=CREB3
1511	FBXO5	F-Box Protein 5	Protein Coding	Q9UKT4	47	GC06M152970	2.04129552841187	https://www.genecards.org/cgi-bin/carddisp.pl?gene=FBXO5
1512	SLIRP	SRA Stem-Loop Interacting RNA Binding Protein	Protein Coding	Q9GZT3	47	GC14P077708	2.04129552841187	https://www.genecards.org/cgi-bin/carddisp.pl?gene=SLIRP
1513	ANXA10	Annexin A10	Protein Coding	Q9UJ72	46	GC04P168081	2.04129552841187	https://www.genecards.org/cgi-bin/carddisp.pl?gene=ANXA10
1514	TRIM65	Tripartite Motif Containing 65	Protein Coding	Q6PJ69	45	GC17M105616	2.04129552841187	https://www.genecards.org/cgi-bin/carddisp.pl?gene=TRIM65
1515	SCGB1D2	Secretoglobin Family 1D Member 2	Protein Coding	O95969	42	GC11P129612	2.04129552841187	https://www.genecards.org/cgi-bin/carddisp.pl?gene=SCGB1D2
1516	ASMTL	Acetylserotonin O-Methyltransferase Like	Protein Coding	O95671	41	GC0XM001403	2.04129552841187	https://www.genecards.org/cgi-bin/carddisp.pl?gene=ASMTL
1517	KBTBD7	Kelch Repeat And BTB Domain Containing 7	Protein Coding	Q8WVZ9	41	GC13M041189	2.04129552841187	https://www.genecards.org/cgi-bin/carddisp.pl?gene=KBTBD7
1518	TRIM66	Tripartite Motif Containing 66	Protein Coding	O15016	41	GC11M008612	2.04129552841187	https://www.genecards.org/cgi-bin/carddisp.pl?gene=TRIM66
1519	ZSCAN25	Zinc Finger And SCAN Domain Containing 25	Protein Coding	Q6NSZ9	39	GC07P115564	2.04129552841187	https://www.genecards.org/cgi-bin/carddisp.pl?gene=ZSCAN25
1520	TMED8	Transmembrane P24 Trafficking Protein Family Member 8	Protein Coding	Q6PL24	35	GC14M077335	2.04129552841187	https://www.genecards.org/cgi-bin/carddisp.pl?gene=TMED8
1521	IQANK1	IQ Motif And Ankyrin Repeat Containing 1	Protein Coding	A8MXQ7	29	GC08P149538	2.04129552841187	https://www.genecards.org/cgi-bin/carddisp.pl?gene=IQANK1
1522	C8orf76	Chromosome 8 Open Reading Frame 76	Protein Coding	Q96K31	33	GC08M123219	2.03091788291931	https://www.genecards.org/cgi-bin/carddisp.pl?gene=C8orf76
1523	CHEK1	Checkpoint Kinase 1	Protein Coding	O14757	66	GC11P125625	1.99969804286957	https://www.genecards.org/cgi-bin/carddisp.pl?gene=CHEK1
1524	ITGB3	Integrin Subunit Beta 3	Protein Coding	P05106	64	GC17P175826	1.99969804286957	https://www.genecards.org/cgi-bin/carddisp.pl?gene=ITGB3
1525	LDLR	Low Density Lipoprotein Receptor	Protein Coding	P01130	64	GC19P170942	1.99969804286957	https://www.genecards.org/cgi-bin/carddisp.pl?gene=LDLR
1526	CDKN1A	Cyclin Dependent Kinase Inhibitor 1A	Protein Coding	P38936	63	GC06P199656	1.99969804286957	https://www.genecards.org/cgi-bin/carddisp.pl?gene=CDKN1A
1527	ABCG2	ATP Binding Cassette Subfamily G Member 2 (JR Blood Group)	Protein Coding	Q9UNQ0	62	GC04M088090	1.99969804286957	https://www.genecards.org/cgi-bin/carddisp.pl?gene=ABCG2
1528	CACNA1G	Calcium Voltage-Gated Channel Subunit Alpha1 G	Protein Coding	O43497	61	GC17P175927	1.99969804286957	https://www.genecards.org/cgi-bin/carddisp.pl?gene=CACNA1G
1529	ESR2	Estrogen Receptor 2	Protein Coding	Q92731	61	GC14M064084	1.99969804286957	https://www.genecards.org/cgi-bin/carddisp.pl?gene=ESR2
1530	FKBP1A	FKBP Prolyl Isomerase 1A	Protein Coding	P62942	61	GC20M001369	1.99969804286957	https://www.genecards.org/cgi-bin/carddisp.pl?gene=FKBP1A
1531	NCOA3	Nuclear Receptor Coactivator 3	Protein Coding	Q9Y6Q9	61	GC20P047501	1.99969804286957	https://www.genecards.org/cgi-bin/carddisp.pl?gene=NCOA3
1532	TNFRSF10B	TNF Receptor Superfamily Member 10b	Protein Coding	O14763	61	GC08M023006	1.99969804286957	https://www.genecards.org/cgi-bin/carddisp.pl?gene=TNFRSF10B
1533	CEBPA	CCAAT Enhancer Binding Protein Alpha	Protein Coding	P49715	60	GC19M033299	1.99969804286957	https://www.genecards.org/cgi-bin/carddisp.pl?gene=CEBPA
1534	KDM6A	Lysine Demethylase 6A	Protein Coding	O15550	60	GC0XP044873	1.99969804286957	https://www.genecards.org/cgi-bin/carddisp.pl?gene=KDM6A
1535	RPL11	Ribosomal Protein L11	Protein Coding	P62913	60	GC01P023691	1.99969804286957	https://www.genecards.org/cgi-bin/carddisp.pl?gene=RPL11
1536	TCF7L2	Transcription Factor 7 Like 2	Protein Coding	Q9NQB0	60	GC10P112950	1.99969804286957	https://www.genecards.org/cgi-bin/carddisp.pl?gene=TCF7L2
1537	BIN1	Bridging Integrator 1	Protein Coding	O00499	59	GC02M127048	1.99969804286957	https://www.genecards.org/cgi-bin/carddisp.pl?gene=BIN1
1538	BMP2	Bone Morphogenetic Protein 2	Protein Coding	P12643	58	GC20P006767	1.99969804286957	https://www.genecards.org/cgi-bin/carddisp.pl?gene=BMP2
1539	HMGCL	3-Hydroxy-3-Methylglutaryl-CoA Lyase	Protein Coding	P35914	58	GC01M023801	1.99969804286957	https://www.genecards.org/cgi-bin/carddisp.pl?gene=HMGCL
1540	NDUFS1	NADH:Ubiquinone Oxidoreductase Core Subunit S1	Protein Coding	P28331	57	GC02M206114	1.99969804286957	https://www.genecards.org/cgi-bin/carddisp.pl?gene=NDUFS1
1541	TNFRSF10A	TNF Receptor Superfamily Member 10a	Protein Coding	O00220	57	GC08M023190	1.99969804286957	https://www.genecards.org/cgi-bin/carddisp.pl?gene=TNFRSF10A
1542	USP1	Ubiquitin Specific Peptidase 1	Protein Coding	O94782	57	GC01P062436	1.99969804286957	https://www.genecards.org/cgi-bin/carddisp.pl?gene=USP1
1543	IL23R	Interleukin 23 Receptor	Protein Coding	Q5VWK5	56	GC01P067138	1.99969804286957	https://www.genecards.org/cgi-bin/carddisp.pl?gene=IL23R
1544	NLRC4	NLR Family CARD Domain Containing 4	Protein Coding	Q9NPP4	56	GC02M032224	1.99969804286957	https://www.genecards.org/cgi-bin/carddisp.pl?gene=NLRC4
1545	PGAM1	Phosphoglycerate Mutase 1	Protein Coding	P18669	55	GC10P097426	1.99969804286957	https://www.genecards.org/cgi-bin/carddisp.pl?gene=PGAM1
1546	DSCAM	DS Cell Adhesion Molecule	Protein Coding	O60469	54	GC21M040010	1.99969804286957	https://www.genecards.org/cgi-bin/carddisp.pl?gene=DSCAM
1547	PPID	Peptidylprolyl Isomerase D	Protein Coding	Q08752	54	GC04M158709	1.99969804286957	https://www.genecards.org/cgi-bin/carddisp.pl?gene=PPID
1548	PTPRG	Protein Tyrosine Phosphatase Receptor Type G	Protein Coding	P23470	54	GC03P061561	1.99969804286957	https://www.genecards.org/cgi-bin/carddisp.pl?gene=PTPRG
1549	CCL3	C-C Motif Chemokine Ligand 3	Protein Coding	P10147	53	GC17M036088	1.99969804286957	https://www.genecards.org/cgi-bin/carddisp.pl?gene=CCL3
1550	FDX1	Ferredoxin 1	Protein Coding	P10109	53	GC11P110429	1.99969804286957	https://www.genecards.org/cgi-bin/carddisp.pl?gene=FDX1
1551	HIF3A	Hypoxia Inducible Factor 3 Subunit Alpha	Protein Coding	Q9Y2N7	53	GC19P046297	1.99969804286957	https://www.genecards.org/cgi-bin/carddisp.pl?gene=HIF3A
1552	RAB10	RAB10, Member RAS Oncogene Family	Protein Coding	P61026	53	GC02P026033	1.99969804286957	https://www.genecards.org/cgi-bin/carddisp.pl?gene=RAB10
1553	BHLHE40	Basic Helix-Loop-Helix Family Member E40	Protein Coding	O14503	52	GC03P005108	1.99969804286957	https://www.genecards.org/cgi-bin/carddisp.pl?gene=BHLHE40
1554	CLPX	Caseinolytic Mitochondrial Matrix Peptidase Chaperone Subunit X	Protein Coding	O76031	52	GC15M065148	1.99969804286957	https://www.genecards.org/cgi-bin/carddisp.pl?gene=CLPX
1555	COXFA4	Cytochrome C Oxidase Associated Subunit FA4	Protein Coding	O00483	52	GC07M010938	1.99969804286957	https://www.genecards.org/cgi-bin/carddisp.pl?gene=COXFA4
1556	KIF4A	Kinesin Family Member 4A	Protein Coding	O95239	52	GC0XP070290	1.99969804286957	https://www.genecards.org/cgi-bin/carddisp.pl?gene=KIF4A
1557	STC1	Stanniocalcin 1	Protein Coding	P52823	52	GC08M023841	1.99969804286957	https://www.genecards.org/cgi-bin/carddisp.pl?gene=STC1
1558	TMEFF2	Transmembrane Protein With EGF Like And Two Follistatin Like Domains 2	Protein Coding	Q9UIK5	52	GC02M191950	1.99969804286957	https://www.genecards.org/cgi-bin/carddisp.pl?gene=TMEFF2
1559	CD1C	CD1c Molecule	Protein Coding	P29017	51	GC01P158289	1.99969804286957	https://www.genecards.org/cgi-bin/carddisp.pl?gene=CD1C
1560	EIF3H	Eukaryotic Translation Initiation Factor 3 Subunit H	Protein Coding	O15372	51	GC08M116642	1.99969804286957	https://www.genecards.org/cgi-bin/carddisp.pl?gene=EIF3H
1561	UNC5B	Unc-5 Netrin Receptor B	Protein Coding	Q8IZJ1	51	GC10P071212	1.99969804286957	https://www.genecards.org/cgi-bin/carddisp.pl?gene=UNC5B
1562	WDR45	WD Repeat Domain 45	Protein Coding	Q9Y484	51	GC0XM049074	1.99969804286957	https://www.genecards.org/cgi-bin/carddisp.pl?gene=WDR45
1563	ANGPTL7	Angiopoietin Like 7	Protein Coding	O43827	50	GC01P011189	1.99969804286957	https://www.genecards.org/cgi-bin/carddisp.pl?gene=ANGPTL7
1564	HLF	HLF Transcription Factor, PAR BZIP Family Member	Protein Coding	Q16534	50	GC17P055264	1.99969804286957	https://www.genecards.org/cgi-bin/carddisp.pl?gene=HLF
1565	SSRP1	Structure Specific Recognition Protein 1	Protein Coding	Q08945	50	GC11M145911	1.99969804286957	https://www.genecards.org/cgi-bin/carddisp.pl?gene=SSRP1
1566	USP24	Ubiquitin Specific Peptidase 24	Protein Coding	Q9UPU5	50	GC01M055066	1.99969804286957	https://www.genecards.org/cgi-bin/carddisp.pl?gene=USP24
1567	DDX56	DEAD-Box Helicase 56	Protein Coding	Q9NY93	49	GC07M044565	1.99969804286957	https://www.genecards.org/cgi-bin/carddisp.pl?gene=DDX56
1568	PTPMT1	Protein Tyrosine Phosphatase Mitochondrial 1	Protein Coding	Q8WUK0	49	GC11P049935	1.99969804286957	https://www.genecards.org/cgi-bin/carddisp.pl?gene=PTPMT1
1569	CRTAC1	Cartilage Acidic Protein 1	Protein Coding	Q9NQ79	47	GC10M097865	1.99969804286957	https://www.genecards.org/cgi-bin/carddisp.pl?gene=CRTAC1
1570	KCNH4	Potassium Voltage-Gated Channel Subfamily H Member 4	Protein Coding	Q9UQ05	47	GC17M104752	1.99969804286957	https://www.genecards.org/cgi-bin/carddisp.pl?gene=KCNH4
1571	SCLY	Selenocysteine Lyase	Protein Coding	Q96I15	46	GC02P238086	1.99969804286957	https://www.genecards.org/cgi-bin/carddisp.pl?gene=SCLY
1572	FAM83A	Family With Sequence Similarity 83 Member A	Protein Coding	Q86UY5	45	GC08P123178	1.99969804286957	https://www.genecards.org/cgi-bin/carddisp.pl?gene=FAM83A
1573	SEPHS2	Selenophosphate Synthetase 2	Protein Coding	Q99611	45	GC16M056451	1.99969804286957	https://www.genecards.org/cgi-bin/carddisp.pl?gene=SEPHS2
1574	TTC7B	Tetratricopeptide Repeat Domain 7B	Protein Coding	Q86TV6	45	GC14M090524	1.99969804286957	https://www.genecards.org/cgi-bin/carddisp.pl?gene=TTC7B
1575	SPRR2A	Small Proline Rich Protein 2A	Protein Coding	P35326	43	GC01M169673	1.99969804286957	https://www.genecards.org/cgi-bin/carddisp.pl?gene=SPRR2A
1576	RNF182	Ring Finger Protein 182	Protein Coding	Q8N6D2	42	GC06P013924	1.99969804286957	https://www.genecards.org/cgi-bin/carddisp.pl?gene=RNF182
1577	CYTL1	Cytokine Like 1	Protein Coding	Q9NRR1	41	GC04M007269	1.99969804286957	https://www.genecards.org/cgi-bin/carddisp.pl?gene=CYTL1
1578	PCDHB14	Protocadherin Beta 14	Protein Coding	Q9Y5E9	41	GC05P162567	1.99969804286957	https://www.genecards.org/cgi-bin/carddisp.pl?gene=PCDHB14
1579	TNFAIP8L2	TNF Alpha Induced Protein 8 Like 2	Protein Coding	Q6P589	38	GC01P151156	1.99969804286957	https://www.genecards.org/cgi-bin/carddisp.pl?gene=TNFAIP8L2
1580	PSTK	Phosphoseryl-TRNA Kinase	Protein Coding	Q8IV42	37	GC10P122954	1.99969804286957	https://www.genecards.org/cgi-bin/carddisp.pl?gene=PSTK
1581	HILPDA	Hypoxia Inducible Lipid Droplet Associated	Protein Coding	Q9Y5L2	45	GC07P170180	1.95425176620483	https://www.genecards.org/cgi-bin/carddisp.pl?gene=HILPDA
1582	ADAM10	ADAM Metallopeptidase Domain 10	Protein Coding	O14672	66	GC15M058588	1.9454870223999	https://www.genecards.org/cgi-bin/carddisp.pl?gene=ADAM10
1583	ITGB4	Integrin Subunit Beta 4	Protein Coding	P16144	61	GC17P075721	1.9454870223999	https://www.genecards.org/cgi-bin/carddisp.pl?gene=ITGB4
1584	SLC22A5	Solute Carrier Family 22 Member 5	Protein Coding	O76082	59	GC05P132369	1.9454870223999	https://www.genecards.org/cgi-bin/carddisp.pl?gene=SLC22A5
1585	TLR9	Toll Like Receptor 9	Protein Coding	Q9NR96	59	GC03M055425	1.9454870223999	https://www.genecards.org/cgi-bin/carddisp.pl?gene=TLR9
1586	CRBN	Cereblon	Protein Coding	Q96SW2	58	GC03M003144	1.9454870223999	https://www.genecards.org/cgi-bin/carddisp.pl?gene=CRBN
1587	FDXR	Ferredoxin Reductase	Protein Coding	P22570	58	GC17M074862	1.9454870223999	https://www.genecards.org/cgi-bin/carddisp.pl?gene=FDXR
1588	USP15	Ubiquitin Specific Peptidase 15	Protein Coding	Q9Y4E8	58	GC12P062260	1.9454870223999	https://www.genecards.org/cgi-bin/carddisp.pl?gene=USP15
1589	CBR1	Carbonyl Reductase 1	Protein Coding	P16152	57	GC21P036069	1.9454870223999	https://www.genecards.org/cgi-bin/carddisp.pl?gene=CBR1
1590	PRDM1	PR/SET Domain 1	Protein Coding	O75626	57	GC06P200292	1.9454870223999	https://www.genecards.org/cgi-bin/carddisp.pl?gene=PRDM1
1591	SLC16A3	Solute Carrier Family 16 Member 3	Protein Coding	O15427	57	GC17P082217	1.9454870223999	https://www.genecards.org/cgi-bin/carddisp.pl?gene=SLC16A3
1592	S100A9	S100 Calcium Binding Protein A9	Protein Coding	P06702	56	GC01P153357	1.9454870223999	https://www.genecards.org/cgi-bin/carddisp.pl?gene=S100A9
1593	UBC	Ubiquitin C	Protein Coding	P0CG48	56	GC12M124911	1.9454870223999	https://www.genecards.org/cgi-bin/carddisp.pl?gene=UBC
1594	UBE2D2	Ubiquitin Conjugating Enzyme E2 D2	Protein Coding	P62837	56	GC05P139526	1.9454870223999	https://www.genecards.org/cgi-bin/carddisp.pl?gene=UBE2D2
1595	HNF1B	HNF1 Homeobox B	Protein Coding	P35680	55	GC17M037686	1.9454870223999	https://www.genecards.org/cgi-bin/carddisp.pl?gene=HNF1B
1596	DEK	DEK Proto-Oncogene	Protein Coding	P35659	54	GC06M018224	1.9454870223999	https://www.genecards.org/cgi-bin/carddisp.pl?gene=DEK
1597	ACTL6A	Actin Like 6A	Protein Coding	O96019	53	GC03P179562	1.9454870223999	https://www.genecards.org/cgi-bin/carddisp.pl?gene=ACTL6A
1598	EBF1	EBF Transcription Factor 1	Protein Coding	Q9UH73	53	GC05M158695	1.9454870223999	https://www.genecards.org/cgi-bin/carddisp.pl?gene=EBF1
1599	CHRNA9	Cholinergic Receptor Nicotinic Alpha 9 Subunit	Protein Coding	Q9UGM1	51	GC04P040736	1.9454870223999	https://www.genecards.org/cgi-bin/carddisp.pl?gene=CHRNA9
1600	URI1	URI1 Prefoldin Like Chaperone	Protein Coding	O94763	51	GC19P029923	1.9454870223999	https://www.genecards.org/cgi-bin/carddisp.pl?gene=URI1
1601	MAFF	MAF BZIP Transcription Factor F	Protein Coding	Q9ULX9	48	GC22P038200	1.9454870223999	https://www.genecards.org/cgi-bin/carddisp.pl?gene=MAFF
1602	ME1	Malic Enzyme 1	Protein Coding	P48163	48	GC06M083210	1.9454870223999	https://www.genecards.org/cgi-bin/carddisp.pl?gene=ME1
1603	BMAL2	Basic Helix-Loop-Helix ARNT Like 2	Protein Coding	Q8WYA1	47	GC12P086152	1.9454870223999	https://www.genecards.org/cgi-bin/carddisp.pl?gene=BMAL2
1604	RSL1D1	Ribosomal L1 Domain Containing 1	Protein Coding	O76021	47	GC16M011833	1.9454870223999	https://www.genecards.org/cgi-bin/carddisp.pl?gene=RSL1D1
1605	ABHD11	Abhydrolase Domain Containing 11	Protein Coding	Q8NFV4	45	GC07M073736	1.9454870223999	https://www.genecards.org/cgi-bin/carddisp.pl?gene=ABHD11
1606	MBOAT1	Membrane Bound Glycerophospholipid O-Acyltransferase 1	Protein Coding	Q6ZNC8	45	GC06M020183	1.9454870223999	https://www.genecards.org/cgi-bin/carddisp.pl?gene=MBOAT1
1607	PARP16	Poly(ADP-Ribose) Polymerase Family Member 16	Protein Coding	Q8N5Y8	41	GC15M170113	1.9454870223999	https://www.genecards.org/cgi-bin/carddisp.pl?gene=PARP16
1608	BCAT2	Branched Chain Amino Acid Transaminase 2	Protein Coding	O15382	56	GC19M048795	1.93813300132751	https://www.genecards.org/cgi-bin/carddisp.pl?gene=BCAT2
1609	SOD2	Superoxide Dismutase 2	Protein Coding	P04179	60	GC06M159669	1.91405701637268	https://www.genecards.org/cgi-bin/carddisp.pl?gene=SOD2
1610	GDPD5	Glycerophosphodiester Phosphodiesterase Domain Containing 5	Protein Coding	Q8WTR4	44	GC11M146492	1.90637695789337	https://www.genecards.org/cgi-bin/carddisp.pl?gene=GDPD5
1611	MAPK1	Mitogen-Activated Protein Kinase 1	Protein Coding	P28482	66	GC22M090309	1.89014899730682	https://www.genecards.org/cgi-bin/carddisp.pl?gene=MAPK1
1612	NECTIN4	Nectin Cell Adhesion Molecule 4	Protein Coding	Q96NY8	57	GC01M169999	1.89014899730682	https://www.genecards.org/cgi-bin/carddisp.pl?gene=NECTIN4
1613	MDH2	Malate Dehydrogenase 2	Protein Coding	P40926	60	GC07P076048	1.86446285247803	https://www.genecards.org/cgi-bin/carddisp.pl?gene=MDH2
1614	TPM1	Tropomyosin 1	Protein Coding	P09493	60	GC15P218417	1.86446285247803	https://www.genecards.org/cgi-bin/carddisp.pl?gene=TPM1
1615	ANXA5	Annexin A5	Protein Coding	P08758	59	GC04M121667	1.86446285247803	https://www.genecards.org/cgi-bin/carddisp.pl?gene=ANXA5
1616	FH	Fumarate Hydratase	Protein Coding	P07954	59	GC01M241499	1.86446285247803	https://www.genecards.org/cgi-bin/carddisp.pl?gene=FH
1617	ATP6V1E1	ATPase H+ Transporting V1 Subunit E1	Protein Coding	P36543	58	GC22M017592	1.86446285247803	https://www.genecards.org/cgi-bin/carddisp.pl?gene=ATP6V1E1
1618	GNB1	G Protein Subunit Beta 1	Protein Coding	P62873	58	GC01M001785	1.86446285247803	https://www.genecards.org/cgi-bin/carddisp.pl?gene=GNB1
1619	PRKCSH	PRKCSH Beta Subunit Of Glucosidase II	Protein Coding	P14314	58	GC19P170963	1.86446285247803	https://www.genecards.org/cgi-bin/carddisp.pl?gene=PRKCSH
1620	ANP32A	Acidic Nuclear Phosphoprotein 32 Family Member A	Protein Coding	P39687	55	GC15M068778	1.86446285247803	https://www.genecards.org/cgi-bin/carddisp.pl?gene=ANP32A
1621	CTSZ	Cathepsin Z	Protein Coding	Q9UBR2	55	GC20M059031	1.86446285247803	https://www.genecards.org/cgi-bin/carddisp.pl?gene=CTSZ
1622	PSMA1	Proteasome 20S Subunit Alpha 1	Protein Coding	P25786	55	GC11M018280	1.86446285247803	https://www.genecards.org/cgi-bin/carddisp.pl?gene=PSMA1
1623	RPL7A	Ribosomal Protein L7a	Protein Coding	P62424	54	GC09P133348	1.86446285247803	https://www.genecards.org/cgi-bin/carddisp.pl?gene=RPL7A
1624	RPS3	Ribosomal Protein S3	Protein Coding	P23396	54	GC11P130648	1.86446285247803	https://www.genecards.org/cgi-bin/carddisp.pl?gene=RPS3
1625	SNAP29	Synaptosome Associated Protein 29	Protein Coding	O95721	54	GC22P102068	1.86446285247803	https://www.genecards.org/cgi-bin/carddisp.pl?gene=SNAP29
1626	PSMD8	Proteasome 26S Subunit, Non-ATPase 8	Protein Coding	P48556	53	GC19P038374	1.86446285247803	https://www.genecards.org/cgi-bin/carddisp.pl?gene=PSMD8
1627	STOM	Stomatin	Protein Coding	P27105	53	GC09M121338	1.86446285247803	https://www.genecards.org/cgi-bin/carddisp.pl?gene=STOM
1628	EIF4H	Eukaryotic Translation Initiation Factor 4H	Protein Coding	Q15056	52	GC07P074174	1.86446285247803	https://www.genecards.org/cgi-bin/carddisp.pl?gene=EIF4H
1629	ANXA4	Annexin A4	Protein Coding	P09525	51	GC02P069664	1.86446285247803	https://www.genecards.org/cgi-bin/carddisp.pl?gene=ANXA4
1630	LRRC8A	Leucine Rich Repeat Containing 8 VRAC Subunit A	Protein Coding	Q8IWT6	51	GC09P128882	1.86446285247803	https://www.genecards.org/cgi-bin/carddisp.pl?gene=LRRC8A
1631	MYL12A	Myosin Light Chain 12A	Protein Coding	P19105	51	GC18P003238	1.86446285247803	https://www.genecards.org/cgi-bin/carddisp.pl?gene=MYL12A
1632	RPS2	Ribosomal Protein S2	Protein Coding	P15880	51	GC16M055139	1.86446285247803	https://www.genecards.org/cgi-bin/carddisp.pl?gene=RPS2
1633	CLTB	Clathrin Light Chain B	Protein Coding	P09497	50	GC05M176392	1.86446285247803	https://www.genecards.org/cgi-bin/carddisp.pl?gene=CLTB
1634	TXNL1	Thioredoxin Like 1	Protein Coding	O43396	50	GC18M056597	1.86446285247803	https://www.genecards.org/cgi-bin/carddisp.pl?gene=TXNL1
1635	ANP32B	Acidic Nuclear Phosphoprotein 32 Family Member B	Protein Coding	Q92688	49	GC09P097983	1.86446285247803	https://www.genecards.org/cgi-bin/carddisp.pl?gene=ANP32B
1636	TPD52L2	TPD52 Like 2	Protein Coding	O43399	48	GC20P063865	1.86446285247803	https://www.genecards.org/cgi-bin/carddisp.pl?gene=TPD52L2
1637	DECR2	2,4-Dienoyl-CoA Reductase 2	Protein Coding	Q9NUI1	47	GC16P135872	1.86446285247803	https://www.genecards.org/cgi-bin/carddisp.pl?gene=DECR2
1638	PSME1	Proteasome Activator Subunit 1	Protein Coding	Q06323	47	GC14P024136	1.86446285247803	https://www.genecards.org/cgi-bin/carddisp.pl?gene=PSME1
1639	DNAJC9	DnaJ Heat Shock Protein Family (Hsp40) Member C9	Protein Coding	Q8WXX5	45	GC10M073183	1.86446285247803	https://www.genecards.org/cgi-bin/carddisp.pl?gene=DNAJC9
1640	PYM1	PYM1 Exon Junction Complex Associated Factor	Protein Coding	Q9BRP8	42	GC12M060917	1.86446285247803	https://www.genecards.org/cgi-bin/carddisp.pl?gene=PYM1
1641	CCDC124	Coiled-Coil Domain Containing 124	Protein Coding	Q96CT7	36	GC19P171224	1.86446285247803	https://www.genecards.org/cgi-bin/carddisp.pl?gene=CCDC124
1642	CCR2	C-C Motif Chemokine Receptor 2	Protein Coding	P41597	58	GC03P069069	1.83653092384338	https://www.genecards.org/cgi-bin/carddisp.pl?gene=CCR2
1643	ZRANB1	Zinc Finger RANBP2-Type Containing 1	Protein Coding	Q9UGI0	47	GC10P135577	1.83624017238617	https://www.genecards.org/cgi-bin/carddisp.pl?gene=ZRANB1
1644	MTHFR	Methylenetetrahydrofolate Reductase	Protein Coding	P42898	61	GC01M011785	1.81461000442505	https://www.genecards.org/cgi-bin/carddisp.pl?gene=MTHFR
1645	PRDX3	Peroxiredoxin 3	Protein Coding	P30048	57	GC10M119167	1.81461000442505	https://www.genecards.org/cgi-bin/carddisp.pl?gene=PRDX3
1646	PROX1	Prospero Homeobox 1	Protein Coding	Q92786	57	GC01P213983	1.81461000442505	https://www.genecards.org/cgi-bin/carddisp.pl?gene=PROX1
1647	BEX1	Brain Expressed X-Linked 1	Protein Coding	Q9HBH7	39	GC0XM103063	1.81461000442505	https://www.genecards.org/cgi-bin/carddisp.pl?gene=BEX1
1648	BAX	BCL2 Associated X, Apoptosis Regulator	Protein Coding	Q07812	63	GC19P048954	1.80563497543335	https://www.genecards.org/cgi-bin/carddisp.pl?gene=BAX
1649	CCNB1	Cyclin B1	Protein Coding	P14635	60	GC05P069167	1.79673838615417	https://www.genecards.org/cgi-bin/carddisp.pl?gene=CCNB1
1650	PRC1	Protein Regulator Of Cytokinesis 1	Protein Coding	O43663	50	GC15M090966	1.79673838615417	https://www.genecards.org/cgi-bin/carddisp.pl?gene=PRC1
1651	EPAS1	Endothelial PAS Domain Protein 1	Protein Coding	Q99814	63	GC02P046293	1.77056658267975	https://www.genecards.org/cgi-bin/carddisp.pl?gene=EPAS1
1652	VKORC1L1	Vitamin K Epoxide Reductase Complex Subunit 1L1	Protein Coding	Q8N0U8	47	GC07P114732	1.76916372776031	https://www.genecards.org/cgi-bin/carddisp.pl?gene=VKORC1L1
1653	FBXO45	F-Box Protein 45	Protein Coding	P0C2W1	43	GC03P196568	1.75304	https://www.genecards.org/cgi-bin/carddisp.pl?gene=FBXO45
1654	APAF1	Apoptotic Peptidase Activating Factor 1	Protein Coding	O14727	60	GC12P098645	1.72896897792816	https://www.genecards.org/cgi-bin/carddisp.pl?gene=APAF1
1655	CXCL8	C-X-C Motif Chemokine Ligand 8	Protein Coding	P10145	56	GC04P073740	1.72896897792816	https://www.genecards.org/cgi-bin/carddisp.pl?gene=CXCL8
1656	FAF1	Fas Associated Factor 1	Protein Coding	Q9UNN5	54	GC01M050439	1.70479917526245	https://www.genecards.org/cgi-bin/carddisp.pl?gene=FAF1
1657	ACVR1B	Activin A Receptor Type 1B	Protein Coding	P36896	60	GC12P051951	1.70345067977905	https://www.genecards.org/cgi-bin/carddisp.pl?gene=ACVR1B
1658	MAP4K4	Mitogen-Activated Protein Kinase Kinase Kinase Kinase 4	Protein Coding	O95819	58	GC02P101696	1.70345067977905	https://www.genecards.org/cgi-bin/carddisp.pl?gene=MAP4K4
1659	LPCAT2	Lysophosphatidylcholine Acyltransferase 2	Protein Coding	Q7L5N7	52	GC16P137334	1.70345067977905	https://www.genecards.org/cgi-bin/carddisp.pl?gene=LPCAT2
1660	PROK2	Prokineticin 2	Protein Coding	Q9HC23	52	GC03M071771	1.70345067977905	https://www.genecards.org/cgi-bin/carddisp.pl?gene=PROK2
1661	CD24	CD24 Molecule	Protein Coding	P25063	47	GC06M106969	1.70345067977905	https://www.genecards.org/cgi-bin/carddisp.pl?gene=CD24
1662	ZNF706	Zinc Finger Protein 706	Protein Coding	Q9Y5V0	38	GC08M101179	1.70345067977905	https://www.genecards.org/cgi-bin/carddisp.pl?gene=ZNF706
1663	ANGPTL4	Angiopoietin Like 4	Protein Coding	Q9BY76	55	GC19P008363	1.68459868431091	https://www.genecards.org/cgi-bin/carddisp.pl?gene=ANGPTL4
1664	G0S2	G0/G1 Switch 2	Protein Coding	P27469	42	GC01P209675	1.6747579574585	https://www.genecards.org/cgi-bin/carddisp.pl?gene=G0S2
1665	OTUD4	OTU Deubiquitinase 4	Protein Coding	Q01804	47	GC04M145110	1.64462280273438	https://www.genecards.org/cgi-bin/carddisp.pl?gene=OTUD4
1666	TRIM47	Tripartite Motif Containing 47	Protein Coding	Q96LD4	46	GC17M075874	1.64462280273438	https://www.genecards.org/cgi-bin/carddisp.pl?gene=TRIM47
1667	RBM47	RNA Binding Motif Protein 47	Protein Coding	A0AV96	44	GC04M040646	1.64462280273438	https://www.genecards.org/cgi-bin/carddisp.pl?gene=RBM47
1668	CDK2	Cyclin Dependent Kinase 2	Protein Coding	P24941	63	GC12P055966	1.61699724197388	https://www.genecards.org/cgi-bin/carddisp.pl?gene=CDK2
1669	MALT1	MALT1 Paracaspase	Protein Coding	Q9UDY8	58	GC18P058671	1.61699724197388	https://www.genecards.org/cgi-bin/carddisp.pl?gene=MALT1
1670	BMP6	Bone Morphogenetic Protein 6	Protein Coding	P22004	57	GC06P007726	1.61699724197388	https://www.genecards.org/cgi-bin/carddisp.pl?gene=BMP6
1671	FLT1	Fms Related Receptor Tyrosine Kinase 1	Protein Coding	P17948	64	GC13M028300	1.59131109714508	https://www.genecards.org/cgi-bin/carddisp.pl?gene=FLT1
1672	CASP2	Caspase 2	Protein Coding	P42575	61	GC07P170553	1.59131109714508	https://www.genecards.org/cgi-bin/carddisp.pl?gene=CASP2
1673	SLC31A1	Solute Carrier Family 31 Member 1	Protein Coding	O15431	57	GC09P113221	1.59131109714508	https://www.genecards.org/cgi-bin/carddisp.pl?gene=SLC31A1
1674	LRP8	LDL Receptor Related Protein 8	Protein Coding	Q14114	56	GC01M053243	1.59131109714508	https://www.genecards.org/cgi-bin/carddisp.pl?gene=LRP8
1675	UBE2D1	Ubiquitin Conjugating Enzyme E2 D1	Protein Coding	P51668	55	GC10P058334	1.59131109714508	https://www.genecards.org/cgi-bin/carddisp.pl?gene=UBE2D1
1676	UBE2G1	Ubiquitin Conjugating Enzyme E2 G1	Protein Coding	P62253	55	GC17M103584	1.59131109714508	https://www.genecards.org/cgi-bin/carddisp.pl?gene=UBE2G1
1677	TARDBP	TAR DNA Binding Protein	Protein Coding	Q13148	59	GC01P091901	1.56795692443848	https://www.genecards.org/cgi-bin/carddisp.pl?gene=TARDBP
1678	LPIN2	Lipin 2	Protein Coding	Q92539	52	GC18M004124	1.56795692443848	https://www.genecards.org/cgi-bin/carddisp.pl?gene=LPIN2
1679	LPIN3	Lipin 3	Protein Coding	Q9BQK8	44	GC20P041340	1.56795692443848	https://www.genecards.org/cgi-bin/carddisp.pl?gene=LPIN3
1680	OTUD1	OTU Deubiquitinase 1	Protein Coding	Q5VV17	42	GC10P023439	1.56795692443848	https://www.genecards.org/cgi-bin/carddisp.pl?gene=OTUD1
1681	TERT	Telomerase Reverse Transcriptase	Protein Coding	O14746	64	GC05M001253	1.56337904930115	https://www.genecards.org/cgi-bin/carddisp.pl?gene=TERT
1682	LOX	Lysyl Oxidase	Protein Coding	P28300	60	GC05M122063	1.56337904930115	https://www.genecards.org/cgi-bin/carddisp.pl?gene=LOX
1683	PDIA3	Protein Disulfide Isomerase Family A Member 3	Protein Coding	P30101	57	GC15P043746	1.56337904930115	https://www.genecards.org/cgi-bin/carddisp.pl?gene=PDIA3
1684	MTO1	Mitochondrial TRNA Translation Optimization 1	Protein Coding	Q9Y2Z2	55	GC06P073461	1.56337904930115	https://www.genecards.org/cgi-bin/carddisp.pl?gene=MTO1
1685	PTPN1	Protein Tyrosine Phosphatase Non-Receptor Type 1	Protein Coding	P18031	63	GC20P050510	1.5324832201004	https://www.genecards.org/cgi-bin/carddisp.pl?gene=PTPN1
1686	DDX5	DEAD-Box Helicase 5	Protein Coding	P17844	59	GC17M064498	1.5324832201004	https://www.genecards.org/cgi-bin/carddisp.pl?gene=DDX5
1687	HADHA	Hydroxyacyl-CoA Dehydrogenase Trifunctional Multienzyme Complex Subunit Alpha	Protein Coding	P40939	58	GC02M026190	1.5324832201004	https://www.genecards.org/cgi-bin/carddisp.pl?gene=HADHA
1688	STAT4	Signal Transducer And Activator Of Transcription 4	Protein Coding	Q14765	58	GC02M191029	1.5324832201004	https://www.genecards.org/cgi-bin/carddisp.pl?gene=STAT4
1689	SIAH2	Siah E3 Ubiquitin Protein Ligase 2	Protein Coding	O43255	55	GC03M150741	1.5324832201004	https://www.genecards.org/cgi-bin/carddisp.pl?gene=SIAH2
1690	CBX3	Chromobox 3	Protein Coding	Q13185	52	GC07P026201	1.5324832201004	https://www.genecards.org/cgi-bin/carddisp.pl?gene=CBX3
1691	IFIT3	Interferon Induced Protein With Tetratricopeptide Repeats 3	Protein Coding	O14879	50	GC10P089327	1.5324832201004	https://www.genecards.org/cgi-bin/carddisp.pl?gene=IFIT3
1692	NAP1L1	Nucleosome Assembly Protein 1 Like 1	Protein Coding	P55209	49	GC12M076036	1.5324832201004	https://www.genecards.org/cgi-bin/carddisp.pl?gene=NAP1L1
1693	CCT6A	Chaperonin Containing TCP1 Subunit 6A	Protein Coding	P40227	47	GC07P056051	1.5324832201004	https://www.genecards.org/cgi-bin/carddisp.pl?gene=CCT6A
1694	UCHL1	Ubiquitin C-Terminal Hydrolase L1	Protein Coding	P09936	65	GC04P041256	1.4974148273468	https://www.genecards.org/cgi-bin/carddisp.pl?gene=UCHL1
1695	ALDOA	Aldolase, Fructose-Bisphosphate A	Protein Coding	P04075	61	GC16P030064	1.4974148273468	https://www.genecards.org/cgi-bin/carddisp.pl?gene=ALDOA
1696	TUBA1A	Tubulin Alpha 1a	Protein Coding	Q71U36	61	GC12M049184	1.4974148273468	https://www.genecards.org/cgi-bin/carddisp.pl?gene=TUBA1A
1697	UBA1	Ubiquitin Like Modifier Activating Enzyme 1	Protein Coding	P22314	61	GC0XP047190	1.4974148273468	https://www.genecards.org/cgi-bin/carddisp.pl?gene=UBA1
1698	YWHAZ	Tyrosine 3-Monooxygenase/Tryptophan 5-Monooxygenase Activation Protein Zeta	Protein Coding	P63104	61	GC08M101003	1.4974148273468	https://www.genecards.org/cgi-bin/carddisp.pl?gene=YWHAZ
1699	EIF4A1	Eukaryotic Translation Initiation Factor 4A1	Protein Coding	P60842	60	GC17P007572	1.4974148273468	https://www.genecards.org/cgi-bin/carddisp.pl?gene=EIF4A1
1700	ENO2	Enolase 2	Protein Coding	P09104	60	GC12P006913	1.4974148273468	https://www.genecards.org/cgi-bin/carddisp.pl?gene=ENO2
1701	GPI	Glucose-6-Phosphate Isomerase	Protein Coding	P06744	60	GC19P034359	1.4974148273468	https://www.genecards.org/cgi-bin/carddisp.pl?gene=GPI
1702	SMC3	Structural Maintenance Of Chromosomes 3	Protein Coding	Q9UQE7	60	GC10P110567	1.4974148273468	https://www.genecards.org/cgi-bin/carddisp.pl?gene=SMC3
1703	YWHAB	Tyrosine 3-Monooxygenase/Tryptophan 5-Monooxygenase Activation Protein Beta	Protein Coding	P31946	60	GC20P044885	1.4974148273468	https://www.genecards.org/cgi-bin/carddisp.pl?gene=YWHAB
1704	YWHAG	Tyrosine 3-Monooxygenase/Tryptophan 5-Monooxygenase Activation Protein Gamma	Protein Coding	P61981	60	GC07M083234	1.4974148273468	https://www.genecards.org/cgi-bin/carddisp.pl?gene=YWHAG
1705	GNB3	G Protein Subunit Beta 3	Protein Coding	P16520	59	GC12P006839	1.4974148273468	https://www.genecards.org/cgi-bin/carddisp.pl?gene=GNB3
1706	TUBB4A	Tubulin Beta 4A Class IVa	Protein Coding	P04350	59	GC19M115497	1.4974148273468	https://www.genecards.org/cgi-bin/carddisp.pl?gene=TUBB4A
1707	CFL1	Cofilin 1	Protein Coding	P23528	58	GC11M065823	1.4974148273468	https://www.genecards.org/cgi-bin/carddisp.pl?gene=CFL1
1708	DPYSL2	Dihydropyrimidinase Like 2	Protein Coding	Q16555	58	GC08P026514	1.4974148273468	https://www.genecards.org/cgi-bin/carddisp.pl?gene=DPYSL2
1709	HP	Haptoglobin	Protein Coding	P00738	58	GC16P137865	1.4974148273468	https://www.genecards.org/cgi-bin/carddisp.pl?gene=HP
1710	MYH10	Myosin Heavy Chain 10	Protein Coding	P35580	58	GC17M008474	1.4974148273468	https://www.genecards.org/cgi-bin/carddisp.pl?gene=MYH10
1711	RPSA	Ribosomal Protein SA	Protein Coding	P08865	58	GC03P039406	1.4974148273468	https://www.genecards.org/cgi-bin/carddisp.pl?gene=RPSA
1712	DLST	Dihydrolipoamide S-Succinyltransferase	Protein Coding	P36957	57	GC14P074881	1.4974148273468	https://www.genecards.org/cgi-bin/carddisp.pl?gene=DLST
1713	EWSR1	EWS RNA Binding Protein 1	Protein Coding	Q01844	57	GC22P102362	1.4974148273468	https://www.genecards.org/cgi-bin/carddisp.pl?gene=EWSR1
1714	RPA2	Replication Protein A2	Protein Coding	P15927	57	GC01M041427	1.4974148273468	https://www.genecards.org/cgi-bin/carddisp.pl?gene=RPA2
1715	RPL10	Ribosomal Protein L10	Protein Coding	P27635	57	GC0XP154389	1.4974148273468	https://www.genecards.org/cgi-bin/carddisp.pl?gene=RPL10
1716	RPL15	Ribosomal Protein L15	Protein Coding	P61313	57	GC03P023916	1.4974148273468	https://www.genecards.org/cgi-bin/carddisp.pl?gene=RPL15
1717	STT3A	STT3 Oligosaccharyltransferase Complex Catalytic Subunit A	Protein Coding	P46977	57	GC11P132031	1.4974148273468	https://www.genecards.org/cgi-bin/carddisp.pl?gene=STT3A
1718	VAPB	VAMP Associated Protein B And C	Protein Coding	O95292	57	GC20P058389	1.4974148273468	https://www.genecards.org/cgi-bin/carddisp.pl?gene=VAPB
1719	XRCC5	X-Ray Repair Cross Complementing 5	Protein Coding	P13010	57	GC02P216107	1.4974148273468	https://www.genecards.org/cgi-bin/carddisp.pl?gene=XRCC5
1720	CCT5	Chaperonin Containing TCP1 Subunit 5	Protein Coding	P48643	55	GC05P010249	1.4974148273468	https://www.genecards.org/cgi-bin/carddisp.pl?gene=CCT5
1721	DUT	Deoxyuridine Triphosphatase	Protein Coding	P33316	55	GC15P048331	1.4974148273468	https://www.genecards.org/cgi-bin/carddisp.pl?gene=DUT
1722	STT3B	STT3 Oligosaccharyltransferase Complex Catalytic Subunit B	Protein Coding	Q8TCJ2	55	GC03P031532	1.4974148273468	https://www.genecards.org/cgi-bin/carddisp.pl?gene=STT3B
1723	VAPA	VAMP Associated Protein A	Protein Coding	Q9P0L0	55	GC18P009994	1.4974148273468	https://www.genecards.org/cgi-bin/carddisp.pl?gene=VAPA
1724	BANF1	Barrier To Autointegration Nuclear Assembly Factor 1	Protein Coding	O75531	54	GC11P066002	1.4974148273468	https://www.genecards.org/cgi-bin/carddisp.pl?gene=BANF1
1725	CNBP	CCHC-Type Zinc Finger Nucleic Acid Binding Protein	Protein Coding	P62633	54	GC03M129167	1.4974148273468	https://www.genecards.org/cgi-bin/carddisp.pl?gene=CNBP
1726	KHDRBS1	KH RNA Binding Domain Containing, Signal Transduction Associated 1	Protein Coding	Q07666	54	GC01P032013	1.4974148273468	https://www.genecards.org/cgi-bin/carddisp.pl?gene=KHDRBS1
1727	RPL26	Ribosomal Protein L26	Protein Coding	P61254	54	GC17M008377	1.4974148273468	https://www.genecards.org/cgi-bin/carddisp.pl?gene=RPL26
1728	RPLP0	Ribosomal Protein Lateral Stalk Subunit P0	Protein Coding	P05388	54	GC12M120196	1.4974148273468	https://www.genecards.org/cgi-bin/carddisp.pl?gene=RPLP0
1729	CCT4	Chaperonin Containing TCP1 Subunit 4	Protein Coding	P50991	52	GC02M061868	1.4974148273468	https://www.genecards.org/cgi-bin/carddisp.pl?gene=CCT4
1730	HNRNPL	Heterogeneous Nuclear Ribonucleoprotein L	Protein Coding	P14866	52	GC19M038836	1.4974148273468	https://www.genecards.org/cgi-bin/carddisp.pl?gene=HNRNPL
1731	MUC16	Mucin 16, Cell Surface Associated	Protein Coding	Q8WXI7	52	GC19M008848	1.4974148273468	https://www.genecards.org/cgi-bin/carddisp.pl?gene=MUC16
1732	RPL34	Ribosomal Protein L34	Protein Coding	P49207	52	GC04P108620	1.4974148273468	https://www.genecards.org/cgi-bin/carddisp.pl?gene=RPL34
1733	RPLP2	Ribosomal Protein Lateral Stalk Subunit P2	Protein Coding	P05387	52	GC11P000799	1.4974148273468	https://www.genecards.org/cgi-bin/carddisp.pl?gene=RPLP2
1734	RPS13	Ribosomal Protein S13	Protein Coding	P62277	52	GC11M018285	1.4974148273468	https://www.genecards.org/cgi-bin/carddisp.pl?gene=RPS13
1735	RPS7	Ribosomal Protein S7	Protein Coding	P62081	52	GC02P003575	1.4974148273468	https://www.genecards.org/cgi-bin/carddisp.pl?gene=RPS7
1736	SNRPA	Small Nuclear Ribonucleoprotein Polypeptide A	Protein Coding	P09012	52	GC19P040750	1.4974148273468	https://www.genecards.org/cgi-bin/carddisp.pl?gene=SNRPA
1737	CCT8	Chaperonin Containing TCP1 Subunit 8	Protein Coding	P50990	51	GC21M029055	1.4974148273468	https://www.genecards.org/cgi-bin/carddisp.pl?gene=CCT8
1738	HMGN1	High Mobility Group Nucleosome Binding Domain 1	Protein Coding	P05114	51	GC21M039342	1.4974148273468	https://www.genecards.org/cgi-bin/carddisp.pl?gene=HMGN1
1739	ITIH3	Inter-Alpha-Trypsin Inhibitor Heavy Chain 3	Protein Coding	Q06033	51	GC03P052794	1.4974148273468	https://www.genecards.org/cgi-bin/carddisp.pl?gene=ITIH3
1740	PFN2	Profilin 2	Protein Coding	P35080	51	GC03M149964	1.4974148273468	https://www.genecards.org/cgi-bin/carddisp.pl?gene=PFN2
1741	PLXNA4	Plexin A4	Protein Coding	Q9HCM2	51	GC07M132123	1.4974148273468	https://www.genecards.org/cgi-bin/carddisp.pl?gene=PLXNA4
1742	SNRPD1	Small Nuclear Ribonucleoprotein D1 Polypeptide	Protein Coding	P62314	51	GC18P021612	1.4974148273468	https://www.genecards.org/cgi-bin/carddisp.pl?gene=SNRPD1
1743	ALYREF	Aly/REF Export Factor	Protein Coding	Q86V81	50	GC17M081887	1.4974148273468	https://www.genecards.org/cgi-bin/carddisp.pl?gene=ALYREF
1744	NGB	Neuroglobin	Protein Coding	Q9NPG2	50	GC14M077265	1.4974148273468	https://www.genecards.org/cgi-bin/carddisp.pl?gene=NGB
1745	NOLC1	Nucleolar And Coiled-Body Phosphoprotein 1	Protein Coding	Q14978	50	GC10P102152	1.4974148273468	https://www.genecards.org/cgi-bin/carddisp.pl?gene=NOLC1
1746	RPL30	Ribosomal Protein L30	Protein Coding	P62888	50	GC08M098024	1.4974148273468	https://www.genecards.org/cgi-bin/carddisp.pl?gene=RPL30
1747	SLC25A31	Solute Carrier Family 25 Member 31	Protein Coding	Q9H0C2	50	GC04P127730	1.4974148273468	https://www.genecards.org/cgi-bin/carddisp.pl?gene=SLC25A31
1748	SNRPD2	Small Nuclear Ribonucleoprotein D2 Polypeptide	Protein Coding	P62316	50	GC19M116437	1.4974148273468	https://www.genecards.org/cgi-bin/carddisp.pl?gene=SNRPD2
1749	SNU13	Small Nuclear Ribonucleoprotein 13	Protein Coding	P55769	50	GC22M090762	1.4974148273468	https://www.genecards.org/cgi-bin/carddisp.pl?gene=SNU13
1750	KSR2	Kinase Suppressor Of Ras 2	Protein Coding	Q6VAB6	49	GC12M117453	1.4974148273468	https://www.genecards.org/cgi-bin/carddisp.pl?gene=KSR2
1751	CNTNAP4	Contactin Associated Protein Family Member 4	Protein Coding	Q9C0A0	48	GC16P137963	1.4974148273468	https://www.genecards.org/cgi-bin/carddisp.pl?gene=CNTNAP4
1752	RPL38	Ribosomal Protein L38	Protein Coding	P63173	48	GC17P176326	1.4974148273468	https://www.genecards.org/cgi-bin/carddisp.pl?gene=RPL38
1753	RPS4X	Ribosomal Protein S4 X-Linked	Protein Coding	P62701	48	GC0XM072255	1.4974148273468	https://www.genecards.org/cgi-bin/carddisp.pl?gene=RPS4X
1754	YTHDF3	YTH N6-Methyladenosine RNA Binding Protein F3	Protein Coding	Q7Z739	48	GC08P063168	1.4974148273468	https://www.genecards.org/cgi-bin/carddisp.pl?gene=YTHDF3
1755	RUFY1	RUN And FYVE Domain Containing 1	Protein Coding	Q96T51	47	GC05P179550	1.4974148273468	https://www.genecards.org/cgi-bin/carddisp.pl?gene=RUFY1
1756	SNRPC	Small Nuclear Ribonucleoprotein Polypeptide C	Protein Coding	P09234	47	GC06P199631	1.4974148273468	https://www.genecards.org/cgi-bin/carddisp.pl?gene=SNRPC
1757	SNRPF	Small Nuclear Ribonucleoprotein Polypeptide F	Protein Coding	P62306	47	GC12P095858	1.4974148273468	https://www.genecards.org/cgi-bin/carddisp.pl?gene=SNRPF
1758	USP44	Ubiquitin Specific Peptidase 44	Protein Coding	Q9H0E7	47	GC12M095516	1.4974148273468	https://www.genecards.org/cgi-bin/carddisp.pl?gene=USP44
1759	NACA	Nascent Polypeptide Associated Complex Subunit Alpha	Protein Coding	E9PAV3	46	GC12M056712	1.4974148273468	https://www.genecards.org/cgi-bin/carddisp.pl?gene=NACA
1760	WBP11	WW Domain Binding Protein 11	Protein Coding	Q9Y2W2	46	GC12M014784	1.4974148273468	https://www.genecards.org/cgi-bin/carddisp.pl?gene=WBP11
1761	ABRAXAS2	Abraxas 2, BRISC Complex Subunit	Protein Coding	Q15018	45	GC10P135569	1.4974148273468	https://www.genecards.org/cgi-bin/carddisp.pl?gene=ABRAXAS2
1762	RPL36A	Ribosomal Protein L36a	Protein Coding	P83881	45	GC0XP101436	1.4974148273468	https://www.genecards.org/cgi-bin/carddisp.pl?gene=RPL36A
1763	SHCBP1	SHC Binding And Spindle Associated 1	Protein Coding	Q8NEM2	45	GC16M046578	1.4974148273468	https://www.genecards.org/cgi-bin/carddisp.pl?gene=SHCBP1
1764	TEX264	Testis Expressed 264, ER-Phagy Receptor	Protein Coding	Q9Y6I9	45	GC03P069333	1.4974148273468	https://www.genecards.org/cgi-bin/carddisp.pl?gene=TEX264
1765	ACTBL2	Actin Beta Like 2	Protein Coding	Q562R1	44	GC05M057480	1.4974148273468	https://www.genecards.org/cgi-bin/carddisp.pl?gene=ACTBL2
1766	USP49	Ubiquitin Specific Peptidase 49	Protein Coding	Q70CQ1	44	GC06M115159	1.4974148273468	https://www.genecards.org/cgi-bin/carddisp.pl?gene=USP49
1767	ERH	ERH MRNA Splicing And Mitosis Factor	Protein Coding	P84090	43	GC14M069380	1.4974148273468	https://www.genecards.org/cgi-bin/carddisp.pl?gene=ERH
1768	RTL1	Retrotransposon Gag Like 1	Protein Coding	A6NKG5	42	GC14M126523	1.4974148273468	https://www.genecards.org/cgi-bin/carddisp.pl?gene=RTL1
1769	RUFY3	RUN And FYVE Domain Containing 3	Protein Coding	Q7L099	42	GC04P070811	1.4974148273468	https://www.genecards.org/cgi-bin/carddisp.pl?gene=RUFY3
1770	H2AC21	H2A Clustered Histone 21	Protein Coding	Q8IUE6	41	GC01M169556	1.4974148273468	https://www.genecards.org/cgi-bin/carddisp.pl?gene=H2AC21
1771	KBTBD3	Kelch Repeat And BTB Domain Containing 3	Protein Coding	Q8NAB2	39	GC11M146844	1.4974148273468	https://www.genecards.org/cgi-bin/carddisp.pl?gene=KBTBD3
1772	KIAA1614	KIAA1614	Protein Coding	Q5VZ46	38	GC01P184654	1.4974148273468	https://www.genecards.org/cgi-bin/carddisp.pl?gene=KIAA1614
1773	TUBA4B	Tubulin Alpha 4b	Protein Coding	Q9H853	38	GC02P219253	1.4974148273468	https://www.genecards.org/cgi-bin/carddisp.pl?gene=TUBA4B
1774	SRSF8	Serine And Arginine Rich Splicing Factor 8	Protein Coding	Q9BRL6	37	GC11P095066	1.4974148273468	https://www.genecards.org/cgi-bin/carddisp.pl?gene=SRSF8
1775	IGKV1-5	Immunoglobulin Kappa Variable 1-5	Protein Coding	P01602	26	GC02M093184	1.4974148273468	https://www.genecards.org/cgi-bin/carddisp.pl?gene=IGKV1-5
1776	IGLV3-19	Immunoglobulin Lambda Variable 3-19	Protein Coding	P01714	25	GC22P102165	1.4974148273468	https://www.genecards.org/cgi-bin/carddisp.pl?gene=IGLV3-19
1777	NTRK1	Neurotrophic Receptor Tyrosine Kinase 1	Protein Coding	P04629	62	GC01P156815	1.48969709873199	https://www.genecards.org/cgi-bin/carddisp.pl?gene=NTRK1
1778	FBN1	Fibrillin 1	Protein Coding	P35555	60	GC15M048408	1.45581722259521	https://www.genecards.org/cgi-bin/carddisp.pl?gene=FBN1
1779	PROM1	Prominin 1	Protein Coding	O43490	60	GC04M015965	1.45581722259521	https://www.genecards.org/cgi-bin/carddisp.pl?gene=PROM1
1780	LAMC2	Laminin Subunit Gamma 2	Protein Coding	Q13753	59	GC01P183186	1.45581722259521	https://www.genecards.org/cgi-bin/carddisp.pl?gene=LAMC2
1781	LAMA4	Laminin Subunit Alpha 4	Protein Coding	Q16363	56	GC06M115952	1.45581722259521	https://www.genecards.org/cgi-bin/carddisp.pl?gene=LAMA4
1782	PLP1	Proteolipid Protein 1	Protein Coding	P60201	55	GC0XP104285	1.45581722259521	https://www.genecards.org/cgi-bin/carddisp.pl?gene=PLP1
1783	CCL20	C-C Motif Chemokine Ligand 20	Protein Coding	P78556	54	GC02P227846	1.45581722259521	https://www.genecards.org/cgi-bin/carddisp.pl?gene=CCL20
1784	NET1	Neuroepithelial Cell Transforming 1	Protein Coding	Q7Z628	54	GC10P005430	1.45581722259521	https://www.genecards.org/cgi-bin/carddisp.pl?gene=NET1
1785	TRIM25	Tripartite Motif Containing 25	Protein Coding	Q14258	57	GC17M056836	1.4533714056015	https://www.genecards.org/cgi-bin/carddisp.pl?gene=TRIM25
1786	GLUD1	Glutamate Dehydrogenase 1	Protein Coding	P00367	63	GC10M087050	1.40160608291626	https://www.genecards.org/cgi-bin/carddisp.pl?gene=GLUD1
1787	AQP5	Aquaporin 5	Protein Coding	P55064	59	GC12P049961	1.40160608291626	https://www.genecards.org/cgi-bin/carddisp.pl?gene=AQP5
1788	FSHR	Follicle Stimulating Hormone Receptor	Protein Coding	P23945	59	GC02M048962	1.40160608291626	https://www.genecards.org/cgi-bin/carddisp.pl?gene=FSHR
1789	SETD2	SET Domain Containing 2, Histone Lysine Methyltransferase	Protein Coding	Q9BYW2	59	GC03M047033	1.40160608291626	https://www.genecards.org/cgi-bin/carddisp.pl?gene=SETD2
1790	PTPRD	Protein Tyrosine Phosphatase Receptor Type D	Protein Coding	P23468	58	GC09M008307	1.40160608291626	https://www.genecards.org/cgi-bin/carddisp.pl?gene=PTPRD
1791	TRAF3	TNF Receptor Associated Factor 3	Protein Coding	Q13114	58	GC14P122674	1.40160608291626	https://www.genecards.org/cgi-bin/carddisp.pl?gene=TRAF3
1792	LPAR3	Lysophosphatidic Acid Receptor 3	Protein Coding	Q9UBY5	57	GC01M084811	1.40160608291626	https://www.genecards.org/cgi-bin/carddisp.pl?gene=LPAR3
1793	NDUFS7	NADH:Ubiquinone Oxidoreductase Core Subunit S7	Protein Coding	O75251	57	GC19P170536	1.40160608291626	https://www.genecards.org/cgi-bin/carddisp.pl?gene=NDUFS7
1794	LIF	LIF Interleukin 6 Family Cytokine	Protein Coding	P15018	56	GC22M030240	1.40160608291626	https://www.genecards.org/cgi-bin/carddisp.pl?gene=LIF
1795	CXCL11	C-X-C Motif Chemokine Ligand 11	Protein Coding	O14625	54	GC04M076033	1.40160608291626	https://www.genecards.org/cgi-bin/carddisp.pl?gene=CXCL11
1796	GRID1	Glutamate Ionotropic Receptor Delta Type Subunit 1	Protein Coding	Q9ULK0	54	GC10M085599	1.40160608291626	https://www.genecards.org/cgi-bin/carddisp.pl?gene=GRID1
1797	HOXA10	Homeobox A10	Protein Coding	P31260	53	GC07M028339	1.40160608291626	https://www.genecards.org/cgi-bin/carddisp.pl?gene=HOXA10
1798	CIAO1	Cytosolic Iron-Sulfur Assembly Component 1	Protein Coding	O76071	52	GC02P102385	1.40160608291626	https://www.genecards.org/cgi-bin/carddisp.pl?gene=CIAO1
1799	IL27RA	Interleukin 27 Receptor Subunit Alpha	Protein Coding	Q6UWB1	52	GC19P014031	1.40160608291626	https://www.genecards.org/cgi-bin/carddisp.pl?gene=IL27RA
1800	OGN	Osteoglycin	Protein Coding	P20774	52	GC09M092383	1.40160608291626	https://www.genecards.org/cgi-bin/carddisp.pl?gene=OGN
1801	SLC15A1	Solute Carrier Family 15 Member 1	Protein Coding	P46059	52	GC13M098683	1.40160608291626	https://www.genecards.org/cgi-bin/carddisp.pl?gene=SLC15A1
1802	JCHAIN	Joining Chain Of Multimeric IgA And IgM	Protein Coding	P01591	48	GC04M070655	1.40160608291626	https://www.genecards.org/cgi-bin/carddisp.pl?gene=JCHAIN
1803	PPARGC1B	PPARG Coactivator 1 Beta	Protein Coding	Q86YN6	48	GC05P162693	1.40160608291626	https://www.genecards.org/cgi-bin/carddisp.pl?gene=PPARGC1B
1804	RNF144B	Ring Finger Protein 144B	Protein Coding	Q7Z419	48	GC06P021309	1.40160608291626	https://www.genecards.org/cgi-bin/carddisp.pl?gene=RNF144B
1805	CRISPLD2	Cysteine Rich Secretory Protein LCCL Domain Containing 2	Protein Coding	Q9H0B8	47	GC16P084819	1.40160608291626	https://www.genecards.org/cgi-bin/carddisp.pl?gene=CRISPLD2
1806	MEMO1	Mediator Of Cell Motility 1	Protein Coding	Q9Y316	46	GC02M031865	1.40160608291626	https://www.genecards.org/cgi-bin/carddisp.pl?gene=MEMO1
1807	CIAO2A	Cytosolic Iron-Sulfur Assembly Component 2A	Protein Coding	Q9H5X1	41	GC15M170087	1.40160608291626	https://www.genecards.org/cgi-bin/carddisp.pl?gene=CIAO2A
1808	GPX2	Glutathione Peroxidase 2	Protein Coding	P18283	54	GC14M064939	1.39263117313385	https://www.genecards.org/cgi-bin/carddisp.pl?gene=GPX2
1809	GFRA1	GDNF Family Receptor Alpha 1	Protein Coding	P56159	60	GC10M116056	1.38286876678467	https://www.genecards.org/cgi-bin/carddisp.pl?gene=GFRA1
1810	IL2	Interleukin 2	Protein Coding	P60568	58	GC04M122451	1.38286876678467	https://www.genecards.org/cgi-bin/carddisp.pl?gene=IL2
1811	UBR2	Ubiquitin Protein Ligase E3 Component N-Recognin 2	Protein Coding	Q8IWV8	52	GC06P199696	1.38286876678467	https://www.genecards.org/cgi-bin/carddisp.pl?gene=UBR2
1812	AGPS	Alkylglycerone Phosphate Synthase	Protein Coding	O00116	55	GC02P177392	1.34626817703247	https://www.genecards.org/cgi-bin/carddisp.pl?gene=AGPS
1813	CXCR4	C-X-C Motif Chemokine Receptor 4	Protein Coding	P61073	65	GC02M136114	1.32058191299438	https://www.genecards.org/cgi-bin/carddisp.pl?gene=CXCR4
1814	HSF1	Heat Shock Transcription Factor 1	Protein Coding	Q00613	59	GC08P144291	1.32058191299438	https://www.genecards.org/cgi-bin/carddisp.pl?gene=HSF1
1815	HDAC10	Histone Deacetylase 10	Protein Coding	Q969S8	57	GC22M050245	1.32058191299438	https://www.genecards.org/cgi-bin/carddisp.pl?gene=HDAC10
1816	KLF6	KLF Transcription Factor 6	Protein Coding	Q99612	55	GC10M003779	1.32058191299438	https://www.genecards.org/cgi-bin/carddisp.pl?gene=KLF6
1817	EHHADH	Enoyl-CoA Hydratase And 3-Hydroxyacyl CoA Dehydrogenase	Protein Coding	Q08426	54	GC03M185190	1.32058191299438	https://www.genecards.org/cgi-bin/carddisp.pl?gene=EHHADH
1818	PRMT3	Protein Arginine Methyltransferase 3	Protein Coding	O60678	51	GC11P025476	1.32058191299438	https://www.genecards.org/cgi-bin/carddisp.pl?gene=PRMT3
1819	HSP90AA1	Heat Shock Protein 90 Alpha Family Class A Member 1	Protein Coding	P07900	64	GC14M102080	1.29264998435974	https://www.genecards.org/cgi-bin/carddisp.pl?gene=HSP90AA1
1820	FADD	Fas Associated Via Death Domain	Protein Coding	Q13158	58	GC11P070203	1.29264998435974	https://www.genecards.org/cgi-bin/carddisp.pl?gene=FADD
1821	ID1	Inhibitor Of DNA Binding 1	Protein Coding	P41134	53	GC20P059307	1.29264998435974	https://www.genecards.org/cgi-bin/carddisp.pl?gene=ID1
1822	IL2RB	Interleukin 2 Receptor Subunit Beta	Protein Coding	P14784	62	GC22M090733	1.27072906494141	https://www.genecards.org/cgi-bin/carddisp.pl?gene=IL2RB
1823	CASP7	Caspase 7	Protein Coding	P55210	61	GC10P113679	1.27072906494141	https://www.genecards.org/cgi-bin/carddisp.pl?gene=CASP7
1824	PTGER2	Prostaglandin E Receptor 2	Protein Coding	P43116	61	GC14P052314	1.27072906494141	https://www.genecards.org/cgi-bin/carddisp.pl?gene=PTGER2
1825	IL2RG	Interleukin 2 Receptor Subunit Gamma	Protein Coding	P31785	60	GC0XM071149	1.27072906494141	https://www.genecards.org/cgi-bin/carddisp.pl?gene=IL2RG
1826	DIABLO	Diablo IAP-Binding Mitochondrial Protein	Protein Coding	Q9NR28	59	GC12M125336	1.27072906494141	https://www.genecards.org/cgi-bin/carddisp.pl?gene=DIABLO
1827	PTGER4	Prostaglandin E Receptor 4	Protein Coding	P35408	58	GC05P040679	1.27072906494141	https://www.genecards.org/cgi-bin/carddisp.pl?gene=PTGER4
1828	NFKBIA	NFKB Inhibitor Alpha	Protein Coding	P25963	63	GC14M035401	1.26175403594971	https://www.genecards.org/cgi-bin/carddisp.pl?gene=NFKBIA
1829	ICAM1	Intercellular Adhesion Molecule 1	Protein Coding	P05362	62	GC19P170923	1.26175403594971	https://www.genecards.org/cgi-bin/carddisp.pl?gene=ICAM1
1830	DCN	Decorin	Protein Coding	P07585	60	GC12M091140	1.26175403594971	https://www.genecards.org/cgi-bin/carddisp.pl?gene=DCN
1831	UBE2C	Ubiquitin Conjugating Enzyme E2 C	Protein Coding	O00762	57	GC20P045812	1.26175403594971	https://www.genecards.org/cgi-bin/carddisp.pl?gene=UBE2C
1832	SLC22A17	Solute Carrier Family 22 Member 17	Protein Coding	Q8WUG5	42	GC14M023346	1.26175403594971	https://www.genecards.org/cgi-bin/carddisp.pl?gene=SLC22A17
1833	CASP8	Caspase 8	Protein Coding	Q14790	64	GC02P201233	1.2266857624054	https://www.genecards.org/cgi-bin/carddisp.pl?gene=CASP8
1834	ABCC1	ATP Binding Cassette Subfamily C Member 1 (ABCC1 Blood Group)	Protein Coding	P33527	61	GC16P015949	1.2266857624054	https://www.genecards.org/cgi-bin/carddisp.pl?gene=ABCC1
1835	ATP7B	ATPase Copper Transporting Beta	Protein Coding	P35670	61	GC13M051930	1.2266857624054	https://www.genecards.org/cgi-bin/carddisp.pl?gene=ATP7B
1836	CASP6	Caspase 6	Protein Coding	P55212	61	GC04M109688	1.2266857624054	https://www.genecards.org/cgi-bin/carddisp.pl?gene=CASP6
1837	VHL	Von Hippel-Lindau Tumor Suppressor	Protein Coding	P40337	60	GC03P030197	1.2266857624054	https://www.genecards.org/cgi-bin/carddisp.pl?gene=VHL
1838	SPP1	Secreted Phosphoprotein 1	Protein Coding	P10451	57	GC04P087975	1.2266857624054	https://www.genecards.org/cgi-bin/carddisp.pl?gene=SPP1
1839	ANO6	Anoctamin 6	Protein Coding	Q4KMQ2	52	GC12P045215	1.2266857624054	https://www.genecards.org/cgi-bin/carddisp.pl?gene=ANO6
1840	BICD2	BICD Cargo Adaptor 2	Protein Coding	Q8TD16	52	GC09M092711	1.2266857624054	https://www.genecards.org/cgi-bin/carddisp.pl?gene=BICD2
1841	EIF3G	Eukaryotic Translation Initiation Factor 3 Subunit G	Protein Coding	O75821	50	GC19M010115	1.2266857624054	https://www.genecards.org/cgi-bin/carddisp.pl?gene=EIF3G
1842	TRAPPC1	Trafficking Protein Particle Complex Subunit 1	Protein Coding	Q9Y5R8	46	GC17M007930	1.2266857624054	https://www.genecards.org/cgi-bin/carddisp.pl?gene=TRAPPC1
1843	MMP9	Matrix Metallopeptidase 9	Protein Coding	P14780	66	GC20P046008	1.18508815765381	https://www.genecards.org/cgi-bin/carddisp.pl?gene=MMP9
1844	SYK	Spleen Associated Tyrosine Kinase	Protein Coding	P43405	64	GC09P159630	1.18508815765381	https://www.genecards.org/cgi-bin/carddisp.pl?gene=SYK
1845	CDC42	Cell Division Cycle 42	Protein Coding	P60953	62	GC01P022052	1.18508815765381	https://www.genecards.org/cgi-bin/carddisp.pl?gene=CDC42
1846	MCL1	MCL1 Apoptosis Regulator, BCL2 Family Member	Protein Coding	Q07820	62	GC01M169571	1.18508815765381	https://www.genecards.org/cgi-bin/carddisp.pl?gene=MCL1
1847	ADORA2A	Adenosine A2a Receptor	Protein Coding	P29274	60	GC22P024417	1.18508815765381	https://www.genecards.org/cgi-bin/carddisp.pl?gene=ADORA2A
1848	TGM2	Transglutaminase 2	Protein Coding	P21980	60	GC20M038127	1.18508815765381	https://www.genecards.org/cgi-bin/carddisp.pl?gene=TGM2
1849	HADHB	Hydroxyacyl-CoA Dehydrogenase Trifunctional Multienzyme Complex Subunit Beta	Protein Coding	P55084	58	GC02P026243	1.18508815765381	https://www.genecards.org/cgi-bin/carddisp.pl?gene=HADHB
1850	HK2	Hexokinase 2	Protein Coding	P52789	58	GC02P076124	1.18508815765381	https://www.genecards.org/cgi-bin/carddisp.pl?gene=HK2
1851	ABCA4	ATP Binding Cassette Subfamily A Member 4	Protein Coding	P78363	57	GC01M093992	1.18508815765381	https://www.genecards.org/cgi-bin/carddisp.pl?gene=ABCA4
1852	CLPP	Caseinolytic Mitochondrial Matrix Peptidase Proteolytic Subunit	Protein Coding	Q16740	57	GC19P170714	1.18508815765381	https://www.genecards.org/cgi-bin/carddisp.pl?gene=CLPP
1853	SPI1	Spi-1 Proto-Oncogene	Protein Coding	P17947	57	GC11M145858	1.18508815765381	https://www.genecards.org/cgi-bin/carddisp.pl?gene=SPI1
1854	UBE2L3	Ubiquitin Conjugating Enzyme E2 L3	Protein Coding	P68036	57	GC22P021549	1.18508815765381	https://www.genecards.org/cgi-bin/carddisp.pl?gene=UBE2L3
1855	ULK1	Unc-51 Like Autophagy Activating Kinase 1	Protein Coding	O75385	57	GC12P131894	1.18508815765381	https://www.genecards.org/cgi-bin/carddisp.pl?gene=ULK1
1856	SLC13A3	Solute Carrier Family 13 Member 3	Protein Coding	Q8WWT9	56	GC20M046557	1.18508815765381	https://www.genecards.org/cgi-bin/carddisp.pl?gene=SLC13A3
1857	TMPRSS6	Transmembrane Serine Protease 6	Protein Coding	Q8IU80	56	GC22M090732	1.18508815765381	https://www.genecards.org/cgi-bin/carddisp.pl?gene=TMPRSS6
1858	ALOX12B	Arachidonate 12-Lipoxygenase, 12R Type	Protein Coding	O75342	55	GC17M103773	1.18508815765381	https://www.genecards.org/cgi-bin/carddisp.pl?gene=ALOX12B
1859	BAMBI	BMP And Activin Membrane Bound Inhibitor	Protein Coding	Q13145	55	GC10P028724	1.18508815765381	https://www.genecards.org/cgi-bin/carddisp.pl?gene=BAMBI
1860	CRY1	Cryptochrome Circadian Regulator 1	Protein Coding	Q16526	55	GC12M106991	1.18508815765381	https://www.genecards.org/cgi-bin/carddisp.pl?gene=CRY1
1861	FARSB	Phenylalanyl-TRNA Synthetase Subunit Beta	Protein Coding	Q9NSD9	55	GC02M222570	1.18508815765381	https://www.genecards.org/cgi-bin/carddisp.pl?gene=FARSB
1862	MAD2L2	Mitotic Arrest Deficient 2 Like 2	Protein Coding	Q9UI95	55	GC01M040719	1.18508815765381	https://www.genecards.org/cgi-bin/carddisp.pl?gene=MAD2L2
1863	NLRP2	NLR Family Pyrin Domain Containing 2	Protein Coding	Q9NX02	55	GC19P054953	1.18508815765381	https://www.genecards.org/cgi-bin/carddisp.pl?gene=NLRP2
1864	TUBB6	Tubulin Beta 6 Class V	Protein Coding	Q9BUF5	55	GC18P012307	1.18508815765381	https://www.genecards.org/cgi-bin/carddisp.pl?gene=TUBB6
1865	DIAPH3	Diaphanous Related Formin 3	Protein Coding	Q9NSV4	54	GC13M059665	1.18508815765381	https://www.genecards.org/cgi-bin/carddisp.pl?gene=DIAPH3
1866	EFTUD2	Elongation Factor Tu GTP Binding Domain Containing 2	Protein Coding	Q15029	54	GC17M104861	1.18508815765381	https://www.genecards.org/cgi-bin/carddisp.pl?gene=EFTUD2
1867	LGALS3BP	Galectin 3 Binding Protein	Protein Coding	Q08380	54	GC17M078971	1.18508815765381	https://www.genecards.org/cgi-bin/carddisp.pl?gene=LGALS3BP
1868	PRMT7	Protein Arginine Methyltransferase 7	Protein Coding	Q9NVM4	54	GC16P137692	1.18508815765381	https://www.genecards.org/cgi-bin/carddisp.pl?gene=PRMT7
1869	RASGRF1	Ras Protein Specific Guanine Nucleotide Releasing Factor 1	Protein Coding	Q13972	54	GC15M078959	1.18508815765381	https://www.genecards.org/cgi-bin/carddisp.pl?gene=RASGRF1
1870	RNF31	Ring Finger Protein 31	Protein Coding	Q96EP0	54	GC14P024146	1.18508815765381	https://www.genecards.org/cgi-bin/carddisp.pl?gene=RNF31
1871	UBQLN1	Ubiquilin 1	Protein Coding	Q9UMX0	54	GC09M133214	1.18508815765381	https://www.genecards.org/cgi-bin/carddisp.pl?gene=UBQLN1
1872	CXCL13	C-X-C Motif Chemokine Ligand 13	Protein Coding	O43927	53	GC04P077511	1.18508815765381	https://www.genecards.org/cgi-bin/carddisp.pl?gene=CXCL13
1873	LTBR	Lymphotoxin Beta Receptor	Protein Coding	P36941	53	GC12P006375	1.18508815765381	https://www.genecards.org/cgi-bin/carddisp.pl?gene=LTBR
1874	BTN3A1	Butyrophilin Subfamily 3 Member A1	Protein Coding	O00481	52	GC06P026402	1.18508815765381	https://www.genecards.org/cgi-bin/carddisp.pl?gene=BTN3A1
1875	ID3	Inhibitor Of DNA Binding 3	Protein Coding	Q02535	52	GC01M023557	1.18508815765381	https://www.genecards.org/cgi-bin/carddisp.pl?gene=ID3
1876	MCM8	Minichromosome Maintenance 8 Homologous Recombination Repair Factor	Protein Coding	Q9UJA3	52	GC20P012492	1.18508815765381	https://www.genecards.org/cgi-bin/carddisp.pl?gene=MCM8
1877	NLRP7	NLR Family Pyrin Domain Containing 7	Protein Coding	Q8WX94	52	GC19M054923	1.18508815765381	https://www.genecards.org/cgi-bin/carddisp.pl?gene=NLRP7
1878	PDCD10	Programmed Cell Death 10	Protein Coding	Q9BUL8	52	GC03M167683	1.18508815765381	https://www.genecards.org/cgi-bin/carddisp.pl?gene=PDCD10
1879	PMAIP1	Phorbol-12-Myristate-13-Acetate-Induced Protein 1	Protein Coding	Q13794	52	GC18P059899	1.18508815765381	https://www.genecards.org/cgi-bin/carddisp.pl?gene=PMAIP1
1880	TOMM40	Translocase Of Outer Mitochondrial Membrane 40	Protein Coding	O96008	52	GC19P044890	1.18508815765381	https://www.genecards.org/cgi-bin/carddisp.pl?gene=TOMM40
1881	CMKLR1	Chemerin Chemokine-Like Receptor 1	Protein Coding	Q99788	51	GC12M108288	1.18508815765381	https://www.genecards.org/cgi-bin/carddisp.pl?gene=CMKLR1
1882	DLX2	Distal-Less Homeobox 2	Protein Coding	Q07687	50	GC02M172099	1.18508815765381	https://www.genecards.org/cgi-bin/carddisp.pl?gene=DLX2
1883	ARMC5	Armadillo Repeat Containing 5	Protein Coding	Q96C12	48	GC16P136874	1.18508815765381	https://www.genecards.org/cgi-bin/carddisp.pl?gene=ARMC5
1884	HOXC10	Homeobox C10	Protein Coding	Q9NYD6	48	GC12P086912	1.18508815765381	https://www.genecards.org/cgi-bin/carddisp.pl?gene=HOXC10
1885	REG3A	Regenerating Family Member 3 Alpha	Protein Coding	Q06141	48	GC02M079157	1.18508815765381	https://www.genecards.org/cgi-bin/carddisp.pl?gene=REG3A
1886	RNF113A	Ring Finger Protein 113A	Protein Coding	O15541	48	GC0XM119870	1.18508815765381	https://www.genecards.org/cgi-bin/carddisp.pl?gene=RNF113A
1887	GLTP	Glycolipid Transfer Protein	Protein Coding	Q9NZD2	46	GC12M109850	1.18508815765381	https://www.genecards.org/cgi-bin/carddisp.pl?gene=GLTP
1888	MUC20	Mucin 20, Cell Surface Associated	Protein Coding	Q8N307	46	GC03P195720	1.18508815765381	https://www.genecards.org/cgi-bin/carddisp.pl?gene=MUC20
1889	RAB13	RAB13, Member RAS Oncogene Family	Protein Coding	P51153	46	GC01M153981	1.18508815765381	https://www.genecards.org/cgi-bin/carddisp.pl?gene=RAB13
1890	SIGLEC9	Sialic Acid Binding Ig Like Lectin 9	Protein Coding	Q9Y336	46	GC19P172071	1.18508815765381	https://www.genecards.org/cgi-bin/carddisp.pl?gene=SIGLEC9
1891	FBXL2	F-Box And Leucine Rich Repeat Protein 2	Protein Coding	Q9UKC9	44	GC03P033277	1.18508815765381	https://www.genecards.org/cgi-bin/carddisp.pl?gene=FBXL2
1892	SPRR1A	Small Proline Rich Protein 1A	Protein Coding	P35321	44	GC01P152984	1.18508815765381	https://www.genecards.org/cgi-bin/carddisp.pl?gene=SPRR1A
1893	CHEK2	Checkpoint Kinase 2	Protein Coding	O96017	67	GC22M028687	1.13087701797485	https://www.genecards.org/cgi-bin/carddisp.pl?gene=CHEK2
1894	CFTR	CF Transmembrane Conductance Regulator	Protein Coding	P13569	66	GC07P117287	1.13087701797485	https://www.genecards.org/cgi-bin/carddisp.pl?gene=CFTR
1895	CTSD	Cathepsin D	Protein Coding	P07339	65	GC11M001752	1.13087701797485	https://www.genecards.org/cgi-bin/carddisp.pl?gene=CTSD
1896	TGFBR2	Transforming Growth Factor Beta Receptor 2	Protein Coding	P37173	65	GC03P031087	1.13087701797485	https://www.genecards.org/cgi-bin/carddisp.pl?gene=TGFBR2
1897	ALK	ALK Receptor Tyrosine Kinase	Protein Coding	Q9UM73	64	GC02M029467	1.13087701797485	https://www.genecards.org/cgi-bin/carddisp.pl?gene=ALK
1898	JAK3	Janus Kinase 3	Protein Coding	P52333	64	GC19M017824	1.13087701797485	https://www.genecards.org/cgi-bin/carddisp.pl?gene=JAK3
1899	PIK3CA	Phosphatidylinositol-4,5-Bisphosphate 3-Kinase Catalytic Subunit Alpha	Protein Coding	P42336	64	GC03P179148	1.13087701797485	https://www.genecards.org/cgi-bin/carddisp.pl?gene=PIK3CA
1900	TSC2	TSC Complex Subunit 2	Protein Coding	P49815	64	GC16P135937	1.13087701797485	https://www.genecards.org/cgi-bin/carddisp.pl?gene=TSC2
1901	GNAS	GNAS Complex Locus	Protein Coding	P84996	63	GC20P058839	1.13087701797485	https://www.genecards.org/cgi-bin/carddisp.pl?gene=GNAS
1902	BCL2L1	BCL2 Like 1	Protein Coding	Q07817	62	GC20M031664	1.13087701797485	https://www.genecards.org/cgi-bin/carddisp.pl?gene=BCL2L1
1903	P4HB	Prolyl 4-Hydroxylase Subunit Beta	Protein Coding	P07237	62	GC17M081843	1.13087701797485	https://www.genecards.org/cgi-bin/carddisp.pl?gene=P4HB
1904	CAD	Carbamoyl-Phosphate Synthetase 2, Aspartate Transcarbamylase, And Dihydroorotase	Protein Coding	P27708	61	GC02P027217	1.13087701797485	https://www.genecards.org/cgi-bin/carddisp.pl?gene=CAD
1905	CASP9	Caspase 9	Protein Coding	P55211	61	GC01M040851	1.13087701797485	https://www.genecards.org/cgi-bin/carddisp.pl?gene=CASP9
1906	ITGA5	Integrin Subunit Alpha 5	Protein Coding	P08648	61	GC12M060872	1.13087701797485	https://www.genecards.org/cgi-bin/carddisp.pl?gene=ITGA5
1907	MAPK7	Mitogen-Activated Protein Kinase 7	Protein Coding	Q13164	61	GC17P174903	1.13087701797485	https://www.genecards.org/cgi-bin/carddisp.pl?gene=MAPK7
1908	VKORC1	Vitamin K Epoxide Reductase Complex Subunit 1	Protein Coding	Q9BQB6	61	GC16M056519	1.13087701797485	https://www.genecards.org/cgi-bin/carddisp.pl?gene=VKORC1
1909	CPS1	Carbamoyl-Phosphate Synthase 1	Protein Coding	P31327	60	GC02P210477	1.13087701797485	https://www.genecards.org/cgi-bin/carddisp.pl?gene=CPS1
1910	GRN	Granulin Precursor	Protein Coding	P28799	60	GC17P044345	1.13087701797485	https://www.genecards.org/cgi-bin/carddisp.pl?gene=GRN
1911	ITGA3	Integrin Subunit Alpha 3	Protein Coding	P26006	60	GC17P050055	1.13087701797485	https://www.genecards.org/cgi-bin/carddisp.pl?gene=ITGA3
1912	MIF	Macrophage Migration Inhibitory Factor	Protein Coding	P14174	60	GC22P023894	1.13087701797485	https://www.genecards.org/cgi-bin/carddisp.pl?gene=MIF
1913	FBLN5	Fibulin 5	Protein Coding	Q9UBX5	59	GC14M091869	1.13087701797485	https://www.genecards.org/cgi-bin/carddisp.pl?gene=FBLN5
1914	LRP6	LDL Receptor Related Protein 6	Protein Coding	O75581	59	GC12M038973	1.13087701797485	https://www.genecards.org/cgi-bin/carddisp.pl?gene=LRP6
1915	PTPN2	Protein Tyrosine Phosphatase Non-Receptor Type 2	Protein Coding	P17706	59	GC18M040077	1.13087701797485	https://www.genecards.org/cgi-bin/carddisp.pl?gene=PTPN2
1916	TXN	Thioredoxin	Protein Coding	P10599	59	GC09M110243	1.13087701797485	https://www.genecards.org/cgi-bin/carddisp.pl?gene=TXN
1917	ABCB11	ATP Binding Cassette Subfamily B Member 11	Protein Coding	O95342	58	GC02M168922	1.13087701797485	https://www.genecards.org/cgi-bin/carddisp.pl?gene=ABCB11
1918	BCL6	BCL6 Transcription Repressor	Protein Coding	P41182	58	GC03M187721	1.13087701797485	https://www.genecards.org/cgi-bin/carddisp.pl?gene=BCL6
1919	FHL2	Four And A Half LIM Domains 2	Protein Coding	Q14192	58	GC02M105357	1.13087701797485	https://www.genecards.org/cgi-bin/carddisp.pl?gene=FHL2
1920	HCFC1	Host Cell Factor C1	Protein Coding	P51610	58	GC0XM153979	1.13087701797485	https://www.genecards.org/cgi-bin/carddisp.pl?gene=HCFC1
1921	HTR1D	5-Hydroxytryptamine Receptor 1D	Protein Coding	P28221	58	GC01M041117	1.13087701797485	https://www.genecards.org/cgi-bin/carddisp.pl?gene=HTR1D
1922	PPIA	Peptidylprolyl Isomerase A	Protein Coding	P62937	58	GC07P052663	1.13087701797485	https://www.genecards.org/cgi-bin/carddisp.pl?gene=PPIA
1923	RPS6KB2	Ribosomal Protein S6 Kinase B2	Protein Coding	Q9UBS0	58	GC11P067428	1.13087701797485	https://www.genecards.org/cgi-bin/carddisp.pl?gene=RPS6KB2
1924	SIRPA	Signal Regulatory Protein Alpha	Protein Coding	P78324	58	GC20P001894	1.13087701797485	https://www.genecards.org/cgi-bin/carddisp.pl?gene=SIRPA
1925	C1QBP	Complement C1q Binding Protein	Protein Coding	Q07021	57	GC17M005432	1.13087701797485	https://www.genecards.org/cgi-bin/carddisp.pl?gene=C1QBP
1926	CXCL10	C-X-C Motif Chemokine Ligand 10	Protein Coding	P02778	57	GC04M076021	1.13087701797485	https://www.genecards.org/cgi-bin/carddisp.pl?gene=CXCL10
1927	FKBP8	FKBP Prolyl Isomerase 8	Protein Coding	Q14318	57	GC19M115946	1.13087701797485	https://www.genecards.org/cgi-bin/carddisp.pl?gene=FKBP8
1928	HDAC11	Histone Deacetylase 11	Protein Coding	Q96DB2	57	GC03P030257	1.13087701797485	https://www.genecards.org/cgi-bin/carddisp.pl?gene=HDAC11
1929	HFE	Homeostatic Iron Regulator	Protein Coding	Q30201	57	GC06P026087	1.13087701797485	https://www.genecards.org/cgi-bin/carddisp.pl?gene=HFE
1930	IGFBP2	Insulin Like Growth Factor Binding Protein 2	Protein Coding	P18065	57	GC02P216632	1.13087701797485	https://www.genecards.org/cgi-bin/carddisp.pl?gene=IGFBP2
1931	PABPN1	Poly(A) Binding Protein Nuclear 1	Protein Coding	Q86U42	57	GC14P068418	1.13087701797485	https://www.genecards.org/cgi-bin/carddisp.pl?gene=PABPN1
1932	STMN1	Stathmin 1	Protein Coding	P16949	57	GC01M025884	1.13087701797485	https://www.genecards.org/cgi-bin/carddisp.pl?gene=STMN1
1933	APOL1	Apolipoprotein L1	Protein Coding	O14791	56	GC22P036253	1.13087701797485	https://www.genecards.org/cgi-bin/carddisp.pl?gene=APOL1
1934	ATP13A2	ATPase Cation Transporting 13A2	Protein Coding	Q9NQ11	56	GC01M016985	1.13087701797485	https://www.genecards.org/cgi-bin/carddisp.pl?gene=ATP13A2
1935	CTNS	Cystinosin, Lysosomal Cystine Transporter	Protein Coding	O60931	56	GC17P003636	1.13087701797485	https://www.genecards.org/cgi-bin/carddisp.pl?gene=CTNS
1936	PEX5	Peroxisomal Biogenesis Factor 5	Protein Coding	P50542	56	GC12P085746	1.13087701797485	https://www.genecards.org/cgi-bin/carddisp.pl?gene=PEX5
1937	CLIC1	Chloride Intracellular Channel 1	Protein Coding	O00299	55	GC06M114968	1.13087701797485	https://www.genecards.org/cgi-bin/carddisp.pl?gene=CLIC1
1938	GUCY1A1	Guanylate Cyclase 1 Soluble Subunit Alpha 1	Protein Coding	Q02108	55	GC04P155667	1.13087701797485	https://www.genecards.org/cgi-bin/carddisp.pl?gene=GUCY1A1
1939	IGFBP5	Insulin Like Growth Factor Binding Protein 5	Protein Coding	P24593	55	GC02M216672	1.13087701797485	https://www.genecards.org/cgi-bin/carddisp.pl?gene=IGFBP5
1940	NNT	Nicotinamide Nucleotide Transhydrogenase	Protein Coding	Q13423	55	GC05P043602	1.13087701797485	https://www.genecards.org/cgi-bin/carddisp.pl?gene=NNT
1941	PSMD2	Proteasome 26S Subunit Ubiquitin Receptor, Non-ATPase 2	Protein Coding	Q13200	55	GC03P186776	1.13087701797485	https://www.genecards.org/cgi-bin/carddisp.pl?gene=PSMD2
1942	RBBP4	RB Binding Protein 4, Chromatin Remodeling Factor	Protein Coding	Q09028	55	GC01P032651	1.13087701797485	https://www.genecards.org/cgi-bin/carddisp.pl?gene=RBBP4
1943	RPS10	Ribosomal Protein S10	Protein Coding	P46783	55	GC06M115082	1.13087701797485	https://www.genecards.org/cgi-bin/carddisp.pl?gene=RPS10
1944	RPS27A	Ribosomal Protein S27a	Protein Coding	P62979	55	GC02P056451	1.13087701797485	https://www.genecards.org/cgi-bin/carddisp.pl?gene=RPS27A
1945	SARM1	Sterile Alpha And TIR Motif Containing 1	Protein Coding	Q6SZW1	55	GC17P028364	1.13087701797485	https://www.genecards.org/cgi-bin/carddisp.pl?gene=SARM1
1946	ARCN1	Archain 1 Coat Protein Complex I Subunit Delta	Protein Coding	P48444	54	GC11P118572	1.13087701797485	https://www.genecards.org/cgi-bin/carddisp.pl?gene=ARCN1
1947	ASXL1	ASXL Transcriptional Regulator 1	Protein Coding	Q8IXJ9	54	GC20P059359	1.13087701797485	https://www.genecards.org/cgi-bin/carddisp.pl?gene=ASXL1
1948	CENPF	Centromere Protein F	Protein Coding	P49454	54	GC01P214603	1.13087701797485	https://www.genecards.org/cgi-bin/carddisp.pl?gene=CENPF
1949	COPA	Coat Protein Complex I Subunit Alpha	Protein Coding	P53621	54	GC01M160288	1.13087701797485	https://www.genecards.org/cgi-bin/carddisp.pl?gene=COPA
1950	COPB2	Coat Protein Complex I Subunit Beta 2	Protein Coding	P35606	54	GC03M139355	1.13087701797485	https://www.genecards.org/cgi-bin/carddisp.pl?gene=COPB2
1951	DNAJA1	DnaJ Heat Shock Protein Family (Hsp40) Member A1	Protein Coding	P31689	54	GC09P033025	1.13087701797485	https://www.genecards.org/cgi-bin/carddisp.pl?gene=DNAJA1
1952	GPER1	G Protein-Coupled Estrogen Receptor 1	Protein Coding	Q99527	54	GC07P031588	1.13087701797485	https://www.genecards.org/cgi-bin/carddisp.pl?gene=GPER1
1953	MYO9B	Myosin IXB	Protein Coding	Q13459	54	GC19P171206	1.13087701797485	https://www.genecards.org/cgi-bin/carddisp.pl?gene=MYO9B
1954	POLR2B	RNA Polymerase II Subunit B	Protein Coding	P30876	54	GC04P056977	1.13087701797485	https://www.genecards.org/cgi-bin/carddisp.pl?gene=POLR2B
1955	POLR2E	RNA Polymerase II, I And III Subunit E	Protein Coding	P19388	54	GC19M115280	1.13087701797485	https://www.genecards.org/cgi-bin/carddisp.pl?gene=POLR2E
1956	SPAST	Spastin	Protein Coding	Q9UBP0	54	GC02P032063	1.13087701797485	https://www.genecards.org/cgi-bin/carddisp.pl?gene=SPAST
1957	AHCYL1	Adenosylhomocysteinase Like 1	Protein Coding	O43865	53	GC01P109984	1.13087701797485	https://www.genecards.org/cgi-bin/carddisp.pl?gene=AHCYL1
1958	ALDH1L1	Aldehyde Dehydrogenase 1 Family Member L1	Protein Coding	O75891	53	GC03M126103	1.13087701797485	https://www.genecards.org/cgi-bin/carddisp.pl?gene=ALDH1L1
1959	CBX5	Chromobox 5	Protein Coding	P45973	53	GC12M054230	1.13087701797485	https://www.genecards.org/cgi-bin/carddisp.pl?gene=CBX5
1960	FAT1	FAT Atypical Cadherin 1	Protein Coding	Q14517	53	GC04M186587	1.13087701797485	https://www.genecards.org/cgi-bin/carddisp.pl?gene=FAT1
1961	MSRB3	Methionine Sulfoxide Reductase B3	Protein Coding	Q8IXL7	53	GC12P087289	1.13087701797485	https://www.genecards.org/cgi-bin/carddisp.pl?gene=MSRB3
1962	RPS12	Ribosomal Protein S12	Protein Coding	P25398	53	GC06P132814	1.13087701797485	https://www.genecards.org/cgi-bin/carddisp.pl?gene=RPS12
1963	TLK1	Tousled Like Kinase 1	Protein Coding	Q9UKI8	53	GC02M170990	1.13087701797485	https://www.genecards.org/cgi-bin/carddisp.pl?gene=TLK1
1964	ATOX1	Antioxidant 1 Copper Chaperone	Protein Coding	O00244	52	GC05M151743	1.13087701797485	https://www.genecards.org/cgi-bin/carddisp.pl?gene=ATOX1
1965	CLSPN	Claspin	Protein Coding	Q9HAW4	52	GC01M035720	1.13087701797485	https://www.genecards.org/cgi-bin/carddisp.pl?gene=CLSPN
1966	COPE	Coat Protein Complex I Subunit Epsilon	Protein Coding	O14579	52	GC19M018899	1.13087701797485	https://www.genecards.org/cgi-bin/carddisp.pl?gene=COPE
1967	CXCL5	C-X-C Motif Chemokine Ligand 5	Protein Coding	P42830	52	GC04M073995	1.13087701797485	https://www.genecards.org/cgi-bin/carddisp.pl?gene=CXCL5
1968	FGF6	Fibroblast Growth Factor 6	Protein Coding	P10767	52	GC12M038697	1.13087701797485	https://www.genecards.org/cgi-bin/carddisp.pl?gene=FGF6
1969	HAT1	Histone Acetyltransferase 1	Protein Coding	O14929	52	GC02P171922	1.13087701797485	https://www.genecards.org/cgi-bin/carddisp.pl?gene=HAT1
1970	NMNAT2	Nicotinamide Nucleotide Adenylyltransferase 2	Protein Coding	Q9BZQ4	52	GC01M183248	1.13087701797485	https://www.genecards.org/cgi-bin/carddisp.pl?gene=NMNAT2
1971	PRPF8	Pre-MRNA Processing Factor 8	Protein Coding	Q6P2Q9	52	GC17M001650	1.13087701797485	https://www.genecards.org/cgi-bin/carddisp.pl?gene=PRPF8
1972	RBBP7	RB Binding Protein 7, Chromatin Remodeling Factor	Protein Coding	Q16576	52	GC0XM016839	1.13087701797485	https://www.genecards.org/cgi-bin/carddisp.pl?gene=RBBP7
1973	USP20	Ubiquitin Specific Peptidase 20	Protein Coding	Q9Y2K6	52	GC09P129834	1.13087701797485	https://www.genecards.org/cgi-bin/carddisp.pl?gene=USP20
1974	ZFP36L1	ZFP36 Ring Finger Protein Like 1	Protein Coding	Q07352	52	GC14M068787	1.13087701797485	https://www.genecards.org/cgi-bin/carddisp.pl?gene=ZFP36L1
1975	ADAMTS8	ADAM Metallopeptidase With Thrombospondin Type 1 Motif 8	Protein Coding	Q9UP79	51	GC11M130404	1.13087701797485	https://www.genecards.org/cgi-bin/carddisp.pl?gene=ADAMTS8
1976	ALDH1L2	Aldehyde Dehydrogenase 1 Family Member L2	Protein Coding	Q3SY69	51	GC12M105019	1.13087701797485	https://www.genecards.org/cgi-bin/carddisp.pl?gene=ALDH1L2
1977	CXCL9	C-X-C Motif Chemokine Ligand 9	Protein Coding	Q07325	51	GC04M076001	1.13087701797485	https://www.genecards.org/cgi-bin/carddisp.pl?gene=CXCL9
1978	GNPNAT1	Glucosamine-Phosphate N-Acetyltransferase 1	Protein Coding	Q96EK6	51	GC14M052775	1.13087701797485	https://www.genecards.org/cgi-bin/carddisp.pl?gene=GNPNAT1
1979	LARP7	La Ribonucleoprotein 7, Transcriptional Regulator	Protein Coding	Q4G0J3	51	GC04P112636	1.13087701797485	https://www.genecards.org/cgi-bin/carddisp.pl?gene=LARP7
1980	MAGED2	MAGE Family Member D2	Protein Coding	Q9UNF1	51	GC0XP054807	1.13087701797485	https://www.genecards.org/cgi-bin/carddisp.pl?gene=MAGED2
1981	PCMT1	Protein-L-Isoaspartate (D-Aspartate) O-Methyltransferase	Protein Coding	P22061	51	GC06P149749	1.13087701797485	https://www.genecards.org/cgi-bin/carddisp.pl?gene=PCMT1
1982	RPS23	Ribosomal Protein S23	Protein Coding	P62266	51	GC05M082273	1.13087701797485	https://www.genecards.org/cgi-bin/carddisp.pl?gene=RPS23
1983	WFDC2	WAP Four-Disulfide Core Domain 2	Protein Coding	Q14508	51	GC20P045469	1.13087701797485	https://www.genecards.org/cgi-bin/carddisp.pl?gene=WFDC2
1984	DNAJA2	DnaJ Heat Shock Protein Family (Hsp40) Member A2	Protein Coding	O60884	50	GC16M046955	1.13087701797485	https://www.genecards.org/cgi-bin/carddisp.pl?gene=DNAJA2
1985	DYRK3	Dual Specificity Tyrosine Phosphorylation Regulated Kinase 3	Protein Coding	O43781	50	GC01P206875	1.13087701797485	https://www.genecards.org/cgi-bin/carddisp.pl?gene=DYRK3
1986	PAG1	Phosphoprotein Membrane Anchor With Glycosphingolipid Microdomains 1	Protein Coding	Q9NWQ8	50	GC08M080967	1.13087701797485	https://www.genecards.org/cgi-bin/carddisp.pl?gene=PAG1
1987	RCN2	Reticulocalbin 2	Protein Coding	Q14257	50	GC15P076931	1.13087701797485	https://www.genecards.org/cgi-bin/carddisp.pl?gene=RCN2
1988	RPS15	Ribosomal Protein S15	Protein Coding	P62841	50	GC19P001438	1.13087701797485	https://www.genecards.org/cgi-bin/carddisp.pl?gene=RPS15
1989	COPG2	Coat Protein Complex I Subunit Gamma 2	Protein Coding	Q9UBF2	49	GC07M130506	1.13087701797485	https://www.genecards.org/cgi-bin/carddisp.pl?gene=COPG2
1990	NAP1L4	Nucleosome Assembly Protein 1 Like 4	Protein Coding	Q99733	49	GC11M002944	1.13087701797485	https://www.genecards.org/cgi-bin/carddisp.pl?gene=NAP1L4
1991	ASXL2	ASXL Transcriptional Regulator 2	Protein Coding	Q76L83	48	GC02M025733	1.13087701797485	https://www.genecards.org/cgi-bin/carddisp.pl?gene=ASXL2
1992	CEMIP	Cell Migration Inducing Hyaluronidase 1	Protein Coding	Q8WUJ3	48	GC15P080779	1.13087701797485	https://www.genecards.org/cgi-bin/carddisp.pl?gene=CEMIP
1993	FXYD6	FXYD Domain Containing Ion Transport Regulator 6	Protein Coding	Q9H0Q3	48	GC11M117836	1.13087701797485	https://www.genecards.org/cgi-bin/carddisp.pl?gene=FXYD6
1994	LIMA1	LIM Domain And Actin Binding 1	Protein Coding	Q9UHB6	48	GC12M050175	1.13087701797485	https://www.genecards.org/cgi-bin/carddisp.pl?gene=LIMA1
1995	OLFM4	Olfactomedin 4	Protein Coding	Q6UX06	48	GC13P053028	1.13087701797485	https://www.genecards.org/cgi-bin/carddisp.pl?gene=OLFM4
1996	PRMT2	Protein Arginine Methyltransferase 2	Protein Coding	P55345	48	GC21P046635	1.13087701797485	https://www.genecards.org/cgi-bin/carddisp.pl?gene=PRMT2
1997	SF3A2	Splicing Factor 3a Subunit 2	Protein Coding	Q15428	48	GC19P002236	1.13087701797485	https://www.genecards.org/cgi-bin/carddisp.pl?gene=SF3A2
1998	SFXN3	Sideroflexin 3	Protein Coding	Q9BWM7	48	GC10P101031	1.13087701797485	https://www.genecards.org/cgi-bin/carddisp.pl?gene=SFXN3
[truncated: 26 more rows]
