# Supplementary material for: FCGR2B + Macrophages as a Critical Node Linking Ferroptosis and Immunosuppression: A Multiomics Framework for Prognosis and Therapy in High‐Grade Serous Ovarian Cancer
Source: Hum Mutat. 2026 Apr 6;2026:8027584. doi: 10.1155/humu/8027584 (PMC13054137; doi:10.1155/humu/8027584)
Supplement: Supplementary file 13 — Supporting Information 13 Table S7: Univariate Cox proportional hazards regression analysis of 26 candidate genes for overall survival. [file HUMU-2026-8027584-s013.xlsx]

## Sheet: Sheet
Table S7. Univariate Cox proportional hazards regression analysis of 26 candidate genes for overall survival
Gene	HR	HR_95L	HR_95U	p_value
S100A9	1.03874	0.979915	1.10111	0.201291
CSTA	1.0623	0.95988	1.17565	0.242659
EREG	1.38103	1.0679	1.78597	0.0138656
PRKCB	1.0088	0.870037	1.16969	0.907652
ZFP36	1.0994	0.998271	1.21078	0.0542534
NCF2	1.02226	0.901773	1.15885	0.730764
GPBAR1	0.90935	0.711509	1.1622	0.447775
C5AR1	1.16845	1.04126	1.31119	0.00810863
CYP1B1	1.0082	0.912255	1.11423	0.872841
MMP2	1.03255	0.95294	1.11882	0.433921
IL1B	1.09818	0.987798	1.2209	0.0831289
MMP9	0.973938	0.910101	1.04225	0.445174
OLR1	1.05286	0.95416	1.16177	0.305054
PTGER4	0.998349	0.865916	1.15104	0.981846
OPTN	0.967106	0.820243	1.14026	0.690622
NLRP3	1.16611	0.968992	1.40332	0.10383
CRYAB	1.10832	1.02653	1.19663	0.00854981
CRISPLD2	1.05587	0.963865	1.15665	0.242518
KLF2	1.08341	0.965893	1.21522	0.171448
SERPINF1	1.02061	0.943667	1.10382	0.609994
AXL	1.12219	0.98612	1.27703	0.0804602
CXCL8	1.01816	0.942889	1.09945	0.645984
PLAUR	1.15612	1.01735	1.31382	0.0261693
MEF2C	1.1483	0.946105	1.3937	0.161717
TLR7	1.08693	0.951	1.24229	0.221367
PDE4B	1.07025	0.9268	1.23591	0.355144
The table presents the hazard ratio (HR), 95% confidence interval (HR_95L, HR_95U), and the corresponding p-value for each gene.
