# Supplementary material for: FCGR2B + Macrophages as a Critical Node Linking Ferroptosis and Immunosuppression: A Multiomics Framework for Prognosis and Therapy in High‐Grade Serous Ovarian Cancer
Source: Hum Mutat. 2026 Apr 6;2026:8027584. doi: 10.1155/humu/8027584 (PMC13054137; doi:10.1155/humu/8027584)
Supplement: Supplementary file 14 — Supporting Information 14 Table S8: Baseline clinical characteristics of high‐risk and low‐risk groups. [file HUMU-2026-8027584-s014.xlsx]

## Sheet: Sheet1
Table S8. Baseline Clinical Characteristics of High-Risk and Low-Risk Groups
Clinical Characteristic	group	High Risk	Low Risk	P
n		268	131
age (median )	/	60	57	0.067
gender (%)	female	1	1	NA
race (%)	american indian or alaska native	0.007	0	0.414
	asian	0.019	0.046
	black or african american	0.063	0.084
	native hawaiian or other pacific islander	0.004	0
	not reported	0.034	0.015
	white	0.873	0.855
Stage (%)	Stage I	0.011	0	0.083
	Stage IC	0.004	0
	Stage IIA	0	0.023
	Stage IIB	0.007	0.008
	Stage IIC	0.03	0.053
	Stage IIIA	0.011	0.031
	Stage IIIB	0.034	0.053
	Stage IIIC	0.731	0.71
	Stage IV	0.172	0.122
The p-value indicates the statistical significance of differences between high-risk and low-risk groups for each clinical characteristic, determined by the appropriate statistical tests (e.g., Chi-square test for categorical variables, Mann-Whitney U test for continuous variables). NA indicates not applicable (e.g., for gender, which is identical in both groups).
