# Supplementary material for: FCGR2B + Macrophages as a Critical Node Linking Ferroptosis and Immunosuppression: A Multiomics Framework for Prognosis and Therapy in High‐Grade Serous Ovarian Cancer
Source: Hum Mutat. 2026 Apr 6;2026:8027584. doi: 10.1155/humu/8027584 (PMC13054137; doi:10.1155/humu/8027584)
Supplement: Supplementary file 15 — Supporting Information 15 Table S9: Gene set enrichment analysis (GSEA) for the four prognostic genes. [file HUMU-2026-8027584-s015.xlsx]

## Sheet: CRYAB
Table S9. Gene Set Enrichment Analysis (GSEA) for the four prognostic genes
ID	setSize	enrichmentScore	NES	pvalue	p.adjust	qvalue	rank	leading_edge	core_enrichment
LEUKOCYTE_MIGRATION	310	0.559741774232824	3.30873956779282	1.25409439904996e-42	4.66773935326397e-39	2.67452131839498e-39	3709	tags=60%, list=24%, signal=47%	CD9/SIRPA/MMP28/CSF1/THY1/RHOG/CCL2/ANXA1/EDN1/RARRES2/VEGFB/SELP/SWAP70/ADORA1/CCL14/S100A9/SPI1/SPNS2/CCL11/TRPM4/HRH1/AIF1/FCER1G/VAV1/ITGA3/PLVAP/THBS1/STK10/MSN/LRCH1/CCL16/S1PR1/CD300A/PECAM1/TNFSF14/CCL4/HSD3B7/S100A14/CH25H/C3AR1/CCN3/ITGB2/PADI2/ICAM1/CCL28/SELE/IL6/ECM1/MPP1/CCL26/MYO1G/C5AR1/ADAM8/PTK2B/APOD/XCL2/GPR183/PYCARD/IL1B/ADGRE2/CSF1R/ITGA1/JAML/CCL5/CXCR1/DUSP1/ITGAL/CCL23/L…
CELL_CHEMOTAXIS	246	0.577522873012146	3.32433959847244	2.11689246922654e-36	2.14275784992996e-33	1.22775740376088e-33	3868	tags=63%, list=25%, signal=48%	HSPB1/MMP28/HBEGF/CSF1/RHOG/CCL2/ANXA1/EDN1/RARRES2/VEGFB/HGF/EPHA2/SWAP70/CCL14/S100A9/SPI1/CCL11/TRPM4/ACKR2/HRH1/AIF1/FCER1G/VAV1/BIN2/THBS1/CCL16/S1PR1/FGF1/TNFSF14/CCL4/HSD3B7/S100A14/CH25H/C3AR1/CCN3/ITGB2/PADI2/CCL28/IL6/MET/MPP1/CCL26/C5AR1/ADAM8/PTK2B/XCL2/GPR183/TMSB4X/IL1B/ADGRE2/CSF1R/CCRL2/ITGA1/JAML/CCL5/CXCR1/DUSP1/CCL23/LYN/GAS6/NCKAP1L/S100A8/FGF18/CCL21/PDE4B/GPSM3/CCL3/CCR7/CX3…
LEUKOCYTE_CELL_CELL_ADHESION	299	0.53855525806939	3.17915478132718	2.30280263291774e-36	2.14275784992996e-33	1.22775740376088e-33	3199	tags=54%, list=21%, signal=44%	VSIR/IL18/SIRPA/IL15/DUSP3/TGFBR2/BCL6/THY1/HLA-DRB1/CCL2/ANXA1/LRRC32/CAV1/HLA-DPB1/VNN1/ITGA5/IGF1/FERMT3/HLA-DMA/RIPK2/SELP/S100A9/HLA-DRA/HLA-A/HLA-E/AIF1/RASAL3/VAV1/HLA-DQA1/NT5E/PTPRC/LGALS1/STK10/MSN/GFUS/GPNMB/TNFAIP8L2/CD300A/PECAM1/TNFSF14/VSIG4/HAVCR2/ITGB2/CEACAM1/ICAM1/CCL28/HLA-DQB2/SELE/CD3E/IL6/HSPH1/SASH3/ADAM8/BMP4/LILRB2/PYCARD/IL1B/OLR1/PTPN22/CD274/CCL5/MAP3K8/CEBPB/ITGAL/LY…
POSITIVE_REGULATION_OF_CELL_ADHESION	358	0.504752520840708	3.04753999216326	2.26351252698844e-36	2.14275784992996e-33	1.22775740376088e-33	3352	tags=51%, list=22%, signal=41%	VSIR/RRAS/IL18/TGM2/SIRPA/CCN1/S100A10/IL15/TGFBR2/BCL6/CSF1/THY1/HLA-DRB1/CCL2/ANXA1/CAV1/HLA-DPB1/PIEZO1/VNN1/ITGA5/IGF1/HLA-DMA/RIPK2/SELP/FOXF1/HLA-DRA/FSTL3/CCDC80/HLA-A/HLA-E/FRMD5/AIF1/RASAL3/VAV1/ITGA3/HLA-DQA1/PTPRC/APBB1IP/LGALS1/ADGRG1/GFUS/RHOD/TNFSF14/COL8A1/PODXL/FN1/HAVCR2/ITGB2/FLNA/CCL28/HLA-DQB2/SELE/CD3E/LIMS2/SFRP2/IL6/LIF/HSPH1/SASH3/PPM1F/ADAM8/PTK2B/LILRB2/PYCARD/IL1B/PTPN2…
REGULATION_OF_CELL_ACTIVATION	498	0.438448189204235	2.71458607599457	1.76044456837456e-34	1.31047493669802e-31	7.50875935900389e-32	3119	tags=46%, list=20%, signal=38%	VSIR/IL18/CD9/ACTA2/SIRPA/IL15RA/PLA2G2A/IL15/DUSP3/TGFBR2/BCL6/THY1/HLA-DRB1/CCL2/ANXA1/LRRC32/CAV1/HLA-DPB1/VNN1/IGF1/HLA-F/CCN2/PRKG1/CST7/HLA-DMA/RIPK2/SELP/SPHK1/MILR1/TYROBP/FOXF1/HLA-DRA/SPI1/TGFB1/LST1/HLA-A/HLA-E/AIF1/RASAL3/FCER1G/VAV1/HLA-DQA1/PTPRC/THBS1/LGALS1/INPP5D/GPNMB/TNFAIP8L2/CD300A/UBASH3B/C1QTNF1/TNFSF14/VSIG4/PLEK/CD33/MNDA/FN1/HAVCR2/CD2/ITGB2/CEACAM1/FGR/PDGFA/ITGAM/HLA-D…
T_CELL_ACTIVATION	404	0.46331067655231	2.82868515241271	5.8532820910189e-33	3.11227370611033e-30	1.78327060397057e-30	3199	tags=48%, list=21%, signal=39%	VSIR/IL18/SIRPA/IL15/DUSP3/TGFBR2/BCL6/THY1/HLA-DRB1/CCL2/ANXA1/LRRC32/CAV1/HLA-DPB1/VNN1/IGF1/CD151/HLA-DMA/RIPK2/HLA-DRA/SPI1/HLA-A/HLA-E/CDH26/AIF1/RASAL3/FCER1G/GSN/VAV1/HLA-DQA1/PTPRC/APBB1IP/LGALS1/MSN/GPNMB/TNFAIP8L2/CD300A/TNFSF14/VSIG4/IFNA16/WAS/IFNA14/HAVCR2/CD2/CEACAM1/NKG7/ICAM1/HLA-DQB2/CD3E/IFNA7/CD48/IFNA17/IL6/RAB27A/HSPH1/BATF/TCIRG1/SASH3/ADAM8/BMP4/LILRB2/GPR183/PYCARD/CLEC7A/…
IMMUNE_EFFECTOR_PROCESS	492	0.435862091466276	2.69950418014475	5.12750622554539e-33	3.11227370611033e-30	1.78327060397057e-30	3199	tags=44%, list=21%, signal=36%	CLU/RGCC/IL18/CFD/CD59/BCL6/HLA-DRB1/LAT2/C3/ANXA1/HLA-DPB1/HLA-F/HLA-DMA/RIPK2/A2M/SWAP70/MILR1/TYROBP/FOXF1/HLA-DRA/PTGDS/SPI1/TRPM4/KLK5/TGFB1/RFTN1/HLA-A/HLA-E/FCER1G/VAV1/HLA-DQA1/KLK7/IRF7/CFB/CARD9/PTPRC/C1R/APBB1IP/LGALS1/INPP5D/CD300A/VSIG4/IFNA16/WAS/GZMM/IFNA14/HAVCR2/ITGB2/CEACAM1/FGR/PTGDR/NKG7/ICAM1/ITGAM/HLA-DQB2/IFNA7/IFNA17/IL6/RAB27A/BATF/MYO1G/TCIRG1/SASH3/PTK2B/GPR183/PYCARD/C…
REGULATION_OF_INFLAMMATORY_RESPONSE	292	0.516789937525097	3.05010055173244	2.08761129222644e-32	9.71261153708353e-30	5.56513220796154e-30	3773	tags=55%, list=24%, signal=43%	IL18/NUPR1/SIRPA/CASP1/PLA2G2A/IL15/ZYX/BCL6/BIRC3/HLA-DRB1/CASP4/C3/ANXA1/IGF1/HGF/TNFRSF1A/CST7/SPHK1/TRADD/ADORA1/FOXF1/S100A9/PDE2A/HLA-E/PTGIS/NT5E/DEFB114/PTPRC/LGALS1/TNFAIP8L2/MGST2/NPY5R/CCN3/FGR/NKG7/METRNL/SELE/RHBDF2/ZFP36/IL6/SOCS3/ADAM8/PYDC2/GPR4/PYCARD/TMSB4X/IL1B/VAMP8/SHARPIN/ALOX5AP/PLK2/C2CD4B/TLR7/CCL5/CEBPB/RB1/IL1RL1/LYN/S100A8/DAGLA/ADORA2A/GPSM3/CCL3/CCR7/OSMR/LTA/TNIP1/S…
POSITIVE_REGULATION_OF_LOCOMOTION	442	0.447806190804626	2.74278756475414	5.9304404586432e-32	2.45256659856333e-29	1.40527162212996e-29	3270	tags=45%, list=21%, signal=37%	HSPB1/VSIR/RRAS/ACTA2/S100A11/CCN1/SYDE1/PLAU/MYO1C/TGFBR2/HBEGF/MCAM/CSF1/RHOC/THY1/ANXA1/EDN1/CAV1/RARRES2/ITGA5/IGF1/VEGFB/FAM107A/HGF/DRD1/FERMT3/CD151/RIPOR1/SELP/SPHK1/TRADD/EPHA2/SWAP70/FOXF1/CAVIN1/FGF7/SPI1/CCL11/SOD2/TGFB1/AIF1/ITGA3/MMP7/CLDN1/PLVAP/PTPRC/THBS1/GFUS/RHOD/GPNMB/ITGB3/S1PR1/FGF1/PECAM1/TNFSF14/CCL4/PFN1/SEMA3B/PODXL/S100A14/C3AR1/FN1/FGR/PDGFA/ITGAX/DEFB1/ICAM1/CLDN3/IL6…
CYTOKINE_MEDIATED_SIGNALING_PATHWAY	377	0.466433821798023	2.82515806003703	4.07483079475518e-31	1.51665202180788e-28	8.6901128317621e-29	3200	tags=44%, list=21%, signal=36%	IL18/IL15RA/CASP1/HSPA1A/IL15/ACSL1/BIRC3/CSF1/ACKR1/CASP4/CCL2/EDN1/CAV1/TNFRSF1A/RIPK2/SPHK1/TRADD/RPS6KA4/CCL14/SLIT3/SPI1/CCL11/IL1R2/ACKR2/FCER1G/IL17RE/IRF7/NOL3/PLVAP/PTPRC/HSPA1B/IL10RA/CCL16/IFNA16/CCL4/CSF2RA/TICAM2/IFNA14/IL2RG/CEACAM1/PADI2/IFNA7/GHR/IFNA17/IL6/ECM1/CCL26/PYDC2/PTK2B/LILRB2/XCL2/LILRA1/IL1F10/IFNGR1/PYCARD/TMSB4X/IL1B/SHARPIN/IFNA10/CSF1R/IL2RB/CLCF1/CCRL2/IRAK2/CCL5/…
ADAPTIVE_IMMUNE_RESPONSE	366	0.474553590796453	2.86376546894628	4.73834478505426e-31	1.60328357181563e-28	9.18649429140663e-29	3199	tags=48%, list=21%, signal=39%	CLU/TFEB/IL18/BCL6/HLA-DRB1/LAT2/C3/ANXA1/HLA-DPB1/HLA-F/HLA-DMA/RIPK2/SWAP70/SIPA1/HLA-DRA/TRPM4/TGFB1/RFTN1/HLA-A/HLA-E/FCER1G/PRKCB/HLA-DQA1/IRF7/CARD9/PTPRC/C1R/INPP5D/IFNA16/RAPGEF3/WAS/UNC93B1/NFKB2/LAIR1/GZMM/IFNA14/HAVCR2/CEACAM1/ICAM1/HLA-DQB2/SAMSN1/IFNA7/CD48/IFNA17/IL6/RAB27A/BATF/MYO1G/TCIRG1/SASH3/PTK2B/LILRB2/LILRA1/GPR183/PYCARD/CLEC7A/IL1B/IFNA10/C1QA/CLCF1/SLA2/CD274/ITK/C1QB/IL…
REGULATION_OF_CELL_CELL_ADHESION	367	0.471354343867646	2.84585268124117	8.29039415977841e-31	2.57140392189127e-28	1.47336303225536e-28	3206	tags=47%, list=21%, signal=38%	VSIR/RGCC/IL18/CD9/SIRPA/IL15/DUSP3/FXYD5/TGFBR2/BCL6/THY1/HLA-DRB1/CCL2/ANXA1/LRRC32/CAV1/HLA-DPB1/PIEZO1/VNN1/IGF1/PRKG1/FERMT3/HLA-DMA/RIPK2/SELP/SWAP70/HLA-DRA/FSTL3/SPI1/TGFB1/HLA-A/HLA-E/AIF1/RASAL3/VAV1/HLA-DQA1/PTPRC/LGALS1/GPNMB/TNFAIP8L2/CD300A/UBASH3B/C1QTNF1/TNFSF14/VSIG4/PODXL/HAVCR2/ITGB2/CEACAM1/CCL28/HLA-DQB2/SELE/CD3E/IL6/HSPH1/SASH3/PPM1F/ADAM8/BMP4/LILRB2/PYCARD/IL1B/PTPN22/PLA…
POSITIVE_REGULATION_OF_CYTOKINE_PRODUCTION	370	0.468339690381289	2.83660413450427	1.36025780237457e-30	3.89452272341397e-28	2.23148364988736e-28	3206	tags=46%, list=21%, signal=37%	HSPB1/CLU/RGCC/IL18/CASP1/HSPA1A/IL15/C3/ANXA1/HLA-DPB1/HGF/HLA-F/HSP90AA1/RIPK2/SPHK1/TYROBP/GSDMD/LUM/TGFB1/RFTN1/HLA-A/HLA-E/AIF1/FCER1G/IRF7/CARD9/PTPRC/THBS1/HSPA1B/MNDA/PRG3/C3AR1/CD58/HAVCR2/SULF1/CD2/FGR/CD3E/CD14/IL6/RAB7B/BATF/PYHIN1/SASH3/C5AR1/ADAM8/LILRB2/IFNGR1/PYCARD/CLEC7A/IL1B/PTPN22/CSF1R/TLR7/CD274/CEBPB/ITK/IL1RL1/CD86/CLEC5A/CCDC88B/TMIGD2/BCL3/CD34/PDE4B/LY96/GPSM3/LAPTM5/CC…
DNA_REPAIR	416	-0.480937	-2.5122	4.39184922584239e-29	1.16760448704181e-26	6.69014024929074e-27	4705	tags=55%, list=30%, signal=40%	PIF1/RECQL/GTF2H2/TDP2/TP53/AP5S1/APTX/MRE11/HPF1/BABAM1/HELB/MLH3/USP47/KMT5B/RECQL5/PPP4C/REXO4/TWIST1/RAD18/SPRTN/HERC2/ABRAXAS1/ABL1/ZFYVE26/FOXM1/MEAF6/XAB2/UVSSA/EP400/RUVBL2/CDK7/NSMCE3/AUNIP/RADX/SHLD1/KMT5C/XRCC4/DCLRE1B/TFIP11/RAD17/NUDT16L1/TTC5/SMARCAL1/FAN1/PCLAF/CSNK1E/MARF1/EPC1/POT1/HDGFL2/EEPD1/UCHL5/SMC5/TICRR/BRCA1/POLD3/ALKBH1/POLDIP2/CDC7/CYREN/ACTR8/DDX11/ACTR5/SPIRE2/FZR1/K…
MONONUCLEAR_CELL_MIGRATION	163	0.610790166207038	3.32830886655192	1.68716234802027e-28	4.18641217288762e-26	2.39873046813267e-26	3692	tags=65%, list=24%, signal=50%	SIRPA/CSF1/CCL2/ANXA1/RARRES2/CCL14/SPI1/SPNS2/CCL11/TRPM4/AIF1/THBS1/STK10/MSN/LRCH1/CCL16/S1PR1/PECAM1/TNFSF14/CCL4/HSD3B7/S100A14/CH25H/C3AR1/CCN3/PADI2/ICAM1/IL6/ECM1/CCL26/MYO1G/C5AR1/ADAM8/PTK2B/APOD/XCL2/GPR183/PYCARD/CSF1R/JAML/CCL5/CXCR1/DUSP1/ITGAL/CCL23/LYN/GAS6/CCL21/CCL3/CCR7/CX3CR1/CXCR2/FUT7/IL12A/PDGFB/CCL19/CRTAM/SERPINE1/JAM2/CCR1/TBX21/ZAP70/RIPK3/SPN/CTSG/RIPOR2/CX3CL1/NLRP12/…
POSITIVE_REGULATION_OF_CELL_CELL_ADHESION	231	0.532316868557749	3.03979805409847	2.95314620365732e-28	6.86975635625785e-26	3.93623303198009e-26	3306	tags=55%, list=21%, signal=44%	VSIR/IL18/SIRPA/IL15/TGFBR2/BCL6/THY1/HLA-DRB1/CCL2/ANXA1/CAV1/HLA-DPB1/PIEZO1/VNN1/IGF1/HLA-DMA/RIPK2/SELP/HLA-DRA/FSTL3/HLA-A/HLA-E/AIF1/RASAL3/VAV1/HLA-DQA1/PTPRC/LGALS1/TNFSF14/PODXL/HAVCR2/ITGB2/HLA-DQB2/SELE/CD3E/IL6/HSPH1/SASH3/ADAM8/LILRB2/PYCARD/IL1B/PTPN22/PLAUR/CD274/CCL5/MAP3K8/LYN/CD86/CCDC88B/TMIGD2/NCKAP1L/PDCD1LG2/HLX/CCL21/IL7R/FLOT2/CCR7/PTAFR/CD81/HAS2/NOD2/SIRPG/NLRP3/FUT7/SPT…
MYELOID_LEUKOCYTE_MIGRATION	189	0.584134066713388	3.25233868194589	3.64262807928612e-28	7.97521277123702e-26	4.56963745426234e-26	3868	tags=65%, list=25%, signal=49%	CD9/SIRPA/MMP28/CSF1/RHOG/CCL2/ANXA1/EDN1/RARRES2/VEGFB/SWAP70/CCL14/S100A9/SPI1/CCL11/HRH1/AIF1/FCER1G/VAV1/THBS1/CCL16/CD300A/PECAM1/CCL4/S100A14/C3AR1/CCN3/ITGB2/IL6/MPP1/CCL26/C5AR1/ADAM8/PTK2B/XCL2/IL1B/ADGRE2/CSF1R/ITGA1/JAML/CCL5/CXCR1/DUSP1/CCL23/LYN/NCKAP1L/S100A8/CCL21/PDE4B/CCL3/CCR7/CX3CR1/CD81/NOD2/CXCR2/RAC2/FUT7/TNFAIP6/TREM2/CXCL2/PPBP/CXCL1/TREM1/PDGFB/CCL19/RHOH/SFTPD/IL17RA/SER…
LEUKOCYTE_CHEMOTAXIS	189	0.583463152129898	3.24860316714456	4.16767827726446e-28	8.61783252665462e-26	4.93784572499286e-26	3709	tags=62%, list=24%, signal=48%	MMP28/CSF1/CCL2/ANXA1/EDN1/RARRES2/VEGFB/SWAP70/CCL14/S100A9/SPI1/CCL11/TRPM4/HRH1/AIF1/FCER1G/VAV1/THBS1/CCL16/S1PR1/TNFSF14/CCL4/HSD3B7/S100A14/CH25H/C3AR1/CCN3/ITGB2/PADI2/IL6/MPP1/CCL26/C5AR1/ADAM8/PTK2B/XCL2/GPR183/IL1B/ADGRE2/CSF1R/ITGA1/JAML/CCL5/CXCR1/DUSP1/CCL23/LYN/GAS6/NCKAP1L/S100A8/CCL21/PDE4B/GPSM3/CCL3/CCR7/CX3CR1/NINJ1/NOD2/CXCR2/RAC2/TNFAIP6/CXCL2/IL12A/PPBP/CXCL1/TREM1/PDGFB/CCL…
TAXIS	488	0.410869409484828	2.53709048819727	1.21030890257451e-27	2.3709314396749e-25	1.35849630837449e-25	3027	tags=40%, list=20%, signal=34%	HSPB1/CCN1/MMP28/VSTM2L/DUSP3/PLAU/HBEGF/CSF1/RHOG/CCL2/LAMA3/ANXA1/EDN1/RARRES2/VEGFB/HGF/NEXN/LSP1/EPHA2/SWAP70/L1CAM/CCL14/S100A9/SLIT3/FGF7/SPI1/CCL11/TRPM4/TGFB1/ACKR2/HRH1/AIF1/FCER1G/ECSCR/VAV1/TYMP/BIN2/THBS1/NOVA2/GPNMB/OR10J5/ITGB3/CCL16/S1PR1/FGF1/TNFSF14/CCL4/HSD3B7/SEMA3B/S100A14/CH25H/C3AR1/CCN3/RNASE2/FEZ1/ITGB2/PADI2/PDGFA/DEFB1/CCL28/IL6/MET/CMTM5/MPP1/CCL26/C5AR1/PPM1F/ADAM8/PAL…
POSITIVE_REGULATION_OF_LEUKOCYTE_CELL_CELL_ADHESION	195	0.56412363063269	3.16170553298348	1.76406476613045e-27	3.28292452976877e-25	1.8810501137791e-25	3199	tags=57%, list=21%, signal=46%	VSIR/IL18/SIRPA/IL15/TGFBR2/BCL6/THY1/HLA-DRB1/CCL2/ANXA1/CAV1/HLA-DPB1/VNN1/IGF1/HLA-DMA/RIPK2/SELP/HLA-DRA/HLA-A/HLA-E/AIF1/RASAL3/VAV1/HLA-DQA1/PTPRC/LGALS1/TNFSF14/HAVCR2/ITGB2/HLA-DQB2/SELE/CD3E/IL6/HSPH1/SASH3/ADAM8/LILRB2/PYCARD/IL1B/PTPN22/CD274/CCL5/MAP3K8/LYN/CD86/CCDC88B/TMIGD2/NCKAP1L/PDCD1LG2/HLX/CCL21/IL7R/FLOT2/CCR7/PTAFR/CD81/HAS2/NOD2/SIRPG/NLRP3/FUT7/SPTA1/TRAF6/LILRB4/HLA-DOA/I…
LEUKOCYTE_MEDIATED_IMMUNITY	314	0.476821678539856	2.82012921149226	2.85968249253636e-27	5.06844677962873e-25	2.90411866159331e-25	3119	tags=49%, list=20%, signal=40%	CLU/IL18/BCL6/HLA-DRB1/LAT2/C3/HLA-DPB1/HLA-F/HLA-DMA/SWAP70/MILR1/TYROBP/FOXF1/HLA-DRA/PTGDS/SPI1/TRPM4/TGFB1/RFTN1/HLA-A/HLA-E/FCER1G/VAV1/HLA-DQA1/IRF7/CARD9/PTPRC/C1R/INPP5D/CD300A/WAS/GZMM/HAVCR2/ITGB2/CEACAM1/FGR/PTGDR/NKG7/ICAM1/ITGAM/HLA-DQB2/IL6/RAB27A/BATF/MYO1G/TCIRG1/SASH3/CLEC7A/PRAM1/IL1B/ADGRE2/VAMP8/C1QA/CLCF1/SLA2/C1QB/LYN/STXBP1/BCL3/NCKAP1L/CD96/SERPINB9/IL7R/CCL3/CD84/NCR3/CX3…
MYELOID_LEUKOCYTE_ACTIVATION	189	0.575495224701936	3.2042393813878	4.55609257487799e-27	7.70808025622539e-25	4.4165758644511e-25	3106	tags=54%, list=20%, signal=44%	CLU/IL18/PLA2G2A/IL15/TGFBR2/CSF1/LAT2/ANXA1/CST7/SPHK1/MILR1/TYROBP/FOXF1/PTGDS/SPI1/BATF3/AIF1/FCER1G/CD93/LCP2/PTPRC/THBS1/CD300A/VSIG4/CD33/PRG3/FN1/HAVCR2/CD2/ITGB2/FGR/PTGDR/ITGAM/IL6/BATF/C5AR1/IFNGR1/PYCARD/PRAM1/ADGRE2/VAMP8/ADGRF5/C1QA/CCL5/LTBR/IL1RL1/LYN/STXBP1/CD300LF/CCL3/CD84/CX3CR1/PTAFR/SBNO2/ANXA3/CXCR2/RAC2/CBL/TREM2/TNIP2/TRAF6/LILRB4/RHOH/MRGPRX2/IL10/PLSCR1/SLC11A1/NDRG1/NR1…
REGULATION_OF_LEUKOCYTE_MIGRATION	179	0.575481505986484	3.18074108490412	8.61159634953524e-26	1.39358093969435e-23	7.98494013920293e-24	3868	tags=64%, list=25%, signal=48%	CD9/MMP28/CSF1/THY1/RHOG/CCL2/ANXA1/EDN1/RARRES2/VEGFB/SELP/SWAP70/ADORA1/SPI1/AIF1/PLVAP/THBS1/STK10/MSN/LRCH1/CD300A/TNFSF14/CCL4/S100A14/C3AR1/CCN3/PADI2/ICAM1/CCL28/SELE/IL6/ECM1/MPP1/C5AR1/ADAM8/PTK2B/APOD/XCL2/PYCARD/CSF1R/CCL5/DUSP1/LYN/GAS6/NCKAP1L/CCL21/GPSM3/CCL3/CCR7/CX3CR1/PTAFR/CD81/NOD2/ITGA2/RAC2/FUT7/TNFAIP6/TREM2/IL12A/CCL19/RHOH/SERPINE1/JAM2/RIN3/CCR1/CXCR3/RIPK3/SPN/RIPOR2/CX3…
REGULATION_OF_DEFENSE_RESPONSE	495	0.397761457707487	2.46248574310293	1.71440111243807e-25	2.65875039187271e-23	1.52341081306997e-23	3722	tags=46%, list=24%, signal=36%	IL18/NUPR1/SIRPA/CASP1/PLA2G2A/IL15/ZYX/BCL6/BIRC3/HLA-DRB1/CASP4/C3/ANXA1/IGF1/HGF/HLA-F/TNFRSF1A/HSP90AA1/CST7/RIPK2/A2M/SPHK1/TRADD/ADORA1/TYROBP/FOXF1/S100A9/PDE2A/SPI1/KLK5/HLA-A/HLA-E/PTGIS/VAV1/KLK7/IRF7/TASL/NT5E/DEFB114/CARD9/PTPRC/LGALS1/TNFAIP8L2/VSIG4/MGST2/NPY5R/MNDA/CCN3/HAVCR2/CEACAM1/FGR/NKG7/METRNL/SELE/RHBDF2/ZFP36/IL6/SOCS3/PYHIN1/ADAM8/PYDC2/GPR4/PYCARD/CLEC7A/TMSB4X/IL1B/VAMP…
REGULATION_OF_T_CELL_ACTIVATION	273	0.488506026847148	2.85880413439218	3.12723012578265e-25	4.47675020313962e-23	2.56508835418447e-23	3199	tags=50%, list=21%, signal=40%	VSIR/IL18/SIRPA/IL15/DUSP3/TGFBR2/BCL6/THY1/HLA-DRB1/CCL2/ANXA1/LRRC32/CAV1/HLA-DPB1/VNN1/IGF1/HLA-DMA/RIPK2/HLA-DRA/HLA-A/HLA-E/AIF1/RASAL3/VAV1/HLA-DQA1/PTPRC/LGALS1/GPNMB/TNFAIP8L2/CD300A/TNFSF14/VSIG4/HAVCR2/CD2/CEACAM1/HLA-DQB2/CD3E/IL6/HSPH1/SASH3/ADAM8/BMP4/LILRB2/PYCARD/IL1B/PTPN22/CD274/CCL5/MAP3K8/CEBPB/LYN/CD86/CCDC88B/TMIGD2/NCKAP1L/PDCD1LG2/HLX/ADORA2A/CCL21/LAPTM5/IL7R/FLOT2/FGL2/CC…
MRNA_PROCESSING	386	-0.474819	-2.46798	3.03479948607683e-25	4.47675020313962e-23	2.56508835418447e-23	4998	tags=58%, list=32%, signal=40%	LEO1/CDK11B/RBM10/PABPC1/LSM4/CELF4/SNRPA/PAF1/RBM23/SNRNP48/SMN2/RALY/RBM42/CIR1/VIRMA/GEMIN4/LUC7L3/CWF19L1/SNRNP70/THOC3/RBM27/CD2BP2/HNRNPA2B1/DDX47/ISY1/SLTM/MAGOH/SF3B2/QKI/RBM20/RBM28/ZC3H14/CDC73/GCFC2/NUP98/LSM6/SYF2/SRSF6/SNU13/BARD1/SMN1/THOC6/A1CF/GPATCH1/SRSF7/XAB2/NCBP3/WTAP/PRPF39/PDCD11/ZRANB2/PRKACA/SRSF3/BCAS2/TFIP11/PAXBP1/YJU2/SRSF10/MFAP1/SFSWAP/CSTF1/HNRNPH1/CACTIN/U2AF1L4/M…
NEGATIVE_REGULATION_OF_IMMUNE_SYSTEM_PROCESS	334	0.449394559413884	2.68243492431227	4.51438088727072e-25	6.22315765274874e-23	3.56574490355184e-23	2852	tags=42%, list=18%, signal=35%	VSIR/CD59/MMP28/DUSP3/BCL6/THY1/HLA-DRB1/CCL2/ANXA1/LRRC32/HLA-F/CST7/A2M/ADORA1/MILR1/TYROBP/FOXF1/FSTL3/SPI1/TGFB1/LST1/HLA-A/HLA-E/PTPRC/THBS1/LRCH1/INPP5D/GPNMB/TNFAIP8L2/CD300A/UBASH3B/VSIG4/NPY5R/MNDA/CCN3/HAVCR2/CEACAM1/PADI2/FGR/CCL28/RHBDF2/SAMSN1/BMP4/APOD/LILRB2/PLK2/ADGRF5/PTPN22/TRIB1/BANK1/SLA2/CD274/DUSP1/CEBPB/IL1RL1/LYN/CD86/TMEM176B/NCKAP1L/FCRLB/PDCD1LG2/CD300LF/HLX/ADORA2A/CCL…
POSITIVE_REGULATION_OF_RESPONSE_TO_EXTERNAL_STIMULUS	347	0.446390376095796	2.67502447564068	7.83842382961706e-25	1.04195048192267e-22	5.97016792436247e-23	3014	tags=45%, list=19%, signal=37%	HSPB1/IL18/NUPR1/CASP1/PLA2G2A/IL15/CSF1/C3/EDN1/RARRES2/VEGFB/HLA-F/TNFRSF1A/HSP90AA1/RIPK2/TRADD/SWAP70/TYROBP/LY86/S100A9/PDE2A/SPI1/KLK5/TGFB1/HLA-E/AIF1/VAV1/KLK7/IRF7/TASL/DEFB114/CARD9/THBS1/LGALS1/S1PR1/TNFSF14/CCL4/MGST2/NPY5R/MNDA/S100A14/C3AR1/HAVCR2/FLNA/NKG7/IL6/MET/CCL26/PYHIN1/C5AR1/PPM1F/ADAM8/PTK2B/GPR4/XCL2/PYCARD/CLEC7A/TMSB4X/IL1B/VAMP8/ALOX5AP/C2CD4B/CSF1R/TLR7/CCL5/CEBPB/IL1…
POSITIVE_REGULATION_OF_CELL_ACTIVATION	298	0.46781338711951	2.76097525757771	1.22192458514136e-24	1.56827700203315e-22	8.9859136460849e-23	3306	tags=52%, list=21%, signal=42%	VSIR/IL18/ACTA2/SIRPA/IL15RA/IL15/TGFBR2/BCL6/THY1/HLA-DRB1/CCL2/ANXA1/CAV1/HLA-DPB1/VNN1/IGF1/HLA-F/CCN2/HLA-DMA/RIPK2/SELP/TYROBP/HLA-DRA/TGFB1/HLA-A/HLA-E/AIF1/RASAL3/VAV1/HLA-DQA1/PTPRC/THBS1/LGALS1/INPP5D/TNFSF14/PLEK/HAVCR2/CD2/ITGB2/FGR/ITGAM/HLA-DQB2/CD3E/IL6/HSPH1/SASH3/ADAM8/LILRB2/GPR183/PYCARD/CLEC7A/IL1B/VAMP8/PTPN22/CLCF1/CD274/CCL5/MAP3K8/IL1RL1/LYN/STXBP1/CD86/CCDC88B/GAS6/TMIGD2/…
RESPONSE_TO_MOLECULE_OF_BACTERIAL_ORIGIN	282	0.470663048401669	2.77149060829436	2.19616029994016e-24	2.72470287879242e-22	1.56120026936097e-22	3745	tags=58%, list=24%, signal=45%	IL18/SIRPA/CASP1/CCL2/EDN1/SLPI/RIPK2/SELP/LY86/S100A9/LDOC1/GJB2/SPI1/SOD2/TGFB1/TSPO/TBXA2R/CLDN1/DEFB114/CARD9/IL10RA/TICAM2/S100A14/HAVCR2/PTGIR/FOS/HSF1/SELE/CD14/ZFP36/IL6/C5AR1/LILRB2/PTGFR/IL1F10/PYCARD/IL1B/PTPN22/PLSCR4/TRIB1/CD274/IRAK2/CCL5/CEBPB/TIMP4/LYN/CD86/S100A8/PDCD1LG2/PDE4B/CD96/LY96/SSC5D/CCL3/CD180/THBD/IL18BP/CCR7/CX3CR1/LTA/P2RX7/TNIP1/PTAFR/SBNO2/SIGIRR/NOD2/PELI1/NLRP3/…
RESPONSE_TO_WOUNDING	447	0.403673486699694	2.47239904748007	2.70046871038991e-24	3.24230469034556e-22	1.85777575797961e-22	3018	tags=38%, list=19%, signal=32%	HSPB1/MYL9/CD9/ACTA2/PHLDB2/ITGB4/CCN1/CD59/PLLP/PLAU/TGFBR2/HBEGF/MCAM/RHOC/ANXA1/EDN1/CAV1/ITGA5/HBB/IGF1/FOLR1/CCN2/PRKG1/FERMT3/CD151/RIPOR1/KRT6A/SELP/TYROBP/FOXF1/ID3/MYOF/FGF7/SOD2/TGFB1/MYL12A/TSPO/AIF1/FCER1G/VAV1/TBXA2R/CLDN1/NOL3/THBS1/SERPINA1/TIMP1/ITGB3/FGF1/UBASH3B/C1QTNF1/PROCR/FBLN1/WAS/PLEK/INHBB/ADORA3/FN1/CLIC1/TMIGD3/CEACAM1/ANXA5/FLNA/PDGFA/ZFP36/CLDN3/IL6/RAB27A/ACVRL1/KLK6…
CHROMOSOME_SEGREGATION	279	-0.513021	-2.58624	9.52728299493942e-24	1.10814210334889e-21	6.34943268018002e-22	4607	tags=59%, list=30%, signal=42%	MRE11/BEX4/CENPW/MLH3/RECQL5/SMC4/HORMAD1/RAD18/PDCD6IP/PHF13/PLK1/ANKRD53/ABRAXAS1/SKA2/CDC20/RIOK2/TOP3B/NDC80/KLHDC8B/CHMP1B/BECN1/USP44/CHTF8/KIF23/SMC1B/VPS4A/SMC5/MIS12/LCMT1/C1orf146/BRCA1/PIBF1/MKI67/DDX11/DIS3L2/RAD51C/PDS5B/ANAPC5/ECT2/NEK11/NCAPD2/BAZ1B/SYCE2/HORMAD2/TRAPPC12/LATS1/CTCF/UBE2C/CDC23/TERB2/CIAO1/CCNE1/TERF1/STAG1/SPICE1/NIPBL/SMARCAD1/RACGAP1/ATRX/KIF18B/INCENP/PRAP1/EHM…
REGULATION_OF_LYMPHOCYTE_ACTIVATION	372	0.424798019972875	2.57362666033618	1.33729464861354e-23	1.50830626731503e-21	8.64229332724412e-22	3216	tags=47%, list=21%, signal=38%	VSIR/IL18/SIRPA/IL15RA/IL15/DUSP3/TGFBR2/BCL6/THY1/HLA-DRB1/CCL2/ANXA1/LRRC32/CAV1/HLA-DPB1/VNN1/IGF1/HLA-F/HLA-DMA/RIPK2/TYROBP/HLA-DRA/TGFB1/LST1/HLA-A/HLA-E/AIF1/RASAL3/VAV1/HLA-DQA1/PTPRC/LGALS1/INPP5D/GPNMB/TNFAIP8L2/CD300A/TNFSF14/VSIG4/MNDA/HAVCR2/CD2/CEACAM1/FGR/HLA-DQB2/CD3E/SAMSN1/IL6/HSPH1/SASH3/ADAM8/BMP4/LILRB2/GPR183/PYCARD/CLEC7A/IL1B/PTPN22/CLCF1/BANK1/CD274/CCL5/MAP3K8/CEBPB/LYN/…
LEUKOCYTE_DIFFERENTIATION	439	0.395506313937915	2.42126067873616	3.95868987166651e-23	4.33360108892434e-21	2.48306677399268e-21	3206	tags=42%, list=21%, signal=35%	ANXA2/VSIR/RRAS/IL18/IL15RA/IL15/TGFBR2/KLF6/BCL6/CSF1/HLA-DRB1/ANXA1/VNN1/GAB3/RIPK2/EPHA2/TYROBP/HLA-DRA/FSTL3/SPI1/BATF3/FAM20C/EVI2B/TGFB1/FCER1G/VAV1/IRF7/PTPRC/LYL1/LGALS1/INPP5D/ESRRA/UBASH3B/IFNA16/IFNA14/CD2/CEACAM1/FOS/HSF1/ADGRG3/CD3E/IFNA7/IFNA17/IL6/LIF/BATF/TCIRG1/SASH3/ADAM8/BMP4/PTK2B/LILRB2/GPR183/IL1B/IFNA10/CD3D/PTPN22/CSF1R/TRIB1/CLCF1/HCLS1/LTBR/CEBPB/RB1/ITK/LYN/CD86/TMEM176…
DNA_REPLICATION	233	-0.5305	-2.62046	3.73947491075303e-22	3.97666446223508e-20	2.27854922381523e-20	3821	tags=55%, list=25%, signal=42%	TIPIN/GTPBP4/RAD17/SMARCAL1/CHTF8/PCLAF/DTD1/UCHL5/TICRR/POLE3/POLD3/CDC7/NPM2/ACTR8/GINS3/DDX11/ACTR5/KAT7/MCRS1/KIN/ATF1/E2F8/RPA3/ETAA1/ORC5/INO80B/RUVBL1/RBBP6/DNAJA3/ING5/CCNE1/TERF1/DNA2/E4F1/ATRX/SDE2/EHMT2/RBBP7/TWNK/MCM8/TERF2/CDK2/CDC45/KHDC3L/MCIDAS/RNASEH2A/ESCO2/ALYREF/WRN/LIG1/ESCO1/TTF1/OBI1/DBF4B/JADE3/DDX23/RRM2/STOML2/PRIMPOL/TIMELESS/PPP2R1A/POLE/SLX4/CDAN1/TOPBP1/FBXO5/RFC2/DB…
GRANULOCYTE_MIGRATION	130	0.599075648652081	3.16138037359947	7.73376631700639e-22	7.99585506441605e-20	4.58146507551314e-20	3244	tags=58%, list=21%, signal=47%	CSF1/RHOG/CCL2/ANXA1/EDN1/RARRES2/CCL14/S100A9/CCL11/HRH1/FCER1G/VAV1/THBS1/CCL16/CD300A/PECAM1/CCL4/S100A14/C3AR1/ITGB2/MPP1/CCL26/C5AR1/ADAM8/XCL2/IL1B/ADGRE2/CSF1R/ITGA1/JAML/CCL5/CXCR1/CCL23/NCKAP1L/S100A8/CCL21/PDE4B/CCL3/CCR7/NOD2/CXCR2/RAC2/FUT7/TNFAIP6/CXCL2/PPBP/CXCL1/TREM1/CCL19/RHOH/IL17RA/RIPOR2/CX3CL1/CCL8/IL1A/PTGER4/CXCL11/IL1R1/CXCL9/WDR1/CSF3R/VAV3/S100A12/SCG2/CCL3L1/CXCL3/PIK3C…
PHAGOCYTOSIS	198	0.516376817401986	2.89537911806849	1.14813747114051e-21	1.15496423448243e-19	6.61771412953252e-20	3113	tags=50%, list=20%, signal=40%	TGM2/SIRPA/IL15RA/MFGE8/IL15/ANXA11/RHOG/CCL2/C3/ANXA1/ELMO3/SPHK1/ADORA1/TYROBP/NCF4/AIF1/FCER1G/GSN/VAV1/CD93/BIN2/PTPRC/THBS1/SRPX/ITGB3/CD300A/PECAM1/ABCA7/TICAM2/IL2RG/ITGB2/FGR/ITGAM/CD14/MET/RAB27A/RAB7B/MYO1G/NCF2/PYCARD/CLEC7A/IL1B/SFTPA1/XKR4/IL2RB/ICAM3/ITGAL/LYN/GAS6/SNX3/NCKAP1L/CD300LF/ADORA2A/P2RX7/PTX3/ANXA3/NOD2/SIRPG/ITGA2/RAC2/ATG3/C2/TREM2/MSR1/RHOH/PLSCR1/SLC11A1/SFTPD/NR1H3/…
ADAPTIVE_IMMUNE_RESPONSE_BASED_ON_SOMATIC_RECOMBINATION_OF_IMMUNE_RECEPTORS_BUILT_FROM_IMMUNOGLOBULIN_SUPERFAMILY_DOMAINS	243	0.474640759238987	2.73401614261646	1.78401650228066e-21	1.74739721618122e-19	1.00122366582289e-19	2948	tags=48%, list=19%, signal=39%	CLU/IL18/BCL6/HLA-DRB1/C3/ANXA1/HLA-DPB1/HLA-F/HLA-DMA/RIPK2/SWAP70/HLA-DRA/TRPM4/TGFB1/RFTN1/HLA-A/HLA-E/FCER1G/HLA-DQA1/IRF7/CARD9/PTPRC/C1R/INPP5D/WAS/NFKB2/GZMM/HAVCR2/CEACAM1/ICAM1/HLA-DQB2/IL6/RAB27A/BATF/MYO1G/TCIRG1/SASH3/CLEC7A/IL1B/C1QA/CLCF1/SLA2/CD274/C1QB/IL1RL1/BCL3/NCKAP1L/HLX/IL7R/IL18BP/CTSH/LTA/P2RX7/FCGR3A/CD81/NOD2/C1QC/KLRD1/NLRP3/FUT7/C2/TREM2/TRAF6/LILRB4/HLA-DOA/IL12A/PRF1…
WOUND_HEALING	345	0.42319712638153	2.53692973181835	1.98964245118068e-21	1.89883312904987e-19	1.08799341594927e-19	3418	tags=43%, list=22%, signal=34%	HSPB1/MYL9/CD9/ACTA2/PHLDB2/CCN1/CD59/PLAU/TGFBR2/HBEGF/MCAM/RHOC/ANXA1/EDN1/CAV1/ITGA5/HBB/IGF1/PRKG1/FERMT3/CD151/KRT6A/SELP/MYOF/TGFB1/MYL12A/FCER1G/VAV1/TBXA2R/CLDN1/THBS1/SERPINA1/TIMP1/ITGB3/FGF1/UBASH3B/C1QTNF1/PROCR/FBLN1/WAS/PLEK/FN1/CLIC1/CEACAM1/ANXA5/FLNA/PDGFA/CLDN3/IL6/RAB27A/ACVRL1/GPR4/CLEC7A/ACTB/PLAUR/JAML/LYN/TPM1/STXBP1/GAS6/PROS1/S100A8/CD109/ADORA2A/CD34/F13A1/THBD/TNFRSF12A…
IMMUNE_RESPONSE_REGULATING_SIGNALING_PATHWAY	325	0.429136410573277	2.55349300660002	3.82506583240652e-21	3.55922375705426e-19	2.03936404643568e-19	3199	tags=45%, list=21%, signal=37%	SCARA3/HSPA1A/DUSP3/BIRC3/THY1/HLA-DRB1/LAT2/CAV1/HLA-DPB1/RIPK2/TYROBP/FYB1/CD247/SLC15A2/RFTN1/HLA-A/FCER1G/VAV1/PRKCB/LCP2/IRF7/TASL/PTPRC/HSPA1B/INPP5D/CD300A/TICAM2/CD33/MNDA/S100A14/C3AR1/UNC93B1/HAVCR2/CEACAM1/FGR/CD14/RAB7B/MYO1G/C5AR1/LILRB2/CLEC7A/PRAM1/PTPN22/TLR7/BANK1/SLA2/IRAK2/ITK/LYN/FPR1/NCKAP1L/CD300LF/PDE4B/LY96/LAPTM5/FLOT2/CCR7/NCR3/CTSH/TNIP1/FCGR3A/MS4A2/NINJ1/FCGR1B/CD81/N…
GRANULOCYTE_CHEMOTAXIS	107	0.630739735792107	3.22276368991722	5.61178271338272e-21	5.09440372175865e-19	2.91899147042706e-19	3192	tags=59%, list=21%, signal=47%	CSF1/CCL2/ANXA1/EDN1/RARRES2/CCL14/S100A9/CCL11/HRH1/FCER1G/VAV1/THBS1/CCL16/CCL4/S100A14/C3AR1/ITGB2/MPP1/CCL26/C5AR1/XCL2/IL1B/ADGRE2/CSF1R/ITGA1/JAML/CCL5/CXCR1/CCL23/NCKAP1L/S100A8/CCL21/PDE4B/CCL3/CCR7/NOD2/CXCR2/RAC2/TNFAIP6/CXCL2/PPBP/CXCL1/TREM1/CCL19/IL17RA/RIPOR2/CX3CL1/CCL8/CXCL11/CXCL9/CSF3R/VAV3/S100A12/SCG2/CCL3L1/CXCL3/PIK3CG/PTK2/CMKLR1/LBP/LGALS3/CCL20/CXCL10
CHROMATIN_ORGANIZATION	441	-0.432394	-2.2689	6.15534336224587e-21	5.45480666530455e-19	3.12549515085467e-19	5268	tags=57%, list=34%, signal=39%	H4C3/PHF20/CARM1/NAP1L4/USP3/DAXX/UPF1/SRPK1/AEBP2/TRIM28/EYA3/TET2/ARID4A/RIOX1/GATAD2B/ARID1B/PAF1/INO80C/H1-1/H4C6/HDAC8/ZNF827/SS18L1/H2BC10/CBX4/TP53/FOXA3/BABAM1/CENPW/KDM1B/MAP1S/KMT5B/CHD2/GRWD1/ALKBH4/RCBTB1/SMYD2/AXIN1/PHF13/ZMYND11/SPIN1/BAP1/ABRAXAS1/BAZ2A/HDAC3/MEAF6/RERE/KANSL1/EP400/PRDM14/RUVBL2/LRWD1/TSPYL6/MYSM1/YEATS2/H3C7/KMT5C/ZNF518B/H1-4/L3MBTL3/MCM3AP/H1-7/H3C13/NPM3/FOXA1…
NUCLEAR_CHROMOSOME_SEGREGATION	227	-0.520512	-2.5656	7.85418232651781e-21	6.79843409751146e-19	3.89536680380051e-19	3548	tags=57%, list=23%, signal=45%	PHF13/PLK1/ANKRD53/ABRAXAS1/CDC20/RIOK2/NDC80/KLHDC8B/CHMP1B/BECN1/USP44/CHTF8/KIF23/SMC1B/VPS4A/SMC5/MIS12/LCMT1/C1orf146/PIBF1/DDX11/DIS3L2/RAD51C/PDS5B/ANAPC5/ECT2/NCAPD2/BAZ1B/SYCE2/HORMAD2/TRAPPC12/LATS1/CTCF/UBE2C/CDC23/TERB2/CCNE1/TERF1/STAG1/SPICE1/NIPBL/RACGAP1/ATRX/KIF18B/INCENP/PRAP1/EHMT2/ZNF207/SPC25/PRDM9/ESPL1/ANAPC1/C14orf39/NUP62/NCAPG/NSL1/BUB1/CENPC/CTNNB1/KIF4B/ESCO2/KIF4A/CHA…
EXTERNAL_ENCAPSULATING_STRUCTURE_ORGANIZATION	239	0.47380621055826	2.71986274468392	1.31146009342898e-20	1.10937601539606e-18	6.3565027494907e-19	2779	tags=40%, list=18%, signal=33%	DPT/RGCC/CAV2/PHLDB2/CCN1/MMP28/AEBP1/TGM1/TGFBI/PLOD3/CAV1/SERPINH1/MYH11/CCN2/TNFRSF1A/FOXF1/KLK5/LUM/TGFB1/CCDC80/GSN/KLK7/MMP7/SCX/COL8A2/ADAMTSL5/CST3/FBLN1/COL8A1/NFKB2/SULF1/TNFRSF11B/SFRP2/BMP1/CRTAP/IL6/TPSAB1/ADAM8/MPZL3/ADAMTS2/MMP19/TIE1/RB1/GAS6/BCL3/FOXF2/POSTN/MMP20/ADAMTSL2/HAS1/MIA/PTX3/HAS2/FOXC2/COL10A1/CRISPLD2/ADAMTSL3/FLOT1/ITGA8/CAPG/ADAMTS8/MMP23B/ADAM15/MMP2/CTSK/COMP/EFE…
LEUKOCYTE_PROLIFERATION	275	0.449477961663063	2.62948271969298	1.44278119757741e-20	1.19334035941847e-18	6.83760165214463e-19	3191	tags=47%, list=21%, signal=38%	CLU/VSIR/IL18/IL15/TGFBR2/BCL6/CSF1/HLA-DRB1/ANXA1/LRRC32/HLA-DPB1/IGF1/CD151/RIPK2/TYROBP/LST1/HLA-A/HLA-E/AIF1/RASAL3/PTPRC/MSN/INPP5D/GPNMB/CD300A/TNFSF14/VSIG4/IFNA16/CSF2RA/MNDA/IFNA14/HAVCR2/CD3E/IFNA7/IFNA17/IL6/TCIRG1/SASH3/BMP4/LILRB2/GPR183/PYCARD/IL1B/IFNA10/PTPN22/CSF1R/NPR3/CLCF1/CD274/CCL5/CEBPB/LYN/CD86/CCDC88B/TMIGD2/NCKAP1L/PDCD1LG2/IL7R/CD180/P2RX7/FCGR3A/CD81/PELI1/RAC2/SPTA1/T…
LYMPHOCYTE_MEDIATED_IMMUNITY	236	0.473611611039731	2.71338327802357	2.78192772552949e-20	2.25094239009147e-18	1.28974498213335e-18	3119	tags=48%, list=20%, signal=39%	CLU/IL18/BCL6/HLA-DRB1/C3/HLA-DPB1/HLA-F/HLA-DMA/SWAP70/HLA-DRA/TRPM4/TGFB1/RFTN1/HLA-A/HLA-E/FCER1G/VAV1/HLA-DQA1/IRF7/CARD9/PTPRC/C1R/INPP5D/WAS/GZMM/HAVCR2/CEACAM1/NKG7/ICAM1/HLA-DQB2/IL6/RAB27A/BATF/MYO1G/TCIRG1/SASH3/IL1B/C1QA/CLCF1/SLA2/C1QB/BCL3/NCKAP1L/CD96/SERPINB9/IL7R/NCR3/CTSH/LTA/P2RX7/FCGR3A/CD81/NOD2/C1QC/SH2D1B/KLRD1/NLRP3/FUT7/C2/TREM2/TRAF6/LILRB4/HLA-DOA/IL12A/PRF1/IL12RB1/SLAM…
DNA_CONFORMATION_CHANGE	261	-0.496204	-2.4822	4.31523306226176e-20	3.41729733143367e-18	1.9580430423611e-18	4708	tags=57%, list=30%, signal=40%	H2BC10/PIF1/RECQL/GTF2H2/TP53/SUPV3L1/MRE11/HELB/CENPW/HNRNPA2B1/RECQL5/SMC4/CHD2/GRWD1/AXIN1/PHF13/PLK1/BAZ2A/ABL1/RUVBL2/TOP3B/TSPYL6/H3C7/H1-4/L3MBTL3/CHTF8/H1-7/H3C13/POT1/SMC5/BRD2/TSPYL1/CTR9/POLE3/GINS3/DDX11/L3MBTL1/TNP2/PIWIL1/NCAPD2/APOBEC1/UBN1/BAZ1B/MORC2/TSSK6/FAM172A/H1-5/CTCF/IPO4/TSPYL5/RUVBL1/H2BC3/NOC2L/H3C11/SYCP3/DNA2/SMARCAD1/HAT1/ITGB3BP/ATRX/H3C2/HJURP/KAT6B/TWNK/CHD4/MCM8/…
POSITIVE_REGULATION_OF_IMMUNE_RESPONSE	412	0.382719488731683	2.34061986872941	2.2568057706513e-19	1.74996480799253e-17	1.002694844592e-17	2993	tags=40%, list=19%, signal=33%	CLU/RGCC/IL18/CFD/CD59/IL15/DUSP3/THY1/HLA-DRB1/LAT2/C3/ANXA1/HLA-DPB1/HLA-F/HSP90AA1/RIPK2/A2M/TYROBP/HLA-DRA/FYB1/CD247/SPI1/KLK5/TGFB1/RFTN1/HLA-A/HLA-E/FCER1G/VAV1/PRKCB/LCP2/KLK7/IRF7/TASL/CFB/CARD9/PTPRC/C1R/INPP5D/CD300A/VSIG4/MNDA/C3AR1/HAVCR2/ITGB2/CEACAM1/FGR/ITGAM/IL6/PYHIN1/MYO1G/SASH3/C5AR1/ADAM8/PYCARD/CLEC7A/PRAM1/IL1B/VAMP8/PTPN22/C1QA/CLCF1/BANK1/SLA2/CD274/CCL5/ITK/C1QB/LYN/STXB…
REGULATION_OF_LEUKOCYTE_PROLIFERATION	209	0.483733071970968	2.7285500708041	6.57399169778581e-19	4.99355042839975e-17	2.86120454988487e-17	3191	tags=51%, list=21%, signal=41%	VSIR/IL18/IL15/TGFBR2/BCL6/CSF1/HLA-DRB1/ANXA1/LRRC32/HLA-DPB1/IGF1/RIPK2/TYROBP/LST1/HLA-A/HLA-E/AIF1/RASAL3/PTPRC/INPP5D/GPNMB/CD300A/VSIG4/CSF2RA/MNDA/HAVCR2/CD3E/IL6/SASH3/BMP4/LILRB2/GPR183/PYCARD/IL1B/PTPN22/CSF1R/CLCF1/CD274/CCL5/CEBPB/LYN/CD86/CCDC88B/TMIGD2/NCKAP1L/PDCD1LG2/FCGR3A/CD81/PELI1/RAC2/SPTA1/TRAF6/LILRB4/IL12A/GSTP1/CCL19/IL12RB1/IL10/CRTAM/AHR/SFTPD/ZAP70/RIPK3/SPN/NCK1/CD40L…
LYMPHOCYTE_MIGRATION	94	0.636533664341328	3.17627703312692	1.46435262405393e-18	1.09006409334575e-16	6.24584929754372e-17	3332	tags=64%, list=22%, signal=50%	CCL2/CCL14/SPNS2/CCL11/AIF1/STK10/MSN/LRCH1/CCL16/S1PR1/TNFSF14/CCL4/HSD3B7/CH25H/PADI2/ICAM1/ECM1/CCL26/MYO1G/ADAM8/PTK2B/APOD/XCL2/GPR183/PYCARD/CCL5/ITGAL/CCL23/GAS6/CCL21/CCL3/CCR7/FUT7/CCL19/CRTAM/JAM2/TBX21/ZAP70/RIPK3/SPN/RIPOR2/CX3CL1/CCL8/CYP7B1/CXCL11/CXCL16/ITGA4/CD200R1/CCL3L1/ITGB7/IL27RA/PIK3CG/GCSAM/GATA3/CD99/GPR15/CCL20/CXCL10/XG/CCL1
POSITIVE_REGULATION_OF_LEUKOCYTE_MIGRATION	114	0.588552180591692	3.03770182554408	1.61999176364469e-18	1.18227634201677e-16	6.77420704467315e-17	3709	tags=63%, list=24%, signal=48%	CSF1/THY1/EDN1/RARRES2/VEGFB/SELP/SWAP70/SPI1/AIF1/PLVAP/THBS1/TNFSF14/CCL4/S100A14/C3AR1/ICAM1/IL6/C5AR1/ADAM8/PTK2B/XCL2/PYCARD/CSF1R/CCL5/GAS6/NCKAP1L/CCL21/GPSM3/CCL3/CCR7/CX3CR1/PTAFR/ITGA2/RAC2/FUT7/TREM2/IL12A/CCL19/SERPINE1/JAM2/CCR1/SPN/RIPOR2/CX3CL1/CCL8/IL1A/IL1R1/P2RY12/VEGFC/ITGA4/TNF/VEGFD/PTK2/LYVE1/ZP3/CMKLR1/FPR2/TACR1/LBP/CD99/LGALS3/CCL20/CXCL10/XG/BDKRB1/CCL1/TNFRSF18/TMEM102/…
DNA_DEPENDENT_DNA_REPLICATION	133	-0.588399	-2.71573	1.96596794445339e-18	1.40717936331837e-16	8.06285638757603e-17	2428	tags=52%, list=16%, signal=44%	CCNE1/TERF1/DNA2/ATRX/TWNK/TERF2/CDK2/CDC45/KHDC3L/MCIDAS/ALYREF/WRN/LIG1/DBF4B/DDX23/STOML2/PRIMPOL/TIMELESS/POLE/TOPBP1/FBXO5/RFC2/DBF4/BOD1L1/ZNF830/ZGRF1/RAD51/RRM1/CDT1/GEN1/FEN1/MCM6/ORC2/LIG3/SENP2/CENPS/MGME1/CDC6/MCM7/CHTF18/MCM10/ZRANB3/RPA1/RFC3/TRAIP/RFC5/E2F7/POLA1/POLE2/PRIM1/ORC6/RFWD3/FANCM/POLA2/GINS4/EME1/PCNA/GINS1/GINS2/ORC1/PRIM2/NUCKS1/MCM2/GMNN/WDHD1/MCM4/MCM5/MCM3/ATAD5
CELL_SUBSTRATE_ADHESION	284	0.426628083168267	2.51283930045051	2.01622715939068e-18	1.41592405419851e-16	8.11296171782625e-17	3123	tags=40%, list=20%, signal=32%	RRAS/PHLDB2/ITGB4/CCN1/S100A10/TACSTD2/DUSP3/PLAU/ZYX/BCAM/BCL6/CSF1/THY1/ITGA5/FAM107A/CCN2/FERMT3/FOXF1/L1CAM/CCDC80/ITGA3/ITGA11/THBS1/PARVG/GFUS/RHOD/ITGB3/DLC1/MICALL2/FBLN1/COL8A1/FN1/CD63/ITGB2/FLNA/ITGAX/ITGAM/CCL28/CD3E/LIMS2/ACVRL1/MYO1G/PPM1F/LAMA5/PTK2B/APOD/PRKX/ITGA1/ITGAL/GAS6/CCL21/CD34/CD96/ITGB1BP1/DAPK3/CCR7/HAS2/ITGA2/RAC2/MSLN/EFNA1/RSU1/PDGFB/SKAP1/ITGA8/MYADM/EDIL3/SMAD6/SE…
REGULATION_OF_IMMUNE_EFFECTOR_PROCESS	288	0.419074260693472	2.46553963802125	2.39690269372684e-18	1.65208737519468e-16	9.46613032649234e-17	3199	tags=44%, list=21%, signal=36%	IL18/CD59/BCL6/HLA-DRB1/C3/ANXA1/HLA-F/RIPK2/A2M/TYROBP/FOXF1/HLA-DRA/SPI1/TRPM4/KLK5/TGFB1/HLA-A/HLA-E/VAV1/KLK7/PTPRC/CD300A/VSIG4/WAS/HAVCR2/ITGB2/CEACAM1/FGR/ICAM1/ITGAM/IL6/SASH3/CLEC7A/PRAM1/IL1B/ADGRE2/VAMP8/PTPN22/CLCF1/LYN/STXBP1/CD86/NCKAP1L/HLX/CD96/SERPINB9/LAPTM5/IL7R/FGL2/CD84/NCR3/CX3CR1/LTA/P2RX7/HK1/PTAFR/CD81/NOD2/SH2D1B/KLRD1/NLRP3/RAC2/FUT7/TGFB3/ZNF683/TREM2/TRAF6/LILRB4/IL12…
NEUTROPHIL_MIGRATION	106	0.601853348924445	3.06745588980084	2.78091044140991e-18	1.84831226123709e-16	1.05904596885272e-16	3332	tags=59%, list=22%, signal=47%	RHOG/CCL2/EDN1/CCL14/S100A9/CCL11/FCER1G/VAV1/CCL16/PECAM1/CCL4/C3AR1/ITGB2/MPP1/CCL26/C5AR1/ADAM8/XCL2/IL1B/ITGA1/JAML/CCL5/CXCR1/CCL23/NCKAP1L/S100A8/CCL21/PDE4B/CCL3/CCR7/NOD2/CXCR2/RAC2/FUT7/TNFAIP6/CXCL2/PPBP/CXCL1/TREM1/CCL19/RHOH/RIPOR2/CX3CL1/CCL8/IL1A/CXCL11/IL1R1/CXCL9/WDR1/CSF3R/VAV3/S100A12/CCL3L1/CXCL3/PIK3CG/MYD88/LBP/CD99/LGALS3/CCL20/CXCL10/XG/CCL1
DOUBLE_STRAND_BREAK_REPAIR	218	-0.514395	-2.52389	2.75579168623701e-18	1.84831226123709e-16	1.05904596885272e-16	4742	tags=61%, list=31%, signal=43%	MORF4L1/RECQL/TDP2/TP53/AP5S1/APTX/MRE11/HPF1/BABAM1/HELB/KMT5B/RECQL5/PPP4C/TWIST1/ABRAXAS1/ZFYVE26/FOXM1/MEAF6/EP400/RUVBL2/AUNIP/RADX/SHLD1/KMT5C/XRCC4/DCLRE1B/TFIP11/NUDT16L1/SMARCAL1/FAN1/MARF1/EPC1/POT1/HDGFL2/SMC5/BRCA1/CDC7/CYREN/ACTR8/DDX11/ACTR5/SPIRE2/RAD51C/SWSAP1/RPA3/WDR48/TRRAP/HMCES/RUVBL1/TERF2IP/PPP4R3B/DNTT/KAT5/DNA2/NIPBL/SMARCAD1/MTA1/OTUB2/WRAP53/BRD8/MCM8/PRDM9/C14orf39/DCL…
CELLULAR_RESPONSE_TO_MOLECULE_OF_BACTERIAL_ORIGIN	177	0.508378553324809	2.80749467098812	2.93243923209185e-18	1.91483137225366e-16	1.09716008942162e-16	3206	tags=55%, list=21%, signal=44%	IL18/SIRPA/CASP1/CCL2/RIPK2/LY86/LDOC1/SPI1/TGFB1/TSPO/TBXA2R/DEFB114/TICAM2/HAVCR2/HSF1/CD14/ZFP36/IL6/LILRB2/IL1F10/PYCARD/IL1B/PTPN22/PLSCR4/TRIB1/CD274/IRAK2/CCL5/CEBPB/LYN/CD86/PDCD1LG2/PDE4B/LY96/CCL3/CD180/CX3CR1/TNIP1/PTAFR/SBNO2/SIGIRR/NOD2/NLRP3/DEFA4/TREM2/TNIP2/TRAF6/CXCL2/PPBP/CXCL1/GSTP1/NOS3/IL10/SERPINE1/NR1H3/VIM/ARID5A/CTSG/CX3CL1/TLR2/IL1A/CXCL11/TNFSF4/TNFRSF1B/MEF2C/IRF8/CXCL…
RNA_SPLICING_VIA_TRANSESTERIFICATION_REACTIONS	244	-0.493907	-2.45226	3.02609588835649e-18	1.94191877525221e-16	1.11268062972963e-16	5567	tags=67%, list=36%, signal=44%	RBM4B/EIF4A3/CELF5/GEMIN6/RBFOX2/ESS2/PPIL3/KHDRBS2/LSM2/C1QBP/FXR2/CASC3/SRPK1/DBR1/RNPC3/RBM10/PABPC1/LSM4/CELF4/SNRPA/RBM23/SMN2/RALY/RBM42/GEMIN4/LUC7L3/CWF19L1/SNRNP70/CD2BP2/HNRNPA2B1/ISY1/MAGOH/SF3B2/QKI/GCFC2/NUP98/LSM6/SYF2/SRSF6/SNU13/SMN1/GPATCH1/SRSF7/XAB2/WTAP/PRPF39/SRSF3/BCAS2/TFIP11/PAXBP1/YJU2/SRSF10/MFAP1/SFSWAP/HNRNPH1/CACTIN/U2AF1L4/METTL3/CWC22/DYRK1A/SRRM2/PPIL1/STH/SNRPC/RE…
REGULATION_OF_VASCULATURE_DEVELOPMENT	234	0.451883562942607	2.59015744823699	3.16660215596109e-18	1.99764291940461e-16	1.14460945012974e-16	3350	tags=47%, list=22%, signal=38%	HSPB1/RRAS/RGCC/TSPAN12/TNFSF12/HTATIP2/TGFBR2/NPR1/C3/ITGA5/VEGFB/HGF/SPHK1/PPP1R16B/EPHA2/STAB1/CCL11/PTGIS/ECSCR/PRKCB/TBXA2R/THBS1/GPNMB/OR10J5/FGF1/S100A1/RAPGEF3/C3AR1/SULF1/CEACAM1/ITGAX/SFRP2/IL6/ECM1/ACVRL1/C5AR1/PTK2B/GPR4/IL1B/KLF2/PLK2/TIE1/TMIGD2/FGF18/CD34/HSPG2/PLXND1/CX3CR1/CTSH/NINJ1/FOXC2/ANXA3/SERPINF1/FASLG/CEMIP2/ISM1/EFNA1/NOS3/IL10/SERPINE1/CYSLTR1/GDF2/SPARC/ITGB8/EPHA1/AN…
SISTER_CHROMATID_SEGREGATION	163	-0.552409	-2.61891	3.28730383412622e-18	2.03922414510296e-16	1.16843466104205e-16	4481	tags=63%, list=29%, signal=45%	SMC4/HORMAD1/PDCD6IP/PHF13/PLK1/ANKRD53/CDC20/RIOK2/NDC80/CHMP1B/BECN1/USP44/CHTF8/KIF23/SMC1B/VPS4A/SMC5/MIS12/LCMT1/PIBF1/DDX11/DIS3L2/RAD51C/PDS5B/ANAPC5/NCAPD2/BAZ1B/HORMAD2/LATS1/CTCF/UBE2C/CDC23/STAG1/NIPBL/RACGAP1/ATRX/KIF18B/PRAP1/ZNF207/ESPL1/ANAPC1/NUP62/NCAPG/NSL1/BUB1/CENPC/CTNNB1/KIF4B/ESCO2/KIF4A/CHAMP1/DLGAP5/MAD2L1BP/KATNB1/ESCO1/KIF2C/BUB3/AURKB/HNRNPU/KIF18A/SLF2/PPP2R1A/SMC1A/C…
POSITIVE_REGULATION_OF_INFLAMMATORY_RESPONSE	116	0.587819231647743	3.03487837129083	3.55802518755186e-18	2.17097864722427e-16	1.24392735633824e-16	3719	tags=67%, list=24%, signal=51%	IL18/NUPR1/CASP1/PLA2G2A/IL15/C3/TNFRSF1A/TRADD/S100A9/PDE2A/HLA-E/DEFB114/LGALS1/MGST2/NPY5R/NKG7/IL6/ADAM8/GPR4/PYCARD/IL1B/VAMP8/ALOX5AP/C2CD4B/TLR7/CEBPB/IL1RL1/S100A8/GPSM3/CCL3/CCR7/OSMR/LTA/TNIP1/NINJ1/CD81/ITGA2/OSM/ZBP1/TREM2/IL17RA/MAPK13/SERPINE1/CX3CL1/IDO1/NLRP12/TLR2/PTGER4/TNFSF4/TLR10/TSLP/FABP4/TLR4/S100A12/NLRP1/LDLR/NMI/CCN4/ETS1/LILRA5/TLR3/TNF/PIK3CG/TNFRSF11A/ZP3/CD28/STAP1/…
T_CELL_MEDIATED_IMMUNITY	89	0.633876752371973	3.12218498667911	8.76794501020258e-18	5.26359537547968e-16	3.01593490503742e-16	3191	tags=58%, list=21%, signal=47%	IL18/HLA-DRB1/HLA-F/HLA-DRA/TRPM4/RFTN1/HLA-A/HLA-E/PTPRC/WAS/GZMM/CEACAM1/ICAM1/IL6/RAB27A/MYO1G/SASH3/IL1B/NCKAP1L/IL7R/CTSH/P2RX7/CD81/NOD2/KLRD1/NLRP3/FUT7/TRAF6/LILRB4/IL12A/PRF1/IL12RB1/CRTAM/AHR/CD8A/TBX21/RIPK3/ARID5A/MICA/TNFSF4/CD70/IL1R1/TNFRSF1B/KLRC1/CD1D/BTN3A3/ZP3/CD1C/IFNA2/HSPD1/GATA3/IL4I1
RNA_SPLICING	327	-0.453187	-2.32153	1.02127377939138e-17	6.03362064586465e-16	3.45714398838253e-16	5567	tags=62%, list=36%, signal=41%	RBM4B/EIF4A3/CELF5/GEMIN6/RBFOX2/SREK1IP1/ESS2/SCAF1/PPIL3/ZC3H13/KHDRBS2/LSM2/C1QBP/FXR2/CASC3/ECD/SRPK1/DBR1/RNPC3/RBM10/PABPC1/LSM4/CELF4/SNRPA/RBM23/SNRNP48/SMN2/RALY/RBM42/CIR1/VIRMA/GEMIN4/LUC7L3/CWF19L1/SNRNP70/HNRNPH2/THOC3/CD2BP2/HNRNPA2B1/DDX47/ISY1/MAGOH/SF3B2/QKI/RBM20/RBM28/GCFC2/NUP98/LSM6/SYF2/SRSF6/SNU13/SMN1/THOC6/GPATCH1/SRSF7/XAB2/WTAP/PRPF39/TMBIM6/ZRANB2/SRSF3/BCAS2/TFIP11/PA…
NEGATIVE_REGULATION_OF_CYTOKINE_PRODUCTION	236	0.446806761725987	2.55981476702744	2.40333635443481e-17	1.397690298626e-15	8.00848594421864e-16	3189	tags=44%, list=21%, signal=36%	VSIR/RGCC/SIRPA/BCL6/HLA-DRB1/ANXA1/LRRC32/IGF1/HGF/HLA-F/EPHA2/TYROBP/RPS6KA4/SRGN/IL1R2/TGFB1/TSPO/DEFB114/PTPRC/THBS1/INPP5D/GPNMB/VSIG4/CD33/INHBB/FN1/HAVCR2/CEACAM1/ZFP36/IL6/PYDC2/APOD/PYCARD/TMSB4X/KLF2/PTPN22/BANK1/CD274/IL1RL1/GAS6/BCL3/NCKAP1L/PDCD1LG2/CD34/CD96/SSC5D/LAPTM5/HDAC7/CD84/CCR7/CX3CR1/SIGIRR/NOD2/NLRP3/NPTN/TGFB3/TREM2/LILRB4/IL12A/GSTP1/IL10/BANF1/SLC11A1/SFTPD/MEFV/ANGPT1…
POSITIVE_REGULATION_OF_HYDROLASE_ACTIVITY	449	0.357250357438475	2.19315409880551	3.48656576900108e-17	1.99646119880339e-15	1.14393234785363e-15	2827	tags=32%, list=18%, signal=27%	VSIR/CAV2/TGM2/CASP1/CCN1/HSPA1A/S100A10/SYDE1/ARL6IP5/RHOC/THY1/RHOG/CASP4/CCL2/RASGRP4/CAV1/CASP10/BIN1/CCN2/TBC1D2/RIPK2/RPS27L/EPHA2/SIPA1/PPP1R15A/CCL14/S100A9/PICALM/CCL11/ADAP1/GSN/VAV1/CARD9/PTPRC/ADAP2/GNA15/CCL16/S1PR1/CD300A/GPR65/DLC1/CCL4/FBLN1/RAPGEF3/PLEK/CD33/HSPE1/FN1/CTSD/PCOLCE/HSF1/SELE/SFRP2/CLDN3/BID/CCL26/C5AR1/PPM1F/PTK2B/XCL2/PYCARD/CLEC7A/RGS1/BOK/ITGA1/CCL5/ADRA1A/ITK/C…
CELL_ACTIVATION_INVOLVED_IN_IMMUNE_RESPONSE	238	0.443657855319751	2.54378329138727	3.66601489352614e-17	2.06741021722792e-15	1.1845847167917e-15	3199	tags=46%, list=21%, signal=37%	IL18/BCL6/HLA-DRB1/LAT2/ANXA1/HLA-F/RIPK2/SWAP70/MILR1/TYROBP/FOXF1/HLA-DRA/PTGDS/SPI1/TGFB1/FCER1G/PTPRC/APBB1IP/LGALS1/CD300A/IFNA16/IFNA14/HAVCR2/ITGB2/CEACAM1/FGR/PTGDR/NKG7/ICAM1/ITGAM/IFNA7/IFNA17/IL6/RAB27A/BATF/PTK2B/GPR183/PYCARD/CLEC7A/PRAM1/ADGRE2/VAMP8/IFNA10/CLCF1/ITGAL/LYN/STXBP1/CD86/BCL3/NCKAP1L/HLX/ST3GAL1/CCL3/CD180/FGL2/CD84/CX3CR1/PTAFR/SBNO2/CD81/ANXA3/SH2D1B/NLRP3/RAC2/CBL/Z…
MONONUCLEAR_CELL_DIFFERENTIATION	336	0.393216207979873	2.34939907597107	5.02013666135913e-17	2.78823618433325e-15	1.59760358309318e-15	3199	tags=43%, list=21%, signal=35%	VSIR/IL18/IL15RA/IL15/TGFBR2/KLF6/BCL6/CSF1/HLA-DRB1/ANXA1/VNN1/RIPK2/HLA-DRA/SPI1/BATF3/FCER1G/VAV1/IRF7/PTPRC/LYL1/LGALS1/INPP5D/IFNA16/IFNA14/CD2/ADGRG3/CD3E/IFNA7/IFNA17/IL6/BATF/TCIRG1/SASH3/ADAM8/BMP4/PTK2B/LILRB2/GPR183/IL1B/IFNA10/CD3D/PTPN22/CSF1R/CLCF1/LTBR/CEBPB/ITK/LYN/CD86/TMEM176B/GAS6/BCL3/NCKAP1L/HLX/GPR68/MAFB/IL7R/ST3GAL1/FGL2/CCR7/ZBTB7A/NLRP3/FUT7/ZNF683/CD79B/TREM2/TRAF6/NFAM…
NEGATIVE_REGULATION_OF_RESPONSE_TO_EXTERNAL_STIMULUS	322	0.393436338275154	2.34055652810274	5.09403709120529e-17	2.78823618433325e-15	1.59760358309318e-15	3797	tags=45%, list=25%, signal=35%	CD9/PHLDB2/SIRPA/MMP28/DUSP3/PLAU/HLA-DRB1/CCL2/EDN1/IGF1/HGF/HLA-F/DRD1/TNFRSF1A/PRKG1/CST7/A2M/ADORA1/FOXF1/HLA-A/HLA-E/AIF1/PTGIS/NT5E/DEFB114/PTPRC/THBS1/TNFAIP8L2/UBASH3B/C1QTNF1/VSIG4/NPY5R/SEMA3B/CCN3/HAVCR2/CEACAM1/PADI2/FGR/PDGFA/METRNL/RHBDF2/ZFP36/CLDN3/SOCS3/PYDC2/SHARPIN/PLK2/TRIB1/DUSP1/RB1/LYN/PROS1/CD109/ADORA2A/CD34/CD96/SERPINB9/FGL2/THBD/AOAH/SIGIRR/NOD2/KLRD1/NLRP3/SERPINF1/TN…
RIBONUCLEOPROTEIN_COMPLEX_BIOGENESIS	355	-0.433269	-2.23484	5.71120672939434e-17	3.08074078939213e-15	1.76520287318885e-15	5588	tags=55%, list=36%, signal=36%	METTL15/RRS1/RPUSD1/EIF4A3/CELF5/GEMIN6/NSUN3/LTV1/EIF2S3/ABCE1/LSM2/SDAD1/C1QBP/RIOK1/SRPK1/NUDT16/POP5/MTERF4/EMG1/MYBBP1A/LSM4/CELF4/UTP4/SMN2/DDX3X/EIF6/GEMIN4/EIF4B/GLUL/LUC7L3/MAK16/PAK1IP1/HELB/CD2BP2/DDX47/ISY1/NOP14/WDR46/WDR18/REXO4/MPHOSPH6/WDR75/CDC73/GCFC2/LSM6/MRPS2/SRSF6/METTL17/EIF3CL/SNU13/FDXACB1/SMN1/RIOK2/XAB2/UTP15/RSL1D1/RUVBL2/PRPF39/AGO3/PDCD11/ERI3/FCF1/GTPBP4/GNL3L/YJU2/…
INTERFERON_GAMMA_PRODUCTION	99	0.604937726114293	3.04457006336359	6.49732785549368e-17	3.45472203973535e-15	1.97948665191431e-15	2832	tags=54%, list=18%, signal=44%	VSIR/IL18/SIRPA/HLA-DRB1/HLA-DPB1/RIPK2/HLA-A/HAVCR2/CD2/CD3E/CD14/SASH3/PYCARD/CLEC7A/IL1B/PTPN22/TLR7/CD274/IL1RL1/GAS6/BCL3/PDCD1LG2/PDE4B/CD96/LAPTM5/CCR7/LTA/NOD2/LILRB4/IL12A/IL12RB1/SLAMF6/IL10/CRTAM/SLC11A1/RIPK3/ARID5A/INHBA/TLR8/TNFSF4/IL1R1/EBI3/IRF8/TLR4/ISG15/ZC3H12A/SLC7A5/AXL/TLR3/IL27RA/TNF/CD244/ZP3
RESPONSE_TO_CHEMOKINE	78	0.646342245812051	3.09135074906812	6.85189531511764e-17	3.59193723420674e-15	2.05810821474104e-15	3192	tags=64%, list=21%, signal=51%	ACKR1/CCL2/EDN1/CCL14/SLIT3/CCL11/ACKR2/LRCH1/CCL16/CCL4/PADI2/CCL26/PTK2B/XCL2/CCRL2/CCL5/CXCR1/DUSP1/CCL23/CCL21/CCL3/CCR7/CX3CR1/CXCR6/CXCR2/TREM2/CXCL2/PPBP/CXCL1/CCL19/CCR1/CXCR3/RIPOR2/CX3CL1/CCL8/LOX/CXCL11/ACKR4/CXCL9/ZC3H12A/CCL3L1/CXCL3/CCR4/SH2B3/CXCR4/CMKLR1/CIB1/CCL20/WBP1L/CXCL10
POSITIVE_REGULATION_OF_DEFENSE_RESPONSE	225	0.446602288323896	2.54359596213762	8.41329278494973e-17	4.28962681446341e-15	2.4578703939882e-15	2993	tags=47%, list=19%, signal=38%	IL18/NUPR1/CASP1/PLA2G2A/IL15/C3/HLA-F/TNFRSF1A/HSP90AA1/RIPK2/TRADD/TYROBP/S100A9/PDE2A/SPI1/KLK5/HLA-E/VAV1/KLK7/IRF7/TASL/DEFB114/CARD9/LGALS1/MGST2/NPY5R/MNDA/HAVCR2/NKG7/IL6/PYHIN1/ADAM8/GPR4/PYCARD/CLEC7A/IL1B/VAMP8/ALOX5AP/C2CD4B/TLR7/CCL5/CEBPB/IL1RL1/LYN/S100A8/GPSM3/CCL3/CCR7/NCR3/OSMR/LTA/TNIP1/NINJ1/CD81/NOD2/ITGA2/SH2D1B/KLRD1/OSM/ZBP1/TREM2/TRAF6/IL12A/SLAMF6/OPTN/PLSCR1/CRTAM/IL17R…
ORGANELLE_FISSION	391	-0.422244	-2.1966	8.38020340409162e-17	4.28962681446341e-15	2.4578703939882e-15	3708	tags=45%, list=24%, signal=35%	CHTF8/TAF1L/KIF23/SLC25A31/SLC2A8/AP3B1/PHIP/MARF1/SMC1B/VPS4A/SMC5/MIS12/LCMT1/C1orf146/PEX11A/POLDIP2/PIBF1/RANBP1/MKI67/NPM2/MND1/CEP97/PEX11B/SPIRE2/L3MBTL1/FZR1/AURKA/DIS3L2/RAD51C/PDS5B/RALA/ANAPC5/NCAPD2/DNMT3L/SHCBP1L/BAZ1B/SYCE2/HORMAD2/DMRT1/RAD1/MYBL2/UBE2C/CDC23/ANLN/TERB2/CCNE1/TERF1/SYCP3/STAG1/CCNB2/SPICE1/NIPBL/RACGAP1/ATRX/KIF18B/MZT1/INCENP/PRAP1/MIEF1/EHMT2/ZNF207/PRDM9/ESPL1/A…
POSITIVE_REGULATION_OF_CELL_DEATH	448	0.348301586349661	2.13795482828601	1.65452327482747e-16	8.32180490392953e-15	4.76822781621687e-15	2722	tags=33%, list=18%, signal=28%	CLU/PEA15/RGCC/NUPR1/TIMP3/TNFSF12/TGM2/CCN1/MAL/ARL6IP5/HTATIP2/BCL6/CCL2/ANXA1/CAV1/HBB/BIN1/CCN2/TNFRSF1A/RIPK2/GADD45B/TRADD/ADORA1/TYROBP/PLEKHF1/ID3/HBA2/S100A9/PICALM/RARG/ALDH1A3/SOD2/TSPO/PHLDA3/PTGIS/ECSCR/GSN/DCUN1D3/RAMP3/PTPRC/THBS1/SRPX/LGALS1/INPP5D/DLC1/ATF3/MNDA/INHBB/ITGB2/FOS/CTSD/ITGAM/SFRP2/IL6/BID/PHLDA2/ADAM8/BMP4/OMA1/LGALS16/PYCARD/CLEC7A/LGALS2/STK17B/BOK/C1QA/CD274/ITGA…
CELL_KILLING	157	0.507903648286993	2.75601729903099	1.82738696583121e-16	9.06871238243168e-15	5.19619086705127e-15	3605	tags=50%, list=23%, signal=39%	IL18/CD59/BCL2L1/HLA-DRB1/C3/HLA-F/TYROBP/HLA-DRA/SPI1/HLA-A/HLA-E/VAV1/PTPRC/LCE3B/GZMM/HAVCR2/DEFB128/CEACAM1/NKG7/ICAM1/ITGAM/RAB27A/GNLY/CLEC7A/NCKAP1L/SERPINB9/IL7R/NCR3/CX3CR1/CTSH/GAPDH/P2RX7/FCGR3A/KLRD1/DEFA4/IL12A/TREM1/PRF1/IL12RB1/SLAMF6/IL10/CRTAM/PRDX1/DNASE1L3/RIPK3/CTSG/MICA/PIK3R6/SH2D1A/CORO1A/MUC7/NCR1/DEFB103B/KLRC1/LCE3A/S100A12/SLAMF7/LTF/CD1D/DEFA5/LYZ/RNF19B/HAMP/ELANE/DEF…
POSITIVE_REGULATION_OF_CHEMOTAXIS	115	0.557891683345649	2.87957409122564	2.11264107335118e-16	1.03463816776488e-14	5.92826982632893e-15	3709	tags=57%, list=24%, signal=44%	HSPB1/CSF1/EDN1/RARRES2/VEGFB/SWAP70/SPI1/TGFB1/AIF1/THBS1/S1PR1/TNFSF14/CCL4/S100A14/C3AR1/IL6/MET/CCL26/C5AR1/PPM1F/PTK2B/XCL2/TMSB4X/CSF1R/CCL5/GAS6/NCKAP1L/FGF18/CCL21/GPSM3/CCL3/CCR7/CX3CR1/ITGA2/RAC2/TREM2/IL12A/PDGFB/CCL19/SERPINE1/PDGFRB/CCR1/RIPOR2/P2RY12/SCG2/VEGFC/TPBG/KDR/CCR4/NTRK3/VEGFD/PTK2/CXCR4/CMKLR1/FGF10/FPR2/LBP/CXCL10/CCL1/CDH13/TMEM102/CREB3/STX4/CXCL17/PLA2G7/EDN2
DNA_RECOMBINATION	254	-0.464568	-2.31679	2.40605073536171e-16	1.16302868013198e-14	6.66392179062586e-15	4742	tags=57%, list=31%, signal=40%	MORF4L1/KPNA2/PIF1/RECQL/SUPV3L1/AP5S1/MRE11/NDFIP1/HELB/TEX19/MLH3/KMT5B/RECQL5/PPP4C/REC114/TPRKB/ZFYVE26/MEAF6/EP400/RUVBL2/AUNIP/RADX/SHLD1/KMT5C/XRCC4/H1-4/FAN1/EPC1/HDGFL2/UCHL5/SMC5/C1orf146/BRCA1/SLC15A4/CDC7/CYREN/ACTR8/MND1/ACTR5/EXOSC6/RAD51C/MCRS1/KIN/SWSAP1/RPA3/H1-5/WDR48/TRRAP/INO80B/HMCES/RUVBL1/TERF2IP/KAT5/NIPBL/SMARCAD1/WRAP53/BRD8/MCM8/PRDM9/TERF2/C14orf39/CDC45/KHDC3L/RAD54L/…
NEUTROPHIL_CHEMOTAXIS	87	0.622089048298142	3.05647265983527	2.85260328575391e-16	1.36120377302257e-14	7.79942544795873e-15	3192	tags=59%, list=21%, signal=47%	CCL2/EDN1/CCL14/S100A9/CCL11/FCER1G/VAV1/CCL16/CCL4/C3AR1/ITGB2/MPP1/CCL26/C5AR1/XCL2/IL1B/ITGA1/JAML/CCL5/CXCR1/CCL23/NCKAP1L/S100A8/CCL21/PDE4B/CCL3/CCR7/NOD2/CXCR2/RAC2/TNFAIP6/CXCL2/PPBP/CXCL1/TREM1/CCL19/RIPOR2/CX3CL1/CCL8/CXCL11/CXCL9/CSF3R/VAV3/S100A12/CCL3L1/CXCL3/PIK3CG/LBP/LGALS3/CCL20/CXCL10
REGULATION_OF_CHROMOSOME_ORGANIZATION	173	-0.526986	-2.5168	3.30553572377184e-16	1.55736759036441e-14	8.92340489854997e-15	4896	tags=63%, list=32%, signal=44%	INO80C/PNKP/HDAC8/RNF4/PIF1/GTF2H2/KLHL22/MRE11/HNRNPA2B1/SMC4/ACD/PLK1/XRN1/RIOK2/RUVBL2/NDC80/BECN1/USP44/MAP3K4/GNL3L/POT1/UCHL5/SMC5/LCMT1/ACTR8/DKC1/DDX11/ACTR5/EXOSC10/MCRS1/ANAPC5/NCAPD2/SHCBP1L/BAZ1B/MORC2/TRAPPC12/CTCF/INO80B/UBE2C/RUVBL1/CDC23/NAF1/TERF2IP/HNRNPD/SENP6/TERF1/CCT2/USP7/ATRX/PRAP1/ZNF207/TERF2/ESPL1/ANAPC1/CDK2/DCP2/NCAPG/BUB1/TNKS2/CTNNB1/DLGAP5/MAD2L1BP/BUB3/AURKB/HNRNP…
CELLULAR_RESPONSE_TO_BIOTIC_STIMULUS	195	0.465162595105936	2.6070653148033	3.61988173884833e-16	1.66335800394981e-14	9.53070877570723e-15	3206	tags=53%, list=21%, signal=42%	IL18/SIRPA/CASP1/CCL2/RIPK2/LY86/LDOC1/SPI1/TGFB1/TSPO/TBXA2R/DEFB114/CDA/TICAM2/HAVCR2/HSF1/CD14/ZFP36/IL6/LILRB2/IL1F10/PYCARD/CLEC7A/IL1B/PTPN22/PLSCR4/TRIB1/CD274/IRAK2/CCL5/CEBPB/LYN/CD86/PDCD1LG2/PDE4B/LY96/CCL3/CD180/CX3CR1/TNIP1/PTAFR/SBNO2/SIGIRR/NOD2/NLRP3/DEFA4/TREM2/TNIP2/TRAF6/CXCL2/PPBP/CXCL1/GSTP1/NOS3/IL10/SERPINE1/NR1H3/VIM/ARID5A/CTSG/CX3CL1/TLR2/IL1A/MUS81/CXCL11/TNFSF4/TNFRSF1…
MITOTIC_SISTER_CHROMATID_SEGREGATION	140	-0.553887	-2.57976	3.61351926983532e-16	1.66335800394981e-14	9.53070877570723e-15	4301	tags=61%, list=28%, signal=45%	PHF13/PLK1/ANKRD53/CDC20/RIOK2/NDC80/CHMP1B/BECN1/USP44/CHTF8/KIF23/SMC1B/VPS4A/SMC5/MIS12/LCMT1/PIBF1/DIS3L2/PDS5B/ANAPC5/NCAPD2/BAZ1B/UBE2C/CDC23/NIPBL/RACGAP1/ATRX/KIF18B/PRAP1/ZNF207/ESPL1/ANAPC1/NUP62/NCAPG/NSL1/BUB1/CENPC/KIF4B/KIF4A/CHAMP1/DLGAP5/MAD2L1BP/KATNB1/KIF2C/BUB3/AURKB/HNRNPU/KIF18A/SLF2/PPP2R1A/SMC1A/CDCA8/NCAPH/KIF14/KPNB1/TRIP13/FBXO5/DSN1/CDCA5/NCAPG2/SPDL1/SPAG5/CDT1/GEN1/SG…
POSITIVE_REGULATION_OF_MAPK_CASCADE	396	0.363172544179174	2.21227934346905	4.10169904576944e-16	1.86177120101876e-14	1.06675767223734e-14	3132	tags=37%, list=20%, signal=31%	CAV2/ACTA2/PLA2G2A/ARL6IP5/IGFBP6/HLA-DRB1/CCL2/EDN1/CAVIN3/IGF1/HGF/TNFAIP8L3/CCN2/RIPK2/GADD45B/SPHK1/ADORA1/CCL14/SPI1/CCL11/TGFB1/DIXDC1/CARD9/RAMP3/PTPRC/THBS1/GPNMB/CCL16/FGF1/C1QTNF1/ABCA7/CCL4/NPY5R/HAVCR2/PDGFA/ICAM1/GHR/IL6/LIF/SH3RF3/CCL26/C5AR1/ADAM8/BMP4/PTK2B/XCL2/GPR183/PYCARD/CLEC7A/IL1B/ADRB2/PTPN22/CSF1R/BANK1/ITGA1/CCL5/LTBR/ADRA1A/CCL23/TAOK3/IGFBP4/GAS6/FGF18/CCL21/WNT7B/LAPT…
NEGATIVE_REGULATION_OF_CELL_ADHESION	229	0.436492123615463	2.4931474587461	6.4639641616643e-16	2.89865959153187e-14	1.66087398751197e-14	2852	tags=38%, list=18%, signal=32%	VSIR/RGCC/CD9/PHLDB2/TACSTD2/DUSP3/FXYD5/BCL6/HLA-DRB1/ANXA1/LRRC32/TGFBI/ARHGDIB/FAM107A/PRKG1/SWAP70/SIPA1/SPI1/TGFB1/PTPRC/THBS1/GPNMB/TNFAIP8L2/CD300A/UBASH3B/C1QTNF1/DLC1/VSIG4/FBLN1/PODXL/HAVCR2/CEACAM1/CCL28/ACVRL1/PPM1F/BMP4/APOD/LILRB2/PTPN22/CD274/DUSP1/CEBPB/CD86/NCKAP1L/PDCD1LG2/HLX/ADORA2A/CCL21/ITGB1BP1/LAPTM5/PLXND1/FGL2/PELI1/TARM1/LILRB4/IL10/MYADM/CRTAM/SFTPD/SERPINE1/ADAM15/ANG…
HUMORAL_IMMUNE_RESPONSE	206	0.447804921212207	2.52184638032803	7.33276928191154e-16	3.24911515086604e-14	1.86167801568331e-14	3192	tags=45%, list=21%, signal=36%	CLU/RGCC/TFEB/CFD/CD59/HLA-DRB1/CCL2/C3/RARRES2/SLPI/KRT6A/A2M/S100A9/WFDC5/SPNS2/KLK5/HLA-A/HLA-E/KLK7/CFB/PTPRC/C1R/RNASE6/VSIG4/IFNA16/PI3/IFNA14/RNASE2/DEFB127/DEFB1/IFNA7/IFNA17/IL6/GNLY/GPR183/IL1B/IFNA10/C1QA/WFDC12/C1QB/BCL3/CCR7/LTA/GAPDH/TFE3/CD81/NOD2/C1QC/DEFA4/C2/TREM2/CXCL2/PPBP/CXCL1/TREM1/SLC11A1/SFTPD/CTSG/CXCL14/SERPING1/SH2D1A/CXCL11/EBI3/MEF2C/CXCL9/MUC7/MFAP4/S100A12/LTF/DEFA…
REGULATION_OF_T_CELL_PROLIFERATION	144	0.512190384016673	2.73465063698269	7.52379667661086e-16	3.29453779180537e-14	1.88770428071995e-14	3191	tags=50%, list=21%, signal=40%	VSIR/IL18/IL15/TGFBR2/HLA-DRB1/ANXA1/LRRC32/HLA-DPB1/IGF1/RIPK2/HLA-A/HLA-E/AIF1/RASAL3/PTPRC/GPNMB/VSIG4/HAVCR2/CD3E/IL6/SASH3/BMP4/LILRB2/PYCARD/IL1B/PTPN22/CD274/CCL5/CEBPB/CD86/CCDC88B/TMIGD2/NCKAP1L/PDCD1LG2/CD81/PELI1/RAC2/SPTA1/TRAF6/LILRB4/CCL19/IL12RB1/IL10/CRTAM/SFTPD/ZAP70/RIPK3/SPN/NCK1/CD40LG/IDO1/IL1A/CORO1A/TNFSF4/CD70/SLC7A1/EBI3/TNFRSF1B/HLA-DMB/CD1D/IL2RA/CTLA4/CD209/IL27RA/SDC4…
REGULATION_OF_CHEMOTAXIS	176	0.478695563333237	2.63926807846411	8.13429700313576e-16	3.52044807507806e-14	2.01714635597957e-14	4143	tags=57%, list=27%, signal=42%	HSPB1/MMP28/DUSP3/CSF1/CCL2/EDN1/RARRES2/VEGFB/SWAP70/SPI1/TGFB1/AIF1/THBS1/NOVA2/S1PR1/FGF1/TNFSF14/CCL4/SEMA3B/S100A14/C3AR1/CCN3/PADI2/IL6/MET/MPP1/CCL26/C5AR1/PPM1F/PTK2B/XCL2/GPR183/TMSB4X/CSF1R/CCL5/DUSP1/LYN/GAS6/NCKAP1L/FGF18/CCL21/GPSM3/CCL3/CCR7/CX3CR1/NOD2/ITGA2/RAC2/TNFAIP6/TREM2/IL12A/PDGFB/CCL19/SERPINE1/PDGFRB/RIN3/CCR1/RIPOR2/GREM1/SEMA6B/P2RY12/SCG2/VEGFC/TPBG/KDR/CCR4/NTRK3/VEGF…
ANTIGEN_PROCESSING_AND_PRESENTATION	80	0.628867313738422	3.02823129137857	1.29050430811028e-15	5.52098509745571e-14	3.16341406924553e-14	2946	tags=57%, list=19%, signal=47%	HLA-DRB1/HLA-DPB1/HLA-F/HLA-DMA/HLA-DRA/RAB32/RFTN1/HLA-A/HLA-E/FCER1G/HLA-DQA1/THBS1/WAS/CTSD/ICAM1/HLA-DQB2/RAB27A/LILRB2/PYCARD/CCL21/FGL2/CCR7/CTSH/NOD2/TREM2/TRAF6/HLA-DOA/CCL19/SLC11A1/RAB3C/CD8A/HLA-DQA2/PSME1/HLA-DRB5/PSMB8/HLA-DMB/RAB33A/CD1D/SAR1B/RELB/CD68/CD209/RAB6A/MFSD6/CD1C/IFI30
REGULATION_OF_T_CELL_MEDIATED_IMMUNITY	67	0.662058344008829	3.07213287702814	1.32197663255674e-15	5.59136025724565e-14	3.20373762866022e-14	3191	tags=60%, list=21%, signal=48%	IL18/HLA-DRB1/HLA-F/HLA-DRA/TRPM4/HLA-A/HLA-E/PTPRC/WAS/CEACAM1/IL6/SASH3/IL1B/NCKAP1L/IL7R/P2RX7/CD81/NOD2/KLRD1/NLRP3/FUT7/TRAF6/LILRB4/IL12A/IL12RB1/AHR/TBX21/RIPK3/ARID5A/TNFSF4/IL1R1/TNFRSF1B/KLRC1/CD1D/ZP3/CD1C/IFNA2/HSPD1/GATA3/IL4I1
REGULATION_OF_LEUKOCYTE_MEDIATED_IMMUNITY	190	0.460824056797723	2.5680623464202	1.76385837291267e-15	7.37649535278758e-14	4.22658434479132e-14	3119	tags=48%, list=20%, signal=39%	IL18/BCL6/HLA-DRB1/C3/HLA-F/TYROBP/FOXF1/HLA-DRA/SPI1/TRPM4/TGFB1/HLA-A/HLA-E/VAV1/PTPRC/CD300A/WAS/HAVCR2/ITGB2/CEACAM1/FGR/ICAM1/ITGAM/IL6/SASH3/CLEC7A/PRAM1/IL1B/ADGRE2/VAMP8/CLCF1/LYN/STXBP1/NCKAP1L/CD96/SERPINB9/IL7R/CD84/NCR3/CX3CR1/LTA/P2RX7/PTAFR/CD81/NOD2/SH2D1B/KLRD1/NLRP3/RAC2/FUT7/TREM2/TRAF6/LILRB4/IL12A/IL12RB1/SLAMF6/IL10/CRTAM/AHR/DNASE1L3/TBX21/RIPK3/ARID5A/MICA/PIK3R6/BLK/SH2D1A…
POSITIVE_REGULATION_OF_T_CELL_PROLIFERATION	87	0.609239925012576	2.99334183614914	2.4207370709288e-15	1.00110926422189e-13	5.73615591310147e-14	3113	tags=59%, list=20%, signal=47%	IL18/IL15/TGFBR2/ANXA1/HLA-DPB1/IGF1/RIPK2/HLA-A/HLA-E/AIF1/RASAL3/PTPRC/HAVCR2/CD3E/IL6/SASH3/LILRB2/PYCARD/IL1B/PTPN22/CD274/CCL5/CD86/CCDC88B/TMIGD2/NCKAP1L/PDCD1LG2/CD81/SPTA1/TRAF6/CCL19/IL12RB1/ZAP70/NCK1/CD40LG/IL1A/CORO1A/TNFSF4/CD70/SLC7A1/EBI3/HLA-DMB/CD1D/IL2RA/CD209/IL27RA/ZP3/CD28/IL6ST/TNFSF9/LEP
NEGATIVE_REGULATION_OF_CELL_ACTIVATION	174	0.482085455528832	2.65164181203829	2.80642792558426e-15	1.14785986143128e-13	6.57700749246237e-14	2639	tags=44%, list=17%, signal=37%	VSIR/CD9/DUSP3/BCL6/HLA-DRB1/ANXA1/LRRC32/HLA-F/PRKG1/CST7/MILR1/TYROBP/FOXF1/SPI1/LST1/PTPRC/INPP5D/GPNMB/TNFAIP8L2/CD300A/UBASH3B/C1QTNF1/VSIG4/MNDA/HAVCR2/CEACAM1/FGR/PDGFA/SAMSN1/BMP4/LILRB2/ADGRF5/PTPN22/BANK1/CD274/CEBPB/LYN/CD86/NCKAP1L/PDCD1LG2/CD300LF/HLX/ADORA2A/LAPTM5/FGL2/CD84/THBD/PELI1/TARM1/TREM2/LILRB4/PDGFB/NOS3/IL10/CRTAM/SFTPD/NR1H3/TBX21/SPN/CTSG/RIPOR2/CX3CL1/IDO1/MICA/INHBA/…
POSITIVE_REGULATION_OF_LEUKOCYTE_PROLIFERATION	133	0.522583371551709	2.76096854620256	2.9335567577192e-15	1.1868150274164e-13	6.80021280450699e-14	3113	tags=55%, list=20%, signal=44%	IL18/IL15/TGFBR2/BCL6/CSF1/ANXA1/HLA-DPB1/IGF1/RIPK2/HLA-A/HLA-E/AIF1/RASAL3/PTPRC/CSF2RA/HAVCR2/CD3E/IL6/SASH3/LILRB2/GPR183/PYCARD/IL1B/PTPN22/CSF1R/CLCF1/CD274/CCL5/LYN/CD86/CCDC88B/TMIGD2/NCKAP1L/PDCD1LG2/FCGR3A/CD81/PELI1/SPTA1/TRAF6/IL12A/CCL19/IL12RB1/ZAP70/NCK1/CD40LG/IL1A/CDKN1A/CORO1A/TNFSF4/CD70/SLC7A1/EBI3/MEF2C/HLA-DMB/TLR4/VAV3/CD1D/IL2RA/CD209/IL7/IL27RA/CD40/PTK2/FCRL3/ZP3/CD28/TN…
LEUKOCYTE_MEDIATED_CYTOTOXICITY	107	0.557588704420063	2.84899860995162	4.57936273498765e-15	1.83272990318538e-13	1.05011758925693e-13	3113	tags=48%, list=20%, signal=38%	IL18/HLA-DRB1/HLA-F/TYROBP/HLA-DRA/SPI1/HLA-A/HLA-E/VAV1/PTPRC/GZMM/HAVCR2/CEACAM1/NKG7/ICAM1/ITGAM/RAB27A/NCKAP1L/SERPINB9/IL7R/NCR3/CX3CR1/CTSH/P2RX7/FCGR3A/KLRD1/IL12A/TREM1/PRF1/IL12RB1/SLAMF6/CRTAM/PRDX1/DNASE1L3/RIPK3/CTSG/MICA/PIK3R6/SH2D1A/CORO1A/NCR1/KLRC1/SLAMF7/CD1D/RNF19B/ELANE/CD1C/STAP1/ARRB2/MYD88/LEP
T_CELL_PROLIFERATION	169	0.477547457325059	2.6157492357131	5.34248171436504e-15	2.11539541924114e-13	1.21207927808551e-13	3191	tags=47%, list=21%, signal=38%	VSIR/IL18/IL15/TGFBR2/HLA-DRB1/ANXA1/LRRC32/HLA-DPB1/IGF1/CD151/RIPK2/HLA-A/HLA-E/AIF1/RASAL3/PTPRC/MSN/GPNMB/TNFSF14/VSIG4/HAVCR2/CD3E/IL6/SASH3/BMP4/LILRB2/PYCARD/IL1B/PTPN22/CD274/CCL5/CEBPB/CD86/CCDC88B/TMIGD2/NCKAP1L/PDCD1LG2/P2RX7/CD81/PELI1/RAC2/SPTA1/TRAF6/LILRB4/CCL19/IL12RB1/IL10/CRTAM/SLC11A1/SFTPD/ZAP70/RIPK3/SPN/NCK1/CD40LG/IDO1/IL1A/CORO1A/TNFSF4/CD70/SLC7A1/EBI3/TNFRSF1B/HLA-DMB/CD…
REGULATION_OF_ACTIN_FILAMENT_BASED_PROCESS	301	0.387100020593283	2.28472227157879	5.43513620207118e-15	2.12942915201147e-13	1.22012032635969e-13	3230	tags=39%, list=21%, signal=31%	RGCC/ACTA2/PHLDB2/S100A10/DSTN/TACSTD2/RHOC/RHOG/ARPC1B/LMOD1/EDN1/ARHGDIB/CAV1/FAM107A/BIN1/CCN2/TMOD2/PLN/SWAP70/ADORA1/GMFG/CCL11/TRPM4/GSN/ESAM/DIXDC1/ABI3/SYNPO/RHOD/S1PR1/GPR65/DLC1/LMOD3/RAPGEF3/WAS/PFN1/PLEK/FLNA/PDGFA/RHPN1/CDC42EP1/MET/CCL26/PPM1F/CYRIA/PTK2B/PYCARD/TMSB4X/CSF1R/ARPC1A/HCLS1/KCNJ2/CFL2/TPM1/NCKAP1L/FLII/CCL21/PDE4B/SPTAN1/ARHGEF15/ITGB1BP1/RHOQ/DAPK3/CCR7/SYNPO2/COTL1/R…
HEMOSTASIS	198	0.446182765462028	2.5017936871382	8.14510233215579e-15	3.15792405002957e-13	1.8094273382618e-13	3418	tags=45%, list=22%, signal=36%	HSPB1/MYL9/CD9/CD59/PLAU/EDN1/CAV1/HBB/PRKG1/FERMT3/SELP/MYL12A/FCER1G/VAV1/TBXA2R/THBS1/SERPINA1/ITGB3/UBASH3B/C1QTNF1/PROCR/FBLN1/WAS/PLEK/FN1/CLIC1/CEACAM1/ANXA5/FLNA/PDGFA/FLI1/IL6/RAB27A/ACTB/PLAUR/LYN/STXBP1/GAS6/PROS1/ADORA2A/CD34/F13A1/THBD/ENTPD1/ITGA2/PDGFB/NOS3/PLSCR1/SERPINE1/COMP/CTSG/MMRN1/CD40LG/PIK3CB/SERPING1/BLK/VCL/DGKB/VKORC1/TLR4/VAV3/TLN1/COL3A1/P2RY12/ITPK1/DGKA/ANXA8/GPI/V…
REGULATION_OF_PEPTIDASE_ACTIVITY	361	0.365590948137358	2.20752869504479	8.93478982526042e-15	3.42838017831127e-13	1.96439329202144e-13	2608	tags=32%, list=17%, signal=28%	CRYAB/ANXA2/VSIR/TIMP3/CASP1/CCN1/ARL6IP5/CST6/BIRC3/DHCR24/CASP4/C3/CAST/CAV1/CASP10/SERPINH1/HGF/BIN1/SLPI/CCN2/RARRES1/CST7/RIPK2/A2M/RPS27L/S100A9/WFDC5/PICALM/MICAL1/GSN/NOL3/CARD9/THBS1/SERPINA1/TIMP1/ITIH5/TNFSF14/DLC1/CST3/FBLN1/PSMB9/PI3/HSPE1/FN1/CTSD/PCOLCE/HSF1/SFRP2/CDKN2D/CLDN3/ECM1/BID/PPM1F/CSTB/PYCARD/CLEC7A/BOK/PLAUR/WFDC12/TIMP4/LYN/LXN/GAS6/PROS1/S100A8/CRIM1/CD109/ADORA2A/SER…
REGULATION_OF_MONONUCLEAR_CELL_MIGRATION	95	0.579922408446981	2.90403390549057	9.38467370296872e-15	3.5642607675969e-13	2.04225015276204e-13	3926	tags=64%, list=25%, signal=48%	CSF1/CCL2/RARRES2/SPI1/AIF1/THBS1/STK10/MSN/LRCH1/TNFSF14/CCL4/S100A14/C3AR1/CCN3/PADI2/ECM1/C5AR1/ADAM8/PTK2B/APOD/XCL2/PYCARD/CSF1R/CCL5/DUSP1/LYN/GAS6/CCL21/CCL3/CCR7/CX3CR1/IL12A/SERPINE1/JAM2/CCR1/RIPK3/SPN/RIPOR2/GREM1/ITGA4/CD200R1/IL27RA/TNF/GCSAM/PTK2/CMKLR1/FPR2/LGALS3/CCL20/CXCL10/CCL1/TMEM102/CREB3/NBL1/CD200/CXCL17/PLA2G7/CD47/TRPV4/SLAMF8/KLRK1
DEFENSE_RESPONSE_TO_BACTERIUM	238	0.419185155005547	2.40346514890891	9.92909696505349e-15	3.73293928322516e-13	2.13889956950541e-13	3609	tags=47%, list=23%, signal=37%	PLA2G2A/RARRES2/SLPI/TNFRSF1A/KRT6A/RIPK2/SELP/EPHA2/S100A9/WFDC5/GBP2/STAB1/GSDMD/KLK5/HLA-A/HLA-E/FCER1G/KLK7/LCN2/DEFB114/CARD9/DEFB113/LCE3B/RNASE6/PI3/S100A14/RNASE2/HAVCR2/DEFB128/DEFB127/FGR/DEFB1/IL6/GNLY/C5AR1/PYCARD/SHARPIN/WFDC12/GSDMC/CEBPB/BCL3/S100A8/DEFB134/SSC5D/IL7R/LTA/P2RX7/ANXA3/NOD2/DEFA4/TREM2/IL12A/PPBP/TREM1/STATH/OPTN/IL10/SLC11A1/SFTPD/SERPINE1/PLAC8/SPN/CTSG/DEFB131B/BP…
ERK1_AND_ERK2_CASCADE	270	0.403494530891852	2.35853632376735	1.42473346530509e-14	5.30285795786554e-13	3.03843157969275e-13	2767	tags=35%, list=18%, signal=29%	RRAS/ACTA2/TIMP3/SIRPA/CCN1/PLA2G2A/DUSP3/HLA-DRB1/CCL2/EDN1/CAVIN3/IGF1/TNFAIP8L3/CCN2/RIPK2/EPHA2/CCL14/CCL11/TGFB1/DUSP5/CARD9/RAMP3/PTPRC/GPNMB/CCL16/FGF1/ABCA7/CCL4/FBLN1/NPY5R/ATF3/FN1/HAVCR2/CEACAM1/PDGFA/ICAM1/LIF/CCL26/C5AR1/BMP4/PTK2B/XCL2/GPR183/PYCARD/IL1B/PTPN22/CSF1R/CCL5/ADRA1A/CCL23/LYN/GAS6/FGF18/CCL21/ITGB1BP1/CCL3/CCR7/CTSH/TNIP1/NOD2/NPTN/FLT4/TREM2/GSTP1/PDGFB/CCL19/PDGFRB/AN…
CELL_MATRIX_ADHESION	187	0.452809541827809	2.51407791431108	1.54766231580438e-14	5.70336548457812e-13	3.26791438438736e-13	3123	tags=42%, list=20%, signal=34%	RRAS/PHLDB2/ITGB4/S100A10/DUSP3/PLAU/ZYX/BCAM/BCL6/CSF1/THY1/ITGA5/FAM107A/CCN2/FERMT3/L1CAM/ITGA3/ITGA11/THBS1/PARVG/GFUS/RHOD/ITGB3/DLC1/FN1/CD63/ITGB2/ITGAX/ITGAM/CCL28/CD3E/ACVRL1/PPM1F/PTK2B/APOD/ITGA1/ITGAL/CCL21/CD34/CD96/ITGB1BP1/DAPK3/CCR7/ITGA2/MSLN/SKAP1/ITGA8/SERPINE1/ADAM15/EPHA3/ITGB5/ITGB8/EPHA1/CTTN/EFEMP2/CX3CL1/THSD1/PPFIA2/PIK3CB/VCL/GREM1/CORO1C/COL3A1/MYOC/ITGA4/KDR/ITGB7/SDC…
ACTIVATION_OF_IMMUNE_RESPONSE	251	0.401900261721661	2.32232643417347	1.83279132927173e-14	6.68789149759745e-13	3.83202810433904e-13	2993	tags=43%, list=19%, signal=35%	CLU/RGCC/CFD/CD59/DUSP3/THY1/HLA-DRB1/LAT2/C3/HLA-DPB1/HSP90AA1/RIPK2/A2M/TYROBP/FYB1/CD247/RFTN1/HLA-A/FCER1G/VAV1/PRKCB/LCP2/CFB/PTPRC/C1R/INPP5D/CD300A/VSIG4/MNDA/C3AR1/CEACAM1/FGR/PYHIN1/MYO1G/C5AR1/PYCARD/CLEC7A/PRAM1/IL1B/PTPN22/C1QA/BANK1/SLA2/ITK/C1QB/LYN/FPR1/NCKAP1L/PDE4B/LAPTM5/CCR7/NCR3/CD81/NOD2/C1QC/KLRD1/ZBP1/C2/CD79B/TREM2/TRAF6/NFAM1/LILRB4/BCAR1/SKAP1/PLSCR1/CD8A/TRAT1/ZAP70/NR4…
REGULATION_OF_LEUKOCYTE_DIFFERENTIATION	232	0.41911725496577	2.39707287931569	2.03599918223824e-14	7.35727083135023e-13	4.21556907840029e-13	3199	tags=44%, list=21%, signal=35%	VSIR/IL18/IL15RA/IL15/TGFBR2/BCL6/CSF1/HLA-DRB1/ANXA1/VNN1/RIPK2/TYROBP/HLA-DRA/FSTL3/EVI2B/TGFB1/IRF7/PTPRC/LGALS1/INPP5D/ESRRA/UBASH3B/CD2/CEACAM1/FOS/HSF1/LIF/SASH3/ADAM8/BMP4/LILRB2/TRIB1/HCLS1/CEBPB/RB1/LYN/CD86/TMEM176B/GAS6/NCKAP1L/HLX/GPR68/MAFB/IL7R/CCL3/FGL2/TFE3/C1QC/NLRP3/TNFAIP6/ZNF683/TREM2/TRAF6/NFAM1/LILRB4/HLA-DOA/CCL19/IL12RB1/RHOH/IL10/CRTAM/BAD/TMEM176A/PPARGC1B/SOD1/CCR1/MYC/…
DIVALENT_INORGANIC_CATION_HOMEOSTASIS	385	0.34961105057698	2.12338989619742	2.30286641211441e-14	8.24160460181714e-13	4.72227464670424e-13	3473	tags=40%, list=22%, signal=32%	CAV2/JPH2/TGM2/THY1/EDN1/CAV1/DRD1/MCUB/PLN/SWAP70/ADORA1/CASQ2/CCL14/S100A9/MT2A/TMC8/CCL11/TRPM4/ACKR2/SLC39A13/PRKCB/TBXA2R/NOL3/GRIA1/RAMP3/PTPRC/GNA15/S1PR1/UBASH3B/C1QTNF1/GPR65/S100A14/C3AR1/PTGDR/PTGIR/CCL28/TCIRG1/C5AR1/PTK2B/MT1E/PTGFR/GPR4/HTR1B/TPT1/BOK/RASA3/CCRL2/CCL5/CXCR1/ADRA1A/MT1M/CCL23/LYN/FPR1/S100A8/CLIC2/CCL21/HCRT/CCL3/CCR7/CX3CR1/P2RX7/S1PR3/CXCR6/PTH1R/GSTO1/CXCR2/FASLG/…
CELL_ADHESION_MEDIATED_BY_INTEGRIN	76	0.6144406746673	2.9253994460894	2.43569888497629e-14	8.63397261893499e-13	4.94709367514983e-13	2856	tags=55%, list=18%, signal=45%	ITGB4/PLAU/PIEZO1/ITGA5/FERMT3/EPHA2/SWAP70/ITGA3/ITGA11/ITGB3/PODXL/CCN3/ITGB2/ITGAX/ICAM1/ITGAM/CD3E/SFRP2/LIF/ITGA1/CCL5/ITGAL/LYN/NCKAP1L/CCL21/ITGB1BP1/FOXC2/ITGA2/EFNA1/SKAP1/ITGA8/SERPINE1/ITGB5/ITGB8/MMRN1/CYP1B1/P2RY12/ITGA4/ITGB7/PIK3CG/PTK2/ITGB6
NCRNA_METABOLIC_PROCESS	440	-0.389623	-2.04409	2.62706001605422e-14	9.22445035825831e-13	5.28542561323322e-13	6014	tags=55%, list=39%, signal=34%	DDX17/TSR2/POLR1G/POP4/MYOD1/TRMT10A/URM1/DUS2/ERI1/POLR1E/DIS3L/MARS2/GAR1/C1D/SMAD2/WDR4/SNAPC1/INTS5/INTS6L/NIFK/METTL15/RRS1/RPUSD1/EIF4A3/TRMU/NSUN3/POP1/MTOR/TRIT1/GTPBP3/METTL6/SLFN13/THUMPD3/YARS2/RIOK1/CT45A5/NUDT16/POP5/MTERF4/EMG1/ELP1/TRMT10B/TDRD12/NSUN6/UTP4/DDX3X/EIF6/FARS2/PTCD1/GEMIN4/MAK16/TP53/NARS1/WARS2/DARS1/ASZ1/EARS2/HELB/HNRNPA2B1/DDX47/CT45A3/NOP14/TRMT1L/WDR46/QTRT2/WDR…
REGULATION_OF_CELL_KILLING	83	0.600394177830756	2.92040347056746	3.16612993046295e-14	1.1013397758115e-12	6.31045670351002e-13	2402	tags=45%, list=16%, signal=38%	CD59/BCL2L1/HLA-DRB1/HLA-F/TYROBP/HLA-DRA/SPI1/HLA-A/HLA-E/VAV1/PTPRC/HAVCR2/CEACAM1/ICAM1/ITGAM/CLEC7A/NCKAP1L/SERPINB9/IL7R/NCR3/CX3CR1/P2RX7/KLRD1/IL12A/PRF1/IL12RB1/SLAMF6/IL10/CRTAM/DNASE1L3/RIPK3/MICA/PIK3R6/SH2D1A/NCR1/KLRC1/CD1D
NEGATIVE_REGULATION_OF_INFLAMMATORY_RESPONSE	126	0.521248631468369	2.73413793189006	3.28473992397329e-14	1.13201870342857e-12	6.48624082453206e-13	3773	tags=54%, list=24%, signal=41%	SIRPA/HLA-DRB1/IGF1/HGF/TNFRSF1A/CST7/ADORA1/FOXF1/PTGIS/NT5E/PTPRC/TNFAIP8L2/NPY5R/CCN3/FGR/METRNL/RHBDF2/ZFP36/SOCS3/PYDC2/SHARPIN/PLK2/RB1/LYN/ADORA2A/AOAH/NOD2/NLRP3/SERPINF1/TNFAIP6/TREM2/GSTP1/IL10/MEFV/NR1H3/SOD1/FNDC4/CX3CL1/NLRP12/PTGER4/CALCRL/CDH5/TNFRSF1B/NFKB1/IL2RA/CD200R1/LDLR/SELENOS/FFAR4/NR1D1/HAMP/KLF4/ELANE/NLRX1/SIGLEC10/FPR2/BCR/GATA3/MAPK14/RPS19/DUSP10/WFDC1/CD200/CXCL17/K…
ACTIN_FILAMENT_ORGANIZATION	346	0.363672893430315	2.17979009771259	4.37318770876872e-14	1.49330317908598e-12	8.55632863154556e-13	2847	tags=33%, list=18%, signal=27%	TPM2/RGCC/PHLDB2/S100A10/DSTN/TACSTD2/MYO1C/ZYX/RHOC/RHOG/ARPC1B/LMOD1/ELMO3/FAM107A/BIN1/CCN2/TMOD2/SWAP70/GMFG/TPM4/CCL11/MYO1F/MICAL1/AIF1/GSN/ESAM/GAS2L1/SYNPO/RHOD/S1PR1/GPR65/DLC1/LMOD3/MICALL2/RAPGEF3/WAS/PFN1/PLEK/CALD1/FLNA/RHPN1/CDC42EP1/MET/CCL26/MYO1G/PPM1F/WIPF1/CYRIA/PTK2B/PYCARD/TMSB4X/ARPC1A/HCLS1/CFL2/TPM1/ACTR3/NCKAP1L/FLII/CCL21/SPTAN1/ARHGEF15/ITGB1BP1/CCR7/SYNPO2/COTL1/RAC2/S…
CHROMATIN_REMODELING	196	-0.481557	-2.33317	4.6440901335871e-14	1.57139122520102e-12	9.00375752215069e-13	3971	tags=52%, list=26%, signal=39%	TSPYL6/MYSM1/YEATS2/H3C7/H1-4/MCM3AP/H3C13/NPM3/FOXA1/UCHL5/BRD2/TSPYL1/POLE3/NPM2/SMARCC2/PIH1D1/ACTR8/ACTR5/KDM5A/TNP2/PIWIL1/MCRS1/BAZ1B/SMARCA1/MORC2/H1-5/PAK1/CTCF/INO80B/TSPYL5/RUVBL1/H2BC3/H3C11/SYCP3/TADA2A/MLLT3/SRCAP/SMARCAD1/ITGB3BP/ATRX/MTA1/H3C2/RBBP7/HCFC1/HJURP/KAT6B/KDM5B/CHD4/KDM4A/PRDM9/TAF6L/MTA3/KAT6A/ASF1B/H4C1/HDAC1/TTI1/NAA60/DNAJC9/H4C13/ARID2/CHD8/LIN54/SMYD3/H4C7/H3-3B/H…
ENDOCYTOSIS	457	0.327348252972873	2.01894076450894	5.23385104436463e-14	1.75499041325452e-12	1.0055744159206e-12	3351	tags=33%, list=22%, signal=27%	CLU/ANXA2/SCARA3/CD9/CAV2/EHD1/MFGE8/STEAP2/BCL2L1/TGFBR2/RAMP1/RHOG/CLTB/C3/CAV1/EHD2/TRIP10/FOLR1/BIN1/CD151/SPHK1/SNCG/STAB1/PICALM/RSPO1/ACKR2/AIF1/FCER1G/GSN/MARCHF3/GRIA1/BIN2/RAMP3/THBS1/IL10RA/ITGB3/CD300A/ABCA7/CD63/GRK2/PDLIM7/ITGB2/CEACAM1/PPP3CC/ITGAM/SELE/CD14/GHR/SORT1/HTR1B/PYCARD/CLEC7A/SFTPA1/OLR1/ADRB2/ACTB/XKR4/CXCR1/CAP1/DENND1C/NCKAP1L/CCL21/HSPG2/RHOQ/SSC5D/RNASEK/CD81/PTX3/…
MUSCLE_SYSTEM_PROCESS	324	0.370236347799906	2.20195474887574	6.44853701215943e-14	2.14298703207655e-12	1.2278887205484e-12	3215	tags=36%, list=21%, signal=29%	CRYAB/MYL9/TPM2/ACTA2/SNTB1/MYL6/CNN1/IL15/LMOD1/PDLIM5/EDN1/CAV1/MYH11/IGF1/VEGFB/BIN1/DRD1/CCN2/TNFRSF1A/PRKG1/TMOD2/ANKRD2/SPHK1/PLN/ADORA1/CASQ2/MYOF/TPM4/TRPM4/AIF1/GSN/TBXA2R/NOL3/LMCD1/MLIP/LMOD3/FBXO32/CALD1/GRK2/SULF1/FLNA/PPP1R13L/IL1B/KCND3/SCO2/ADRB2/ADRA1A/KCNJ2/TPM1/CLIC2/GUCY1A1/RCSD1/PDE4B/SETD3/DAPK3/PTAFR/SNTA1/ITGA2/GSTO1/TNNC1/MYOCD/RGS2/HTR7/SCN2B/SCN4B/NOS3/KCNJ5/HEY2/SOD1/C…
TUMOR_NECROSIS_FACTOR_SUPERFAMILY_CYTOKINE_PRODUCTION	132	0.501784288349277	2.64969512448343	7.66938304065096e-14	2.5261454581684e-12	1.44743083748103e-12	3113	tags=48%, list=20%, signal=38%	HSPB1/CLU/VSIR/SIRPA/IGF1/RIPK2/TYROBP/TSPO/HLA-E/DEFB114/CARD9/PTPRC/THBS1/GPNMB/CD33/HAVCR2/CD2/CD14/ZFP36/IL6/SASH3/ADAM8/IFNGR1/PYCARD/CLEC7A/PTPN22/CD274/CD86/GAS6/BCL3/CD34/LY96/CCL3/CD84/CX3CR1/PTAFR/NOD2/TREM2/LILRB4/GSTP1/CCL19/IL10/ANGPT1/ARID5A/SPN/CX3CL1/TLR2/IL1A/CYBB/TLR4/LTF/ILRUN/ZC3H12A/SELENOS/AXL/LILRA5/TLR3/IL27RA/CYBA/ARRB2/MYD88/LBP/LEP
POSITIVE_REGULATION_OF_ERK1_AND_ERK2_CASCADE	178	0.448016077384272	2.47539728919315	9.03980729703603e-14	2.95141778592703e-12	1.69110337800508e-12	3196	tags=43%, list=21%, signal=35%	ACTA2/PLA2G2A/HLA-DRB1/CCL2/CAVIN3/IGF1/TNFAIP8L3/CCN2/RIPK2/CCL14/CCL11/TGFB1/CARD9/RAMP3/PTPRC/GPNMB/CCL16/FGF1/ABCA7/CCL4/NPY5R/HAVCR2/PDGFA/ICAM1/CCL26/C5AR1/BMP4/PTK2B/XCL2/GPR183/PYCARD/PTPN22/CSF1R/CCL5/ADRA1A/CCL23/GAS6/FGF18/CCL21/CCL3/CCR7/NOD2/NPTN/FLT4/TREM2/PDGFB/CCL19/PDGFRB/ANGPT1/PRXL2C/CCR1/CX3CL1/CCL8/IL1A/CHI3L1/GCG/TLR4/CD4/SHC1/TPBG/CCL3L1/KDR/HTR2A/FFAR4/NTRK3/TNF/NOX4/TNFRS…
PROTEIN_DNA_COMPLEX_SUBUNIT_ORGANIZATION	175	-0.493046	-2.35778	1.01601331797224e-13	3.28834919086321e-12	1.88415833612061e-12	4901	tags=62%, list=32%, signal=43%	PAF1/INO80C/H1-1/H4C6/GTF2B/RNF4/ZNF827/H2BC10/TP53/CENPW/GRWD1/TAF7L/BAZ2A/PSMC6/RUVBL2/UBTF/TSPYL6/TCF4/H3C7/H1-4/MCM3AP/TAF1L/H3C13/UCHL5/BRD2/TSPYL1/MIS12/POLE3/SMARCC2/PIH1D1/ACTR8/CENPO/ACTR5/TNP2/PIWIL1/RAD51C/MCRS1/H1-5/TRAPPC12/CTCF/TAF1B/INO80B/TSPYL5/RUVBL1/H2BC3/H3C11/SENP6/TERF1/SYCP3/SRCAP/ITGB3BP/ATRX/H3C2/HJURP/KAT6B/PRDM9/TAF6L/KAT6A/CDC45/ASF1B/H4C1/CENPC/NAA60/CENPA/DNAJC9/H4C1…
REGULATION_OF_LEUKOCYTE_CHEMOTAXIS	99	0.562394644747752	2.83045646730174	1.22579881257997e-13	3.93312343139884e-12	2.25360108374503e-12	4123	tags=65%, list=27%, signal=48%	MMP28/CSF1/CCL2/EDN1/RARRES2/VEGFB/SWAP70/SPI1/AIF1/THBS1/TNFSF14/CCL4/S100A14/C3AR1/CCN3/PADI2/IL6/MPP1/C5AR1/PTK2B/XCL2/CSF1R/CCL5/DUSP1/LYN/GAS6/NCKAP1L/CCL21/GPSM3/CCL3/CCR7/CX3CR1/NOD2/RAC2/TNFAIP6/IL12A/CCL19/SERPINE1/RIN3/CCR1/RIPOR2/GREM1/VEGFC/VEGFD/PTK2/CMKLR1/STAP1/FPR2/LBP/CXCL10/CCL1/TMEM102/CREB3/NBL1/CXCL17/PLA2G7/EDN2/DPP4/TRPV4/SLAMF8/KLRK1/CXCL8/SLIT2/RAC1
MACROPHAGE_ACTIVATION	81	0.599021706662374	2.88953413188798	1.28043370614385e-13	4.07331132843368e-12	2.3339259457017e-12	3106	tags=57%, list=20%, signal=46%	CLU/CST7/SPHK1/TYROBP/AIF1/CD93/PTPRC/THBS1/VSIG4/HAVCR2/ITGB2/ITGAM/IL6/C5AR1/IFNGR1/ADGRF5/C1QA/IL1RL1/CCL3/CD84/CX3CR1/SBNO2/TREM2/TNIP2/IL10/SLC11A1/NR1H3/CX3CL1/TLR2/IFNGR2/IL4R/TLR4/ZC3H12A/SPACA3/TLR6/LDLR/NMI/NR1D1/HAMP/TLR3/TNF/JMJD6/STAP1/FPR2/HSPD1/LBP
RESPONSE_TO_TUMOR_NECROSIS_FACTOR	211	0.424150164851562	2.39293314035349	1.50824341565243e-13	4.75735762123587e-12	2.72587079403373e-12	4104	tags=52%, list=26%, signal=38%	CASP1/HSPA1A/BIRC3/CASP4/CCL2/EDN1/TNFRSF1A/SPHK1/TRADD/CCL14/GBP2/CCL11/CLDN1/NOL3/PLVAP/THBS1/HSPA1B/CCL16/CCL4/CD58/SELE/CD14/GBP3/ZFP36/CCL26/YBX3/PYDC2/PTK2B/XCL2/PYCARD/TMSB4X/KLF2/SHARPIN/CCL5/CCL23/GAS6/CCL21/LAPTM5/CCL3/IL18BP/TRAF1/HAS2/TRAF6/CRHBP/GSTP1/CCL19/APOB/CX3CL1/CCL8/AIM2/CYP1B1/CHI3L1/CD70/ACTN4/TNFRSF1B/FABP4/NFKB1/ANKRD1/MBP/ZC3H12A/CXCL16/PID1/CCL3L1/NR1D1/HAMP/TNF/CD40/TN…
REGULATION_OF_PHAGOCYTOSIS	79	0.597138591095951	2.86079793509511	1.87907935473756e-13	5.87725492296907e-12	3.36754955568182e-12	3003	tags=58%, list=19%, signal=47%	TGM2/SIRPA/IL15RA/MFGE8/IL15/CCL2/C3/SPHK1/FCER1G/PTPRC/CD300A/ABCA7/IL2RG/FGR/RAB27A/PYCARD/CLEC7A/IL1B/IL2RB/GAS6/SNX3/NCKAP1L/CD300LF/PTX3/NOD2/SIRPG/ITGA2/ATG3/C2/TREM2/PLSCR1/SLC11A1/SFTPD/SOD1/TLR2/SIRPB1/RAB31/SPACA3/C4A/TNF/FCN3/CYBA/STAP1/FPR2/BCR/PIP4P2
IMMUNE_RESPONSE_REGULATING_CELL_SURFACE_RECEPTOR_SIGNALING_PATHWAY	198	0.427859321761393	2.39905221139023	2.3349710935407e-13	7.18244827285824e-12	4.11539924794558e-12	3306	tags=46%, list=21%, signal=37%	DUSP3/THY1/HLA-DRB1/LAT2/HLA-DPB1/RIPK2/TYROBP/FYB1/CD247/RFTN1/HLA-A/FCER1G/VAV1/PRKCB/LCP2/PTPRC/INPP5D/CD300A/MNDA/C3AR1/CEACAM1/FGR/MYO1G/C5AR1/LILRB2/CLEC7A/PRAM1/PTPN22/BANK1/SLA2/ITK/LYN/FPR1/NCKAP1L/PDE4B/LAPTM5/CCR7/NCR3/FCGR3A/MS4A2/FCGR1B/CD81/KLRD1/CD79B/TRAF6/NFAM1/LILRB4/BCAR1/SKAP1/PLSCR1/CD8A/TRAT1/ZAP70/NR4A3/FPR3/BLK/SH2D1A/THEMIS2/UBASH3A/GPR32/MEF2C/CLEC4E/VAV3/BTNL8/KLRC1/ZC3…
MICROTUBULE_CYTOSKELETON_ORGANIZATION	472	-0.379407	-2.00185	2.31576745049616e-13	7.18244827285824e-12	4.11539924794558e-12	4319	tags=44%, list=28%, signal=33%	AXIN1/HAUS5/CEP135/FSD1/PLK1/ANKRD53/DAW1/TRIM37/ABRAXAS1/CNP/ABL1/GAS8/CEP350/CDC14A/TUBD1/RSPH9/SKA2/HDAC3/CDC20/CEP70/USP33/NDC80/AUNIP/ARL3/CHMP1B/KATNA1/CLASP1/SAPCD2/HAUS3/TRIM36/SASS6/CCDC65/TTLL4/PARD3/DRC1/KIF23/PCLAF/SPEF1/NIN/DYRK1A/DLG1/CFAP47/CFAP157/BRCA1/CEP120/BBS4/POLDIP2/PIBF1/RANBP1/TUBA3E/CEP97/SPIRE2/SSX2IP/AURKA/CEP43/CEP68/BICD1/HDGFL3/CEP20/BCAS3/TUBGCP5/CFAP91/BRSK1/CFAP2…
CELLULAR_RESPONSE_TO_LIPID	471	0.316561208251871	1.95054715483426	2.48887272531192e-13	7.59310187181228e-12	4.35069554916476e-12	3206	tags=38%, list=21%, signal=31%	CLU/IL18/SIRPA/CASP1/HSPA1A/IL15/CCL2/ANXA1/EDN1/FAM107A/YWHAH/RIPK2/ID3/LY86/LDOC1/PLPP1/RARG/GJB2/SPI1/TGFB1/TSPO/KCNMB1/TBXA2R/CLDN1/DEFB114/RAMP3/HSPA1B/MSN/ESRRA/FDX1/FKBP4/TICAM2/FBXO32/INHBB/HAVCR2/OR51E2/PADI2/HSF1/LBH/CD14/ZFP36/IL6/BMP4/PTK2B/LILRB2/IL1F10/PYCARD/PMEPA1/IL1B/PTPN22/PLSCR4/TRIB1/CD274/IRAK2/CCL5/CEBPB/LYN/CD86/PDCD1LG2/PDE4B/WNT7B/LY96/NR3C1/CCL3/CD180/WNT9B/CX3CR1/ZBTB7…
MONOCYTE_CHEMOTAXIS	61	0.650613822424735	2.95140551625869	2.74887459892347e-13	8.30450757122093e-12	4.75831679043344e-12	3692	tags=70%, list=24%, signal=54%	CCL2/ANXA1/CCL14/CCL11/AIF1/CCL16/CCL4/S100A14/CCN3/IL6/CCL26/XCL2/CCL5/DUSP1/CCL23/LYN/CCL21/CCL3/CX3CR1/PDGFB/CCL19/SERPINE1/CCR1/CTSG/CX3CL1/CCL8/GREM1/FLT1/S100A12/CCL3L1/TNFRSF11A/FPR2/LGALS3/CCL20/CXCL10/RPS19/CCL1/CALCA/CREB3/NBL1/CXCL17/PTPRO/PLA2G7
REGULATION_OF_ADAPTIVE_IMMUNE_RESPONSE	152	0.467591586388392	2.52107806587764	2.76668172711283e-13	8.30450757122093e-12	4.75831679043344e-12	3199	tags=49%, list=21%, signal=39%	IL18/BCL6/HLA-DRB1/C3/ANXA1/HLA-F/RIPK2/HLA-DRA/TRPM4/TGFB1/HLA-A/HLA-E/IRF7/CARD9/PTPRC/WAS/HAVCR2/CEACAM1/SAMSN1/CD48/IL6/SASH3/PYCARD/CLEC7A/IL1B/CLCF1/CD274/IL1RL1/NCKAP1L/HLX/IL7R/LTA/P2RX7/CD81/NOD2/KLRD1/NLRP3/FUT7/TREM2/TRAF6/LILRB4/IL12A/CCL19/IL12RB1/SKAP1/IL10/AHR/SLC11A1/TBX21/RIPK3/ARID5A/TNFSF4/IL1R1/STAT6/TNFRSF1B/MEF2C/IL4R/KLRC1/PKN1/CD4/CD1D/ZC3H12A/IL27RA/TNF/CD40/ZP3/CD28/CD1C…
MICROTUBULE_BASED_MOVEMENT	314	-0.415087	-2.12112	2.85017708199071e-13	8.48668727933554e-12	4.86270212051636e-12	3730	tags=42%, list=24%, signal=32%	CCDC65/CFAP251/KIF21A/DRC1/KIF23/DYNLT2/SPEF1/AP3B1/RPGR/TEKT1/NME5/CFAP47/CFAP157/BBS4/DPCD/DYNC1I2/DNAL4/RHOT2/KIF6/SSX2IP/NPHP4/BICD1/CFAP91/BLOC1S4/KIF16B/CFAP206/SLC9B1/CFAP45/CATSPER4/TMEM201/SPEF2/CNIH2/CATSPERD/SORD/DNAAF5/TTLL8/SPG7/BLOC1S6/TTLL1/TPPP2/ZBBX/DZIP1/IFT27/CFAP52/ASH1L/DYNLRB2/KIF18B/DNAI2/ODAD2/DNAI1/DNAAF4/IFT74/TERF2/CILK1/WDR19/CFAP46/TEKT2/MEIG1/DNAI3/AP3M2/MNS1/KIF3B/C…
RESPONSE_TO_INTERFERON_GAMMA	115	0.517534362755057	2.67126861144678	2.92187359435606e-13	8.6311218398359e-12	4.94546023572712e-12	3510	tags=52%, list=23%, signal=41%	SIRPA/CASP1/MYO1C/ZYX/CCL2/EDN1/CCL14/GBP2/CCL11/AIF1/GSN/CLDN1/CCL16/CCL4/WAS/CD58/GBP3/VPS26B/RAB7B/CALCOCO2/CCL26/XCL2/CCL5/CCL23/STXBP1/ACTR3/CCL21/CCL3/DAPK3/GAPDH/FASLG/CCL19/IL12RB1/SHFL/SLC11A1/MEFV/NR1H3/VIM/MYC/CX3CL1/TLR2/CCL8/IRF8/TLR4/CXCL16/SP100/NMI/CCL3L1/TLR3/TNF/CD40/NR1H2/ASS1/STX8/MRC1/CCL20/CCL1/KYNU/GBP6/CDC42EP2
INTEGRIN_MEDIATED_SIGNALING_PATHWAY	94	0.565703921813752	2.82283950569397	3.20941132508299e-13	9.36628608742502e-12	5.36669465005319e-12	2856	tags=51%, list=18%, signal=42%	ITGB4/ZYX/THY1/LAMA3/ITGA5/CCN2/FERMT3/FYB1/VAV1/ITGA3/ITGA11/TIMP1/ITGB3/FBLN1/PLEK/FN1/CD63/ITGB2/CEACAM1/FGR/FLNA/ITGAX/ITGAM/LIMS2/LAMA5/PTK2B/PRAM1/ITGA1/ITGAL/ITGB1BP1/ITGA2/BCAR1/ITGA8/ADAM15/ITGB5/ITGB8/CD40LG/DAB2/ADAMTS1/CCM2/VAV3/TLN1/COL3A1/ISG15/ITGA4/ITGB7/PTK2/ITGB6
CIRCULATORY_SYSTEM_PROCESS	455	0.32021147750146	1.97185459237441	3.22107635462225e-13	9.36628608742502e-12	5.36669465005319e-12	3462	tags=35%, list=22%, signal=28%	ACTA2/HBEGF/NPR1/HSPB7/EDN1/PLOD3/CAV1/HBB/VEGFB/BIN1/DRD1/CCN2/PRKG1/PLN/ADORA1/SOD3/CASQ2/MYOF/PDE2A/SLC15A2/TRPM4/SOD2/TGFB1/HRH1/KCNMB1/GSN/TBXA2R/PLVAP/RAMP3/EPAS1/S100A1/C3AR1/ADORA3/TMIGD3/GRK2/CEACAM1/OR51E2/FLNA/FLI1/PPP1R13L/SLC16A7/ACVRL1/GUCY1B1/GPR4/XCL2/HTR1B/KLF2/KCND3/OLR1/ADRB2/ANPEP/C2CD4B/NPR3/ITGA1/ADRA1A/KCNJ2/TPM1/GAS6/CLIC2/GUCY1A1/SLC38A1/ADORA2A/CD34/CPA3/PDE4B/ITGB1BP1/K…
RECOMBINATIONAL_REPAIR	126	-0.542735	-2.48697	3.44376120081148e-13	9.85975322263102e-12	5.64944145169559e-12	4742	tags=63%, list=31%, signal=44%	MORF4L1/RECQL/AP5S1/MRE11/HELB/RECQL5/PPP4C/ZFYVE26/MEAF6/EP400/RUVBL2/AUNIP/RADX/SHLD1/FAN1/EPC1/HDGFL2/SMC5/BRCA1/CDC7/RAD51C/SWSAP1/RPA3/WDR48/TRRAP/RUVBL1/TERF2IP/KAT5/NIPBL/WRAP53/BRD8/MCM8/CDC45/KHDC3L/RAD54L/WRN/TOP3A/ARID2/TIMELESS/MEIOB/SLX4/EPC2/MBTD1/KDM4D/XRCC1/RIF1/RAD51/FANCB/RAD51AP1/GEN1/PARPBP/PALB2/MAGEF1/FEN1/RPA2/MCM6/LIG3/TEX15/MCM7/PARP1/RMI1/YEATS4/XRCC2/RPA1/RNF138/ACTL6A/…
MEIOTIC_CELL_CYCLE	201	-0.47272	-2.29918	3.43079538080523e-13	9.85975322263102e-12	5.64944145169559e-12	3702	tags=47%, list=24%, signal=36%	TAF1L/SLC25A31/SLC2A8/MARF1/SMC1B/METTL3/C1orf146/NPM2/MND1/SPIRE2/FZR1/AURKA/PIWIL1/RAD51C/ZNF318/NCAPD2/DNMT3L/SHCBP1L/YTHDF2/SYCE2/TUBGCP5/HORMAD2/DMRT1/RAD1/TOPAZ1/TERB2/BOLL/RSPH1/CCNE1/TERF1/SYCP3/CCNB2/ATRX/INCENP/EHMT2/PRDM9/ESPL1/CDK2/C14orf39/SPDYA/MNS1/RAD54L/BUB1/CENPC/TUBB8/GPR3/SYCP2L/MEIOC/ANKRD31/ING2/BUB3/TOP3A/KIF18A/NDC1/MEIOB/PPP2R1A/WEE2/SMC1A/PSMC3IP/SLX4/HSF2BP/NCAPH/MSH5/M…
CILIUM_ORGANIZATION	314	-0.413487	-2.11294	4.20135140506564e-13	1.19369694119498e-11	6.83964479442586e-12	5479	tags=57%, list=35%, signal=37%	PKD2/RP2/TMEM107/IFT172/KIF3A/ARL13A/RAB8A/TBC1D10B/GSK3B/DNAL1/ARMC2/CEP89/CROCC/RABEP2/CDKL5/CFAP53/TTC12/DYNC2I1/CFAP410/ATMIN/PIFO/CCDC63/IFT57/KIFAP3/CCDC66/TOGARAM1/CEP19/SEPTIN2/ABCC4/TCHP/DNAAF2/TEKT5/ODAD1/CPLANE2/CEP135/DAW1/CEP162/INTU/TBC1D5/CCDC96/TEKT3/GAS8/CEP350/GMNC/CDC14A/RSPH9/CEP70/STK36/ARL3/IQCB1/ARHGAP35/BBIP1/CCDC65/TTC36/DRC1/FAM161B/ONECUT1/SPEF1/TTC17/RPGR/TEKT1/HSPB11/…
REGULATION_OF_CYTOSOLIC_CALCIUM_ION_CONCENTRATION	263	0.389847595799414	2.27037194853967	4.56081681881688e-13	1.28601213633609e-11	7.36859240424481e-12	3473	tags=42%, list=22%, signal=33%	CAV2/JPH2/THY1/EDN1/CAV1/DRD1/PLN/SWAP70/ADORA1/CASQ2/TRPM4/ACKR2/TBXA2R/NOL3/GRIA1/RAMP3/PTPRC/GNA15/S1PR1/UBASH3B/C1QTNF1/GPR65/C3AR1/PTGDR/PTGIR/CCL28/C5AR1/PTK2B/PTGFR/GPR4/HTR1B/BOK/RASA3/CCRL2/CXCR1/ADRA1A/LYN/FPR1/CLIC2/CCL21/HCRT/CCL3/CCR7/CX3CR1/P2RX7/S1PR3/CXCR6/GSTO1/CXCR2/FASLG/NPTN/S1PR4/CD52/GPR174/P2RY10/CCL19/CYSLTR1/CCR1/CXCR3/CX3CL1/PTGER4/FPR3/PML/ADRA1B/CXCL11/CORO1A/ACKR4/GPR…
TISSUE_MIGRATION	238	0.40239659651435	2.30720526290823	4.95319117889943e-13	1.38614868931306e-11	7.94235483058983e-12	4214	tags=53%, list=27%, signal=39%	HSPB1/RRAS/RGCC/ACTA2/TNFSF12/TACSTD2/TGFBR2/HBEGF/ANXA1/EDN1/EPHA2/FOXF1/FGF7/ACTG2/TGFB1/ITGA3/TBXA2R/THBS1/GFUS/ITGB3/FGF1/MMRN2/PFN1/CCN3/CEACAM1/MET/ACVRL1/PPM1F/BMP4/PTK2B/LGALS12/TMSB4X/PLK2/PRKX/GIPC1/FGF18/ITGB1BP1/PLXND1/HDAC7/CTSH/HAS2/FOXC2/ANXA3/ITGA2/STARD13/SERPINF1/FLT4/EFNA1/INSL3/BCAR1/PDGFB/MEOX2/NOS3/ANGPT1/GDF2/CLEC14A/SPARC/RAB13/PIK3CB/CYP1B1/GREM1/CDH5/FSTL1/MEF2C/SOX9/FGF…
POSITIVE_REGULATION_OF_INTERFERON_GAMMA_PRODUCTION	65	0.626899272797357	2.88894232514369	5.81045055502523e-13	1.61391768401522e-11	9.24742562802916e-12	2832	tags=55%, list=18%, signal=45%	IL18/HLA-DPB1/RIPK2/HLA-A/HAVCR2/CD2/CD3E/CD14/SASH3/PYCARD/CLEC7A/IL1B/PTPN22/TLR7/BCL3/PDE4B/LTA/IL12A/IL12RB1/SLAMF6/CRTAM/SLC11A1/ARID5A/TLR8/TNFSF4/IL1R1/EBI3/IRF8/TLR4/ISG15/SLC7A5/TLR3/IL27RA/TNF/CD244/ZP3
MUSCLE_CONTRACTION	255	0.381670805661602	2.21094536516709	7.95308170950209e-13	2.19269408316791e-11	1.25636986693577e-11	3462	tags=37%, list=22%, signal=29%	CRYAB/MYL9/TPM2/ACTA2/SNTB1/MYL6/CNN1/LMOD1/EDN1/CAV1/MYH11/VEGFB/BIN1/DRD1/CCN2/PRKG1/TMOD2/ANKRD2/SPHK1/PLN/ADORA1/CASQ2/MYOF/TPM4/TRPM4/GSN/TBXA2R/LMOD3/CALD1/GRK2/SULF1/FLNA/PPP1R13L/KCND3/ADRB2/ADRA1A/KCNJ2/TPM1/CLIC2/GUCY1A1/RCSD1/PDE4B/SETD3/DAPK3/PTAFR/SNTA1/ITGA2/GSTO1/TNNC1/MYOCD/RGS2/HTR7/SCN2B/SCN4B/KCNJ5/SOD1/COMP/KCNJ12/CTTN/KCNA1/CALCRL/ADRA1B/SYNM/MYH1/MYL2/MAP2K3/CHRNB1/ZC3H12A/G…
MYELOID_LEUKOCYTE_DIFFERENTIATION	177	0.439560121136914	2.42744838388634	9.76477994584438e-13	2.67239051164947e-11	1.5312263289691e-11	2856	tags=41%, list=18%, signal=34%	ANXA2/IL15/TGFBR2/CSF1/HLA-DRB1/GAB3/EPHA2/TYROBP/FSTL3/SPI1/BATF3/FAM20C/EVI2B/TGFB1/IRF7/INPP5D/ESRRA/UBASH3B/CEACAM1/FOS/HSF1/LIF/BATF/TCIRG1/BMP4/GPR183/CSF1R/TRIB1/HCLS1/LTBR/CEBPB/RB1/LYN/CD109/GPR68/MAFB/CCL3/CBFA2T3/CCR7/SBNO2/TFE3/CD81/C1QC/TNFAIP6/TREM2/TRAF6/LILRB4/CCL19/PPARGC1B/CCR1/MYC/ITGB8/TLR2/MT1G/INHBA/TSPAN2/SLC9B2/LRRK1/TLR4/SNX10/CD4/LTF/FES/CEBPE/CCN4/KLF10/RELB/TLR3/TNF/TN…
REGULATION_OF_LEUKOCYTE_MEDIATED_CYTOTOXICITY	68	0.613018665990624	2.85299813179901	1.29700545634197e-12	3.52368927628088e-11	2.01900349946126e-11	3113	tags=53%, list=20%, signal=42%	HLA-DRB1/HLA-F/TYROBP/HLA-DRA/SPI1/HLA-A/HLA-E/VAV1/PTPRC/HAVCR2/CEACAM1/ICAM1/ITGAM/NCKAP1L/SERPINB9/IL7R/NCR3/CX3CR1/P2RX7/KLRD1/IL12A/IL12RB1/SLAMF6/CRTAM/DNASE1L3/RIPK3/MICA/PIK3R6/SH2D1A/NCR1/KLRC1/CD1D/CD1C/STAP1/ARRB2/LEP
CELLULAR_RESPONSE_TO_INTERFERON_GAMMA	101	0.530095726588695	2.68083945474836	1.53430872086688e-12	4.1381862746859e-11	2.37109799273555e-11	3165	tags=50%, list=20%, signal=40%	SIRPA/CASP1/MYO1C/ZYX/CCL2/EDN1/CCL14/GBP2/CCL11/AIF1/GSN/CLDN1/CCL16/CCL4/WAS/CD58/GBP3/VPS26B/RAB7B/CCL26/XCL2/CCL5/CCL23/STXBP1/ACTR3/CCL21/CCL3/DAPK3/GAPDH/FASLG/CCL19/IL12RB1/NR1H3/VIM/MYC/CX3CL1/TLR2/CCL8/IRF8/TLR4/SP100/NMI/CCL3L1/TLR3/TNF/NR1H2/ASS1/STX8/MRC1/CCL20
POSITIVE_REGULATION_OF_VASCULATURE_DEVELOPMENT	137	0.467793358537622	2.47489458251079	1.60107749662652e-12	4.28720175715389e-11	2.45648088463865e-11	2909	tags=47%, list=19%, signal=39%	HSPB1/RRAS/TNFSF12/TGFBR2/C3/ITGA5/VEGFB/HGF/SPHK1/CCL11/PTGIS/PRKCB/TBXA2R/THBS1/FGF1/S100A1/RAPGEF3/C3AR1/ITGAX/SFRP2/ECM1/ACVRL1/C5AR1/PTK2B/IL1B/TIE1/TMIGD2/FGF18/CD34/CX3CR1/CTSH/NINJ1/FOXC2/ANXA3/NOS3/IL10/SERPINE1/CYSLTR1/GDF2/ITGB8/EPHA1/ANGPTL4/IL1A/PIK3R6/CYP1B1/CYBB/CHI3L1/GREM1/CDH5/HSPB6/FLT1/ZC3H12A/VEGFC/ETS1/KDR/ANGPT4/ENG/TLR3/CD40/LRG1/KLF4/VEGFD/ADM/CXCR4/ADM2
ALPHA_BETA_T_CELL_ACTIVATION	126	0.497349655002499	2.60877914120199	1.61997260634598e-12	4.30681288629982e-11	2.46771766951651e-11	2249	tags=41%, list=15%, signal=36%	VSIR/IL18/IL15/TGFBR2/BCL6/HLA-DRB1/ANXA1/RIPK2/HLA-DRA/HLA-A/HLA-E/CDH26/RASAL3/PTPRC/CD300A/NKG7/CD3E/IL6/HSPH1/BATF/TCIRG1/SASH3/GPR183/PTPN22/CD274/ITK/CD86/BCL3/NCKAP1L/HLX/ADORA2A/CD81/NLRP3/TARM1/FUT7/ZNF683/LILRB4/IL12A/CCL19/IL12RB1/SLAMF6/CRTAM/TBX21/ZAP70/LY9/SPN/PTGER4/TNFSF4/STAT6/EBI3/RUNX3/IL4R
T_CELL_MEDIATED_CYTOTOXICITY	41	0.723929278340458	3.01464891337093	1.69871390034407e-12	4.48412279225576e-11	2.56931270033377e-11	2402	tags=54%, list=16%, signal=45%	HLA-DRB1/HLA-F/HLA-DRA/HLA-A/HLA-E/PTPRC/GZMM/CEACAM1/RAB27A/NCKAP1L/IL7R/CTSH/P2RX7/KLRD1/IL12A/PRF1/IL12RB1/CRTAM/RIPK3/MICA/KLRC1/CD1D
INTERLEUKIN_6_PRODUCTION	119	0.504295599175239	2.6121423771449	2.07312348485298e-12	5.43391944410055e-11	3.11352719074287e-11	3288	tags=53%, list=21%, signal=42%	SIRPA/HGF/RIPK2/TYROBP/AIF1/CARD9/INPP5D/HAVCR2/IL6/RAB7B/LILRB2/PYCARD/CLEC7A/IL1B/KLF2/PTPN22/TLR7/BANK1/CEBPB/GAS6/NCKAP1L/CD84/P2RX7/PTAFR/NOD2/TREM2/TRAF6/LILRB4/IL10/IL17RA/MAPK13/ARID5A/CX3CL1/NLRP12/TLR2/IL1A/TLR8/TNFSF4/AFAP1L2/TSLP/TLR4/MBP/ZC3H12A/TLR6/CD200R1/SELENOS/LILRA5/TLR3/IL27RA/TNF/NLRX1/CYBA/IL36A/ARRB2/SCIMP/MYD88/HSPD1/LBP/LEP/CAPN2/CD36/EREG/SPON2
REGULATION_OF_HEMOPOIESIS	306	0.361008586716535	2.13187435739219	2.21125686080189e-12	5.75545317196128e-11	3.29775958776933e-11	3206	tags=39%, list=21%, signal=31%	VSIR/IL18/IL15RA/HSPA1A/IL15/TGFBR2/BCL6/CSF1/HLA-DRB1/ANXA1/VNN1/RIPK2/TYROBP/HLA-DRA/RARG/FSTL3/SPI1/EVI2B/TGFB1/IRF7/PTPRC/LGALS1/HSPA1B/INPP5D/ESRRA/UBASH3B/CD2/CEACAM1/FOS/HSF1/ZFP36/LIF/RAB7B/SASH3/ADAM8/BMP4/PTK2B/LILRB2/TRIB1/HCLS1/CEBPB/RB1/LYN/CD86/TMEM176B/GAS6/NCKAP1L/HLX/GPR68/MAFB/IL7R/CCL3/FGL2/TFE3/C1QC/NLRP3/TNFAIP6/ZNF683/TREM2/TRAF6/NFAM1/LILRB4/HLA-DOA/CCL19/IL12RB1/RHOH/IL10/…
CILIUM_MOVEMENT	152	-0.500911	-2.35672	2.31739041181309e-12	5.98981049497800e-11	3.43204164790448e-11	4449	tags=53%, list=29%, signal=38%	DNAAF2/TEKT5/ODAD1/DAW1/TEKT3/GAS8/RSPH9/DDX4/PRDM14/STK36/CCDC65/CFAP251/DRC1/SPEF1/TEKT1/NME5/CFAP47/CFAP157/BBS4/DPCD/NPHP4/CFAP91/CFAP206/SLC9B1/CFAP45/CATSPER4/SPEF2/CATSPERD/SORD/DNAAF5/TTLL8/TTLL1/TPPP2/ZBBX/DZIP1/CFAP52/ASH1L/DNAI2/ODAD2/DNAI1/DNAAF4/CFAP46/TEKT2/MEIG1/DNAI3/MNS1/CFAP54/DNAI4/CFAP61/CFAP100/CFAP43/CFAP20/ING2/IQCG/DRC7/SLC22A16/DNAAF1/DNAH9/CCSAP/AQP4/TACR3/SPAG17/HYDIN/S…
NCRNA_PROCESSING	325	-0.404181	-2.07029	2.51253673084922e-12	6.4494218704971e-11	3.69538977618912e-11	5938	tags=54%, list=38%, signal=34%	POP4/TRMT10A/URM1/DUS2/ERI1/GAR1/C1D/SMAD2/WDR4/INTS5/INTS6L/NIFK/METTL15/RRS1/RPUSD1/EIF4A3/TRMU/NSUN3/POP1/TRIT1/GTPBP3/METTL6/THUMPD3/RIOK1/CT45A5/NUDT16/POP5/MTERF4/EMG1/ELP1/TRMT10B/NSUN6/UTP4/DDX3X/EIF6/FARS2/PTCD1/GEMIN4/MAK16/HELB/HNRNPA2B1/DDX47/CT45A3/NOP14/TRMT1L/WDR46/QTRT2/WDR18/REXO4/MPHOSPH6/TRMT2B/WDR75/DGCR8/LSM6/SNU13/TPRKB/FDXACB1/RIOK2/UTP15/TYW5/RSL1D1/AGO3/PDCD11/CDK5RAP1/ER…
CHROMATIN_ASSEMBLY_OR_DISASSEMBLY	165	-0.487117	-2.31191	2.68229398911001e-12	6.83801248456676e-11	3.91804442821693e-11	3829	tags=48%, list=25%, signal=37%	H3C7/H1-4/L3MBTL3/H3C13/BRD2/TSPYL1/CTR9/POLE3/SMARCC2/L3MBTL1/APOBEC1/UBN1/MORC2/FAM172A/H1-5/CTCF/IPO4/TSPYL5/H2BC3/NOC2L/H3C11/HAT1/ITGB3BP/ATRX/H3C2/HJURP/KAT6B/PRDM9/CDK2/KAT6A/ASF1B/TLK1/NRDE2/H4C1/HDAC1/UBN2/NAA60/DNAJC9/H4C13/TET1/HIRIP3/PPHLN1/ARID2/LIN54/SMYD3/H4C7/H3-3B/HMGB2/CDAN1/SIRT1/MACROH2A2/ASF1A/SMARCD1/RIF1/SMARCC1/SSRP1/SUV39H1/H3-3A/NASP/H2AB2/SMARCA5/H1-10/OIP5/H3C12/CHAF1B…
DNA_PACKAGING	182	-0.475771	-2.28551	2.75416993250028e-12	6.97348332569118e-11	3.99566651145404e-11	3829	tags=47%, list=25%, signal=36%	H3C7/H1-4/L3MBTL3/H1-7/H3C13/SMC5/BRD2/TSPYL1/CTR9/POLE3/L3MBTL1/TNP2/PIWIL1/NCAPD2/APOBEC1/UBN1/BAZ1B/MORC2/TSSK6/FAM172A/H1-5/CTCF/IPO4/TSPYL5/H2BC3/NOC2L/H3C11/SYCP3/HAT1/ITGB3BP/ATRX/H3C2/HJURP/KAT6B/PRDM9/CDK2/KAT6A/ASF1B/NCAPG/NRDE2/H4C1/HDAC1/UBN2/NAA60/DNAJC9/H4C13/TET1/PPHLN1/LIN54/SMYD3/H4C7/H3-3B/HMGB2/CDAN1/SIRT1/NCAPH/SYCP1/MACROH2A2/CDCA5/NCAPG2/ASF1A/RIF1/SUV39H1/PRM3/H3-3A/NASP/H2…
NEGATIVE_REGULATION_OF_DEFENSE_RESPONSE	196	0.419184971244591	2.35022292000161	3.55505146125326e-12	8.94047401269231e-11	5.12271284530519e-11	3000	tags=40%, list=19%, signal=32%	SIRPA/HLA-DRB1/IGF1/HGF/HLA-F/TNFRSF1A/CST7/A2M/ADORA1/FOXF1/HLA-A/HLA-E/PTGIS/NT5E/PTPRC/TNFAIP8L2/VSIG4/NPY5R/CCN3/HAVCR2/CEACAM1/FGR/METRNL/RHBDF2/ZFP36/SOCS3/PYDC2/SHARPIN/PLK2/RB1/LYN/ADORA2A/CD96/SERPINB9/FGL2/AOAH/NOD2/KLRD1/NLRP3/SERPINF1/TNFAIP6/TREM2/GSTP1/IL10/BANF1/MEFV/NR1H3/SOD1/FNDC4/CX3CL1/NLRP12/MICA/PTGER4/CALCRL/SERPING1/CDH5/TNFRSF1B/KLRC1/NFKB1/ISG15/ILRUN/IL2RA/CD200R1/LDLR/…
TISSUE_REMODELING	132	0.477615612208107	2.52207131316971	4.13044176923239e-12	1.03177880973711e-10	5.91188627655586e-11	2788	tags=42%, list=18%, signal=34%	IL18/IL15/CAV1/EPHA2/TGFB1/NOL3/CAPN1/TIMP1/EPAS1/INPP5D/GPNMB/ITGB3/S1PR1/UBASH3B/CST3/BSX/CEACAM1/FLNA/TNFRSF11B/IL6/LIF/ACVRL1/TCIRG1/ADAM8/PTK2B/HTR1B/ADRB2/CSF1R/TIE1/P2RX7/FOXC2/PTH1R/FLT4/TGFB3/TRAF6/TMBIM1/NOS3/PPARGC1B/MMP2/CTSK/IL1A/GREM1/MEF2C/LRRK1/RAB3D/SNX10/CTHRC1/DEF8/AXL/HAMP/IL7/NOX4/TMEM119/TNFRSF11A/PLEKHM1
REACTIVE_NITROGEN_SPECIES_METABOLIC_PROCESS	58	0.635225156308082	2.85308408511867	5.57564550973242e-12	1.38350350581494e-10	7.92719845804763e-11	3196	tags=55%, list=21%, signal=44%	CLU/SIRPA/EDN1/CAV1/SPR/HBB/HSP90AA1/SOD2/TSPO/AIF1/PTGIS/PTK2B/CLEC7A/IL1B/KLF2/CD34/CX3CR1/PTX3/NOS3/IL10/TLR2/CYP1B1/NQO1/TLR4/ZC3H12A/TLR6/SELENOS/TNF/KLF4/ASS1/DDAH2/CD36
HISTONE_MODIFICATION	371	-0.389675	-2.0176	5.78651193067883e-12	1.42631770900574e-10	8.17251528166979e-11	5020	tags=52%, list=32%, signal=36%	TET2/ARID4A/LEO1/PBXIP1/RIOX1/GATAD2B/PAF1/DMRTC2/SIN3B/RCOR2/GTF2B/MORF4L1/PRMT8/TP53/BRMS1L/HPF1/LDB1/KDM1B/KMT5B/PPP4C/NAA40/TWIST1/SMYD2/CDC73/FBXL19/TRIM37/BAP1/BAZ2A/MEAF6/PCGF2/KANSL1/EP400/PRDM14/RUVBL2/RPS6KA5/MSL2/MIER3/MYSM1/ZZZ3/YEATS2/KMT5C/PCGF6/H1-4/PAXBP1/MCM3AP/TAF1L/EID1/SETD6/USP21/EPC1/RNF2/KANSL3/CTR9/PRMT1/POLE3/BRCA1/VRK3/PCGF3/PIH1D1/KDM5A/REST/KAT8/AURKA/KAT7/PRKCA/THAP7/…
CELL_DIVISION	497	-0.359428	-1.90277	6.63704498309742e-12	1.62520272546635e-10	9.31208665911037e-11	4317	tags=43%, list=28%, signal=32%	HAUS5/FSD1/TAS2R13/PHF13/PLK1/ANKRD53/CCNK/OPN1MW/INTU/CCNT2/ZFYVE26/PDXP/CDC14A/SKA2/CDC20/NEK4/CLTA/NDC80/CDK7/KLHDC8B/ARL3/CHMP1B/ZZZ3/KLHL9/ZFP36L2/BECN1/GAREM1/KATNA1/CLASP1/YEATS2/USP44/OPN1LW/TIPIN/SAPCD2/HAUS3/MAEA/TRIM36/PARD3/DCTN3/KIF23/SEPTIN10/VPS4A/AHCTF1/SMC5/PIK3R4/MIS12/ARPP19/CDC123/BBS4/POLDIP2/CDC7/ACTR8/PDGFC/SPIRE2/FZR1/AURKA/DIS3L2/PDS5B/RALA/ANAPC5/ECT2/NCAPD2/E2F8/SHCBP1L…
AMEBOIDAL_TYPE_CELL_MIGRATION	330	0.345784133479591	2.06184953063491	7.85273316946583e-12	1.9103184873694e-10	1.09457429661767e-10	4214	tags=48%, list=27%, signal=36%	HSPB1/RRAS/RGCC/ACTA2/TNFSF12/ITGB4/SYDE1/TACSTD2/TGFBR2/HBEGF/ANXA1/EDN1/ARHGDIB/FOLR1/EPHA2/FGF7/TGFB1/ITGA3/TBXA2R/THBS1/TIMP1/GFUS/ITGB3/FGF1/MMRN2/PFN1/SEMA3B/FN1/CCN3/CEACAM1/MET/ACVRL1/PPM1F/BMP4/LAMA5/PTK2B/LGALS12/TMSB4X/PLK2/SOX8/PRKX/GIPC1/CAP1/FGF18/ITGB1BP1/PLXND1/HDAC7/CTSH/AMOTL2/HAS1/HAS2/FOXC2/ANXA3/ITGA2/STARD13/SERPINF1/FLT4/EFNA1/INSL3/BCAR1/PDLIM1/PDGFB/MEOX2/NOS3/ANGPT1/GDF2…
NEGATIVE_REGULATION_OF_TRANSPORT	333	0.34464063180067	2.05496222469143	1.08734695107348e-11	2.62799048824383e-10	1.50578600333211e-10	2736	tags=31%, list=18%, signal=26%	CRYAB/ANXA2/PEA15/BAG3/RRAD/SIRPA/ARL6IP5/OAZ1/ANXA1/KCNB1/EDN1/CAV1/REM1/BIN1/HLA-F/TNFRSF1A/PLN/ADORA1/FOXF1/CASQ2/PXK/PICALM/SPI1/PRKCB/THBS1/ITGB3/CD300A/ABCA7/NPY5R/CD33/INHBB/CCN3/CEACAM1/SCT/RHBDF2/LIF/KCNAB1/PPM1F/PTK2B/APOD/LILRB2/HTR1B/IL1B/VAMP8/VIP/GEM/SNX3/NCKAP1L/TXN/CLIC2/UBE2G2/CD300LF/ITGB1BP1/HCRT/CD84/SFRP4/GSTO1/OSM/ATG3/UCP2/RGS2/IL12A/CRHBP/NOS3/PLSCR1/PROM2/SIAH3/RIN3/ANGPT…
REGULATION_OF_VESICLE_MEDIATED_TRANSPORT	428	0.31977175418647	1.95894721181784	1.14262281170813e-11	2.74376910011461e-10	1.57212483295121e-10	3003	tags=30%, list=19%, signal=25%	CLU/ANXA2/EHD1/TGM2/SIRPA/IL15RA/MFGE8/IL15/CCL2/C3/ANXA1/KCNB1/CAV1/EHD2/BIN1/HLA-F/DRD1/CD151/SPHK1/FOXF1/PICALM/SPI1/RSPO1/MICAL1/FCER1G/PRKCB/PTPRC/MSN/ITGB3/CD300A/ABCA7/CD63/IL2RG/ITGB2/CEACAM1/FGR/PPP3CC/ITGAM/SELE/CD14/RAB27A/HTR1B/PYCARD/CLEC7A/PRAM1/IL1B/ADGRE2/VAMP8/IL2RB/ADRA1A/GIPC1/LYN/STXBP1/GAS6/SNX3/NCKAP1L/CD300LF/ADORA2A/CCL21/CD84/PTAFR/PTX3/DNAJC5/SFRP4/NOD2/SIRPG/ITGA2/RAC2/…
RESPONSE_TO_INTERLEUKIN_1	122	0.48796202465276	2.5426271861011	1.21002389719368e-11	2.88699291368903e-10	1.65418921438219e-10	4104	tags=59%, list=26%, signal=44%	SIRPA/CCL2/ANXA1/EDN1/RIPK2/RPS6KA4/CCL14/GBP2/CCL11/IL1R2/PTGIS/CCL16/CCL4/INHBB/SELE/GBP3/GHR/IL6/CCL26/XCL2/PYCARD/IL1B/KLF2/IRAK2/CCL5/CEBPB/CCL23/CCL21/CCL3/HAS2/ZBP1/TLE5/TNIP2/TRAF6/CCL19/EGR1/MAPK13/MMP2/MYC/CX3CL1/CCL8/CHI3L1/IL1R1/SOX9/TOLLIP/NFKB1/ANKRD1/ZC3H12A/CCL3L1/NR1D1/IL1RN/CD40/TNFRSF11A/CYBA/MYD88/CCL20/TANK/CCL1/MAPK11/HYAL1/CAMP/HYAL3/PCSK1/CD47/IRAK1/HIF1A/SMPD1/CXCL8/IL1RL…
POSITIVE_REGULATION_OF_PHAGOCYTOSIS	57	0.633743559923503	2.83040039469297	1.24136294140017e-11	2.94289991585441e-10	1.68622280876751e-10	3000	tags=65%, list=19%, signal=53%	SIRPA/IL15RA/MFGE8/IL15/CCL2/C3/FCER1G/PTPRC/ABCA7/IL2RG/RAB27A/PYCARD/CLEC7A/IL1B/IL2RB/GAS6/NCKAP1L/CD300LF/PTX3/NOD2/SIRPG/ITGA2/C2/TREM2/SLC11A1/SFTPD/SOD1/SIRPB1/RAB31/SPACA3/C4A/TNF/FCN3/CYBA/STAP1/FPR2/BCR
REGULATION_OF_ALPHA_BETA_T_CELL_ACTIVATION	86	0.549262798099664	2.6940189937514	1.50612678887866e-11	3.54797715709263e-10	2.03291996953242e-10	2249	tags=43%, list=15%, signal=37%	VSIR/IL18/TGFBR2/BCL6/HLA-DRB1/ANXA1/RIPK2/HLA-DRA/HLA-A/HLA-E/RASAL3/PTPRC/CD300A/CD3E/HSPH1/SASH3/PTPN22/CD274/CD86/NCKAP1L/HLX/ADORA2A/CD81/NLRP3/TARM1/ZNF683/LILRB4/IL12A/CCL19/IL12RB1/CRTAM/TBX21/ZAP70/TNFSF4/EBI3/RUNX3/IL4R
MUSCLE_STRUCTURE_DEVELOPMENT	474	0.304380723015163	1.87710553261514	1.54030936689689e-11	3.60568016578002e-10	2.06598263974386e-10	3494	tags=36%, list=23%, signal=29%	CRYAB/MYL9/TAGLN/IL18/CD9/NUPR1/CAV2/JPH2/EHD1/MYL6/RCAN1/HBEGF/LMOD1/PDLIM5/EDN1/VAMP5/CAV1/EHD2/PIEZO1/MYH11/IGF1/PDLIM3/BIN1/TMOD2/ANKRD2/FHL1/FOXF1/TEAD4/ID3/MYOF/SOD2/TGFB1/SPEG/SCX/ITGA11/LGALS1/EPAS1/OR10J5/S1PR1/TNFSF14/LMOD3/ATF3/USP2/YBX1/CCN3/PDLIM7/CD53/FOS/SORT1/LIF/CMTM5/YBX3/BMP4/LAMA5/SOX8/ADRA1A/CFL2/RB1/TPM1/FLII/CSRP2/HLX/SETD3/FLOT2/PRICKLE4/ARNTL/NINJ1/CD81/FOXC2/MAFF/HEG1/TN…
REGULATION_OF_NITRIC_OXIDE_METABOLIC_PROCESS	45	0.681914669368617	2.90476	1.56132247947439e-11	3.63202641787729e-10	2.08107851540468e-10	3196	tags=60%, list=21%, signal=48%	CLU/SIRPA/EDN1/CAV1/HBB/HSP90AA1/SOD2/TSPO/AIF1/PTGIS/PTK2B/CLEC7A/IL1B/KLF2/CD34/CX3CR1/PTX3/IL10/TLR4/ZC3H12A/TLR6/SELENOS/TNF/KLF4/ASS1/DDAH2/CD36
REGULATION_OF_BODY_FLUID_LEVELS	322	0.342887485556322	2.03984092125805	1.66278686540828e-11	3.84403274102461e-10	2.20255389952087e-10	3805	tags=42%, list=25%, signal=32%	HSPB1/MYL9/CD9/CD59/PLAU/ELOVL1/NPR1/EDN1/CAV1/HBB/PRKG1/FERMT3/SELP/ADORA1/MYL12A/FCER1G/VAV1/TBXA2R/CLDN1/THBS1/SERPINA1/ITGB3/UBASH3B/C1QTNF1/PROCR/FBLN1/WAS/PLEK/FN1/CLIC1/CEACAM1/ANXA5/FLNA/PDGFA/SCT/FLI1/IL6/MET/RAB27A/VAMP8/ACTB/NPR3/CCND1/PLAUR/VIP/LYN/STXBP1/GAS6/PROS1/ADORA2A/CD34/F13A1/THBD/ENTPD1/CELSR2/HAS2/ITGA2/HEG1/PDGFB/NOS3/STATH/PLSCR1/P2RY2/SERPINE1/NR1H3/COMP/CTSG/MMRN1/CD40L…
INTERLEUKIN_1_PRODUCTION	96	0.528168833003117	2.6480402332486	1.71924618719286e-11	3.95002117822953e-10	2.2632831548101e-10	3028	tags=54%, list=20%, signal=44%	HSPB1/SIRPA/CASP1/ANXA1/IGF1/RIPK2/SPHK1/TYROBP/GSDMD/IL1R2/CD33/MNDA/HAVCR2/CEACAM1/IL6/PYHIN1/PYDC2/PYCARD/CLEC7A/GAS6/CCL3/CCR7/CX3CR1/P2RX7/S1PR3/HK1/NOD2/NLRP3/TREM2/TRIM16/LILRB4/GSTP1/CCL19/IL10/EGR1/MEFV/CX3CL1/NLRP12/AIM2/TLR8/PML/TLR4/NLRP1/ZC3H12A/TLR6/NLRC4/FFAR4/LILRA5/TNF/CPTP/ARRB2/MYD88
SMOOTH_MUSCLE_CELL_PROLIFERATION	115	0.489803659898732	2.52813578502126	1.90091621459241e-11	4.34061972436378e-10	2.4870883117625e-10	3082	tags=48%, list=20%, signal=39%	IL18/CNN1/IL15/TGFBR2/HBEGF/NPR1/EDN1/IGF1/PRKG1/SOD2/TGFB1/AIF1/THBS1/S1PR1/NPY5R/CCN3/PTGIR/IL6/BMP4/APOD/HTR1B/NPR3/TRIB1/VIP/CCL5/TPM1/PTAFR/ITGA2/TGFB3/MYOCD/IL12A/PDGFB/NOS3/IL10/VIPR2/PDGFRB/MMP2/MYC/EFEMP2/CX3CL1/LDLRAP1/NR4A3/CALCRL/CDKN1A/ADAMTS1/MEF2C/TLR4/CCN4/TNF/ELANE/CYBA/RBPMS2/MYD88/TACR1/ID2
T_CELL_ACTIVATION_INVOLVED_IN_IMMUNE_RESPONSE	99	0.527015648024181	2.65239874392531	2.02711616365209e-11	4.60056485433725e-10	2.63603167365799e-10	3199	tags=51%, list=21%, signal=40%	IL18/BCL6/HLA-DRB1/ANXA1/RIPK2/HLA-DRA/FCER1G/APBB1IP/IFNA16/IFNA14/HAVCR2/CEACAM1/ICAM1/IFNA7/IFNA17/IL6/RAB27A/BATF/GPR183/IFNA10/ITGAL/CD86/BCL3/NCKAP1L/HLX/FGL2/CD81/NLRP3/CCL19/IL12RB1/SLAMF6/SLC11A1/TBX21/LY9/SPN/LCP1/PTGER4/TNFSF4/STAT6/IL4R/HLA-DMB/CLEC4E/ZC3H12A/RELB/CD1C/IFNA2/EOMES/GATA3/LGALS3/NFKBIZ
MITOTIC_NUCLEAR_DIVISION	242	-0.430406	-2.13476	3.16920966968083e-11	7.1489687215467e-10	4.09621613446467e-10	4301	tags=53%, list=28%, signal=39%	PHF13/PLK1/ANKRD53/ABRAXAS1/PDXP/CDC14A/CDC20/RIOK2/NDC80/KLHDC8B/CHMP1B/BECN1/CLASP1/USP44/CHTF8/KIF23/PHIP/SMC1B/VPS4A/SMC5/MIS12/LCMT1/POLDIP2/PIBF1/RANBP1/MKI67/NPM2/CEP97/L3MBTL1/AURKA/DIS3L2/PDS5B/ANAPC5/NCAPD2/BAZ1B/DMRT1/MYBL2/UBE2C/CDC23/ANLN/STAG1/SPICE1/NIPBL/RACGAP1/ATRX/KIF18B/MZT1/PRAP1/ZNF207/ESPL1/ANAPC1/NUP62/NCAPG/NSL1/CEP85/KIF3B/BUB1/CENPC/EDN3/MAP9/KIF4B/SMPD3/CDCA2/KIF4A/CHA…
TOLL_LIKE_RECEPTOR_SIGNALING_PATHWAY	103	0.513164132594074	2.60112656557928	3.3101520822728e-11	7.42191930736107e-10	4.25261136251408e-10	3394	tags=53%, list=22%, signal=42%	SCARA3/BIRC3/CAV1/RIPK2/RFTN1/IRF7/TASL/CD300A/TICAM2/S100A14/UNC93B1/HAVCR2/CD14/RAB7B/PTPN22/TLR7/IRAK2/LYN/CD300LF/LY96/FLOT2/TNIP1/NINJ1/NOD2/PELI1/TREM2/TNIP2/TRAF6/FLOT1/NR1H3/TLR2/TLR8/TREML4/TLR10/LRRC14/TLR4/LTF/TLR6/NMI/NR1D1/TLR3/TNF/CD40/FCRL3/RPS6KA3/CYBA/IRF3/ARRB2/SCIMP/MYD88/HSPD1/LBP/CD36/MAPKAPK3/TRAF3
HETEROTYPIC_CELL_CELL_ADHESION	48	0.662822823948582	2.85980103444584	3.43927588345088e-11	7.6652603821582e-10	4.3920409327901e-10	2916	tags=58%, list=19%, signal=47%	SIRPA/THY1/ITGA5/PTPRC/ITGB3/CD58/CD2/ITGB2/ITGAX/LILRB2/IL1B/FLOT2/NINJ1/FLOT1/SKAP1/IL10/MYADM/BMP7/CD1D/MBP/ITGA4/CD200R1/ITGB7/IL1RN/TNF/KLF4/LCK/PARVA
REGULATION_OF_LYMPHOCYTE_MEDIATED_IMMUNITY	139	0.45382824049767	2.40765228393431	3.76481488778767e-11	8.34085774544386e-10	4.77914471344474e-10	3191	tags=47%, list=21%, signal=38%	IL18/BCL6/HLA-DRB1/C3/HLA-F/HLA-DRA/TRPM4/TGFB1/HLA-A/HLA-E/VAV1/PTPRC/WAS/HAVCR2/CEACAM1/IL6/SASH3/IL1B/CLCF1/NCKAP1L/CD96/SERPINB9/IL7R/NCR3/LTA/P2RX7/CD81/NOD2/SH2D1B/KLRD1/NLRP3/FUT7/TREM2/TRAF6/LILRB4/IL12A/IL12RB1/SLAMF6/IL10/CRTAM/AHR/TBX21/RIPK3/ARID5A/MICA/PIK3R6/SH2D1A/TNFSF4/IL1R1/STAT6/TNFRSF1B/NCR1/KLRC1/CD1D/IL27RA/TNF/CD40/ZP3/CD28/CD1C/IFNA2/ARRB2/HSPD1/LEP/GATA3/IL4I1
POSITIVE_REGULATION_OF_IMMUNE_EFFECTOR_PROCESS	199	0.404600709870509	2.2717465323622	3.85210877917881e-11	8.4837567314222e-10	4.86102297515806e-10	3315	tags=44%, list=21%, signal=35%	IL18/HLA-DRB1/C3/ANXA1/HLA-F/RIPK2/TYROBP/FOXF1/HLA-DRA/SPI1/KLK5/TGFB1/HLA-A/HLA-E/VAV1/KLK7/PTPRC/CD300A/ITGB2/FGR/ITGAM/IL6/SASH3/CLEC7A/IL1B/ADGRE2/VAMP8/PTPN22/CLCF1/LYN/STXBP1/CD86/HLX/LAPTM5/CD84/NCR3/LTA/P2RX7/HK1/PTAFR/CD81/NOD2/SH2D1B/KLRD1/NLRP3/RAC2/TREM2/TRAF6/IL12A/CCL19/IL12RB1/SLAMF6/IL10/CRTAM/TBX21/ARID5A/NR4A3/BLK/SH2D1A/TNFSF4/IL1R1/STAT6/IL4R/HLA-DMB/TLR4/CD1D/FES/SLC7A5/GPI/…
NEGATIVE_REGULATION_OF_CELL_CELL_ADHESION	158	0.436305835532461	2.37018988647418	4.60988669997968e-11	1.00929401748967e-09	5.78305291279185e-10	2991	tags=41%, list=19%, signal=33%	VSIR/RGCC/CD9/DUSP3/FXYD5/BCL6/HLA-DRB1/ANXA1/LRRC32/PRKG1/SWAP70/SPI1/TGFB1/GPNMB/TNFAIP8L2/CD300A/UBASH3B/C1QTNF1/VSIG4/PODXL/HAVCR2/CEACAM1/CCL28/PPM1F/BMP4/LILRB2/PTPN22/CD274/CEBPB/CD86/NCKAP1L/PDCD1LG2/HLX/ADORA2A/CCL21/LAPTM5/FGL2/PELI1/TARM1/LILRB4/IL10/MYADM/CRTAM/SFTPD/TBX21/SPN/CTSG/RIPOR2/IDO1/TNFSF4/RUNX3/IL4R/MBP/ZC3H12A/IL2RA/CTLA4/IL1RN/KLF4/SDC4/SH2B3/PTK2/TIGIT/IFNA2/ASS1
REGULATION_OF_ANATOMICAL_STRUCTURE_SIZE	377	0.321823177812966	1.94926118607826	5.59366747239283e-11	1.21752224165182e-09	6.97615900219629e-10	2840	tags=31%, list=18%, signal=26%	ACTA2/DSTN/NPR1/ARPC1B/LMOD1/EDN1/PLOD3/CAV1/BIN1/DRD1/PRKG1/TMOD2/SWAP70/ADORA1/SOD3/PPP1R15A/L1CAM/PICALM/RARG/CCL11/TRPM4/SOD2/HRH1/KCNMB1/GSN/VAV1/ESAM/TBXA2R/MSN/RILP/LMOD3/WAS/PFN1/SEMA3B/PLEK/FN1/SLC12A8/SCT/CDC42EP1/CCL26/CYRIA/PTK2B/HTR1B/PYCARD/TMSB4X/NTN1/KLF2/ADRB2/ARPC1A/NPR3/HCLS1/ITGA1/ADRA1A/CFL2/NCKAP1L/FLII/GUCY1A1/ADORA2A/CCL21/WNT7B/SPTAN1/ITGB1BP1/IL7R/CCR7/WNT9B/P2RX7/SNTA1/…
DNA_GEOMETRIC_CHANGE	79	-0.578667	-2.45574	5.66212593646363e-11	1.22525771718126e-09	7.02048173027865e-10	2364	tags=48%, list=15%, signal=41%	DNA2/SMARCAD1/ATRX/TWNK/CHD4/MCM8/ERCC6L/CDC45/RAD54L/WRN/DDX1/CHD8/HMGB2/RFC2/RAD51/DHX36/XRCC6/DQX1/MCM6/MCM7/CHTF18/ZRANB3/HFM1/RPA1/RFC3/TOP2A/RFC5/DHX9/XRCC5/FANCM/HMGB3/GINS4/GINS1/GINS2/MCM2/MCM4/MCM5/MCM3
T_CELL_DIFFERENTIATION	211	0.391558775729977	2.20906190421595	6.04128409289634e-11	1.29974909790521e-09	7.44730244734286e-10	3199	tags=43%, list=21%, signal=34%	VSIR/IL18/IL15/TGFBR2/BCL6/HLA-DRB1/ANXA1/VNN1/RIPK2/HLA-DRA/SPI1/FCER1G/VAV1/PTPRC/CD2/CD3E/IL6/BATF/TCIRG1/SASH3/ADAM8/BMP4/LILRB2/GPR183/IL1B/CD3D/PTPN22/ITK/CD86/BCL3/NCKAP1L/HLX/MAFB/IL7R/FGL2/CCR7/NLRP3/FUT7/ZNF683/LILRB4/HLA-DOA/CCL19/IL12RB1/RHOH/SLAMF6/CRTAM/BAD/EGR1/CD8A/SOD1/TBX21/ZAP70/RIPK3/LY9/SPN/SLC46A2/IL1A/PIK3R6/PTGER4/TNFSF4/STAT6/JAG2/RUNX3/IL4R/CLEC4E/KLRC1/CD27/PKNOX1/CD4/C…
NEGATIVE_REGULATION_OF_LYMPHOCYTE_ACTIVATION	129	0.465059934698561	2.45090787548477	6.78139453404392e-11	1.45059485377652e-09	8.3116184670133e-10	2623	tags=43%, list=17%, signal=36%	VSIR/DUSP3/BCL6/HLA-DRB1/ANXA1/LRRC32/HLA-F/TYROBP/LST1/INPP5D/GPNMB/TNFAIP8L2/CD300A/VSIG4/MNDA/HAVCR2/CEACAM1/FGR/SAMSN1/BMP4/LILRB2/PTPN22/BANK1/CD274/CEBPB/LYN/CD86/NCKAP1L/PDCD1LG2/HLX/ADORA2A/LAPTM5/FGL2/PELI1/TARM1/LILRB4/IL10/CRTAM/SFTPD/TBX21/SPN/CTSG/RIPOR2/IDO1/MICA/INHBA/BLK/TNFSF4/RUNX3/IL4R/PKN1/ZC3H12A/IL2RA/CTLA4/AXL
PLATELET_ACTIVATION	113	0.495503692937058	2.55354882886167	7.93391437152149e-11	1.68743024518874e-09	9.66863790478348e-10	3805	tags=55%, list=25%, signal=42%	HSPB1/MYL9/CD9/HBB/PRKG1/FERMT3/SELP/MYL12A/FCER1G/VAV1/ITGB3/UBASH3B/C1QTNF1/PLEK/FN1/CLIC1/CEACAM1/FLNA/PDGFA/IL6/ACTB/LYN/STXBP1/THBD/PDGFB/NOS3/PLSCR1/COMP/CTSG/MMRN1/CD40LG/PIK3CB/BLK/VCL/DGKB/TLR4/VAV3/TLN1/COL3A1/P2RY12/DGKA/VWF/ADRA2C/AXL/CD40/PIK3CG/SH2B3/CSRP1/LCK/IL6ST/SRF/FUNDC2/MAPK14/GP9/DGKH/P2RX1/PTPN6/ILK/PPIA/F2R/VAV2/DGKZ
CELLULAR_RESPONSE_TO_INTERLEUKIN_1	99	0.5157417982882	2.59565897729594	8.9549337695936e-11	1.89376497104701e-09	1.085089462751e-09	4104	tags=63%, list=26%, signal=46%	SIRPA/CCL2/EDN1/RPS6KA4/CCL14/GBP2/CCL11/IL1R2/PTGIS/CCL16/CCL4/INHBB/GBP3/IL6/CCL26/XCL2/PYCARD/IL1B/KLF2/IRAK2/CCL5/CEBPB/CCL23/CCL21/CCL3/HAS2/ZBP1/TNIP2/TRAF6/CCL19/EGR1/MAPK13/MMP2/MYC/CX3CL1/CCL8/IL1R1/SOX9/TOLLIP/NFKB1/ANKRD1/ZC3H12A/CCL3L1/NR1D1/IL1RN/CD40/MYD88/CCL20/TANK/CCL1/MAPK11/HYAL1/CAMP/HYAL3/CD47/IRAK1/HIF1A/CXCL8/IL1RL2/CCL13/AKAP12/ADAMTS12
POSITIVE_REGULATION_OF_HEMOPOIESIS	130	0.458403486405857	2.41903971288721	9.01205694909524e-11	1.89507773810918e-09	1.08584165202896e-09	2708	tags=45%, list=17%, signal=37%	VSIR/IL18/IL15RA/IL15/TGFBR2/BCL6/CSF1/HLA-DRB1/ANXA1/VNN1/RIPK2/TYROBP/HLA-DRA/EVI2B/TGFB1/PTPRC/LGALS1/INPP5D/FOS/HSF1/LIF/SASH3/ADAM8/LILRB2/TRIB1/HCLS1/RB1/CD86/GAS6/NCKAP1L/HLX/GPR68/IL7R/NLRP3/TREM2/TRAF6/LILRB4/CCL19/IL12RB1/RHOH/IL10/BAD/PPARGC1B/CCR1/ZAP70/PIK3R6/TNFSF4/RUNX3/SLC9B2/IL4R/CD27/CD4/FES/IL2RA/KLF10/AXL/IL7/TNF
REGULATION_OF_ACTIN_FILAMENT_ORGANIZATION	214	0.384845680239282	2.17514060741866	1.05565973226748e-10	2.20739636151661e-09	1.26479397845885e-09	2256	tags=30%, list=15%, signal=26%	RGCC/PHLDB2/S100A10/DSTN/TACSTD2/RHOC/ARPC1B/LMOD1/BIN1/CCN2/TMOD2/SWAP70/GMFG/CCL11/GSN/ESAM/SYNPO/S1PR1/GPR65/DLC1/LMOD3/RAPGEF3/WAS/PFN1/PLEK/FLNA/RHPN1/CDC42EP1/MET/CCL26/PPM1F/CYRIA/PTK2B/PYCARD/TMSB4X/ARPC1A/HCLS1/CFL2/TPM1/NCKAP1L/FLII/CCL21/SPTAN1/ARHGEF15/ITGB1BP1/CCR7/SYNPO2/COTL1/SPTA1/TGFB3/VASP/MYADM/CAPG/ARHGEF10L/EPHA1/CTTN/NCK1/CX3CL1/FCHSD1/PTGER4/CORO1A/ARPC2/ARPC5/WDR1/BRK1
REGULATION_OF_CELL_SUBSTRATE_ADHESION	163	0.424917333535082	2.31545333733652	1.06684701929518e-10	2.21832659542829e-09	1.27105678394121e-09	2361	tags=34%, list=15%, signal=29%	RRAS/PHLDB2/CCN1/S100A10/TACSTD2/DUSP3/PLAU/BCL6/CSF1/THY1/ITGA5/FAM107A/FOXF1/CCDC80/ITGA3/THBS1/GFUS/DLC1/FBLN1/COL8A1/FN1/FLNA/CCL28/CD3E/LIMS2/ACVRL1/PPM1F/PTK2B/APOD/CCL21/ITGB1BP1/DAPK3/CCR7/HAS2/RAC2/RSU1/PDGFB/SKAP1/MYADM/EDIL3/SERPINE1/ADAM15/EPHA3/EPHA1/EFEMP2/CX3CL1/PIK3CB/FBLN2/VCL/DAB2/GREM1/ACTN4/ARPC2/CORO1C/COL26A1
ENDOTHELIAL_CELL_MIGRATION	171	0.41179377325473	2.26120171343615	1.15465323791067e-10	2.38756630639084e-09	1.36802775439007e-09	3547	tags=47%, list=23%, signal=36%	HSPB1/RRAS/RGCC/TNFSF12/ANXA1/EDN1/EPHA2/TGFB1/TBXA2R/THBS1/GFUS/ITGB3/FGF1/MMRN2/CCN3/CEACAM1/MET/ACVRL1/BMP4/PTK2B/LGALS12/TMSB4X/PLK2/PRKX/GIPC1/FGF18/ITGB1BP1/PLXND1/HDAC7/FOXC2/ANXA3/STARD13/SERPINF1/FLT4/EFNA1/BCAR1/PDGFB/MEOX2/NOS3/ANGPT1/GDF2/CLEC14A/SPARC/RAB13/PIK3CB/CYP1B1/GREM1/CDH5/FSTL1/MEF2C/FGFBP1/MAP2K3/SCG2/ZC3H12A/SP100/VEGFC/GPI/ETS1/KDR/ANGPT4/TNF/CD40/KLF4/PIK3CG/PTK2/GADD45…
REGULATION_OF_CYSTEINE_TYPE_ENDOPEPTIDASE_ACTIVITY	184	0.404250971875472	2.24427790038288	1.28311819505288e-10	2.63854470828001e-09	1.51183336038217e-09	2564	tags=36%, list=17%, signal=30%	CRYAB/CASP1/CCN1/ARL6IP5/BIRC3/DHCR24/CASP4/CAST/CASP10/HGF/CCN2/CST7/RIPK2/RPS27L/S100A9/MICAL1/GSN/NOL3/CARD9/THBS1/TNFSF14/DLC1/PSMB9/HSPE1/CTSD/HSF1/SFRP2/CDKN2D/BID/PPM1F/PYCARD/CLEC7A/BOK/PLAUR/GAS6/S100A8/ADORA2A/SERPINB9/LAPTM5/CTSH/NLRP3/FASLG/BAD/RPS6KA1/MEFV/CASP5/MYC/SOX7/NLRP12/DNAJB6/AIM2/PML/PRDX5/ATP2A3/TNFAIP8/CD27/LTF/FIS1/NLRP1/BCAP31/EGLN3/TNFSF15/GPI/UACA/NLRC4/SOX2
PEPTIDYL_TYROSINE_MODIFICATION	295	0.342273329200366	2.01950735865164	1.65897997326731e-10	3.39270519807742e-09	1.94395224166545e-09	3039	tags=36%, list=20%, signal=29%	PPP2R5B/IL18/IL15/HBEGF/THY1/CAV1/ITGA5/IGF1/HGF/TNFRSF1A/BTC/RIPK2/EPHA2/ADORA1/FGF7/TGFB1/ABI3/PTPRC/TPST2/ITGB3/CD300A/PECAM1/MATK/ITGB2/FGR/PDGFA/HSF1/CD3E/SFRP2/SAMSN1/GHR/IL6/MET/LIF/SOCS3/EFEMP1/PTK2B/CLEC7A/CSF1R/TIE1/CLCF1/BANK1/HCLS1/CCL5/ADRA1A/ITK/LYN/GAS6/CD81/DOCK3/NOD2/OSM/CBL/FLT4/PTK6/EFNA1/TREM2/AATK/LILRB4/IL12A/PDGFB/ZFYVE28/PDGFRB/ANGPT1/GPRC5A/EPHA3/ZAP70/EPHA1/EPHB6/BLK/GRE…
REGULATION_OF_EPITHELIAL_CELL_MIGRATION	176	0.40989104524071	2.25991722968822	1.67813609091196e-10	3.39457746215995e-09	1.94502501154899e-09	3293	tags=43%, list=21%, signal=34%	HSPB1/RRAS/RGCC/TACSTD2/TGFBR2/HBEGF/ANXA1/EDN1/EPHA2/FGF7/TGFB1/ITGA3/TBXA2R/THBS1/GFUS/ITGB3/FGF1/MMRN2/PFN1/CEACAM1/MET/ACVRL1/PPM1F/BMP4/PTK2B/TMSB4X/PLK2/FGF18/ITGB1BP1/HDAC7/CTSH/HAS2/FOXC2/ANXA3/ITGA2/STARD13/SERPINF1/FLT4/EFNA1/INSL3/BCAR1/PDGFB/MEOX2/NOS3/ANGPT1/GDF2/SPARC/PIK3CB/MEF2C/SOX9/FGFBP1/CORO1C/MAP2K3/ZC3H12A/SP100/VEGFC/GPI/ETS1/KDR/ANGPT4/TNF/CD40/KLF4/PIK3CG/PTK2/GADD45A/FGF…
RECEPTOR_MEDIATED_ENDOCYTOSIS	196	0.39455016746358	2.21210422670978	1.67758334823203e-10	3.39457746215995e-09	1.94502501154899e-09	3474	tags=40%, list=22%, signal=31%	CLU/ANXA2/CD9/CAV2/TGFBR2/RAMP1/CLTB/C3/CAV1/FOLR1/STAB1/PICALM/RSPO1/FCER1G/GRIA1/RAMP3/ITGB3/CD63/GRK2/PDLIM7/ITGB2/CEACAM1/ITGAM/SELE/CD14/HTR1B/ADRB2/CXCR1/CAP1/CCL21/HSPG2/RNASEK/CD81/SFRP4/CXCR2/CBL/LILRB4/FLOT1/MSR1/CCL19/PROM2/SFTPD/SERPINE1/RIN3/ANGPT1/CTTN/PLA2R1/LDLRAP1/PIK3CB/CALCRL/DKK1/DAB2/GREM1/RAB31/SLC9B2/STAB2/AP4E1/CXCL16/ITGA4/LDLR/SAG/ANKRD13D/CAV3/ADM/GH1/FPR2/ARRB2/ITSN1/F…
T_CELL_MIGRATION	54	0.620678776408483	2.74258329711294	1.74219272897501e-10	3.50466660578857e-09	2.00810388962573e-09	3244	tags=65%, list=21%, signal=51%	CCL2/AIF1/MSN/LRCH1/S1PR1/TNFSF14/ICAM1/ECM1/CCL26/MYO1G/ADAM8/APOD/XCL2/GPR183/PYCARD/CCL5/ITGAL/CCL21/CCL3/ZAP70/RIPK3/SPN/RIPOR2/CXCL11/CXCL16/ITGA4/CD200R1/ITGB7/IL27RA/PIK3CG/CD99/GPR15/CCL20/CXCL10/XG
ACUTE_INFLAMMATORY_RESPONSE	92	0.522532858296807	2.59049919721753	1.7513916944564e-10	3.50466660578857e-09	2.00810388962573e-09	3119	tags=50%, list=20%, signal=40%	NUPR1/C3/VNN1/A2M/ADORA1/HLA-E/APOL2/SERPINA1/NPY5R/FN1/IL6/ADAM8/IL1B/ALOX5AP/C2CD4B/CEBPB/S100A8/CCR7/OSMR/FCGR3A/SIGIRR/NLRP3/OSM/FUT7/GSTP1/TREM1/PLSCR1/DNASE1L3/CD163/IL1A/SAA2/TNFSF4/SELENOS/ITIH4/HAMP/TNF/PIK3CG/ELANE/TNFRSF11A/ZP3/IL6ST/ASS1/TACR1/UGT1A1/LBP/GATA3
CHROMOSOME_SEPARATION	78	-0.576673	-2.44042	1.80994934366761e-10	3.60247671504322e-09	2.06414712652438e-09	2706	tags=49%, list=17%, signal=40%	UBE2C/CDC23/SMARCAD1/PRAP1/ZNF207/CSNK2A1/ESPL1/ANAPC1/BUB1/DLGAP5/MAD2L1BP/BUB3/AURKB/TOP3A/MEIOB/PPP2R1A/SLX4/NCAPH/TRIP13/FBXO5/SPDL1/CDT1/GEN1/TTK/CCNB1/CENPS/BUB1B/CDC6/RMI1/HFM1/ZWINT/TOP2A/TPR/KNTC1/FANCM/EME1/MAD2L1/ZWILCH
ANTIGEN_RECEPTOR_MEDIATED_SIGNALING_PATHWAY	133	0.452052996689186	2.38833490122246	1.92771988677207e-10	3.8164752226413e-09	2.18676399249732e-09	3199	tags=46%, list=21%, signal=37%	DUSP3/THY1/HLA-DRB1/LAT2/HLA-DPB1/RIPK2/FYB1/CD247/RFTN1/HLA-A/PRKCB/LCP2/PTPRC/INPP5D/CD300A/MNDA/CEACAM1/PRAM1/PTPN22/BANK1/SLA2/ITK/LYN/NCKAP1L/PDE4B/LAPTM5/CCR7/CD81/CD79B/TRAF6/NFAM1/LILRB4/BCAR1/SKAP1/CD8A/TRAT1/ZAP70/BLK/SH2D1A/THEMIS2/UBASH3A/MEF2C/VAV3/BTNL8/ZC3H12A/CTLA4/PHPT1/BMX/RBCK1/BLNK/GCSAM/BTN3A3/FCRL3/CD28/RAB29/LCK/MS4A1/STAP1/GATA3/LGALS3/NFKBIZ
REGULATION_OF_T_CELL_MEDIATED_CYTOTOXICITY	31	0.74656254989264	2.89060144640298	2.14744658966154e-10	4.2289927019684e-09	2.42312825990214e-09	2402	tags=52%, list=16%, signal=44%	HLA-DRB1/HLA-F/HLA-DRA/HLA-A/HLA-E/PTPRC/CEACAM1/NCKAP1L/IL7R/P2RX7/KLRD1/IL12A/IL12RB1/RIPK3/KLRC1/CD1D
CELLULAR_EXTRAVASATION	63	0.587064101810637	2.67915859242304	2.31412060951369e-10	4.53324047821577e-09	2.59745615228517e-09	3244	tags=60%, list=21%, signal=48%	SIRPA/THY1/CCL2/SELP/PLVAP/PECAM1/ICAM1/CCL28/SELE/ADAM8/ITGA1/JAML/ITGAL/CCL21/CX3CR1/PTAFR/SELPLG/FUT7/SELL/JAM2/RIPK3/SPN/RIPOR2/CX3CL1/PTGER4/IL1R1/ITGA4/TRIM55/ITGB7/IL27RA/TNF/PIK3CG/ELANE/LYVE1/BCR/LEP/CD99/XG
REGULATION_OF_SUPRAMOLECULAR_FIBER_ORGANIZATION	298	0.342614574358691	2.0220677490963	2.40667387360859e-10	4.68986395684355e-09	2.68719827386664e-09	2761	tags=30%, list=18%, signal=25%	CRYAB/CLU/RGCC/PHLDB2/HSPA1A/S100A10/DSTN/AEBP1/TACSTD2/RHOC/ARPC1B/LMOD1/EDN1/BIN1/CCN2/TMOD2/SWAP70/GMFG/CCL11/GSN/ESAM/SYNPO/HSPA1B/S1PR1/GPR65/DLC1/LMOD3/RAPGEF3/FKBP4/WAS/PFN1/PLEK/FLNA/RHPN1/CDC42EP1/MET/CCL26/PPM1F/CYRIA/PTK2B/PYCARD/TMSB4X/ARPC1A/HCLS1/CFL2/RB1/TPM1/NCKAP1L/FLII/CCL21/SPTAN1/ARHGEF15/ITGB1BP1/DAPK3/CCR7/SYNPO2/COTL1/SPTA1/TGFB3/TREM2/HSPA8/VASP/MYADM/CAPG/ARHGEF10L/EPHA1/…
REGULATION_OF_PEPTIDYL_TYROSINE_PHOSPHORYLATION	212	0.383893392871693	2.16810021927673	2.54224675421944e-10	4.92825126000247e-09	2.82378943204418e-09	3218	tags=38%, list=21%, signal=31%	PPP2R5B/IL18/IL15/HBEGF/THY1/CAV1/ITGA5/IGF1/HGF/TNFRSF1A/BTC/RIPK2/ADORA1/FGF7/TGFB1/PTPRC/ITGB3/CD300A/PECAM1/ITGB2/PDGFA/HSF1/CD3E/SFRP2/SAMSN1/GHR/IL6/LIF/SOCS3/PTK2B/CLEC7A/CSF1R/CLCF1/BANK1/HCLS1/CCL5/ADRA1A/LYN/GAS6/CD81/DOCK3/NOD2/OSM/CBL/PTK6/EFNA1/TREM2/LILRB4/IL12A/PDGFB/ZFYVE28/ANGPT1/GPRC5A/GREM1/TGFA/AFAP1L2/TSLP/LRRK1/CD4/SHC1/ANGPT4/HTR2A/CBLC/IL24/LILRA5/IL7/TNF/CD40/NOX4/SH2B3/G…
POSITIVE_REGULATION_OF_T_CELL_MEDIATED_IMMUNITY	46	0.646705307716985	2.76212423715312	3.05264147195201e-10	5.88701117026186e-09	3.37313969030531e-09	3119	tags=54%, list=20%, signal=44%	IL18/HLA-DRB1/HLA-F/HLA-DRA/HLA-A/HLA-E/PTPRC/IL6/SASH3/IL1B/P2RX7/CD81/NLRP3/TRAF6/IL12A/IL12RB1/TBX21/ARID5A/TNFSF4/IL1R1/CD1D/ZP3/CD1C/HSPD1/GATA3
MYELOID_CELL_DIFFERENTIATION	328	0.323804850487089	1.93013757010419	3.21287561670104e-10	6.16408404400066e-09	3.53189690691064e-09	3119	tags=35%, list=20%, signal=28%	ANXA2/HSPA1A/IL15/TGFBR2/BCL6/CSF1/HLA-DRB1/RASGRP4/GAB3/EPHA2/TYROBP/RARG/FSTL3/SPI1/BATF3/FAM20C/EVI2B/TGFB1/IRF7/HSPA1B/EPAS1/INPP5D/ESRRA/UBASH3B/CEACAM1/FOS/HSF1/FLI1/ZFP36/LIF/RAB7B/BATF/TCIRG1/BMP4/PTK2B/GPR183/CDKN2B/KLF2/ADGRF5/CSF1R/PRKX/TRIB1/HCLS1/LTBR/CEBPB/RB1/LYN/CLEC5A/NCKAP1L/CD109/GPR68/MAFB/CCL3/CBFA2T3/CCR7/ZBTB7A/SBNO2/TFE3/CD81/C1QC/TNFAIP6/TREM2/EPB42/TRAF6/LILRB4/CCL19/GPR…
PROTEIN_DNA_COMPLEX_ASSEMBLY	133	-0.491166	-2.26695	3.67254893620079e-10	7.00986007207146e-09	4.01650965978019e-09	4888	tags=61%, list=32%, signal=42%	H1-1/H4C6/GTF2B/RNF4/ZNF827/H2BC10/TP53/CENPW/GRWD1/TAF7L/BAZ2A/PSMC6/UBTF/TSPYL6/TCF4/H3C7/H1-4/TAF1L/H3C13/BRD2/TSPYL1/MIS12/POLE3/PIH1D1/CENPO/RAD51C/H1-5/TRAPPC12/TAF1B/TSPYL5/H2BC3/H3C11/SENP6/TERF1/ITGB3BP/ATRX/H3C2/HJURP/KAT6B/TAF6L/KAT6A/CDC45/ASF1B/H4C1/CENPC/NAA60/CENPA/DNAJC9/H4C13/DLGAP5/BRF2/SMYD3/H4C7/H3-3B/HMGB2/TAF11L2/CAND1/MACROH2A2/ASF1A/RAD51/CDT1/H3-3A/NASP/H2AB2/SMARCA5/H1-1…
POSITIVE_REGULATION_OF_ALPHA_BETA_T_CELL_ACTIVATION	57	0.601518130760228	2.6864764589075	3.93901450760788e-10	7.48010816189619e-09	4.28595241268183e-09	2249	tags=49%, list=15%, signal=42%	IL18/TGFBR2/HLA-DRB1/ANXA1/RIPK2/HLA-DRA/HLA-A/HLA-E/RASAL3/PTPRC/CD3E/HSPH1/SASH3/PTPN22/CD86/NCKAP1L/HLX/CD81/NLRP3/LILRB4/IL12A/CCL19/IL12RB1/ZAP70/TNFSF4/EBI3/RUNX3/IL4R
POSITIVE_REGULATION_OF_LEUKOCYTE_CHEMOTAXIS	77	0.542404235585946	2.59284395973071	4.43065781661467e-10	8.37101948905573e-09	4.79642678945302e-09	3709	tags=57%, list=24%, signal=44%	CSF1/EDN1/RARRES2/VEGFB/SWAP70/SPI1/AIF1/THBS1/TNFSF14/CCL4/S100A14/C3AR1/IL6/C5AR1/PTK2B/XCL2/CSF1R/CCL5/GAS6/NCKAP1L/CCL21/GPSM3/CCL3/CCR7/CX3CR1/RAC2/IL12A/CCL19/SERPINE1/CCR1/RIPOR2/VEGFC/VEGFD/PTK2/CMKLR1/FPR2/LBP/CXCL10/CCL1/TMEM102/CREB3/CXCL17/PLA2G7/EDN2
NEGATIVE_REGULATION_OF_IMMUNE_RESPONSE	139	0.436517818844309	2.3158169318992	4.50576739249468e-10	8.46993244185112e-09	4.85310193364924e-09	3206	tags=44%, list=21%, signal=35%	CD59/BCL6/HLA-DRB1/ANXA1/HLA-F/A2M/FOXF1/SPI1/HLA-A/HLA-E/PTPRC/INPP5D/CD300A/VSIG4/NPY5R/HAVCR2/CEACAM1/FGR/RHBDF2/SAMSN1/PLK2/IL1RL1/LYN/NCKAP1L/FCRLB/HLX/CD96/SERPINB9/IL7R/FGL2/CD84/NOD2/KLRD1/TREM2/LILRB4/IL10/BANF1/AHR/NR1H3/TBX21/MICA/SERPING1/TNFSF4/STAT6/IL4R/KLRC1/COL3A1/ISG15/ZC3H12A/SELENOS/NMI/CTLA4/IL27RA/NR1H2/NLRX1/IFNA2/ARRB2/BCR/LGALS3/IL4I1/MAPK14
RIBONUCLEOPROTEIN_COMPLEX_SUBUNIT_ORGANIZATION	155	-0.467175	-2.19909	5.28198766240205e-10	9.87917491430172e-09	5.66056969268794e-09	4936	tags=56%, list=32%, signal=39%	LSM4/CELF4/SMN2/EIF6/GEMIN4/EIF4B/LUC7L3/CD2BP2/ISY1/CDC73/GCFC2/SRSF6/EIF3CL/SNU13/SMN1/XAB2/RUVBL2/PRPF39/AGO3/TFIP11/YJU2/SRSF10/SFSWAP/AGO1/BRIX1/TARBP2/DICER1/PPAN/PIH1D1/SNRPC/DENR/EIF3A/SF3A2/NCBP1/SCAF11/DHX8/PTBP2/RUVBL1/NAF1/DDX39B/USP39/NUFIP1/GEMIN5/PRPF3/KHDC4/SF3B1/YTHDC1/MDN1/SRSF12/CRNKL1/MRTO4/PRKDC/NLE1/RPL3L/DDX23/ZNHIT3/PRKRA/DDX1/DHX30/LUC7L/PRMT5/TGS1/SNRPD1/POLR2D/CLNS1A/RA…
CD4_POSITIVE_ALPHA_BETA_T_CELL_ACTIVATION	85	0.51593521028431	2.52430149444116	5.89650122292919e-10	1.09733887758712e-08	6.28753235666028e-09	2249	tags=41%, list=15%, signal=35%	VSIR/IL18/TGFBR2/BCL6/HLA-DRB1/ANXA1/RIPK2/HLA-DRA/CDH26/NKG7/IL6/BATF/TCIRG1/SASH3/GPR183/CD274/CD86/BCL3/NCKAP1L/HLX/CD81/NLRP3/TARM1/FUT7/CCL19/IL12RB1/SLAMF6/TBX21/LY9/SPN/PTGER4/TNFSF4/STAT6/RUNX3/IL4R
PLASMA_MEMBRANE_ORGANIZATION	119	0.462830114088047	2.39736011261143	6.36332907973807e-10	1.17481509019924e-08	6.73145556362925e-09	2826	tags=35%, list=18%, signal=29%	CLU/CD9/CAV2/CAV1/EHD2/FOLR1/BIN1/MYOF/S100A9/A4GALT/GSN/BIN2/PTPRC/ABCA7/DEGS1/XKR4/PLSCR4/TIE1/P2RX7/FASLG/SPTA1/FLOT1/CHMP4C/ATP8B1/SH3TC2/PLSCR1/NDRG1/SOD1/SYPL2/ANO9/SH3GLB1/PACSIN2/COL5A1/CHMP4A/XKR6/CHMP3/SPACA3/NSF/LYZL6/CAV3/TLCD2/CXCR4
PATTERN_RECOGNITION_RECEPTOR_SIGNALING_PATHWAY	143	0.431590336141752	2.30303501272197	6.37594433692227e-10	1.17481509019924e-08	6.73145556362925e-09	3196	tags=46%, list=21%, signal=37%	SCARA3/HSPA1A/BIRC3/CAV1/RIPK2/SLC15A2/RFTN1/IRF7/TASL/HSPA1B/CD300A/TICAM2/S100A14/UNC93B1/HAVCR2/CD14/RAB7B/CLEC7A/PTPN22/TLR7/IRAK2/LYN/CD300LF/LY96/FLOT2/TNIP1/NINJ1/NOD2/PELI1/TREM2/TNIP2/TRAF6/FLOT1/RNF135/NR1H3/SLC46A2/TLR2/TLR8/TREML4/TLR10/LRRC14/CLEC4E/TLR4/LTF/TLR6/NMI/LACC1/NR1D1/TLR3/TNF/CD40/ALPK1/CLPB/FCRL3/RPS6KA3/NLRX1/CYBA/IRF3/ARRB2/SCIMP/MYD88/HSPD1/LBP/CYLD/RNF125/CD36
MEIOTIC_CELL_CYCLE_PROCESS	155	-0.465644	-2.19188	6.99230018973136e-10	1.28203651754582e-08	7.34581290349791e-09	4897	tags=57%, list=32%, signal=39%	TDRD12/DMRTC2/TRIM75P/WNT5A/ASZ1/MRE11/TEX19/MLH3/SMC4/HORMAD1/PLK1/BCL2L11/CDC20/DDX4/NDC80/TAF1L/SLC25A31/SLC2A8/MARF1/C1orf146/NPM2/MND1/SPIRE2/FZR1/AURKA/RAD51C/NCAPD2/DNMT3L/SHCBP1L/YTHDF2/SYCE2/HORMAD2/DMRT1/RAD1/TOPAZ1/TERB2/CCNE1/TERF1/SYCP3/CCNB2/ATRX/INCENP/EHMT2/PRDM9/ESPL1/C14orf39/SPDYA/RAD54L/BUB1/CENPC/TUBB8/GPR3/SYCP2L/MEIOC/ANKRD31/ING2/KIF18A/NDC1/MEIOB/PPP2R1A/WEE2/PSMC3IP/SLX4…
REGULATION_OF_TUBE_SIZE	111	0.475011271504212	2.43941716115354	7.09399667537258e-10	1.29430664832043e-08	7.41611829943491e-09	4240	tags=58%, list=27%, signal=42%	ACTA2/NPR1/EDN1/PLOD3/CAV1/DRD1/PRKG1/ADORA1/SOD3/TRPM4/SOD2/HRH1/KCNMB1/TBXA2R/HTR1B/KLF2/ADRB2/NPR3/ITGA1/ADRA1A/GUCY1A1/ADORA2A/ITGB1BP1/WNT9B/SNTA1/FOXC2/RGS2/HTR7/FAAH/NOS3/P2RY2/CYSLTR1/SOD1/MMP2/COMP/ADRA1B/GJA5/ADRA2C/HTR2A/TNF/BDKRB2/ADM/TBXAS1/TACR1/LEP/AVPR1A/RAP1GDS1/SCNN1B/CALCA/P2RX1/ATP1A2/ACE/SLC8A1/EDN2/F2R/ROCK1/KCNMA1/SERPINF2/ADRA1D/ARHGAP42/APOE/ADRA2A/CRP/HTR2B
NEGATIVE_REGULATION_OF_LOCOMOTION	262	0.344713888993837	2.00596215054285	7.34841660101153e-10	1.33418568726658e-08	7.64461721881867e-09	3042	tags=34%, list=20%, signal=27%	RRAS/RGCC/PHLDB2/MMP28/TACSTD2/DUSP3/THY1/CCL2/ARHGDIB/PRKG1/ADORA1/TGFB1/FRMD5/AIF1/CLIC4/TBXA2R/THBS1/TIMP1/ADGRG1/LRCH1/CD300A/DLC1/MMRN2/FBLN1/WAS/SEMA3B/ADORA3/PODN/CCN3/TMIGD3/SULF1/PADI2/CCL28/SFRP2/CLDN3/ACVRL1/APOD/TRIB1/TIE1/DUSP1/TPM1/ADORA2A/CCL21/ITGB1BP1/CX3CR1/CHRD/HAS1/STARD13/SERPINF1/TNFAIP6/MYOCD/MEOX2/SERPINE1/ADAM15/RIN3/GDF2/ARHGAP4/LDLRAD4/PLXNB3/EPHA1/RIPOR2/CX3CL1/PTGER4/…
ANTIGEN_PROCESSING_AND_PRESENTATION_OF_PEPTIDE_ANTIGEN	39	0.676046925547634	2.77270154535708	7.60973969612232e-10	1.37492481305666e-08	7.87804426384457e-09	3353	tags=64%, list=22%, signal=50%	HLA-DRB1/HLA-DPB1/HLA-F/HLA-DMA/HLA-DRA/HLA-A/HLA-E/FCER1G/HLA-DQA1/CTSD/HLA-DQB2/PYCARD/TREM2/TRAF6/HLA-DOA/SLC11A1/HLA-DQA2/HLA-DRB5/HLA-DMB/SAR1B/CD209/MFSD6/IFI30/HLA-DOB/TAPBPL
NEGATIVE_REGULATION_OF_CHROMOSOME_ORGANIZATION	73	-0.581306	-2.42871	8.69215157305878e-10	1.56290764033453e-08	8.95514827715082e-09	2547	tags=52%, list=16%, signal=44%	TERF2IP/TERF1/ATRX/PRAP1/ZNF207/TERF2/ESPL1/DCP2/BUB1/TNKS2/MAD2L1BP/BUB3/AURKB/HNRNPU/SMG6/H3-3B/SLX4/TRIP13/FBXO5/XRCC1/HNRNPA1/SPDL1/CDT1/GEN1/TTK/H3-3A/CCNB1/SMARCA5/BUB1B/PARP1/ZWINT/TOP2A/TPR/KNTC1/MAD2L1/TNKS/ZWILCH/MCM2
POSITIVE_REGULATION_OF_NF_KAPPAB_TRANSCRIPTION_FACTOR_ACTIVITY	121	0.452946512025656	2.35350958007308	8.94730954785059e-10	1.6010522181298e-08	9.17370908094397e-09	3196	tags=46%, list=21%, signal=37%	CLU/IL18/HSPA1A/CAV1/RIPK2/SPHK1/TRADD/RPS6KA4/S100A9/PRKCB/CARD9/HSPA1B/IL6/RAB7B/RIPK4/ADAM8/PYCARD/CLEC7A/IL1B/IRAK2/S100A8/MID2/FLOT2/SLCO3A1/CX3CR1/ZBTB7A/TRAF1/DDRGK1/NOD2/NLRP3/TRAF6/TRIM8/FLOT1/RIPK3/CX3CL1/CD40LG/TLR2/AIM2/GREM1/TLR4/S100A12/LTF/TRIM22/TLR6/NLRC4/RBCK1/TLR3/TNF/CD40/TNFRSF11A/TRAF5/CAPN3/MYD88/CIB1/EDA2R/CD36
PROTEIN_LOCALIZATION_TO_CHROMOSOME	75	-0.568895	-2.38826	9.51948801653899e-10	1.69528872715589e-08	9.7136654351589e-09	4052	tags=64%, list=26%, signal=47%	RUVBL2/NDC80/LRWD1/XRCC4/GNL3L/POT1/SMC5/MIS12/PIH1D1/DKC1/H1-5/TRAPPC12/CTCF/TERF2IP/TERF1/NIPBL/CCT2/ATRX/WRAP53/MCM8/TERF2/TNKS2/ESCO2/CHAMP1/CENPA/BUB3/AURKB/RCC2/PPHLN1/MTBP/SLF2/JARID2/MACROH2A2/CDCA5/SPDL1/TERT/CDT1/TTK/RPA2/CENPQ/SLF1/MSH2/HASPIN/RPA1/KNTC1/XRCC5/TNKS/ZWILCH
LEUKOCYTE_DEGRANULATION	63	0.57314185658694	2.61562225490581	9.75752773833716e-10	1.72120939535976e-08	9.86218568115295e-09	2418	tags=51%, list=16%, signal=43%	LAT2/HLA-F/MILR1/FOXF1/PTGDS/SPI1/CD300A/ITGB2/CEACAM1/FGR/PTGDR/NKG7/ITGAM/RAB27A/PRAM1/ADGRE2/VAMP8/LYN/STXBP1/NCKAP1L/CCL3/CD84/PTAFR/ANXA3/RAC2/CBL/MRGPRX2/NR4A3/BLK/CORO1A/IL4R/FES
CILIUM_OR_FLAGELLUM_DEPENDENT_CELL_MOTILITY	120	-0.498603	-2.26938	9.74021358306175e-10	1.72120939535976e-08	9.86218568115295e-09	4173	tags=50%, list=27%, signal=37%	TEKT3/GAS8/RSPH9/DDX4/PRDM14/CCDC65/CFAP251/DRC1/TEKT1/CFAP47/CFAP157/BBS4/DPCD/NPHP4/CFAP206/SLC9B1/CFAP45/CATSPER4/SPEF2/CATSPERD/SORD/TTLL8/TTLL1/TPPP2/EFHC1/DZIP1/CFAP52/ASH1L/DNAI1/CFAP46/TEKT2/MEIG1/DNAI3/MNS1/CFAP54/CFAP43/CFAP20/ING2/IQCG/DRC7/SLC22A16/CCSAP/TACR3/SPAG6/CFAP65/TEX101/CEP131/ENKUR/DNAH7/PRM3/EFCAB1/ENO4/EFHC2/CELF3/DNAH6/PLA2G3/ROPN1B/RSPH4A/CCDC39/TCTE1
REGULATION_OF_DNA_REPLICATION	113	-0.510467	-2.29966	1.01365347169597e-09	1.77963123662849e-08	1.01969311502286e-08	3821	tags=55%, list=25%, signal=42%	TIPIN/GTPBP4/RAD17/SMARCAL1/CHTF8/UCHL5/TICRR/POLE3/CDC7/NPM2/ACTR8/GINS3/ACTR5/KAT7/MCRS1/ATF1/E2F8/ORC5/INO80B/RUVBL1/RBBP6/ING5/TERF1/DNA2/ATRX/EHMT2/CDK2/MCIDAS/ESCO2/ESCO1/TTF1/OBI1/DBF4B/JADE3/STOML2/TIMELESS/PPP2R1A/CDAN1/FBXO5/RFC2/DBF4/ZNF830/USP37/CDT1/SMARCA5/LIG3/SENP2/CDC6/CHTF18/ZRANB3/RFC3/RFC5/E2F7/DHX9/ACTL6A/GINS4/PCNA/GINS1/GINS2/NUCKS1/GMNN/ATAD5
MICROGLIAL_CELL_ACTIVATION	37	0.70054796365536	2.84315929943212	1.04805579695449e-09	1.83139139730734e-08	1.04935065215211e-08	2993	tags=68%, list=19%, signal=55%	CLU/CST7/SPHK1/TYROBP/AIF1/PTPRC/ITGB2/ITGAM/IL6/C5AR1/IFNGR1/C1QA/CCL3/CX3CR1/TREM2/CX3CL1/TLR2/IFNGR2/TLR6/LDLR/NR1D1/TLR3/TNF/STAP1/FPR2
INTERLEUKIN_8_PRODUCTION	72	0.541934057915122	2.55164399172402	1.12065034686339e-09	1.94909373412408e-08	1.11679173770055e-08	3113	tags=51%, list=20%, signal=41%	HSPA1A/ANXA1/PTPRC/HSPA1B/CD33/PRG3/CD58/CD2/CD14/IL6/PYCARD/CLEC7A/TMSB4X/IL1B/PTPN22/TLR7/BCL3/SSC5D/NOD2/IL10/SERPINE1/GDF2/TLR2/TLR8/CHI3L1/AFAP1L2/TLR4/TLR6/TLR3/TNF/KLF4/ELANE/CD244/ANXA4/MYD88/LBP/LEP
LYMPHOCYTE_ACTIVATION_INVOLVED_IN_IMMUNE_RESPONSE	170	0.399813602217091	2.19414262533963	1.18039968093359e-09	2.04346400578365e-08	1.17086401643646e-08	3199	tags=43%, list=21%, signal=34%	IL18/BCL6/HLA-DRB1/ANXA1/HLA-F/RIPK2/SWAP70/HLA-DRA/SPI1/TGFB1/FCER1G/PTPRC/APBB1IP/LGALS1/IFNA16/IFNA14/HAVCR2/CEACAM1/NKG7/ICAM1/IFNA7/IFNA17/IL6/RAB27A/BATF/PTK2B/GPR183/IFNA10/CLCF1/ITGAL/CD86/BCL3/NCKAP1L/HLX/ST3GAL1/CD180/FGL2/CD81/NLRP3/ZNF683/CCL19/IL12RB1/SLAMF6/IL10/SLC11A1/TBX21/LY9/SPN/CD40LG/MFNG/LCP1/PTGER4/CORO1A/TNFSF4/STAT6/IRF8/IL4R/HLA-DMB/CLEC4E/TLR4/ZC3H12A/RELB/IL27RA/CD40/C…
CHEMOKINE_PRODUCTION	80	0.523657163271018	2.52160507173605	1.22847759319931e-09	2.11684888976289e-08	1.21291208763246e-08	2767	tags=49%, list=18%, signal=40%	IL18/SIRPA/ACKR1/RIPK2/EPHA2/AIF1/CARD9/HAVCR2/IL6/APOD/PYCARD/CLEC7A/IL1B/CSF1R/TLR7/IL1RL1/CD84/SIGIRR/NOD2/TREM2/LILRB4/GSTP1/TREM1/IL10/IL17RA/EGR1/MEFV/TLR2/TNFSF4/TSLP/IL4R/TLR4/MBP/IL7/TLR3/TNF/KLF4/ELANE/ADCYAP1
SECOND_MESSENGER_MEDIATED_SIGNALING	228	0.363146184389227	2.07231989203836	1.36642088849657e-09	2.34369518294205e-08	1.34289047785305e-08	3257	tags=39%, list=21%, signal=31%	RCAN1/NPR1/LAT2/EDN1/IGF1/PRKG1/SELP/SPHK1/PLN/CASQ2/PDE2A/TRPM4/ACKR2/HRH1/TBXA2R/PTPRC/THBS1/LMCD1/GUCY1A2/CCL4/RAPGEF3/PLEK/OR51E2/SCT/DEFB1/PPP3CC/SELE/CD3E/GUCY1B1/UBE2B/PTK2B/PTGFR/CLEC7A/CCRL2/SLA2/CXCR1/CAP1/FPR1/CLIC2/GUCY1A1/CCL3/CCR7/CX3CR1/P2RX7/CXCR6/GSTO1/CXCR2/TREM2/INSL3/NOS3/AHR/NFATC1/TRAT1/CCR1/CXCR3/CHP1/ZAP70/ACKR4/PDE9A/SOX9/P2RX5/CD4/P2RY12/FIS1/HOMER3/BCAP31/MYOZ1/AKAP6/AD…
CELL_CYCLE_CHECKPOINT_SIGNALING	135	-0.475217	-2.19988	1.415802607167e-09	2.41725564397962e-08	1.38503915119283e-08	4673	tags=57%, list=30%, signal=40%	KLHL22/CRY1/TP53/MRE11/BABAM1/HORMAD1/TIPRL/PLK1/SYF2/ABRAXAS1/PROX1/NDC80/USP44/TIPIN/RAD17/VPS4A/WDR76/TICRR/LCMT1/BRCA1/CASP2/FZR1/GTSE1/CUL4A/NEK11/FOXO4/GIGYF2/BRSK1/RAD1/ETAA1/DDX39B/TRIAP1/DNA2/SDE2/PRAP1/ZNF207/CDK2/CDC45/BUB1/PRKDC/MAD2L1BP/BUB3/AURKB/XPC/TIMELESS/INTS7/RAD9B/TOPBP1/PPP1R10/TRIP13/NAE1/ZNF830/SPDL1/CDT1/GEN1/TTK/RPA2/CCNB1/PRPF19/CLSPN/BUB1B/FBXO4/CDC6/CDC5L/MSH2/ZWINT/T…
REGULATION_OF_DNA_METABOLIC_PROCESS	333	-0.375439	-1.92599	1.74582843599221e-09	2.96711115925251e-08	1.700095367133e-08	4742	tags=48%, list=31%, signal=34%	MORF4L1/KPNA2/PIF1/TP53/MRE11/NDFIP1/BABAM1/HELB/HNRNPA2B1/KDM1B/KMT5B/RECQL5/ACD/PPP4C/TWIST1/ZNF91/ABRAXAS1/FOXM1/MEAF6/XRN1/EP400/PRDM14/RUVBL2/AUNIP/RADX/SHLD1/KMT5C/MAP3K4/TFIP11/H1-4/NUDT16L1/GNL3L/CHTF8/EPC1/POT1/HDGFL2/UCHL5/TICRR/BRCA1/SLC15A4/CYREN/ACTR8/DKC1/GINS3/DDX11/ACTR5/SPIRE2/KAT7/EXOSC6/EXOSC10/MCRS1/CUL4A/GFER/DNMT3L/H1-5/WDR48/TRRAP/INO80B/HMCES/RUVBL1/NVL/NAF1/TERF2IP/HNRNPD…
REGULATION_OF_GTPASE_ACTIVITY	268	0.339180450051207	1.98024815072005	1.87365119684193e-09	3.16987716120257e-08	1.81627623196256e-08	1966	tags=24%, list=13%, signal=21%	CAV2/TGM2/S100A10/SYDE1/BCL6/THY1/RHOG/CCL2/RASGRP4/ARHGAP9/BIN1/TBC1D2/PRKG1/ARHGAP15/EPHA2/SIPA1/CCL14/PICALM/CCL11/ADAP1/RASAL3/VAV1/ADAP2/LRCH1/CCL16/S1PR1/GPR65/CCL4/RAPGEF3/MET/CCL26/PTK2B/XCL2/PYCARD/RGS1/RASA3/CCL5/CCL23/RGL3/CCL21/RASGEF1A/ARHGEF15/ITGB1BP1/PLXND1/CCL3/CCR7/RGS10/FGD3/RSU1/CCL19/FGD2/NET1/ARHGAP29/RGS16/PROM2/SOD1/EPHA3/RASGRP2/PLXNB3/EPHA1/RIPOR2/CX3CL1/CCL8/TBC1D8B
POSITIVE_REGULATION_OF_INTERLEUKIN_1_BETA_PRODUCTION	53	0.604322805823798	2.6638055364738	1.96250567847082e-09	3.30517924672779e-08	1.89380162161557e-08	2708	tags=53%, list=17%, signal=44%	HSPB1/CASP1/RIPK2/TYROBP/GSDMD/MNDA/IL6/PYHIN1/PYCARD/CLEC7A/CCL3/P2RX7/HK1/NOD2/NLRP3/TRIM16/CCL19/EGR1/MEFV/NLRP12/AIM2/TLR8/TLR4/NLRP1/TLR6/NLRC4/LILRA5/TNF
LIPOPOLYSACCHARIDE_MEDIATED_SIGNALING_PATHWAY	51	0.612156045219363	2.68074901859053	2.04541147975805e-09	3.42928897642318e-08	1.96491401516824e-08	3206	tags=63%, list=21%, signal=50%	IL18/CCL2/RIPK2/LY86/SPI1/TGFB1/DEFB114/CD14/IL1B/PTPN22/TRIB1/IRAK2/CCL5/LYN/LY96/CCL3/CD180/PTAFR/SIGIRR/TRAF6/NOS3/CX3CL1/TLR2/TLR4/LTF/TNF/IRF3/SCIMP/MYD88/LBP/CD36/MAPK14
NUCLEOSOME_ORGANIZATION	124	-0.489671	-2.23993	2.09639488637752e-09	3.49900527672517e-08	2.00486006127017e-08	3829	tags=52%, list=25%, signal=39%	H3C7/H1-4/MCM3AP/H3C13/UCHL5/BRD2/TSPYL1/POLE3/SMARCC2/ACTR8/ACTR5/TNP2/PIWIL1/MCRS1/H1-5/CTCF/INO80B/TSPYL5/RUVBL1/H2BC3/H3C11/SYCP3/SRCAP/ITGB3BP/ATRX/H3C2/HJURP/KAT6B/PRDM9/KAT6A/ASF1B/H4C1/NAA60/DNAJC9/H4C13/ARID2/LIN54/SMYD3/H4C7/H3-3B/HMGB2/MACROH2A2/ASF1A/SMARCD1/SMARCC1/SUPT6H/SSRP1/H3-3A/NASP/H2AB2/SMARCA5/H1-10/OIP5/H3C12/CHAF1B/ANP32E/SMARCE1/MIS18A/CHAF1A/ACTL6A/SMARCB1/SUPT16H/MCM2/S…
MYELOID_LEUKOCYTE_MEDIATED_IMMUNITY	86	0.505113003566767	2.47747349776413	2.14551055558941e-09	3.56499566424276e-08	2.04267123384593e-08	3028	tags=50%, list=20%, signal=40%	LAT2/C3/MILR1/TYROBP/FOXF1/PTGDS/SPI1/HLA-E/CARD9/CD300A/ITGB2/FGR/PTGDR/ITGAM/IL6/PRAM1/ADGRE2/VAMP8/LYN/STXBP1/SERPINB9/CCL3/CD84/CX3CR1/FCGR3A/PTAFR/ANXA3/RAC2/CBL/TREM1/MRGPRX2/DNASE1L3/CTSG/NR4A3/BLK/IL4R/WDR1/FES/PIK3CG/ELANE/STAP1/BCR/MYD88
T_HELPER_1_TYPE_IMMUNE_RESPONSE	39	0.664704558139157	2.72618258572123	2.20092279195349e-09	3.64081539184484e-08	2.08611442175334e-08	2707	tags=64%, list=17%, signal=53%	IL18/HLA-DRB1/ANXA1/RIPK2/HAVCR2/IL1B/IL1RL1/BCL3/HLX/IL18BP/TRAF6/CCL19/IL12RB1/SLC11A1/TBX21/ARID5A/SPN/TNFSF4/IL1R1/STAT6/EBI3/IL4R/TLR4/RELB/IL27RA
POSITIVE_REGULATION_OF_PEPTIDYL_TYROSINE_PHOSPHORYLATION	151	0.416465866884853	2.24315430323732	2.52515444781004e-09	4.15868356404821e-08	2.38284252969871e-08	3218	tags=42%, list=21%, signal=33%	IL18/IL15/HBEGF/ITGA5/IGF1/HGF/TNFRSF1A/BTC/RIPK2/ADORA1/FGF7/TGFB1/PTPRC/ITGB3/PECAM1/HSF1/CD3E/GHR/IL6/LIF/PTK2B/CLEC7A/CSF1R/CLCF1/BANK1/HCLS1/CCL5/ADRA1A/LYN/GAS6/CD81/DOCK3/NOD2/OSM/PTK6/EFNA1/TREM2/IL12A/PDGFB/ANGPT1/GREM1/TGFA/AFAP1L2/TSLP/LRRK1/CD4/ANGPT4/HTR2A/IL24/LILRA5/TNF/CD40/NOX4/GH1/IFNA2/STAP1/IL6ST/FGF10/ARRB2/LEP/CD36/EREG/AREG
INTERLEUKIN_12_PRODUCTION	48	0.619555492701593	2.6731207419346	2.80613981380684e-09	4.60108034669121e-08	2.63632704046958e-08	3342	tags=67%, list=22%, signal=52%	RIPK2/THBS1/CLEC7A/LAPTM5/CCR7/NOD2/TRAF6/CCL19/IL10/IRF5/MEFV/CD40LG/IDO1/TLR2/TLR8/TNFSF4/IRF8/TLR4/NFKB1/LTB/LILRA5/TLR3/CD40/TIGIT/CMKLR1/ARRB2/SCIMP/HSPD1/LEP/CD36/MAPK14/MAPK11
LYMPHOCYTE_CHEMOTAXIS	50	0.622858461052532	2.71994850078348	2.97311023616169e-09	4.85347206096219e-08	2.7809424461974e-08	3464	tags=62%, list=22%, signal=48%	CCL2/CCL14/CCL11/CCL16/TNFSF14/CCL4/HSD3B7/CH25H/PADI2/CCL26/ADAM8/PTK2B/XCL2/GPR183/CCL5/CCL23/GAS6/CCL21/CCL3/CCL19/CX3CL1/CCL8/CYP7B1/CXCL11/CXCL16/CCL3L1/PIK3CG/CCL20/CXCL10/CCL1/TMEM102
DEFENSE_RESPONSE_TO_GRAM_POSITIVE_BACTERIUM	90	0.497641812653918	2.45428016850211	3.23250012105208e-09	5.25387137578857e-08	3.01036324764491e-08	3196	tags=49%, list=21%, signal=39%	PLA2G2A/RARRES2/KRT6A/RIPK2/EPHA2/GBP2/GSDMD/HLA-A/HLA-E/DEFB114/CARD9/LCE3B/RNASE6/RNASE2/HAVCR2/DEFB128/FGR/DEFB1/IL6/C5AR1/PYCARD/SSC5D/IL7R/LTA/P2RX7/NOD2/DEFA4/IL12A/CTSG/TLR2/MPEG1/STAB2/DEFB103B/LCE3A/DEFA5/LYZ/IL27RA/TNF/DEFB119/DEFA6/MYD88/LBP/H2BC12/CD36
NEGATIVE_REGULATION_OF_LEUKOCYTE_CELL_CELL_ADHESION	107	0.467646650400662	2.38943982612729	3.28344461292871e-09	5.31346993448724e-08	3.04451203011147e-08	3191	tags=47%, list=21%, signal=37%	VSIR/DUSP3/BCL6/HLA-DRB1/ANXA1/LRRC32/GPNMB/TNFAIP8L2/CD300A/VSIG4/HAVCR2/CEACAM1/CCL28/BMP4/LILRB2/PTPN22/CD274/CEBPB/CD86/NCKAP1L/PDCD1LG2/HLX/ADORA2A/CCL21/LAPTM5/FGL2/PELI1/TARM1/LILRB4/IL10/CRTAM/SFTPD/TBX21/SPN/CTSG/RIPOR2/IDO1/TNFSF4/RUNX3/IL4R/ZC3H12A/IL2RA/CTLA4/KLF4/SDC4/TIGIT/IFNA2/ASS1/LGALS3/IL4I1
RIBOSOME_BIOGENESIS	254	-0.391394	-1.95188	3.85607069850061e-09	6.21311477914254e-08	3.55999053778184e-08	5623	tags=50%, list=36%, signal=32%	NIFK/METTL15/RRS1/RPUSD1/EIF4A3/NSUN3/LTV1/ABCE1/SDAD1/C1QBP/RIOK1/NUDT16/POP5/MTERF4/EMG1/MYBBP1A/UTP4/DDX3X/EIF6/GEMIN4/GLUL/MAK16/PAK1IP1/HELB/DDX47/NOP14/WDR46/WDR18/REXO4/MPHOSPH6/WDR75/LSM6/MRPS2/METTL17/SNU13/FDXACB1/RIOK2/UTP15/RSL1D1/PDCD11/ERI3/FCF1/GTPBP4/GNL3L/ISG20L2/NPM3/RRP1/NOL9/BRIX1/NOLC1/PA2G4/PPAN/PIH1D1/DKC1/FRG1/EXOSC6/EXOSC10/DDX51/MRM2/RRP9/NOP58/CUL4A/YTHDF2/LAS1L/EXOSC7/…
MYELOID_CELL_ACTIVATION_INVOLVED_IN_IMMUNE_RESPONSE	74	0.541868021378187	2.56259343496864	3.98184931745587e-09	6.38812205153912e-08	3.66026620561053e-08	3106	tags=53%, list=20%, signal=42%	LAT2/MILR1/TYROBP/FOXF1/PTGDS/SPI1/FCER1G/CD300A/HAVCR2/ITGB2/FGR/PTGDR/ITGAM/PYCARD/PRAM1/ADGRE2/VAMP8/LYN/STXBP1/CCL3/CD84/CX3CR1/PTAFR/SBNO2/ANXA3/RAC2/CBL/TREM2/MRGPRX2/DNASE1L3/NR4A3/BLK/IL4R/FES/NMI/PIK3CG/BCR/MYD88/LBP
NEGATIVE_REGULATION_OF_IMMUNE_EFFECTOR_PROCESS	92	0.494972083865854	2.45386441357771	4.19173491140857e-09	6.69598169109987e-08	3.83666362345324e-08	3473	tags=51%, list=22%, signal=40%	CD59/BCL6/ANXA1/HLA-F/A2M/FOXF1/SPI1/TGFB1/HLA-A/HLA-E/PTPRC/CD300A/VSIG4/HAVCR2/CEACAM1/NCKAP1L/HLX/CD96/SERPINB9/IL7R/FGL2/CD84/CX3CR1/NOD2/KLRD1/TGFB3/LILRB4/IL10/AHR/ANGPT1/TBX21/MICA/SERPING1/TNFSF4/IL4R/KLRC1/ZC3H12A/TNF/FCRL3/IFNA2/ARRB2/BCR/LGALS3/IL4I1/RPS19/DUSP10/PTPN6
NEGATIVE_REGULATION_OF_SMOOTH_MUSCLE_CELL_PROLIFERATION	40	0.655402841223223	2.70857099160915	4.25358701455635e-09	6.76574823426442e-08	3.87663845771083e-08	2196	tags=52%, list=14%, signal=45%	CNN1/IL15/NPR1/PRKG1/SOD2/AIF1/PTGIR/APOD/NPR3/TRIB1/VIP/TPM1/TGFB3/MYOCD/IL12A/NOS3/IL10/VIPR2/EFEMP2/CDKN1A/MEF2C
REGULATION_OF_MRNA_METABOLIC_PROCESS	239	-0.40654	-2.01469	4.57753261845286e-09	7.25003251314109e-08	4.1541236662869e-08	5353	tags=56%, list=35%, signal=37%	KHDRBS2/NELFE/TNRC6B/TNRC6A/C1QBP/FXR2/NANOS2/CASC3/UPF1/GTPBP1/SRPK1/PNLDC1/LEO1/CDK11B/RBM10/PABPC1/CELF4/SNRPA/PAF1/RBM23/RBM42/VIRMA/DCP1B/SNRNP70/HNRNPA2B1/SLTM/MAGOH/QKI/ZC3H14/CDC73/NUP98/SRSF6/ELAVL1/BARD1/A1CF/TENT5D/SRSF7/WTAP/ZFP36L2/SRSF3/TTC5/SRSF10/SFSWAP/PABPC4/POLR2G/METTL3/CTR9/CWC22/DYRK1A/RC3H2/TNRC6C/PAIP1/STH/REST/SRSF2/DIS3L2/PRKCA/ZC3H10/SCGB1A1/SERBP1/RBM25/APOBEC1/RNF20/Y…
CALCIUM_MEDIATED_SIGNALING	150	0.408426301457261	2.20015373617933	4.68602348577811e-09	7.39041500596022e-08	4.23456002773704e-08	3824	tags=48%, list=25%, signal=37%	RCAN1/LAT2/EDN1/IGF1/SELP/SPHK1/PLN/CASQ2/TRPM4/ACKR2/PTPRC/LMCD1/CCL4/PLEK/DEFB1/PPP3CC/SELE/CD3E/PTK2B/PTGFR/CLEC7A/CCRL2/SLA2/CXCR1/CLIC2/CCL3/CCR7/CX3CR1/P2RX7/CXCR6/GSTO1/CXCR2/TREM2/NFATC1/TRAT1/CCR1/CXCR3/CHP1/ZAP70/ACKR4/P2RX5/CD4/P2RY12/FIS1/HOMER3/BCAP31/MYOZ1/AKAP6/KDR/STIMATE/FHL2/CCR4/TNF/CXCR4/CMKLR1/FPR2/CAMKK2/CIB1/AVPR1A/CCL20/SULT1A4/CDH13/ATP1A2/ZMPSTE24/VCAM1/TRPM8/SLC8A1/EDN2…
POSITIVE_REGULATION_OF_GTPASE_ACTIVITY	202	0.365073376265402	2.05118400914156	4.88011078418844e-09	7.66403896149762e-08	4.39134108317379e-08	3932	tags=40%, list=25%, signal=30%	CAV2/TGM2/S100A10/SYDE1/THY1/RHOG/CCL2/RASGRP4/BIN1/TBC1D2/EPHA2/SIPA1/CCL14/PICALM/CCL11/ADAP1/VAV1/ADAP2/CCL16/S1PR1/GPR65/CCL4/RAPGEF3/CCL26/PTK2B/XCL2/RGS1/CCL5/CCL23/RGL3/CCL21/RASGEF1A/ARHGEF15/CCL3/CCR7/RGS10/RSU1/CCL19/NET1/ARHGAP29/RGS16/RASGRP2/EPHA1/CX3CL1/CCL8/TBC1D8B/RGS14/CORO1C/MYO9A/TBC1D3D/CCL3L1/RASGEF1C/NTRK3/CD40/RGS4/ADCYAP1/RASGRP3/BCR/FERMT2/DOCK6/CCL20/RAP1GDS1/CCL1/FLCN/A…
POSITIVE_REGULATION_OF_CELL_KILLING	53	0.593585473321984	2.61647625237322	6.01234863787076e-09	9.40250488661974e-08	5.38744729780016e-08	1664	tags=36%, list=11%, signal=32%	HLA-DRB1/HLA-F/TYROBP/HLA-DRA/SPI1/HLA-A/HLA-E/VAV1/PTPRC/ITGAM/CLEC7A/NCR3/P2RX7/KLRD1/IL12A/PRF1/IL12RB1/SLAMF6/CRTAM
RNA_LOCALIZATION	169	-0.442614	-2.10683	6.09900786405953e-09	9.4981201966651e-08	5.4422329586367e-08	4175	tags=51%, list=27%, signal=38%	THOC6/A1CF/SRSF7/NCBP3/RUVBL2/POM121C/NUP85/G3BP2/XPO5/SRSF3/RANBP17/MCM3AP/AHCTF1/UPF3A/TOMM20L/TST/PIH1D1/DKC1/NUP205/EXOSC10/NOP58/NCBP1/C12orf50/BICD1/CETN3/NUP35/RUVBL1/NAF1/CHTOP/DDX39B/NOL6/TERF1/CCT2/IGF2BP1/DDX19A/NUP153/WRAP53/IGF2BP3/NUP50/DCP2/ENY2/NUP43/NUP62CL/NUP62/YTHDC1/FBL/NRDE2/NUP88/ALYREF/PARP11/THOC2/HNRNPU/ZNHIT3/IGF2BP2/NUP37/NDC1/SMG6/PARN/NCBP2/TOMM20/KPNB1/DDX25/PEG10/P…
METHYLATION	285	-0.381586	-1.92773	7.9541487263305e-09	1.23355589830842e-07	7.06802864892351e-08	6152	tags=59%, list=40%, signal=36%	PICK1/GRHL2/METTL2B/MTA2/SMYD5/EEF1AKMT4/DNMT1/SETD4/TRMT10A/CMTR2/MORC1/METTL7A/EEF2KMT/WDR4/SETD9/DPPA3/ECE2/NSD2/METTL15/NDUFAF7/NSUN3/PRMT3/DMAP1/GTPBP3/METTL6/ZC3H13/ZNF335/NELFE/THUMPD3/PHF20/CARM1/NR1H4/WDR61/TRIM28/SMYD4/EMG1/TET2/ARID4A/TRMT10B/PAF1/TDRD12/DMRTC2/NSUN6/VIRMA/PRMT8/ASZ1/KDM1B/TRMT1L/KMT5B/TRMT2B/SMYD2/TDRD5/METTL17/BAZ2A/FDXACB1/KANSL1/EEF1AKMT1/DDX4/PRDM14/WTAP/MTRR/CBLL…
TRNA_METABOLIC_PROCESS	153	-0.445617	-2.09763	8.26998531709382e-09	1.2772151597603e-07	7.31818748741301e-08	5938	tags=59%, list=38%, signal=37%	POP4/TRMT10A/URM1/DUS2/MARS2/WDR4/TRMU/NSUN3/POP1/TRIT1/GTPBP3/METTL6/SLFN13/THUMPD3/YARS2/POP5/ELP1/TRMT10B/NSUN6/FARS2/PTCD1/NARS1/WARS2/DARS1/EARS2/TRMT1L/QTRT2/TRMT2B/VARS1/FARSA/LSM6/EPRS1/TPRKB/TYW5/DTD2/CDK5RAP1/RPP25L/LCMT2/TRMT44/DTD1/TARBP1/TRUB1/ALKBH1/FARSB/GATC/DICER1/OSGEPL1/GTF3C3/IARS2/EXOSC10/C9orf64/QRSL1/TRMT10C/ADAT2/EXOSC7/DUS4L/METTL1/DARS2/TRMT6/POLR3K/LRRC47/TRMT11/ELAC2/T…
SPINDLE_ORGANIZATION	151	-0.451363	-2.12179	8.43588101913694e-09	1.29745244434825e-07	7.43414308167526e-08	4317	tags=51%, list=28%, signal=37%	HAUS5/FSD1/PLK1/ANKRD53/ABRAXAS1/HDAC3/CDC20/NDC80/AUNIP/CHMP1B/CLASP1/HAUS3/TRIM36/KIF23/DLG1/CEP120/POLDIP2/PIBF1/CEP97/AURKA/TUBGCP5/MYBL2/GOLGA6A/EFHC1/SENP6/HAUS8/STAG1/CCNB2/SPICE1/TBCE/RACGAP1/HAUS2/ATRX/MZT1/INCENP/ZNF207/SPC25/ESPL1/NUP62/KIF3B/TUBB8/MAP9/KIF4B/KIF4A/DLGAP5/BORA/AURKB/HNRNPU/KIF2A/TPX2/DRG1/CCSAP/PPP2R1A/SMC1A/KPNB1/KIF11/FBXO5/CEP72/KIF15/SPAG5/RAE1/TTK/CCNB1/CKAP5/EFHC…
NIK_NF_KAPPAB_SIGNALING	109	0.458000420051093	2.34587584822478	8.49123901153808e-09	1.30059224695246e-07	7.45213352279669e-08	2708	tags=44%, list=17%, signal=37%	IL18/BIRC3/EDN1/SPHK1/TRADD/SPI1/NOL3/TNFSF14/NFKB2/CCN3/HAVCR2/ADGRG3/CD14/PYDC2/TMSB4X/IL1B/PTPN22/TLR7/CD86/BCL3/LAPTM5/HDAC7/NOD2/NLRP3/TREM2/TRAF6/CCL19/PRDX1/RIPK3/NLRP12/TLR2/CHI3L1/GREM1/ACTN4/BMP7/TNFRSF10A/TLR4/CD27/ZC3H12A/TLR6/TNFSF15/UACA/NMI/RELB/RBCK1/AKIP1/TLR3/TNF
POSITIVE_REGULATION_OF_TUMOR_NECROSIS_FACTOR_SUPERFAMILY_CYTOKINE_PRODUCTION	78	0.508037580829198	2.4298618359348	9.3177170488677e-09	1.42133372360187e-07	8.14395804184899e-08	3288	tags=49%, list=21%, signal=39%	HSPB1/CLU/RIPK2/TYROBP/HLA-E/CARD9/PTPRC/THBS1/HAVCR2/CD2/CD14/IL6/SASH3/ADAM8/IFNGR1/PYCARD/CLEC7A/CD86/LY96/CCL3/CD84/PTAFR/NOD2/CCL19/ARID5A/SPN/TLR2/IL1A/CYBB/TLR4/LILRA5/TLR3/CYBA/MYD88/LBP/LEP/CD36/SPON2
POSITIVE_REGULATION_OF_EPITHELIAL_CELL_MIGRATION	115	0.439109325539576	2.26647550911048	1.01738868702588e-08	1.5393173549229e-07	8.81998065859838e-08	3270	tags=48%, list=21%, signal=38%	HSPB1/RRAS/TGFBR2/HBEGF/ANXA1/EDN1/FGF7/TGFB1/ITGA3/THBS1/GFUS/ITGB3/FGF1/PFN1/MET/PPM1F/BMP4/PTK2B/TMSB4X/PLK2/FGF18/ITGB1BP1/HDAC7/CTSH/HAS2/FOXC2/ANXA3/ITGA2/FLT4/INSL3/BCAR1/PDGFB/NOS3/ANGPT1/SPARC/PIK3CB/SOX9/FGFBP1/MAP2K3/ZC3H12A/VEGFC/GPI/ETS1/KDR/ANGPT4/CD40/PIK3CG/FGF10/TACR1/CIB1/JCAD/GATA3/MAPK14/RAB25/RHOB
I_KAPPAB_KINASE_NF_KAPPAB_SIGNALING	229	0.350998284480353	2.00482536483835	1.01559329968285e-08	1.5393173549229e-07	8.81998065859838e-08	3028	tags=35%, list=20%, signal=29%	HSPB1/SIRPA/CASP1/APOL3/BIRC3/RHOC/HLA-DRB1/EDN1/CASP10/TNFRSF1A/RIPK2/TRADD/S100A4/PRKCB/CARD9/LGALS1/TICAM2/SECTM1/FLNA/ECM1/PYCARD/CLEC7A/IL1B/SHARPIN/PLK2/TLR7/IRAK2/LTBR/BCL3/MID2/CCL21/CCR7/CX3CR1/TRAF1/GAPDH/TNIP1/DDRGK1/NOD2/PELI1/FASLG/TREM2/TNIP2/TRAF6/LILRB4/TRIM8/GSTP1/CCL19/RHOH/OPTN/ANGPT1/SLC44A2/CARD19/TMEM9B/RIPK3/CX3CL1/NLRP12/TLR2/CXXC5/IL1A/TLR8/TLR4/S100A12/CD4/LTF/TRIM22/ZC3…
POSITIVE_REGULATION_OF_ADAPTIVE_IMMUNE_RESPONSE	93	0.475014543923131	2.36203826661299	1.02930129046217e-08	1.55103619558712e-07	8.88712727243276e-08	3306	tags=51%, list=21%, signal=40%	IL18/HLA-DRB1/C3/HLA-F/RIPK2/HLA-DRA/TGFB1/HLA-A/HLA-E/CARD9/PTPRC/IL6/SASH3/PYCARD/CLEC7A/IL1B/CLCF1/CD274/LTA/P2RX7/CD81/NOD2/NLRP3/TREM2/TRAF6/IL12A/IL12RB1/SKAP1/SLC11A1/TBX21/ARID5A/TNFSF4/IL1R1/STAT6/CD4/CD1D/IL27RA/TNF/CD40/ZP3/CD28/CD1C/IL6ST/HSPD1/GATA3/NFKBIZ/NFKBID
POSITIVE_REGULATION_OF_INTERLEUKIN_8_PRODUCTION	51	0.59429851536714	2.60254746197821	1.05782688387025e-08	1.58759341200204e-07	9.09659281290801e-08	3814	tags=61%, list=25%, signal=46%	HSPA1A/HSPA1B/PRG3/CD58/CD2/CD14/IL6/PYCARD/CLEC7A/IL1B/TLR7/NOD2/SERPINE1/GDF2/TLR2/TLR8/CHI3L1/AFAP1L2/TLR4/TLR3/TNF/ELANE/CD244/MYD88/LBP/LEP/STAT3/FFAR2/PARK7/F2R/RAB1A
TRANSMEMBRANE_RECEPTOR_PROTEIN_TYROSINE_KINASE_SIGNALING_PATHWAY	480	0.27929090938964	1.72429635158905	1.09081888392933e-08	1.63053328754417e-07	9.34262971397519e-08	3300	tags=34%, list=21%, signal=27%	HSPB1/PPP2R5B/CAV2/TSPAN12/DUSP3/MYO1C/HBEGF/CSF1/IGFBP6/RASGRP4/RARRES2/ITGA5/IGF1/VEGFB/HGF/CCN2/BTC/TRADD/EPHA2/ADORA1/FGF7/SAMD12/FAM20C/PTPRE/TGFB1/VAV1/PRKCB/LCP2/THBS1/ITGB3/FGF1/UBASH3B/MMRN2/CD63/SULF1/CEACAM1/FGR/CILP/PDGFA/PTGIR/CD3E/RHBDF2/GHR/DOK2/SORT1/MET/SOCS3/AP3S1/EFEMP1/PTK2B/APOD/IL1B/ADRB2/CSF1R/PLAUR/TIE1/ITGA1/IGFBP4/LYN/CD7/TNS2/CRIM1/FGF18/RHOQ/ZFAND2B/FOXC2/FASLG/FUT7/CB…
CELLULAR_DEFENSE_RESPONSE	39	0.645363829083691	2.64685958710397	1.10044868886452e-08	1.63834800798149e-07	9.38740649953478e-08	3106	tags=67%, list=20%, signal=53%	LSP1/TYROBP/FCMR/MNDA/GNLY/TCIRG1/C5AR1/PTK2B/LILRB2/NCF2/ITK/CLEC5A/ADORA2A/LY96/CX3CR1/CXCR2/PRF1/CD300C/TRAT1/SPN/SH2D1A/CXCL9/NCR1/FOSL1/DCDC2/LBP
REGULATION_OF_MAP_KINASE_ACTIVITY	153	0.400314803581051	2.16199346429652	1.1874138944962e-08	1.7607786913605e-07	1.00889098353923e-07	2838	tags=39%, list=18%, signal=32%	EDN1/CAV1/TGFB1/DEFB114/PTPRC/THBS1/FGF1/CD300A/PDGFA/SFRP2/GHR/ADAM8/BMP4/PTK2B/IL1B/PTPN22/TRIB1/DUSP1/TAOK3/LYN/FGF18/MAP3K11/P2RX7/NOD2/TRAF6/RGS2/GSTP1/PDGFB/CCL19/FGD2/PDGFRB/PPEF2/PIK3CB/PIK3R6/DKK1/TGFA/MAP4K2/FLT1/BMP7/STK38/TLR4/RGS14/S100A12/DIRAS2/TLR6/DUSP7/HTR2A/CBLC/AIDA/NTRK3/TNF/CAV3/CD40/NOX4/PIK3CG/ELANE/TNFRSF11A/SH2B3/GH1
EPITHELIAL_CELL_PROLIFERATION	321	0.31535236473347	1.87514755959209	1.21223899068921e-08	1.79045774735922e-07	1.02589648919647e-07	3576	tags=37%, list=23%, signal=29%	RGCC/NUPR1/CAV2/TNFSF12/FST/TACSTD2/TGM1/CCL2/CAV1/IGF1/VEGFB/HGF/PPP1R16B/EPHA2/FGF7/CCL11/TGFB1/CLDN1/THBS1/COL8A2/ITGB3/FGF1/MMRN2/COL8A1/CCN3/SULF1/CEACAM1/OR51E2/LIMS2/SFRP2/ZFP36/IL6/ECM1/CCL26/ACVRL1/C5AR1/BMP4/CDKN2B/CCND1/PRKX/TIE1/VIP/JAML/CEBPB/RB1/IGFBP4/CD109/FGF18/CD34/ITGB1BP1/HAS2/BCL2L2/NOD2/SERPINF1/FLT4/IL12A/EGFL7/KRT4/PDGFB/IL10/BAD/RPS6KA1/ANGPT1/GDF2/SPARC/MYC/PLXNB3/SIDT2/…
HISTONE_METHYLATION	119	-0.481327	-2.18735	1.2367226511883e-08	1.81939988447543e-07	1.04247975506865e-07	3823	tags=63%, list=25%, signal=48%	ZNF335/NELFE/PHF20/CARM1/NR1H4/WDR61/TET2/ARID4A/PAF1/DMRTC2/PRMT8/KMT5B/SMYD2/KANSL1/PRDM14/KMT5C/H1-4/PAXBP1/SETD6/KANSL3/CTR9/PRMT1/BRCA1/PIH1D1/KAT8/MCRS1/RNF20/DNMT3B/H1-5/CTCF/PYGO2/EHMT1/CHTOP/TTLL12/NSD3/RBBP5/ASH1L/ATRX/DYDC1/EHMT2/HCFC1/KDM4A/PRDM9/PRDM5/NELFA/FBL/MECOM/DYDC2/CTNNB1/PAXIP1/WDR82/TET1/SUZ12/MTF2/ARID4B/AUTS2/SMYD3/PRMT5/SIRT1/JARID2/KDM4D/PRDM13/RIF1/SNW1/SUPT6H/SUV39H1/…
POSITIVE_REGULATION_OF_ALPHA_BETA_T_CELL_PROLIFERATION	21	0.785065670716188	2.73545641657233	1.24716399408288e-08	1.82753715983327e-07	1.0471422511446e-07	2165	tags=62%, list=14%, signal=53%	IL18/TGFBR2/RIPK2/HLA-A/HLA-E/RASAL3/PTPRC/CD3E/PTPN22/CD81/ZAP70/TNFSF4/EBI3
REGULATION_OF_T_HELPER_1_TYPE_IMMUNE_RESPONSE	25	0.74554675782216	2.72430041580126	1.30992381344023e-08	1.91197507200963e-07	1.09552348649326e-07	2707	tags=64%, list=17%, signal=53%	IL18/ANXA1/RIPK2/HAVCR2/IL1B/IL1RL1/HLX/CCL19/IL12RB1/SLC11A1/TBX21/ARID5A/TNFSF4/IL1R1/IL4R/IL27RA
ENTRY_INTO_HOST	127	0.429352685150853	2.25718224033903	1.37302738173191e-08	1.99625309172116e-07	1.1438131066566e-07	3162	tags=38%, list=20%, signal=30%	CAV2/HSPA1A/HLA-DRB1/CAV1/ITGA5/KRT6A/EPHA2/GSN/CLDN1/LGALS1/HSPA1B/ITGB3/CH25H/GRK2/ICAM1/VAMP8/ANPEP/CD86/CLEC5A/GAS6/SNX3/MID2/RNASEK/CD81/PTX3/SLC52A2/ITGA2/SELPLG/CBL/TRIM8/PLSCR1/ITGB5/CD4/TRIM22/LDLR/HTR2A/AXL/ITGB7/CD209/FCN3/TPCN1/CXCR4/ITGB6/TNFRSF4/IFNA2/WWP1/MRC1/GPR15
ANTIGEN_PROCESSING_AND_PRESENTATION_OF_EXOGENOUS_ANTIGEN	34	0.686710928762915	2.72218297838286	1.39632187169259e-08	2.02222179238904e-07	1.15869265289748e-07	2946	tags=62%, list=19%, signal=50%	HLA-DRB1/HLA-DPB1/HLA-F/HLA-DMA/HLA-DRA/HLA-A/HLA-E/FCER1G/HLA-DQA1/CTSD/HLA-DQB2/TRAF6/HLA-DOA/HLA-DQA2/PSME1/HLA-DRB5/HLA-DMB/CD1D/MFSD6/CD1C/IFI30
POSITIVE_REGULATION_OF_CELL_SUBSTRATE_ADHESION	101	0.456905797434201	2.31069791252112	1.62078843357634e-08	2.33777722908879e-07	1.33949960862408e-07	3352	tags=43%, list=22%, signal=34%	RRAS/CCN1/S100A10/CSF1/THY1/ITGA5/FOXF1/CCDC80/ITGA3/GFUS/COL8A1/FN1/FLNA/CCL28/CD3E/LIMS2/PPM1F/PTK2B/CCL21/ITGB1BP1/CCR7/HAS2/RSU1/PDGFB/SKAP1/MYADM/EDIL3/EPHA1/EFEMP2/CX3CL1/FBLN2/DAB2/ARPC2/COL26A1/MYOC/KDR/SDC4/CDK6/CIB1/FERMT2/CD36/CDH13/PLEKHA2
TELOMERE_ORGANIZATION	129	-0.477316	-2.19325	1.62677136575496e-08	2.33777722908879e-07	1.33949960862408e-07	3829	tags=50%, list=25%, signal=38%	H3C7/MAP3K4/DCLRE1B/TFIP11/SMARCAL1/GNL3L/POT1/SMC5/DKC1/RAD51C/EXOSC10/RPA3/NAF1/TERF2IP/HNRNPD/H3C11/CCNE1/TERF1/DNA2/CCT2/USP7/ATRX/H3C2/WRAP53/TERF2/DCP2/DCLRE1A/H4C1/TNKS2/CTNNB1/DCLRE1C/PRKDC/WRN/H4C13/TELO2/AURKB/HNRNPU/SMG6/PARN/H3-3B/SLX4/PPP1R10/XRCC1/HNRNPA1/RIF1/RAD51/TERT/DHX36/XRCC6/FEN1/RPA2/H3-3A/H3C12/FBXO4/PARP1/RPA1/YLPM1/NEK2/EXO1/XRCC5/PCNA/MAPKAPK5/TNKS/APEX1
DNA_REPLICATION_INITIATION	35	-0.679843	-2.43115	1.64106843813657e-08	2.34025161944226e-07	1.34091738482141e-07	4170	tags=83%, list=27%, signal=61%	GMNC/ORC4/LRWD1/TICRR/GINS3/KAT7/ORC5/CCNE1/CDK2/CDC45/MCIDAS/TOPBP1/CDT1/MCM6/ORC2/CDC6/MCM7/MCM10/POLA1/PRIM1/ORC6/POLA2/ORC1/PRIM2/MCM2/GMNN/MCM4/MCM5/MCM3
ACTIN_FILAMENT_BUNDLE_ORGANIZATION	122	0.43226096689169	2.2523852889808	1.6368315970596e-08	2.34025161944226e-07	1.34091738482141e-07	2047	tags=33%, list=13%, signal=29%	RGCC/PHLDB2/S100A10/TACSTD2/ZYX/RHOC/FAM107A/CCN2/SWAP70/MICAL1/AIF1/SYNPO/RHOD/S1PR1/GPR65/DLC1/RAPGEF3/WAS/PFN1/PLEK/CALD1/FLNA/RHPN1/MET/PPM1F/PTK2B/TPM1/ARHGEF15/ITGB1BP1/SYNPO2/TGFB3/PDLIM1/SHROOM1/ARHGEF10L/ITGB5/EPHA1/CX3CL1/LCP1/PTGER4/AIF1L
TYPE_2_IMMUNE_RESPONSE	34	0.684157601777418	2.71206136393486	1.68925216932316e-08	2.39064508525506e-07	1.36979183311936e-07	3119	tags=65%, list=20%, signal=52%	IL18/BCL6/ANXA1/IL6/ECM1/BATF/CD86/BCL3/HLX/CD81/NOD2/NLRP3/IL10/TBX21/IDO1/BCL6B/TNFSF4/STAT6/IL4R/IL27RA/IFNA2/GATA3
GRANULOCYTE_ACTIVATION	41	0.636619708337481	2.65106685057643	1.68546544619787e-08	2.39064508525506e-07	1.36979183311936e-07	1902	tags=49%, list=12%, signal=43%	IL18/PLA2G2A/IL15/ANXA1/TYROBP/SPI1/FCER1G/CD300A/PRG3/ITGB2/ITGAM/PRAM1/VAMP8/CCL5/CCL3/PTAFR/ANXA3/CXCR2/DNASE1L3/CTSG
SMALL_GTPASE_MEDIATED_SIGNAL_TRANSDUCTION	373	0.295350481804812	1.78919101696799	1.78695366671347e-08	2.51933391951043e-07	1.44352796202611e-07	3556	tags=34%, list=23%, signal=26%	RRAS/RRAD/TGM2/BCL6/CSF1/RHOC/RHOG/DHCR24/DENND3/RASGRP4/ARHGDIB/ARHGAP9/IGF1/RIPOR1/ARHGAP15/SWAP70/SIPA1/CYTH4/RGS19/AIF1/RASAL3/VAV1/ITGA3/ADGRG1/RHOD/GPR65/DLC1/RAPGEF3/WAS/NUCB1/CDC42EP1/DOK2/MET/RERG/GPR4/NTN1/PLK2/ARHGAP26/RASA3/ADRA1A/ARHGEF17/RB1/GRAP2/RGL3/RASGEF1A/ARHGEF15/RHOQ/RALB/DOCK3/STARD13/CYTH3/RAC2/CBL/HEG1/TAGAP/FLOT1/FGD3/GPR174/P2RY10/FGD2/NET1/RHOH/ARHGAP29/ABRA/MRAS/SH2D3…
REGULATION_OF_MYELOID_LEUKOCYTE_DIFFERENTIATION	98	0.455260742116885	2.28895228604649	1.83375210682541e-08	2.57555673268082e-07	1.47574250980269e-07	2708	tags=41%, list=17%, signal=34%	CSF1/HLA-DRB1/TYROBP/FSTL3/EVI2B/TGFB1/IRF7/INPP5D/ESRRA/UBASH3B/CEACAM1/FOS/HSF1/LIF/TRIB1/HCLS1/CEBPB/RB1/LYN/GPR68/MAFB/CCL3/TFE3/C1QC/TNFAIP6/TREM2/TRAF6/LILRB4/PPARGC1B/CCR1/MYC/INHBA/SLC9B2/TLR4/CD4/LTF/FES/KLF10/TLR3/TNF
CONNECTIVE_TISSUE_DEVELOPMENT	215	0.361770773717317	2.04651265804054	1.85360063216903e-08	2.59364720035079e-07	1.48610798606033e-07	2385	tags=32%, list=15%, signal=27%	ACTA2/CCN1/CRIP1/MGP/TGFBR2/BGN/CSF1/EDN1/TGFBI/MUSTN1/SERPINH1/CCN2/RARG/SPI1/TRPM4/TGFB1/SLC39A13/SCX/TIMP1/ESRRA/CCN3/SULF1/PDGFA/SFRP2/BMP1/PRRX1/GHR/ECM1/ACVRL1/BMP4/EFEMP1/GPR4/SNAI1/SOX8/RB1/FGF18/CD34/WNT7B/FOXC2/DDRGK1/PTH1R/PDGFB/EGR1/SNX19/EBF2/PDGFRB/GDF2/WNT9A/CTSK/COMP/ITGB8/ARID5A/NKX3-2/LOX/CHI3L1/GREM1/COL5A1/SH3PXD2B/MEF2C/BMP7/RUNX3/SOX9/ZNF219/PITX1/HOXA5/TSKU/SLC39A14/COL3A1
MUSCLE_CELL_PROLIFERATION	156	0.394835470092294	2.14176515242404	1.8688453742379e-08	2.60518445052938e-07	1.49271859972639e-07	3351	tags=41%, list=22%, signal=32%	IL18/CNN1/IL15/TGFBR2/HBEGF/NPR1/EDN1/IGF1/PRKG1/SOD2/TGFB1/AIF1/THBS1/S1PR1/NPY5R/CCN3/PTGIR/IL6/BMP4/APOD/HTR1B/NPR3/TRIB1/VIP/CCL5/TPM1/PTAFR/FOXC2/ITGA2/TGFB3/MYOCD/IL12A/PDGFB/NOS3/IL10/VIPR2/PDGFRB/HEY2/ANGPT1/MMP2/MYC/EFEMP2/CX3CL1/LDLRAP1/NR4A3/CALCRL/CDKN1A/ADAMTS1/MEF2C/TLR4/CCN4/TNF/ELANE/WNT2/CYBA/RBPMS2/MYD88/TACR1/ID2/EREG/MAPK14/MEGF10/MAPK11/CDH13
POSITIVE_REGULATION_OF_PEPTIDASE_ACTIVITY	158	0.393183067799369	2.13592955889223	1.89207565245424e-08	2.6277259621025e-07	1.5056344351423e-07	2903	tags=37%, list=19%, signal=31%	VSIR/CASP1/CCN1/ARL6IP5/CASP4/CAV1/CASP10/CCN2/RIPK2/RPS27L/S100A9/PICALM/GSN/CARD9/DLC1/FBLN1/HSPE1/FN1/CTSD/PCOLCE/HSF1/SFRP2/CLDN3/BID/PPM1F/PYCARD/CLEC7A/BOK/LYN/S100A8/LAPTM5/CTSH/DDRGK1/NLRP3/FASLG/EFNA1/BAD/MEFV/CASP5/MYC/SOX7/PSME1/NLRP12/AIM2/PML/ATP2A3/FIS1/NLRP1/BCAP31/MBP/EGLN3/TNFSF15/UACA/NLRC4/PRELID1/TNF/RCN3/BBC3/LCK
PROTEIN_METHYLATION	151	-0.445379	-2.09366	1.99180142206383e-08	2.74906730305112e-07	1.57516059729675e-07	4086	tags=47%, list=26%, signal=35%	KANSL1/EEF1AKMT1/PRDM14/KMT5C/H1-4/PAXBP1/SETD6/GSPT1/KANSL3/CTR9/PRMT1/LCMT1/BRCA1/PIH1D1/KAT8/BTG1/MCRS1/RNF20/DNMT3B/H1-5/CTCF/PYGO2/EHMT1/CHTOP/ETFBKMT/EEF1AKMT2/TTLL12/NSD3/ARMT1/RBBP5/ASH1L/ATRX/DYDC1/EHMT2/HCFC1/KDM4A/PRDM9/PRDM5/NELFA/FBL/MECOM/DYDC2/CTNNB1/PAXIP1/WDR82/TET1/SUZ12/MTF2/ARID4B/AUTS2/SMYD3/PRMT5/SIRT1/JARID2/KDM4D/PRDM13/METTL22/RIF1/SNW1/SUPT6H/SUV39H1/CREBBP/FAM98B/KANSL2…
RRNA_METABOLIC_PROCESS	223	-0.399286	-1.96311	1.99421862392209e-08	2.74906730305112e-07	1.57516059729675e-07	6014	tags=56%, list=39%, signal=35%	DDX17/TSR2/POLR1G/POP4/ERI1/POLR1E/DIS3L/GAR1/C1D/NIFK/METTL15/RRS1/RPUSD1/EIF4A3/NSUN3/MTOR/SLFN13/RIOK1/NUDT16/POP5/MTERF4/EMG1/UTP4/EIF6/GEMIN4/MAK16/TP53/HELB/DDX47/NOP14/WDR46/WDR18/REXO4/MPHOSPH6/WDR75/LSM6/SPIN1/SNU13/FDXACB1/POLR1B/XRN1/RIOK2/UTP15/RSL1D1/PDCD11/ERI3/FCF1/GTPBP4/NPM3/RRP1/NOL9/BRIX1/GTF3C3/NOLC1/PA2G4/PPAN/PIH1D1/MRPL44/DKC1/DDX11/FRG1/EXOSC6/EXOSC10/DDX51/MRM2/RRP9/NOP58…
BASE_EXCISION_REPAIR	35	-0.677664	-2.42335	2.06389468281e-08	2.82419706228633e-07	1.61820844712579e-07	2417	tags=57%, list=16%, signal=48%	NEIL3/DNA2/HUWE1/TDG/WRN/LIG1/NTHL1/POLE/PARP2/XRCC1/APEX2/FEN1/RPA2/LIG3/RPA1/PRMT6/UNG/HMGA2/PCNA/APEX1
CELL_CYCLE_PHASE_TRANSITION	395	-0.348052	-1.81152	2.05704053062509e-08	2.82419706228633e-07	1.61820844712579e-07	4294	tags=39%, list=28%, signal=29%	PLK1/SYF2/TFDP3/ABRAXAS1/CDC14A/FOXM1/PROX1/MYO16/FBXL12/RIOK2/NDC80/CDK7/ZFP36L2/CLASP1/RHOU/USP44/TIPIN/SASS6/RAD17/IQGAP3/GSPT1/VPS4A/WDR76/RPTOR/SMC5/TICRR/DLG1/ARPP19/LCMT1/BRCA1/BCAT1/CDC7/NPM2/CASP2/ACVR1B/FZR1/GTSE1/AURKA/RAD51C/ANAPC5/CUL4A/NEK11/FOXO4/GIGYF2/BRSK1/STXBP4/RAD1/LATS1/ETAA1/TOPAZ1/UBE2C/CTDSP1/CIT/CDC23/ADAM17/ANLN/DDX39B/CCNE1/TRIAP1/CCNB2/DNA2/TMEM14B/SDE2/PRAP1/ZNF207/E…
REGULATION_OF_MRNA_PROCESSING	117	-0.471117	-2.13377	2.08636687652376e-08	2.8444899320225e-07	1.62983585573053e-07	5353	tags=64%, list=35%, signal=42%	KHDRBS2/NELFE/C1QBP/FXR2/SRPK1/LEO1/CDK11B/RBM10/CELF4/SNRPA/PAF1/RBM23/RBM42/VIRMA/SNRNP70/HNRNPA2B1/SLTM/MAGOH/QKI/ZC3H14/CDC73/NUP98/SRSF6/BARD1/SRSF7/WTAP/SRSF3/SRSF10/SFSWAP/CTR9/CWC22/DYRK1A/STH/REST/SRSF2/ZC3H10/RBM25/RNF20/NCBP1/FAM172A/SAFB/RAVER1/PTCD2/SON/SLC39A5/YTHDC1/SRSF12/CIRBP/PTBP1/HNRNPU/CCNT1/NCBP2/RBM39/HNRNPA1/SF3B4/SMU1/SNW1/SUPT6H/DHX36/METTL16/HNRNPK/PRPF19/RBM15B/CPSF6/R…
CALCIUM_ION_TRANSPORT	307	0.315314340924678	1.86293724149019	2.09819303136747e-08	2.8501731615875e-07	1.63309223263561e-07	3724	tags=37%, list=24%, signal=29%	ANXA2/RRAD/JPH2/NCS1/RAMP1/THY1/CCL2/EDN1/CAV1/REM1/BIN1/DRD1/CCN2/MCUB/PLN/CASQ2/TRPM4/TSPO/PRKCB/NOL3/RAMP3/PTPRC/CATSPER1/UBASH3B/CCL4/CD33/GJA4/PTK2B/LILRB2/TPT1/RASA3/CCL5/ADRA1A/GEM/LYN/GAS6/CLIC2/ADORA2A/CCL21/PDE4B/HCRT/CCL3/CD84/CCR7/P2RX7/GSTO1/FASLG/RCVRN/PDGFB/CCL19/GRAMD2A/NOS3/PDGFRB/CYSLTR1/AHNAK/CCR1/CX3CL1/CCL8/CALCRL/PML/NALCN/CXCL11/CORO1A/GCG/ANXA9/ATP2A3/CXCL9/P2RX5/CD4/HOMER…
OSTEOCLAST_DIFFERENTIATION	83	0.494286810930094	2.40428200571738	2.13668928255566e-08	2.89191182169898e-07	1.65700765031877e-07	2759	tags=45%, list=18%, signal=37%	ANXA2/CSF1/EPHA2/TYROBP/FSTL3/FAM20C/INPP5D/ESRRA/UBASH3B/FOS/TCIRG1/GPR183/CSF1R/CEBPB/CD109/GPR68/MAFB/CCL3/SBNO2/TFE3/CD81/TNFAIP6/TREM2/TRAF6/LILRB4/PPARGC1B/CCR1/SLC9B2/LRRK1/TLR4/SNX10/LTF/CCN4/KLF10/TLR3/TNF/TNFRSF11A
REGULATION_OF_CD4_POSITIVE_ALPHA_BETA_T_CELL_ACTIVATION	55	0.579546738133711	2.57400064678755	2.17517986599654e-08	2.93334038450692e-07	1.68074538844736e-07	2459	tags=42%, list=16%, signal=35%	VSIR/IL18/TGFBR2/BCL6/HLA-DRB1/ANXA1/RIPK2/HLA-DRA/SASH3/CD274/CD86/NCKAP1L/HLX/CD81/NLRP3/TARM1/CCL19/IL12RB1/TBX21/TNFSF4/RUNX3/IL4R/ZC3H12A
REGULATION_OF_ENDOTHELIAL_CELL_MIGRATION	130	0.416550322099835	2.19817650052363	2.20102007154044e-08	2.9574717351168e-07	1.69457216984265e-07	3270	tags=45%, list=21%, signal=36%	HSPB1/RRAS/RGCC/ANXA1/EDN1/EPHA2/TGFB1/TBXA2R/THBS1/GFUS/ITGB3/FGF1/MMRN2/CEACAM1/MET/ACVRL1/BMP4/PTK2B/TMSB4X/PLK2/FGF18/ITGB1BP1/HDAC7/FOXC2/ANXA3/STARD13/SERPINF1/FLT4/EFNA1/BCAR1/PDGFB/MEOX2/NOS3/ANGPT1/GDF2/SPARC/PIK3CB/MEF2C/FGFBP1/MAP2K3/ZC3H12A/SP100/VEGFC/GPI/ETS1/KDR/ANGPT4/TNF/CD40/KLF4/PIK3CG/PTK2/GADD45A/CIB1/JCAD/GATA3/DCN/MAPK14/RHOB
NUCLEIC_ACID_PHOSPHODIESTER_BOND_HYDROLYSIS	223	-0.398004	-1.95681	2.46528508463885e-08	3.30064427518914e-07	1.89120317360027e-07	5393	tags=53%, list=35%, signal=35%	SPO11/SLX1B/SLFN13/POLR1H/ENPP3/EDC4/POLB/DBR1/EDC3/DNASE1L1/NUDT16/POP5/REXO1/PNLDC1/RAD9A/PNKP/DCP1B/TDP2/APTX/MRE11/DNASE1L2/NOP14/RNASE7/HORMAD1/REXO4/XRN1/RNASEH1/AGO3/KHNYN/ERI3/DCLRE1B/FAN1/ISG20L2/NOL9/TATDN2/ALKBH1/DICER1/MRPL44/DIS3L2/PIWIL1/EXOSC10/ASTE1/NCBP1/RAD1/PMS2/LAS1L/EXOSC7/CSTF3/TSR1/TUT1/CNOT6/POLR3K/CNOT2/NEIL3/NOB1/DNA2/ELAC2/CSTF2T/TOE1/DCP2/DCLRE1A/PLD3/SND1/DCP1A/NOP9/C…
REGULATION_OF_DNA_DEPENDENT_DNA_REPLICATION	46	-0.618577	-2.35156	2.69500102995354e-08	3.59526660698462e-07	2.06001587877226e-07	3821	tags=67%, list=25%, signal=51%	TIPIN/SMARCAL1/CHTF8/TICRR/CDC7/GINS3/KAT7/E2F8/ATRX/CDK2/MCIDAS/DBF4B/STOML2/TIMELESS/FBXO5/RFC2/DBF4/ZNF830/CDT1/LIG3/SENP2/CHTF18/ZRANB3/RFC3/RFC5/E2F7/GINS4/PCNA/GINS1/GINS2/GMNN
POSITIVE_REGULATION_OF_LEUKOCYTE_MEDIATED_IMMUNITY	110	0.443011158801232	2.27400715217567	2.94787085998091e-08	3.91856262173177e-07	2.24525803094787e-07	3119	tags=45%, list=20%, signal=37%	IL18/HLA-DRB1/C3/HLA-F/TYROBP/HLA-DRA/SPI1/TGFB1/HLA-A/HLA-E/VAV1/PTPRC/ITGB2/ITGAM/IL6/SASH3/CLEC7A/IL1B/CLCF1/NCR3/LTA/P2RX7/PTAFR/CD81/NOD2/SH2D1B/KLRD1/NLRP3/TREM2/TRAF6/IL12A/IL12RB1/SLAMF6/CRTAM/TBX21/ARID5A/SH2D1A/TNFSF4/IL1R1/STAT6/CD1D/TNF/CD40/ZP3/CD28/CD1C/STAP1/SCIMP/HSPD1/GATA3
AXONEME_ASSEMBLY	70	-0.552149	-2.28753	3.04951871037173e-08	4.03925574377352e-07	2.31441277662975e-07	4449	tags=73%, list=29%, signal=52%	DNAL1/ARMC2/TTC12/CCDC63/TOGARAM1/DNAAF2/ODAD1/DAW1/GAS8/RSPH9/CCDC65/DRC1/SPEF1/CFAP47/CFAP157/CFAP91/CFAP206/SPEF2/LRGUK/DNAAF5/RP1L1/TTLL1/RSPH1/DNAI2/ODAD2/DNAI1/DNAAF4/CFAP46/TEKT2/MEIG1/DNAI3/MNS1/DNAI4/CFAP100/CFAP43/DNAAF3/IQCG/DRC7/DNAAF1/SPAG17/TTC26/HYDIN/SPAG6/CFAP65/CEP131/DNAH7/ODAD4/PLA2G3/RSPH4A/LRRC49/CCDC39
INTERLEUKIN_17_PRODUCTION	32	0.676641943208471	2.64075192570341	3.1100408246944e-08	4.10481274805409e-07	2.35197562927616e-07	2707	tags=59%, list=17%, signal=49%	VSIR/IL18/IL15/SPHK1/TGFB1/RFTN1/CARD9/IL6/NCKAP1L/NOD2/OSM/IL12A/SLAMF6/ARID5A/LY9/TNFSF4/TLR4/SLC7A5/IL27RA
REGULATION_OF_GRANULOCYTE_CHEMOTAXIS	42	0.613690637570349	2.57235903884938	3.26997716505843e-08	4.30065547998144e-07	2.46418959881286e-07	1905	tags=43%, list=12%, signal=38%	CSF1/EDN1/RARRES2/THBS1/S100A14/C3AR1/MPP1/C5AR1/CSF1R/CCL5/NCKAP1L/CCL21/CCR7/NOD2/RAC2/TNFAIP6/CCL19/RIPOR2
HOMOTYPIC_CELL_CELL_ADHESION	75	0.502038315878906	2.3825199593492	3.34071997098005e-08	4.37822525774216e-07	2.50863553046908e-07	3267	tags=49%, list=21%, signal=39%	HSPB1/MYL9/CD9/HBB/PRKG1/FERMT3/MYL12A/ITGB3/UBASH3B/C1QTNF1/PLEK/FN1/CLIC1/CEACAM1/FLNA/IL6/ACTB/PLAUR/CCL5/LYN/STXBP1/COMP/CTSG/MMRN1/PIK3CB/BLK/VCL/TLN1/P2RY12/PIK3CG/SH2B3/CSRP1/IL6ST/PTPRU/CD99/XG/MEGF10
B_CELL_MEDIATED_IMMUNITY	118	0.424605646331308	2.19504595779457	3.35988006508901e-08	4.38788547447765e-07	2.51417064150336e-07	2862	tags=47%, list=18%, signal=38%	CLU/BCL6/HLA-DRB1/C3/HLA-DPB1/HLA-DMA/SWAP70/HLA-DRA/TGFB1/HLA-E/FCER1G/HLA-DQA1/IRF7/CARD9/PTPRC/C1R/INPP5D/HLA-DQB2/BATF/TCIRG1/C1QA/CLCF1/SLA2/C1QB/BCL3/LTA/FCGR3A/CD81/NOD2/C1QC/C2/TREM2/HLA-DOA/IL10/HLA-DQA2/TBX21/CD40LG/HLA-DRB5/IL21R/SERPING1/TLR8/TNFSF4/CD70/STAT6/IL4R/HLA-DMB/CD27/C4A/IL27RA/TNF/CD40/C8B/C8A/ZP3/CD28
EXTRINSIC_APOPTOTIC_SIGNALING_PATHWAY	174	0.379151876746019	2.08547044504727	3.75770125662357e-08	4.89026715984368e-07	2.80202530214183e-07	2708	tags=35%, list=17%, signal=29%	PEA15/BAG3/TIMP3/TNFSF12/HSPA1A/MAL/BCL2L1/CAV1/IGF1/HGF/TNFRSF1A/TRADD/TMC8/SPI1/TGFB1/NOL3/PTPRC/THBS1/SRPX/HSPA1B/ATF3/ICAM1/SFRP2/SORT1/BID/BMP4/PYCARD/BCL2A1/IL1B/BOK/LTBR/EYA2/UNC5B/TRAF1/P2RX7/TNFRSF12A/BCL2L2/FASLG/IL12A/GSTP1/TMBIM1/NOS3/BAD/SERPINE1/CTTN/CX3CL1/MCL1/IL1A/INHBA/PML/CD70/TNFRSF1B/TNFRSF10A/STK3/CD27/SCG2/SP100/RBCK1/IL7/TLR3/TNF
VASCULAR_ENDOTHELIAL_GROWTH_FACTOR_RECEPTOR_SIGNALING_PATHWAY	46	0.597934798529284	2.55382193333996	3.87853968670279e-08	5.01247385899575e-07	2.8720472972441e-07	3300	tags=59%, list=21%, signal=46%	HSPB1/ITGA5/VEGFB/VAV1/PRKCB/ITGB3/MMRN2/SULF1/PTK2B/IL1B/FGF18/FOXC2/FLT4/BCAR1/CLEC14A/NIBAN2/FLT1/HHEX/VEGFC/KDR/AXL/VEGFD/PTK2/FGF10/FZD4/MAPK14/MAPKAPK3
ACTOMYOSIN_STRUCTURE_ORGANIZATION	148	0.402506639136987	2.15887542853734	3.87829649977495e-08	5.01247385899575e-07	2.8720472972441e-07	3109	tags=41%, list=20%, signal=33%	MYL9/RGCC/PHLDB2/CNN1/S100A10/TACSTD2/ZYX/RHOC/LMOD1/EDN1/MYH11/CCN2/TMOD2/FRMD5/S1PR1/GPR65/DLC1/LMOD3/RAPGEF3/WAS/PFN1/FRMD3/CNN3/RHPN1/MET/PPM1F/PTK2B/CFL2/TPM1/FLII/CSRP2/ARHGEF15/ITGB1BP1/EPB41L4A/TGFB3/PDLIM1/PDGFRB/ARHGEF10L/ITGB5/KRT19/EPHA1/EPB41L1/PTGER4/WDR1/MYL2/NEBL/FLNC/ANKRD1/MYOC/MYOZ1/TMOD1/CAV3/SDC4/TMOD3/MYOM2/CSRP1/CAPN3/SRF/TACR1/FERMT2
POSITIVE_REGULATION_OF_T_CELL_MEDIATED_CYTOTOXICITY	24	0.727547017916674	2.63512336111938	3.90331972148355e-08	5.02704359977915e-07	2.88039546739234e-07	2938	tags=46%, list=19%, signal=37%	HLA-DRB1/HLA-F/HLA-DRA/HLA-A/HLA-E/PTPRC/P2RX7/IL12A/IL12RB1/CD1D/CD1C
ANTIGEN_PROCESSING_AND_PRESENTATION_OF_PEPTIDE_OR_POLYSACCHARIDE_ANTIGEN_VIA_MHC_CLASS_II	25	0.729651598079447	2.6662179550542	4.01561469075203e-08	5.13612298246703e-07	2.94289577264012e-07	2255	tags=64%, list=15%, signal=55%	HLA-DRB1/HLA-DPB1/HLA-DMA/HLA-DRA/FCER1G/HLA-DQA1/THBS1/CTSD/HLA-DQB2/PYCARD/TREM2/TRAF6/HLA-DOA/HLA-DQA2/HLA-DRB5/HLA-DMB
RECEPTOR_INTERNALIZATION	93	0.462999599067689	2.30229323378639	4.00677128487745e-08	5.13612298246703e-07	2.94289577264012e-07	3196	tags=40%, list=21%, signal=32%	ANXA2/CD9/RAMP1/CAV1/PICALM/RSPO1/FCER1G/GRIA1/RAMP3/ITGB3/CD63/GRK2/ITGB2/CEACAM1/SELE/HTR1B/CXCR1/CD81/SFRP4/CXCR2/LILRB4/FLOT1/RIN3/ANGPT1/LDLRAP1/CALCRL/DKK1/GREM1/RAB31/SAG/ANKRD13D/CAV3/ADM/GH1/ARRB2/CACNG4/CD36
T_CELL_RECEPTOR_SIGNALING_PATHWAY	99	0.458493602746706	2.30753652302816	4.07514079489718e-08	5.19440891733127e-07	2.97629244789535e-07	4008	tags=55%, list=26%, signal=41%	DUSP3/THY1/HLA-DRB1/HLA-DPB1/RIPK2/FYB1/CD247/RFTN1/HLA-A/LCP2/PTPRC/INPP5D/CD300A/CEACAM1/PRAM1/PTPN22/SLA2/ITK/PDE4B/LAPTM5/CCR7/CD81/TRAF6/LILRB4/BCAR1/SKAP1/CD8A/TRAT1/ZAP70/SH2D1A/THEMIS2/UBASH3A/BTNL8/ZC3H12A/CTLA4/PHPT1/RBCK1/BTN3A3/CD28/RAB29/LCK/GATA3/LGALS3/NFKBIZ/NFKBID/PTPN6/BTN3A2/CD8B/ADA/PAWR/DGKZ/RPS3/CARD11/TESPA1
POSITIVE_REGULATION_OF_CD4_POSITIVE_ALPHA_BETA_T_CELL_ACTIVATION	31	0.690152040502375	2.67218665977957	4.16242469742621e-08	5.28755792621855e-07	3.02966496748177e-07	2249	tags=52%, list=15%, signal=44%	IL18/TGFBR2/HLA-DRB1/ANXA1/RIPK2/HLA-DRA/SASH3/CD86/NCKAP1L/HLX/CD81/NLRP3/CCL19/IL12RB1/TNFSF4/IL4R
ANTIGEN_PROCESSING_AND_PRESENTATION_OF_EXOGENOUS_PEPTIDE_ANTIGEN	26	0.72266412261603	2.67400785549456	4.41900114321484e-08	5.59439532484546e-07	3.20547666170901e-07	2946	tags=69%, list=19%, signal=56%	HLA-DRB1/HLA-DPB1/HLA-F/HLA-DMA/HLA-DRA/HLA-A/HLA-E/FCER1G/HLA-DQA1/CTSD/HLA-DQB2/TRAF6/HLA-DOA/HLA-DQA2/HLA-DRB5/HLA-DMB/MFSD6/IFI30
PLATELET_AGGREGATION	60	0.541088476890557	2.44709303296777	4.56029122409562e-08	5.75369624951997e-07	3.29675290633996e-07	2967	tags=52%, list=19%, signal=42%	HSPB1/MYL9/CD9/HBB/PRKG1/FERMT3/MYL12A/ITGB3/UBASH3B/C1QTNF1/PLEK/FN1/CLIC1/CEACAM1/FLNA/IL6/ACTB/LYN/STXBP1/COMP/CTSG/MMRN1/PIK3CB/BLK/VCL/TLN1/P2RY12/PIK3CG/SH2B3/CSRP1/IL6ST
PEPTIDYL_LYSINE_MODIFICATION	305	-0.372632	-1.89692	4.69310683076346e-08	5.90126473787216e-07	3.38130669954721e-07	4126	tags=42%, list=27%, signal=31%	MEAF6/PCGF2/KANSL1/EP400/EEF1AKMT1/RUVBL2/RPS6KA5/MSL2/ZZZ3/USPL1/YEATS2/KMT5C/H1-4/MCM3AP/GNL3L/TAF1L/EID1/SETD6/DIP2B/EPC1/KANSL3/SMC5/CTR9/POLE3/BRCA1/PIH1D1/KAT8/KAT7/THAP7/MCRS1/GCSH/DNMT3B/ZBED1/H1-5/SIRT3/RWDD3/TRRAP/CTCF/PYGO2/EHMT1/RUVBL1/NOC2L/ETFBKMT/KAT5/EEF1AKMT2/ING5/SENP6/GLYR1/TTLL12/NSD3/RBBP5/SUPT3H/TADA2A/MLLT3/SRCAP/ASH1L/ZNF451/HAT1/TOPORS/ATRX/DYDC1/EHMT2/HCFC1/BRD8/KAT6B/KD…
ENDOTHELIUM_DEVELOPMENT	98	0.445969137798801	2.24223611446089	4.80399267924919e-08	6.02035715561127e-07	3.44954427366963e-07	3270	tags=43%, list=21%, signal=34%	PLOD3/TNFRSF1A/PPP1R16B/PDE2A/CLIC4/CLDN1/MSN/S1PR1/FGF1/PECAM1/RAPGEF3/CEACAM1/ITGAX/ICAM1/GJA4/CLDN3/MET/ACVRL1/BMP4/IL1B/TIE1/CD34/S1PR3/FOXC2/STARD13/HEG1/MYADM/HEY2/GDF2/VCL/CDH5/FSTL1/CCM2/KDR/GJA5/TNF/ROBO4/CXCR4/MYD88/CXCL10/ID1/RHOB
MEIOTIC_CHROMOSOME_SEGREGATION	75	-0.534206	-2.24263	4.91262433825088e-08	6.1358348278422e-07	3.51571067089236e-07	2908	tags=48%, list=19%, signal=39%	RAD51C/SYCE2/HORMAD2/TERB2/CCNE1/TERF1/EHMT2/PRDM9/ESPL1/C14orf39/BUB1/CENPC/MEIOC/ANKRD31/NDC1/MEIOB/PPP2R1A/PSMC3IP/SLX4/NCAPH/MSH5/SYCP1/TRIP13/SGO2/TTK/SGO1/CENPS/BUB1B/TEX15/SMC2/RMI1/HFM1/TOP2A/NUF2/FANCM/EME1
POSITIVE_REGULATION_OF_PROTEOLYSIS	297	0.308529109057585	1.82221249293363	5.00294621875336e-08	6.22774776795987e-07	3.56837494778888e-07	2903	tags=30%, list=19%, signal=25%	CLU/ANXA2/VSIR/NUPR1/CASP1/CCN1/HSPA1A/S100A10/ARL6IP5/CASP4/CAV1/CASP10/CCN2/RIPK2/RPS27L/S100A9/PICALM/ECSCR/CLEC3B/GSN/CARD9/HSPA1B/DLC1/FBLN1/HSPE1/FN1/CTSD/PCOLCE/HSF1/SFRP2/CLDN3/BID/SH3RF3/PYHIN1/PPM1F/ADAM8/PTK2B/PYCARD/CLEC7A/IL1B/BOK/TRIB1/LYN/S100A8/LAPTM5/CBFA2T3/CTSH/TNIP1/DDRGK1/PLK3/NLRP3/FASLG/EFNA1/TREM2/RNF19A/BAD/MEFV/CASP5/MYC/SOX7/PSME1/NLRP12/AIM2/PML/DAB2/ATP2A3/TNFRSF1B/CS…
ACTIN_POLYMERIZATION_OR_DEPOLYMERIZATION	160	0.381835035189929	2.07582621518428	5.08681270144674e-08	6.31103895826159e-07	3.61609913443196e-07	2840	tags=34%, list=18%, signal=28%	DSTN/ARPC1B/LMOD1/FAM107A/BIN1/TMOD2/SWAP70/CCL11/MICAL1/AIF1/GSN/ESAM/LMOD3/MICALL2/WAS/PFN1/PLEK/CDC42EP1/CCL26/WIPF1/CYRIA/PTK2B/PYCARD/TMSB4X/ARPC1A/HCLS1/CFL2/NCKAP1L/FLII/CCL21/SPTAN1/CCR7/COTL1/SPTA1/VASP/MYADM/CAPG/MSRB2/CTTN/NCK1/FCHSD1/WASHC3/CORO1A/ARPC2/ARPC5/WDR1/BRK1/PSTPIP1/SPTB/CAPZB/TMOD1/CFL1/TMOD3/MICAL3/ARPC3
COLLAGEN_METABOLIC_PROCESS	82	0.497454925888303	2.41096715060083	5.20615113017664e-08	6.43763937093603e-07	3.68863863953064e-07	3020	tags=43%, list=20%, signal=35%	VSIR/RGCC/MMP28/PLOD3/SERPINH1/CCN2/TGFB1/MMP7/SCX/CST3/IL6/KLK6/BMP4/ADAMTS2/MMP19/TNS2/MMP20/P2RX7/ITGA2/TGFB3/MMP23B/ADAM15/PDGFRB/VIM/MMP2/CTSK/TRAM2/COL5A1/MMP24/MFAP4/ENG/ADAMTS14/RCN3/ARRB2/CREB3L1
REGULATION_OF_CHROMOSOME_SEGREGATION	73	-0.546599	-2.28371	5.29741431116959e-08	6.52880002191167e-07	3.74087186979073e-07	4455	tags=60%, list=29%, signal=43%	HORMAD1/RAD18/PLK1/RIOK2/NDC80/BECN1/USP44/SMC5/LCMT1/MKI67/ANAPC5/UBE2C/CDC23/PRAP1/ZNF207/CSNK2A1/ESPL1/ANAPC1/BUB1/CDCA2/DLGAP5/MAD2L1BP/KIF2C/BUB3/AURKB/RCC2/HNRNPU/TRIP13/FBXO5/PUM2/SPDL1/CDT1/GEN1/TTK/CCNB1/BUB1B/CDC6/ZWINT/PUM1/TPR/KNTC1/MAD2L1/ZWILCH/RMI2
POSITIVE_REGULATION_OF_PROTEIN_KINASE_B_SIGNALING	91	0.464446881359793	2.29794100310131	5.6636557052976e-08	6.95713747033587e-07	3.98630066316934e-07	3257	tags=49%, list=21%, signal=39%	IL18/HBEGF/TNFAIP8L3/HSP90AA1/TGFB1/RAMP3/THBS1/C1QTNF1/PDGFA/MET/ADAM8/HCLS1/GAS6/TXN/CCL21/ITGB1BP1/CCL3/CCR7/CX3CR1/OSM/CCL19/MEIS3/ANGPT1/CX3CL1/PIK3CB/CHI3L1/STK3/P2RY12/MYOC/TPBG/ENG/F10/AXL/TNF/NOX4/AKR1C3/PIK3CG/PTK2/CD28/ARRB2/FERMT2/LEP/GATA3/MYDGF/RASD2
REGULATION_OF_ACUTE_INFLAMMATORY_RESPONSE	40	0.623110144239877	2.57511557031944	5.72343547263979e-08	7.00744303590963e-07	4.01512474638788e-07	2967	tags=55%, list=19%, signal=45%	C3/ADORA1/HLA-E/NPY5R/IL6/ADAM8/IL1B/ALOX5AP/C2CD4B/CCR7/OSMR/NLRP3/OSM/FUT7/GSTP1/DNASE1L3/SELENOS/TNF/PIK3CG/TNFRSF11A/ZP3/IL6ST
ALPHA_BETA_T_CELL_PROLIFERATION	32	0.665680992180735	2.59797427524209	6.56529876948007e-08	8.01181705573929e-07	4.59061097738279e-07	2165	tags=50%, list=14%, signal=43%	VSIR/IL18/IL15/TGFBR2/RIPK2/HLA-A/HLA-E/RASAL3/PTPRC/CD3E/PTPN22/CD274/CD81/ZAP70/TNFSF4/EBI3
CYTOKINE_PRODUCTION_INVOLVED_IN_IMMUNE_RESPONSE	79	0.484326321094537	2.32033192957181	6.74035347419829e-08	8.19856066371439e-07	4.69761133083101e-07	3288	tags=49%, list=21%, signal=39%	IL18/BCL6/HLA-F/TRPM4/TGFB1/HLA-A/HLA-E/IL6/SASH3/CLEC7A/IL1B/CD96/LAPTM5/HK1/CD81/NOD2/NLRP3/TGFB3/TRAF6/LILRB4/TREM1/IL10/ANGPT1/TBX21/ARID5A/NR4A3/TNFSF4/IL1R1/TNFRSF1B/TLR4/SLC7A5/LACC1/TLR3/TNF/IFNA2/SCIMP/GATA3/CD36/SPON2
NEGATIVE_REGULATION_OF_PEPTIDASE_ACTIVITY	202	0.348222951574358	1.95650900975627	6.9075118219121e-08	8.37451433262437e-07	4.79842926493877e-07	2731	tags=32%, list=18%, signal=26%	CRYAB/ANXA2/TIMP3/CST6/BIRC3/DHCR24/C3/CAST/SERPINH1/HGF/BIN1/SLPI/RARRES1/CST7/A2M/WFDC5/PICALM/MICAL1/NOL3/THBS1/SERPINA1/TIMP1/ITIH5/TNFSF14/CST3/PI3/SFRP2/CDKN2D/ECM1/CSTB/PLAUR/WFDC12/TIMP4/LXN/GAS6/PROS1/CRIM1/CD109/ADORA2A/SERPINB9/CSTA/GAPDH/SERPINF1/RENBP/SPINK6/ANXA8L1/PI15/RPS6KA1/SERPINE1/DNAJB6/SERPINB11/SERPING1/PRDX5/TNFAIP8/CD27/ANOS1/LTF/ANXA8/C4A/GPI/ITIH4/PI16/TNF/KLF4
DENDRITIC_CELL_DIFFERENTIATION	40	0.620835789879761	2.56571638884358	6.94116907562979e-08	8.38799717516041e-07	4.8061546641237e-07	2856	tags=55%, list=18%, signal=45%	TGFBR2/SPI1/BATF3/LGALS1/BATF/LILRB2/LTBR/CEBPB/LYN/TMEM176B/GAS6/CCR7/TREM2/TRAF6/CCL19/TMEM176A/ITGB8/BLK/IRF8/RELB/AXL/ITGB6
POSITIVE_REGULATION_OF_SMOOTH_MUSCLE_CELL_PROLIFERATION	70	0.508313049982277	2.37842107191306	6.98064439956443e-08	8.40840079455625e-07	4.81784553006899e-07	3200	tags=50%, list=21%, signal=40%	IL18/TGFBR2/HBEGF/EDN1/IGF1/TGFB1/AIF1/THBS1/S1PR1/NPY5R/IL6/BMP4/HTR1B/CCL5/PTAFR/ITGA2/PDGFB/IL10/PDGFRB/MMP2/MYC/CX3CL1/LDLRAP1/NR4A3/CALCRL/ADAMTS1/TLR4/CCN4/TNF/ELANE/CYBA/RBPMS2/MYD88/ID2/EREG
PROTEIN_KINASE_B_SIGNALING	156	0.384432189639545	2.08533308075787	7.30388956049959e-08	8.76937965941274e-07	5.02467920189208e-07	3937	tags=49%, list=25%, signal=37%	RRAS/IL18/HBEGF/CCL2/CAVIN3/IGF1/TNFAIP8L3/HSP90AA1/EPHA2/TGFB1/PHLDA3/RAMP3/THBS1/C1QTNF1/PDGFA/MET/ADAM8/IL1B/BANK1/HCLS1/CCL5/GAS6/TXN/CCL21/ITGB1BP1/CCL3/CCR7/CX3CR1/PLK3/OSM/CCL19/MEIS3/ANGPT1/CX3CL1/PIK3CB/LOX/CHI3L1/SOX9/STK3/P2RY12/MYOC/TPBG/KDR/ENG/F10/AXL/NTRK3/TNF/CAV3/CD40/NOX4/AKR1C3/PIK3CG/RCN3/SH2B3/PTK2/CD28/ARRB2/CIB1/FERMT2/LEP/GATA3/MYDGF/RASD2/FLCN/HIP1/ILK/MFHAS1/PARK7/INPP5F…
CELL_CYCLE_DNA_REPLICATION	40	-0.638716	-2.35445	7.78422376759531e-08	9.31603886269767e-07	5.33790399497313e-07	2403	tags=62%, list=16%, signal=53%	TERF1/DNA2/ATRX/TERF2/CDC45/WRN/LIG1/DBF4B/FBXO5/DBF4/ZNF830/RAD51/CDT1/FEN1/MCM6/SENP2/E2F7/POLA1/PCNA/GINS1/MCM2/GMNN/MCM4/MCM3/ATAD5
REGULATION_OF_DNA_BINDING_TRANSCRIPTION_FACTOR_ACTIVITY	345	0.296417801145685	1.77692873105371	7.81790916915273e-08	9.32636472038027e-07	5.34382050496067e-07	3230	tags=35%, list=21%, signal=28%	CLU/PPP2R5B/RGCC/IL18/NUPR1/HSPA1A/EDN1/CAV1/RIPK2/SPHK1/TRADD/RPS6KA4/ID3/S100A9/SPI1/PTGIS/PRKCB/CARD9/HSPA1B/ADORA3/TMIGD3/HAVCR2/FLNA/HSF1/ADGRG3/IL6/RAB7B/RIPK4/BHLHE40/ADAM8/PYDC2/PYCARD/CLEC7A/TMSB4X/IL1B/TRIB1/HCLS1/IRAK2/RB1/GAS6/BCL3/S100A8/MID2/ADGRF1/FLOT2/SLCO3A1/FOXS1/CX3CR1/ZBTB7A/TRAF1/SIGIRR/DDRGK1/ANXA3/SFRP4/NOD2/PELI1/NLRP3/SGK3/MYOCD/TRAF6/NFAM1/TRIM8/FLOT1/ABRA/IL10/PPARGC1B…
STRIATED_MUSCLE_CELL_DIFFERENTIATION	198	0.352289577133568	1.97532470624385	7.92803374725004e-08	9.42752128027624e-07	5.40178119116481e-07	3297	tags=39%, list=21%, signal=31%	MYL9/CD9/CAV2/EHD1/RCAN1/LMOD1/PDLIM5/EDN1/EHD2/PIEZO1/MYH11/IGF1/TMOD2/MYOF/TGFB1/TNFSF14/LMOD3/YBX1/CCN3/CD53/SORT1/BMP4/ADRA1A/CFL2/RB1/TPM1/FLII/CSRP2/CD81/HOPX/MYOCD/RGS2/FLOT1/BHLHE41/JAM2/PDGFRB/HEY2/KRT19/RIPOR2/DKK1/GREM1/NIBAN2/MEF2C/TBX18/CXCL9/IL4R/WDR1/IRX3/MYL2/NEBL/SORBS2/ASB2/FLNC/LRRC10/ANKRD1/MYOZ1/AKAP6/FHL2/PI16/TMOD1/HAMP/CAV3/NOX4/RGS4/TMEM119/TMOD3/MYOM2/CSRP1/KAT2A/CAPN3/S…
MUSCLE_CELL_DIFFERENTIATION	273	0.319064104452932	1.86720681182422	8.25325289231647e-08	9.78299594433181e-07	5.60546106598497e-07	3297	tags=38%, list=21%, signal=31%	MYL9/CD9/CAV2/EHD1/RCAN1/LMOD1/PDLIM5/EDN1/EHD2/PIEZO1/MYH11/IGF1/BIN1/TMOD2/FOXF1/MYOF/SOD2/TGFB1/SPEG/OR10J5/TNFSF14/LMOD3/YBX1/CCN3/CD53/SORT1/BMP4/ADRA1A/CFL2/RB1/TPM1/FLII/CSRP2/SETD3/NINJ1/CD81/HOPX/MYOCD/RGS2/FLOT1/PDGFB/SMARCD3/BHLHE41/ITGA8/JAM2/PDGFRB/HEY2/NFATC1/KRT19/COMP/EFEMP2/RIPOR2/SYPL2/LOX/DKK1/GREM1/NIBAN2/ACTN4/MEF2C/TBX18/SOX9/CXCL9/IL4R/WDR1/IRX3/MYL2/NEBL/SORBS2/ASB2/FLNC/F…
POSITIVE_REGULATION_OF_DNA_BINDING_TRANSCRIPTION_FACTOR_ACTIVITY	203	0.348644399598657	1.95981722850441	8.37275144740197e-08	9.89313678959687e-07	5.66856956806563e-07	3132	tags=37%, list=20%, signal=30%	CLU/PPP2R5B/RGCC/IL18/HSPA1A/EDN1/CAV1/RIPK2/SPHK1/TRADD/RPS6KA4/S100A9/PRKCB/CARD9/HSPA1B/HSF1/IL6/RAB7B/RIPK4/ADAM8/PYCARD/CLEC7A/IL1B/HCLS1/IRAK2/S100A8/MID2/ADGRF1/FLOT2/SLCO3A1/CX3CR1/ZBTB7A/TRAF1/DDRGK1/ANXA3/NOD2/NLRP3/MYOCD/TRAF6/NFAM1/TRIM8/FLOT1/ABRA/IL10/PPARGC1B/RIPK3/CX3CL1/CD40LG/TLR2/AIM2/GREM1/LPAR5/STING1/STK3/TLR4/S100A12/LTF/TRIM22/TLR6/NLRC4/FOSL1/RBCK1/TLR3/TNF/CD40/TNFRSF11A…
POSITIVE_REGULATION_OF_REACTIVE_OXYGEN_SPECIES_METABOLIC_PROCESS	58	0.536870583627003	2.41132912118438	8.90564391316871e-08	1.04894957736753e-06	6.01027134179874e-07	3206	tags=52%, list=21%, signal=41%	TGFBR2/TYROBP/SOD2/TGFB1/TSPO/THBS1/ITGB2/ITGAM/RAB27A/PTK2B/CLEC7A/GSTP1/PDGFB/PDGFRB/SOD1/RIPK3/CYP1B1/CDKN1A/TLR4/ZC3H12A/TLR6/PID1/AKR1C3/CYBA/GADD45A/FPR2/CBR1/LEP/CD36/MAPK14
POSITIVE_REGULATION_OF_CHROMOSOME_ORGANIZATION	76	-0.534717	-2.25037	9.01016606440205e-08	1.05791287355535e-06	6.06162923675197e-07	3541	tags=51%, list=23%, signal=40%	POT1/SMC5/DKC1/DDX11/NCAPD2/SHCBP1L/MORC2/NAF1/HNRNPD/CCT2/ATRX/PRAP1/TERF2/CDK2/NCAPG/TNKS2/CTNNB1/MAD2L1BP/AURKB/PPHLN1/SLF2/PARN/SLX4/NCAPH/PPP1R10/HNRNPA1/DHX36/CDT1/FEN1/SLF1/SMC2/FBXO4/SIN3A/TPR/NEK2/XRCC5/MAPKAPK5/TNKS/SFPQ
POSITIVE_REGULATION_OF_KINASE_ACTIVITY	384	0.283314621366017	1.72253503939568	9.5210263695337e-08	1.11437924991838e-06	6.38517028291138e-07	2801	tags=30%, list=18%, signal=25%	CLU/RGCC/IL18/CCN1/TGFBR2/ACSL1/HBEGF/CSF1/HLA-DRB1/EDN1/IGF1/TNFAIP8L3/HSP90AA1/BTC/EPHA2/ADORA1/TGFB1/LCP2/PTPRC/THBS1/ITGB3/FGF1/CD300A/FGR/PDGFA/GHR/MET/ADAM8/PTK2B/IL1B/ADRB2/CSF1R/CCND1/PRKAG2/TIE1/CCL5/ADRA1A/TAOK3/LYN/CD86/GAS6/NCKAP1L/TXN/FGF18/CCL21/ITGB1BP1/CCR7/MAP3K11/P2RX7/RALB/CD81/DOCK3/JTB/NOD2/FLT4/EFNA1/TREM2/TRAF6/PDGFB/CCL19/FGD2/SLC11A1/BAD/EGR1/PDGFRB/ANGPT1/GPRC5A/EPHA3/RI…
POSITIVE_REGULATION_OF_MONONUCLEAR_CELL_MIGRATION	51	0.568098417944644	2.48781219798655	9.70461173377472e-08	1.13169288536098e-06	6.48437395215175e-07	3861	tags=63%, list=25%, signal=47%	SPI1/AIF1/TNFSF14/CCL4/S100A14/ADAM8/PTK2B/XCL2/PYCARD/CCL5/GAS6/CCL21/CCL3/CCR7/CX3CR1/IL12A/SERPINE1/JAM2/CCR1/SPN/ITGA4/TNF/FPR2/LGALS3/CCL20/CXCL10/CCL1/TMEM102/CREB3/CXCL17/PLA2G7/CD47
NEGATIVE_REGULATION_OF_LEUKOCYTE_PROLIFERATION	73	0.490373494537795	2.31449781949843	9.72976150767094e-08	1.13169288536098e-06	6.48437395215175e-07	2732	tags=45%, list=18%, signal=37%	VSIR/HLA-DRB1/LRRC32/TYROBP/LST1/INPP5D/GPNMB/CD300A/VSIG4/MNDA/HAVCR2/BMP4/LILRB2/CD274/CEBPB/LYN/CD86/PDCD1LG2/PELI1/LILRB4/GSTP1/IL10/CRTAM/SFTPD/SPN/IDO1/CCL8/BLK/GREM1/PKN1/IL2RA/CTLA4/SDC4
POSITIVE_REGULATION_OF_LYMPHOCYTE_MEDIATED_IMMUNITY	93	0.453512878259306	2.25511994644026	1.00790313241992e-07	1.16866525198347e-06	6.69621822030747e-07	3119	tags=45%, list=20%, signal=36%	IL18/HLA-DRB1/C3/HLA-F/HLA-DRA/TGFB1/HLA-A/HLA-E/VAV1/PTPRC/IL6/SASH3/IL1B/CLCF1/NCR3/LTA/P2RX7/CD81/NOD2/SH2D1B/KLRD1/NLRP3/TREM2/TRAF6/IL12A/IL12RB1/SLAMF6/CRTAM/TBX21/ARID5A/SH2D1A/TNFSF4/IL1R1/STAT6/CD1D/TNF/CD40/ZP3/CD28/CD1C/HSPD1/GATA3
DNA_UNWINDING_INVOLVED_IN_DNA_REPLICATION	20	-0.766337	-2.38461	1.12007374093544e-07	1.29469393284525e-06	7.41833736232494e-07	2099	tags=70%, list=14%, signal=61%	TWNK/CDC45/WRN/RAD51/MCM6/MCM7/RPA1/GINS4/GINS1/GINS2/MCM2/MCM4/MCM5/MCM3
REGULATION_OF_CELL_CYCLE_PHASE_TRANSITION	303	-0.359238	-1.82775	1.12634268755496e-07	1.29790943748593e-06	7.43676156097883e-07	4925	tags=47%, list=32%, signal=32%	PHB2/APPL1/PAF1/RAD9A/DDX3X/TAOK1/FBXO7/KLHL22/CRY1/TP53/MRE11/BABAM1/EIF4G1/USP47/HORMAD1/TIPRL/CDC73/PLK1/SYF2/TFDP3/ABRAXAS1/CDC14A/PROX1/MYO16/RIOK2/NDC80/CDK7/ZFP36L2/USP44/TIPIN/SASS6/RAD17/VPS4A/WDR76/RPTOR/TICRR/DLG1/LCMT1/BRCA1/CDC7/NPM2/CASP2/FZR1/GTSE1/AURKA/RAD51C/ANAPC5/CUL4A/NEK11/FOXO4/GIGYF2/BRSK1/STXBP4/RAD1/ETAA1/TOPAZ1/UBE2C/CTDSP1/CDC23/ADAM17/ANLN/DDX39B/TRIAP1/DNA2/TMEM14B/S…
POSITIVE_REGULATION_OF_NITRIC_OXIDE_METABOLIC_PROCESS	30	0.682745886358273	2.62040237623583	1.14248673258468e-07	1.304397429043e-06	7.47393645533281e-07	3196	tags=60%, list=21%, signal=48%	CLU/EDN1/HBB/HSP90AA1/SOD2/AIF1/PTK2B/CLEC7A/IL1B/KLF2/PTX3/TLR4/TLR6/TNF/KLF4/ASS1/DDAH2/CD36
REGULATION_OF_CALCIUM_ION_TRANSPORT	181	0.362785367503371	2.00723	1.13660310823677e-07	1.304397429043e-06	7.47393645533281e-07	4165	tags=48%, list=27%, signal=36%	RRAD/JPH2/THY1/CCL2/CAV1/REM1/BIN1/DRD1/PLN/CASQ2/TSPO/RAMP3/UBASH3B/CCL4/CD33/PTK2B/LILRB2/CCL5/GEM/LYN/CLIC2/ADORA2A/PDE4B/HCRT/CCL3/CD84/P2RX7/GSTO1/RCVRN/PDGFB/GRAMD2A/NOS3/PDGFRB/AHNAK/CCR1/CX3CL1/PML/CXCL11/CORO1A/GCG/CXCL9/P2RX5/CD4/HOMER3/AKAP6/DHRS7C/STIMATE/LILRA5/CAV3/RGS4/VDAC1/PIK3CG/TRPV2/FCRL3/CXCR4/CYBA/CAPN3/BEST1/ARRB2/LGALS3/SLN/TRPC3/CXCL10/SRI/BDKRB1/STAC2/CACNG1/P2RX1/GJC2/A…
MITOTIC_CELL_CYCLE_PHASE_TRANSITION	327	-0.355399	-1.82059	1.14076231547196e-07	1.304397429043e-06	7.47393645533281e-07	4330	tags=41%, list=28%, signal=30%	CDC73/PLK1/SYF2/TFDP3/ABRAXAS1/CDC14A/FOXM1/MYO16/FBXL12/RIOK2/NDC80/CDK7/ZFP36L2/CLASP1/RHOU/USP44/SASS6/RAD17/IQGAP3/GSPT1/VPS4A/RPTOR/SMC5/TICRR/DLG1/ARPP19/LCMT1/BRCA1/BCAT1/CDC7/NPM2/CASP2/ACVR1B/FZR1/GTSE1/AURKA/RAD51C/ANAPC5/CUL4A/NEK11/FOXO4/GIGYF2/BRSK1/LATS1/UBE2C/CTDSP1/CIT/CDC23/ADAM17/ANLN/CCNE1/TRIAP1/CCNB2/TMEM14B/SDE2/PRAP1/ZNF207/ESPL1/ANAPC1/CDK2/MTA3/SPDYA/BUB1/ESRRB/PLRG1/PRKD…
REGULATION_OF_NIK_NF_KAPPAB_SIGNALING	86	0.466037976118625	2.28581867153002	1.21651348306887e-07	1.38466764036157e-06	7.93386871623221e-07	2708	tags=47%, list=17%, signal=39%	IL18/EDN1/SPHK1/TRADD/SPI1/NOL3/TNFSF14/CCN3/HAVCR2/ADGRG3/CD14/PYDC2/TMSB4X/IL1B/PTPN22/TLR7/CD86/BCL3/LAPTM5/HDAC7/NOD2/NLRP3/TREM2/TRAF6/CCL19/PRDX1/NLRP12/TLR2/GREM1/ACTN4/BMP7/TLR4/CD27/ZC3H12A/UACA/NMI/RBCK1/AKIP1/TLR3/TNF
NATURAL_KILLER_CELL_MEDIATED_IMMUNITY	62	0.522244089519256	2.3782285515102	1.23554285119645e-07	1.40203978419305e-06	8.03340762684215e-07	2373	tags=42%, list=15%, signal=36%	IL18/HLA-F/HLA-A/HLA-E/VAV1/HAVCR2/CEACAM1/NKG7/RAB27A/CD96/SERPINB9/NCR3/FCGR3A/SH2D1B/KLRD1/IL12A/SLAMF6/CRTAM/PRDX1/MICA/PIK3R6/SH2D1A/CORO1A/NCR1/KLRC1/SLAMF7
GLAND_MORPHOGENESIS	98	0.437120832411194	2.19774875376639	1.24241724606607e-07	1.40555531606624e-06	8.05355092154812e-07	2211	tags=37%, list=14%, signal=32%	TGM2/CRIP1/TGFBR2/CSF1/CAV1/HGF/EPHA2/FGF7/RARG/CCL11/TGFB1/CAPN1/MSN/FGF1/BSX/SULF1/CEACAM1/PDGFA/LIMS2/IL6/BMP4/LAMA5/NTN1/CSF1R/CEBPB/TNC/PLXND1/TGFB3/RPS6KA1/MMP2/CYP7B1/PML/TGFA/STAT6/BMP7/SOX9
REGULATION_OF_WOUND_HEALING	101	0.438564050157661	2.21793866678186	1.27448870863212e-07	1.4374687798572e-06	8.23640868800217e-07	3724	tags=47%, list=24%, signal=36%	CD9/ACTA2/PHLDB2/PLAU/HBEGF/ANXA1/EDN1/CAV1/PRKG1/TBXA2R/CLDN1/THBS1/UBASH3B/C1QTNF1/CEACAM1/PDGFA/CLDN3/CLEC7A/PROS1/CD109/CD34/THBD/TNFRSF12A/FOXC2/INSL3/PDGFB/NOS3/SERPINE1/MMRN1/SERPING1/VKORC1/MYOZ1/CCN4/TNF/SH2B3/PTK2/CXCR4/PLAT/AJAP1/FERMT2/CD36/EPPK1/SERPINB2/WFDC1/KRT1/APOH/F2R
REGULATION_OF_MACROPHAGE_ACTIVATION	48	0.576005480687722	2.48522080109451	1.34252793238335e-07	1.50963412819662e-06	8.64990170459107e-07	3685	tags=65%, list=24%, signal=49%	CST7/SPHK1/PTPRC/THBS1/VSIG4/HAVCR2/IL6/ADGRF5/IL1RL1/CCL3/CD84/TREM2/TNIP2/IL10/NR1H3/CX3CL1/IL4R/TLR4/ZC3H12A/SPACA3/TLR6/LDLR/NR1D1/HAMP/STAP1/HSPD1/LBP/CEBPA/JUND/CD200/MFHAS1
REGULATION_OF_CELL_ADHESION_MEDIATED_BY_INTEGRIN	43	0.590040556401912	2.48711748604261	1.36758748351191e-07	1.53318090772028e-06	8.78482004310441e-07	3797	tags=63%, list=25%, signal=48%	PLAU/PIEZO1/FERMT3/EPHA2/SWAP70/PODXL/CD3E/SFRP2/LIF/CCL5/LYN/NCKAP1L/CCL21/ITGB1BP1/FOXC2/EFNA1/SKAP1/SERPINE1/CYP1B1/P2RY12/PIK3CG/PTK2/CIB1/PTPN6/SNAI2/ADA/DPP4
POSITIVE_REGULATION_OF_INTERLEUKIN_1_PRODUCTION	59	0.529021091823078	2.38277133789719	1.375527263969e-07	1.53745119414193e-06	8.80928793046057e-07	2708	tags=49%, list=17%, signal=41%	HSPB1/CASP1/RIPK2/TYROBP/GSDMD/MNDA/HAVCR2/IL6/PYHIN1/PYCARD/CLEC7A/CCL3/P2RX7/HK1/NOD2/NLRP3/TRIM16/CCL19/EGR1/MEFV/NLRP12/AIM2/TLR8/TLR4/NLRP1/TLR6/NLRC4/LILRA5/TNF
T_CELL_DIFFERENTIATION_INVOLVED_IN_IMMUNE_RESPONSE	67	0.505178799988668	2.34416862844057	1.38992673830345e-07	1.54448635478308e-06	8.84959799426038e-07	2587	tags=42%, list=17%, signal=35%	IL18/BCL6/HLA-DRB1/ANXA1/RIPK2/HLA-DRA/FCER1G/IL6/BATF/GPR183/CD86/BCL3/HLX/FGL2/NLRP3/CCL19/IL12RB1/SLAMF6/TBX21/LY9/SPN/PTGER4/TNFSF4/STAT6/IL4R/CLEC4E/ZC3H12A/RELB
RNA_EXPORT_FROM_NUCLEUS	71	-0.535107	-2.22313	1.39012071158606e-07	1.54448635478308e-06	8.84959799426038e-07	4175	tags=59%, list=27%, signal=43%	THOC6/NCBP3/POM121C/NUP85/XPO5/SRSF3/MCM3AP/NCBP1/C12orf50/CHTOP/DDX39B/NOL6/DDX19A/NUP153/ENY2/NUP62CL/NUP62/YTHDC1/NRDE2/NUP88/ALYREF/THOC2/SMG6/NCBP2/DDX25/POLR2D/HNRNPA1/DDX19B/SUPT6H/NPAP1/RAE1/NXF2/NUP155/NUP93/RBM15B/CPSF6/NUP160/TPR/DHX9/NUP133/NUP107/KHDRBS1
POSITIVE_REGULATION_OF_INTERLEUKIN_12_PRODUCTION	33	0.662637621445641	2.60725822281013	1.41264898944884e-07	1.56484510081207e-06	8.96624953829368e-07	3342	tags=70%, list=22%, signal=55%	RIPK2/CLEC7A/LAPTM5/CCR7/NOD2/TRAF6/CCL19/IRF5/CD40LG/IDO1/TLR2/TNFSF4/IRF8/TLR4/LTB/TLR3/CD40/SCIMP/HSPD1/LEP/CD36/MAPK14/MAPK11
REGULATION_OF_CYTOSKELETON_ORGANIZATION	415	0.273394996515961	1.66994379248323	1.47121204004349e-07	1.62488166559106e-06	9.31024705022055e-07	3174	tags=31%, list=20%, signal=25%	RGCC/PHLDB2/HSPA1A/S100A10/SYDE1/DSTN/TACSTD2/RHOC/RHOG/ARPC1B/LMOD1/EDN1/ARHGDIB/FAM107A/BIN1/NEXN/CCN2/TMOD2/SWAP70/GMFG/S100A9/CCL11/CLIC4/GSN/ESAM/DIXDC1/GAS2L1/ABI3/SYNPO/HSPA1B/RHOD/S1PR1/GPR65/DLC1/LMOD3/RAPGEF3/FKBP4/WAS/PFN1/PLEK/CDK2AP2/FLNA/PDGFA/RHPN1/CDC42EP1/MET/CCL26/PPM1F/CENATAC/CYRIA/PTK2B/PYCARD/TMSB4X/CSF1R/ARPC1A/HCLS1/CFL2/TPM1/NCKAP1L/S100A8/FLII/CCL21/SPTAN1/ARHGEF15/ITGB1…
INTERLEUKIN_10_PRODUCTION	50	0.576468468863361	2.51736894604311	1.53474105331805e-07	1.69003142025141e-06	9.68354211778998e-07	3100	tags=52%, list=20%, signal=42%	VSIR/HLA-DRB1/HGF/TYROBP/IL6/SASH3/PYCARD/CLEC7A/CD274/BCL3/PDCD1LG2/CD34/NOD2/TREM2/LILRB4/CD40LG/IDO1/TLR2/TNFSF4/TSLP/TLR4/ISG15/LILRA5/TIGIT/CD28/HSPD1
MEMBRANE_RAFT_ORGANIZATION	22	0.729604733987717	2.57775261408405	1.68342044027032e-07	1.84001600246747e-06	1.05429237846067e-06	2120	tags=64%, list=14%, signal=55%	ANXA2/CAV2/S100A10/MAL/CAV1/RFTN1/GSN/PTPRC/ABCA7/CD2/FLOT2/FLOT1/MYADM/PACSIN2
MICROTUBULE_BUNDLE_FORMATION	92	-0.496797	-2.16246	1.68577500494736e-07	1.84001600246747e-06	1.05429237846067e-06	4827	tags=62%, list=31%, signal=43%	CCDC63/CCDC66/TOGARAM1/KIF20A/MAP1S/DNAAF2/ODAD1/PLK1/DAW1/GAS8/RSPH9/CLASP1/CCDC65/DRC1/SPEF1/CFAP47/CFAP157/CFAP91/CFAP206/SPEF2/LRGUK/DNAAF5/RP1L1/TTLL1/TPPP2/RSPH1/DNAI2/ODAD2/ZNF207/DNAI1/DNAAF4/CFAP46/TEKT2/MEIG1/DNAI3/MNS1/DNAI4/CFAP100/CFAP43/DNAAF3/IQCG/DRC7/DNAAF1/SPAG17/TTC26/HYDIN/SPAG6/CFAP65/CEP131/DNAH7/ODAD4/PLA2G3/PRC1/RSPH4A/LRRC49/CCDC39/SPAST
PROTEIN_LOCALIZATION_TO_PLASMA_MEMBRANE	218	0.332321505558106	1.8841080698185	1.68279739995477e-07	1.84001600246747e-06	1.05429237846067e-06	3171	tags=32%, list=20%, signal=26%	EHD1/S100A10/TTC7A/ARL6IP5/BCL2L1/RAMP1/RHOG/KCNB1/VAMP5/EHD2/TNFRSF1A/EPHA2/PLEKHF1/FYB1/PICALM/TGFB1/ITGA3/ABI3/RAMP3/FLNA/TSPAN15/EFR3A/LAMA5/PRAM1/VAMP8/PPP2R5A/ACTB/STXBP1/GAS6/PKP3/ITGB1BP1/LRRC15/RHOQ/FLOT2/CD81/ATP1B3/TREM2/FLOT1/TSPAN17/SKAP1/TMBIM1/OPTN/MYADM/GGA3/RAB3C/EPHA3/RAB13/LDLRAP1/TNIK/DAB2/RAB31/RAB3D/PID1/NSF/TPBG/TMEM150A/TNF/CAV3/RAB15/TRARG1/DPP6/ZDHHC7/PACS1/SLMAP/PDZK1/S…
BLOOD_VESSEL_ENDOTHELIAL_CELL_MIGRATION	91	0.45604911619529	2.25639143159933	1.76287886240875e-07	1.91854828242263e-06	1.09928980462916e-06	3230	tags=46%, list=21%, signal=37%	HSPB1/RGCC/ANXA1/EPHA2/TGFB1/TBXA2R/THBS1/MMRN2/ACVRL1/PTK2B/TMSB4X/PLK2/FGF18/ITGB1BP1/HDAC7/FOXC2/STARD13/EFNA1/PDGFB/MEOX2/NOS3/ANGPT1/GDF2/CLEC14A/GREM1/CDH5/MEF2C/FGFBP1/MAP2K3/VEGFC/ETS1/KDR/ANGPT4/TNF/CD40/KLF4/GADD45A/SRF/CIB1/JCAD/MAPK14/ID1
RECEPTOR_METABOLIC_PROCESS	139	0.388232016252796	2.0596508044595	1.78138781295252e-07	1.93293404039129e-06	1.10753255630328e-06	4168	tags=47%, list=27%, signal=34%	ANXA2/CD9/RAMP1/CAV1/PICALM/TGFB1/RSPO1/FCER1G/GRIA1/RAMP3/CAPN1/ITGB3/CD63/GRK2/ITGB2/CEACAM1/SELE/HTR1B/CXCR1/LAPTM5/CD81/SFRP4/CXCR2/LILRB4/FLOT1/OPTN/RIN3/ANGPT1/TRAT1/DTX3L/LDLRAP1/CALCRL/SH3GLB1/DKK1/GREM1/RAB31/REP15/PHETA2/NSF/LDLR/SAG/ANKRD13D/CAV3/CAMLG/ADM/GH1/RAB29/ARRB2/CACNG4/CD36/LRRTM1/LAMTOR1/TBC1D16/VAMP3/ACKR3/INPP5F/EGF/RAB5A/EHD3/CXCL8/MTMR2/ARC/DRD3/APOE/DTNBP1
REGULATION_OF_METAL_ION_TRANSPORT	288	0.299209493584661	1.76033924222523	1.78648390621871e-07	1.93293404039129e-06	1.10753255630328e-06	3498	tags=35%, list=23%, signal=28%	RRAD/JPH2/FXYD5/STOM/THY1/CCL2/GLRX/CAV1/REM1/BIN1/DRD1/YWHAH/FHL1/PLN/ADORA1/CASQ2/TSPO/KCNMB1/RAMP3/UBASH3B/CCL4/CD33/CD63/FLNA/KCNAB1/PTK2B/LILRB2/ADRB2/VIP/CCL5/KCNJ2/GEM/LYN/CLIC2/ADORA2A/PDE4B/HCRT/CCL3/CD84/P2RX7/SNTA1/GSTO1/ATP1B3/TREM2/RCVRN/SCN2B/SCN4B/PDGFB/GRAMD2A/FGF14/NOS3/PDGFRB/AHNAK/CCR1/CHP1/CX3CL1/KCNA1/PML/CXCL11/CORO1A/GCG/ACTN4/KCNS1/CXCL9/P2RX5/CD4/HOMER3/AKAP6/DHRS7C/STIMA…
REGULATION_OF_SYSTEM_PROCESS	430	0.266926804664542	1.6325613474013	1.84892102533068e-07	1.99469103080602e-06	1.14291807698549e-06	3494	tags=34%, list=23%, signal=27%	MYL9/CNN1/HBEGF/NPR1/HSPB7/EDN1/CAV1/IGF1/HGF/BIN1/CCN2/TNFRSF1A/PRKG1/CST7/SPHK1/PLN/ADORA1/CASQ2/TRPM4/HRH1/AIF1/CYP8B1/TBXA2R/NOL3/TYMP/EPAS1/LMCD1/C1QTNF1/MLIP/S100A1/FBXO32/INHBB/ADORA3/CCN3/TMIGD3/GRK2/OR51E2/FLNA/ITGAX/SCT/PTK2B/KCND3/ADRB2/VIP/ADRA1A/KCNJ2/TPM1/GAS6/CLIC2/GUCY1A1/ADORA2A/PDE4B/SETD3/HCRT/CCL3/DAPK3/PTAFR/SNTA1/ITGA2/GSTO1/TNNC1/HOPX/MYOCD/RGS2/GLS/CRHBP/SCN2B/SCN4B/PDGFB/…
MACROPHAGE_MIGRATION	43	0.586264740460631	2.47120180406152	1.85989954480588e-07	2.00073586871892e-06	1.1463816482436e-06	3868	tags=67%, list=25%, signal=51%	CD9/MMP28/CSF1/CCL2/RARRES2/THBS1/C3AR1/C5AR1/PTK2B/CSF1R/CCL5/CCL3/CX3CR1/CD81/TREM2/SFTPD/CX3CL1/P2RY12/CD200R1/TRIM55/PTK2/CMKLR1/STAP1/LGALS3/CD200/CXCL17/EDN2/TRPV4/SLAMF8
REGULATION_OF_LYMPHOCYTE_DIFFERENTIATION	149	0.383695695049703	2.06459826691126	1.92040821803659e-07	2.05987302234357e-06	1.18026605482849e-06	3199	tags=41%, list=21%, signal=33%	VSIR/IL18/IL15RA/IL15/TGFBR2/BCL6/HLA-DRB1/ANXA1/VNN1/RIPK2/HLA-DRA/PTPRC/INPP5D/CD2/SASH3/ADAM8/BMP4/LILRB2/CD86/GAS6/NCKAP1L/HLX/IL7R/FGL2/NLRP3/ZNF683/NFAM1/LILRB4/HLA-DOA/CCL19/IL12RB1/RHOH/IL10/CRTAM/BAD/SOD1/TBX21/ZAP70/SLC46A2/INHBA/PIK3R6/IKZF3/TNFSF4/RUNX3/IL4R/CD27/ZC3H12A/IL2RA/CTLA4/PRELID1/AXL/IL7/FCRL3/CD28/KAT2A/IFNA2/TNFSF9/ID2/GATA3/IL4I1/NFKBIZ
ENDOTHELIAL_CELL_PROLIFERATION	125	0.397195771237449	2.07962835101126	2.03318134920237e-07	2.17456924762392e-06	1.24598469857351e-06	3850	tags=48%, list=25%, signal=36%	RGCC/CAV2/TNFSF12/CCL2/CAV1/VEGFB/PPP1R16B/EPHA2/CCL11/THBS1/ITGB3/MMRN2/SULF1/ECM1/CCL26/ACVRL1/BMP4/PRKX/TIE1/VIP/FGF18/CD34/ITGB1BP1/FLT4/IL12A/EGFL7/PDGFB/IL10/ANGPT1/GDF2/SPARC/PLXNB3/PIK3CB/FLT1/MEF2C/FGFBP1/SCG2/ALDH1A2/VEGFC/ITGA4/KDR/ANGPT4/TNF/LRG1/VEGFD/WNT2/CYBA/JCAD/LEP/MYDGF/SIRT6/CDH13/NR4A1/GATA2/STAT3/EGR3/APOH/NGFR/ATP5IF1/EGF
POSITIVE_REGULATION_OF_LYMPHOCYTE_DIFFERENTIATION	87	0.462094001272714	2.27037862992091	2.06628209100007e-07	2.20363952512959e-06	1.26264138632669e-06	2694	tags=43%, list=17%, signal=35%	VSIR/IL18/IL15RA/IL15/TGFBR2/BCL6/HLA-DRB1/ANXA1/VNN1/RIPK2/HLA-DRA/PTPRC/INPP5D/SASH3/ADAM8/LILRB2/CD86/GAS6/NCKAP1L/HLX/IL7R/NLRP3/LILRB4/CCL19/IL12RB1/RHOH/IL10/BAD/ZAP70/PIK3R6/TNFSF4/RUNX3/IL4R/CD27/IL2RA/AXL/IL7
REACTIVE_OXYGEN_SPECIES_METABOLIC_PROCESS	181	0.358221347025709	1.98197556503481	2.09740436716438e-07	2.23043972988167e-06	1.27799736778197e-06	3951	tags=45%, list=26%, signal=34%	CRYAB/CCN1/TGFBR2/EDN1/HBB/CCN2/TYROBP/SOD3/HBA2/NCF4/SOD2/TGFB1/TSPO/VAV1/THBS1/PRG3/CYP1A2/ITGB2/ITGAM/RAB27A/PTK2B/NCF2/CLEC7A/BCO2/P2RX7/RAC2/GSTP1/PDGFB/NOS3/SFTPD/PRDX1/PDGFRB/SOD1/RIPK3/PLA2R1/CYP1B1/CDKN1A/NQO1/CYBB/HBG1/PRDX5/SH3PXD2B/BMP7/TLR4/HBA1/ZC3H12A/TLR6/PID1/HBG2/TIGAR/TNF/NOX4/AKR1C3/NOX3/CYBA/GADD45A/FPR2/BCR/CBR1/LEP/STK17A/CD36/MAPK14/SLC1A1/TPO/PXDNL/ABCD1/IMMP2L/ABCD2/COA8…
POSITIVE_REGULATION_OF_SUPRAMOLECULAR_FIBER_ORGANIZATION	147	0.386700018554948	2.07107990546531	2.13918275380417e-07	2.26838695431884e-06	1.29974036863315e-06	2256	tags=32%, list=15%, signal=28%	CLU/RGCC/HSPA1A/S100A10/DSTN/RHOC/LMOD1/EDN1/BIN1/CCN2/SWAP70/CCL11/GSN/SYNPO/HSPA1B/GPR65/RAPGEF3/WAS/PFN1/PLEK/CDC42EP1/MET/CCL26/PPM1F/PTK2B/PYCARD/CFL2/RB1/TPM1/NCKAP1L/CCL21/ARHGEF15/ITGB1BP1/CCR7/SYNPO2/TGFB3/VASP/ARHGEF10L/EPHA1/CTTN/EFEMP2/NCK1/CX3CL1/FCHSD1/ARPC2/WDR1/BRK1
POSITIVE_REGULATION_OF_INTERLEUKIN_6_PRODUCTION	74	0.498549290776507	2.3577311986464	2.31828414111301e-07	2.45132203784734e-06	1.40455851372457e-06	3288	tags=53%, list=21%, signal=42%	RIPK2/TYROBP/AIF1/CARD9/IL6/RAB7B/LILRB2/PYCARD/CLEC7A/IL1B/TLR7/P2RX7/PTAFR/NOD2/TRAF6/IL17RA/MAPK13/ARID5A/TLR2/IL1A/TLR8/TNFSF4/TSLP/TLR4/MBP/TLR6/LILRA5/TLR3/TNF/CYBA/IL36A/SCIMP/MYD88/HSPD1/LBP/LEP/CD36/EREG/SPON2
TELOMERE_MAINTENANCE	112	-0.473273	-2.1289	2.50942021517937e-07	2.64590992659989e-06	1.51605348321258e-06	3817	tags=50%, list=25%, signal=38%	MAP3K4/DCLRE1B/TFIP11/SMARCAL1/GNL3L/POT1/SMC5/DKC1/RAD51C/EXOSC10/RPA3/NAF1/TERF2IP/HNRNPD/CCNE1/TERF1/DNA2/CCT2/USP7/ATRX/WRAP53/TERF2/DCP2/DCLRE1A/TNKS2/CTNNB1/DCLRE1C/PRKDC/WRN/TELO2/AURKB/HNRNPU/SMG6/PARN/SLX4/PPP1R10/XRCC1/HNRNPA1/RIF1/RAD51/TERT/DHX36/XRCC6/FEN1/RPA2/FBXO4/PARP1/RPA1/YLPM1/NEK2/EXO1/XRCC5/PCNA/MAPKAPK5/TNKS/APEX1
REGULATION_OF_DNA_REPAIR	119	-0.456639	-2.07516	2.53981904767722e-07	2.67039731510018e-06	1.53008426720014e-06	4594	tags=56%, list=30%, signal=40%	BABAM1/HELB/KMT5B/RECQL5/PPP4C/TWIST1/ABRAXAS1/FOXM1/MEAF6/EP400/RUVBL2/AUNIP/RADX/SHLD1/KMT5C/TFIP11/NUDT16L1/EPC1/POT1/HDGFL2/BRCA1/CYREN/DDX11/SPIRE2/KAT7/CUL4A/WDR48/TRRAP/RUVBL1/TERF2IP/PPP4R3B/KAT5/OTUB2/WRAP53/BRD8/TERF2/KHDC3L/PRKDC/ARID2/SLF2/TIMELESS/DEK/SIRT1/EPC2/RNF168/MBTD1/KDM4D/XRCC1/RIF1/RAD51/FANCB/USP1/RAD51AP1/PARPBP/MAGEF1/RPA2/SLF1/TEX15/PARP1/YEATS4/DHX9/HMGA2/EYA1/ACTL6A/P…
REGULATION_OF_RESPONSE_TO_CYTOKINE_STIMULUS	135	0.401946849371204	2.12387126711226	2.6076133024253e-07	2.73395400327521e-06	1.56650097871421e-06	2977	tags=36%, list=19%, signal=30%	CASP1/HSPA1A/CSF1/CASP4/EDN1/CAV1/TNFRSF1A/RIPK2/SPHK1/SLIT3/IL1R2/IRF7/NOL3/PTPRC/HSPA1B/TICAM2/PADI2/IL6/ECM1/PYDC2/PYCARD/SHARPIN/IRAK2/CCL5/GAS6/CD300LF/LAPTM5/SIGIRR/ZBP1/TREM2/TLE5/GSTP1/ANGPT1/NR1H3/TLR2/IL1R1/STING1/TSLP/TLR4/ISG15/AXL/IL1RN/IL7/KLF4/SH2B3/CXCR4/NR1H2/STAP1/IRF3
REGULATION_OF_MACROPHAGE_MIGRATION	31	0.66565014960007	2.5773182508405	2.65573159290137e-07	2.77658230021879e-06	1.59092614051395e-06	3868	tags=77%, list=25%, signal=58%	CD9/MMP28/CSF1/RARRES2/THBS1/C3AR1/C5AR1/PTK2B/CSF1R/CCL5/CCL3/CX3CR1/CD81/TREM2/CX3CL1/P2RY12/CD200R1/PTK2/CMKLR1/STAP1/CD200/CXCL17/TRPV4/SLAMF8
DNA_DEPENDENT_DNA_REPLICATION_MAINTENANCE_OF_FIDELITY	34	-0.65409	-2.32277	2.81117915874614e-07	2.92999658489456e-06	1.67882945812845e-06	2364	tags=74%, list=15%, signal=62%	TIPIN/SMARCAL1/DDX11/ETAA1/DNA2/ATRX/KHDC3L/ALYREF/WRN/PRIMPOL/TIMELESS/POLE/BOD1L1/ZNF830/ZGRF1/RAD51/GEN1/CENPS/ZRANB3/TRAIP/RFWD3/FANCM/EME1/PCNA/NUCKS1
MRNA_TRANSPORT	103	-0.466184	-2.06663	2.81821272808235e-07	2.92999658489456e-06	1.67882945812845e-06	4642	tags=57%, list=30%, signal=40%	THOC3/HNRNPA2B1/QKI/NUP98/THOC6/SRSF7/NCBP3/POM121C/NUP85/G3BP2/SRSF3/RANBP17/MCM3AP/AHCTF1/UPF3A/NUP205/NCBP1/C12orf50/CETN3/NUP35/CHTOP/DDX39B/IGF2BP1/DDX19A/NUP153/IGF2BP3/NUP50/ENY2/NUP43/NUP62/YTHDC1/NUP88/ALYREF/PARP11/THOC2/IGF2BP2/NUP37/NDC1/SMG6/NCBP2/DDX25/PEG10/POLR2D/HNRNPA1/DDX19B/SUPT6H/NUP54/RAE1/NXF2/NUP155/NUP93/SENP2/RBM15B/NUP160/TPR/DHX9/NUP133/TNKS/NUP107
REGULATION_OF_LYMPHOCYTE_MIGRATION	50	0.567369778270807	2.47763605103757	3.25506003476685e-07	3.3747446934268e-06	1.9336612316193e-06	2738	tags=50%, list=18%, signal=41%	CCL2/AIF1/STK10/MSN/LRCH1/TNFSF14/CCL4/PADI2/ECM1/ADAM8/PTK2B/APOD/XCL2/PYCARD/CCL5/CCL21/CCL3/JAM2/RIPK3/SPN/RIPOR2/ITGA4/CD200R1/IL27RA/GCSAM
REGULATION_OF_LEUKOCYTE_APOPTOTIC_PROCESS	66	0.500880403317921	2.31622461642381	3.29220818008604e-07	3.40377745730007e-06	1.95029642481121e-06	2684	tags=53%, list=17%, signal=44%	BCL6/ANXA1/IRF7/ADAM8/BMP4/GIMAP8/LGALS16/HCLS1/CD274/CCL5/LYN/GAS6/CCL21/HSH2D/IL7R/ST3GAL1/CCR7/P2RX7/NOD2/LGALS14/EFNA1/CCL19/IL10/RIPK3/SLC46A2/IDO1/PIK3CB/BLK/MEF2C/CD27/SELENOS/PRELID1/AXL/CD3G/PTCRA
APOPTOTIC_CELL_CLEARANCE	42	0.581799707420226	2.43868432164371	3.31452940952519e-07	3.41736245491766e-06	1.95808035681529e-06	3267	tags=60%, list=21%, signal=47%	TGM2/MFGE8/RHOG/CCL2/C3/ANXA1/TYROBP/THBS1/ITGB3/ABCA7/XKR4/GAS6/CD300LF/RAC2/C2/TREM2/RHOH/NR1H3/XKR6/C4A/AXL/FCN3/JMJD6/CD36/MEGF10
DNA_REPLICATION_INDEPENDENT_CHROMATIN_ORGANIZATION	27	-0.701035	-2.35497	3.4652593899951e-07	3.56289929545905e-06	2.04147005644957e-06	2978	tags=67%, list=19%, signal=54%	UBN1/IPO4/HAT1/ITGB3BP/ATRX/HJURP/ASF1B/H4C1/UBN2/H4C13/H3-3B/ASF1A/H3-3A/NASP/OIP5/MIS18A/SUPT16H/RBBP4
REGULATION_OF_DOUBLE_STRAND_BREAK_REPAIR	86	-0.497832	-2.13997	3.59575972860542e-07	3.68689193109349e-06	2.11251535744659e-06	4593	tags=63%, list=30%, signal=44%	HELB/KMT5B/RECQL5/PPP4C/TWIST1/FOXM1/MEAF6/EP400/RUVBL2/AUNIP/RADX/SHLD1/KMT5C/TFIP11/NUDT16L1/EPC1/POT1/HDGFL2/CYREN/DDX11/SPIRE2/WDR48/TRRAP/RUVBL1/TERF2IP/PPP4R3B/KAT5/OTUB2/WRAP53/BRD8/KHDC3L/PRKDC/ARID2/SLF2/TIMELESS/DEK/EPC2/MBTD1/KDM4D/RIF1/RAD51/FANCB/RAD51AP1/PARPBP/MAGEF1/RPA2/SLF1/TEX15/PARP1/YEATS4/HMGA2/ACTL6A/RMI2/FUS
REGULATION_OF_ACTIN_FILAMENT_LENGTH	126	0.393415559426523	2.06360715229826	3.63460920054966e-07	3.71648775946314e-06	2.1294731753365e-06	2256	tags=32%, list=15%, signal=27%	DSTN/ARPC1B/LMOD1/BIN1/TMOD2/SWAP70/CCL11/GSN/ESAM/LMOD3/WAS/PFN1/PLEK/CDC42EP1/CCL26/CYRIA/PTK2B/PYCARD/TMSB4X/ARPC1A/HCLS1/CFL2/NCKAP1L/FLII/CCL21/SPTAN1/CCR7/COTL1/SPTA1/VASP/MYADM/CAPG/CTTN/NCK1/FCHSD1/CORO1A/ARPC2/ARPC5/WDR1/BRK1
POSITIVE_REGULATION_OF_CD4_POSITIVE_ALPHA_BETA_T_CELL_DIFFERENTIATION	27	0.674983266815178	2.5262426594612	3.86747114778041e-07	3.94376098959964e-06	2.25969619189708e-06	2249	tags=52%, list=15%, signal=44%	IL18/HLA-DRB1/ANXA1/RIPK2/HLA-DRA/SASH3/CD86/NCKAP1L/HLX/NLRP3/CCL19/IL12RB1/TNFSF4/IL4R
NEGATIVE_REGULATION_OF_PROTEOLYSIS	265	0.304914726570714	1.77748148204699	3.89820027096927e-07	3.96423535752668e-06	2.27142759533614e-06	2827	tags=29%, list=18%, signal=24%	CRYAB/ANXA2/TIMP3/CST6/BIRC3/DHCR24/C3/CAST/SERPINH1/HGF/BIN1/SLPI/RARRES1/CST7/A2M/WFDC5/PICALM/IL1R2/MICAL1/NOL3/THBS1/SERPINA1/TIMP1/ITIH5/TNFSF14/CST3/PI3/SFRP2/CDKN2D/ECM1/CSTB/PLAUR/WFDC12/GIPC1/TIMP4/LXN/GAS6/PROS1/CRIM1/CD109/ADORA2A/SERPINB9/CSTA/GAPDH/DDRGK1/SERPINF1/RENBP/SPINK6/EFNA1/ANXA8L1/PI15/IL10/RPS6KA1/SERPINE1/NR1H3/DNAJC1/DNAJB6/SERPINB11/SERPING1/PML/PRDX5/TNFAIP8/CD27/ANOS1…
ACTIN_FILAMENT_DEPOLYMERIZATION	46	0.567533881369212	2.4239774599492	3.95998019718273e-07	4.01608890842347e-06	2.30113864319295e-06	2974	tags=46%, list=19%, signal=37%	DSTN/LMOD1/TMOD2/SWAP70/MICAL1/GSN/LMOD3/PLEK/CFL2/FLII/SPTAN1/SPTA1/CAPG/WDR1/SPTB/CAPZB/TMOD1/CFL1/TMOD3/MICAL3/CAPZA1
POSITIVE_REGULATION_OF_CELL_CYCLE_PROCESS	191	-0.397109	-1.91763	4.2224876129188e-07	4.27067904763147e-06	2.44701370245237e-06	3497	tags=42%, list=23%, signal=33%	RPTOR/SMC5/CEP120/POLDIP2/CDC7/RANBP1/NPM2/DDX11/AURKA/RAD51C/SOX15/ANAPC5/ECT2/CUL4A/E2F8/DMRT1/STXBP4/MED1/TOPAZ1/UBE2C/PKN2/CIT/CDC23/ADAM17/DDX39B/RACGAP1/ATRX/PRAP1/IGF1R/PRDM9/ESPL1/MTA3/NUP62/KIF3B/EDN3/PLRG1/SMPD3/ANKRD31/TFDP1/DLGAP5/MAD2L1BP/AURKB/RCC2/HNRNPU/HOXA13/DBF4B/RRM2/MTBP/SLF2/KIF14/PBX1/PPP1R10/FBXO5/DBF4/CDCA5/SPAG5/TERT/RRM1/RAD51AP1/CDT1/GEN1/FEN1/CCNB1/CPSF3/KIF20B/SLF1/C…
REGULATION_OF_CHROMOSOME_SEPARATION	58	-0.547542	-2.18525	4.24086906115958e-07	4.2776462454298e-06	2.45100576748233e-06	2706	tags=45%, list=17%, signal=37%	UBE2C/CDC23/PRAP1/ZNF207/CSNK2A1/ESPL1/ANAPC1/BUB1/DLGAP5/MAD2L1BP/BUB3/AURKB/TRIP13/FBXO5/SPDL1/CDT1/GEN1/TTK/CCNB1/BUB1B/CDC6/ZWINT/TPR/KNTC1/MAD2L1/ZWILCH
REGULATION_OF_NATURAL_KILLER_CELL_MEDIATED_IMMUNITY	39	0.591136013585051	2.42445261777617	4.53636779023059e-07	4.55375372916309e-06	2.60920983491739e-06	2330	tags=49%, list=15%, signal=41%	HLA-F/HLA-A/HLA-E/VAV1/HAVCR2/CEACAM1/CD96/SERPINB9/NCR3/SH2D1B/KLRD1/IL12A/SLAMF6/CRTAM/MICA/PIK3R6/SH2D1A/NCR1/KLRC1
REGULATION_OF_T_CELL_DIFFERENTIATION	124	0.40118543851798	2.09461089609774	4.53907209435654e-07	4.55375372916309e-06	2.60920983491739e-06	3199	tags=41%, list=21%, signal=33%	VSIR/IL18/IL15/TGFBR2/BCL6/HLA-DRB1/ANXA1/VNN1/RIPK2/HLA-DRA/PTPRC/CD2/SASH3/ADAM8/BMP4/LILRB2/CD86/NCKAP1L/HLX/IL7R/FGL2/NLRP3/ZNF683/LILRB4/HLA-DOA/CCL19/IL12RB1/RHOH/CRTAM/BAD/SOD1/TBX21/ZAP70/SLC46A2/PIK3R6/TNFSF4/RUNX3/IL4R/CD27/ZC3H12A/IL2RA/CTLA4/PRELID1/IL7/CD28/KAT2A/IFNA2/TNFSF9/GATA3/IL4I1/NFKBIZ
NEGATIVE_REGULATION_OF_METAPHASE_ANAPHASE_TRANSITION_OF_CELL_CYCLE	35	-0.647723	-2.31628	4.56400571200254e-07	4.56645947851437e-06	2.61648997524537e-06	2172	tags=54%, list=14%, signal=47%	PRAP1/ZNF207/BUB1/MAD2L1BP/BUB3/AURKB/TRIP13/FBXO5/SPDL1/CDT1/GEN1/TTK/CCNB1/BUB1B/ZWINT/TPR/KNTC1/MAD2L1/ZWILCH
PEPTIDYL_LYSINE_ACETYLATION	142	-0.433796	-2.02179	4.6109128059444e-07	4.60102344871986e-06	2.63629443906966e-06	4126	tags=49%, list=27%, signal=36%	MEAF6/PCGF2/KANSL1/EP400/RUVBL2/RPS6KA5/MSL2/ZZZ3/YEATS2/MCM3AP/TAF1L/EID1/DIP2B/EPC1/KANSL3/SMC5/POLE3/BRCA1/PIH1D1/KAT8/KAT7/THAP7/MCRS1/TRRAP/CTCF/PYGO2/RUVBL1/NOC2L/KAT5/ING5/GLYR1/SUPT3H/TADA2A/MLLT3/SRCAP/ZNF451/HAT1/HCFC1/BRD8/KAT6B/TAF6L/ENY2/KAT6A/NAT8/PAXIP1/NAA60/ESCO1/JADE3/MSL1/AUTS2/SIRT1/EPC2/MBTD1/ATAT1/ACTL6B/USP22/EP300/CREBBP/TADA1/KANSL2/GTF3C4/SIN3A/YEATS4/HDAC2/BEND3/SOX4/HI…
VASODILATION	37	0.619654588012435	2.51485522154776	4.62522113001195e-07	4.60296070746109e-06	2.63740444959308e-06	2739	tags=49%, list=18%, signal=40%	PLOD3/DRD1/PRKG1/ADORA1/SOD2/KCNMB1/KLF2/ADRB2/NPR3/ITGA1/GUCY1A1/ADORA2A/RGS2/NOS3/SOD1/GJA5/TNF/BDKRB2
BIOLOGICAL_PROCESS_INVOLVED_IN_INTERACTION_WITH_HOST	161	0.361554532339735	1.96865430607466	4.63949764127733e-07	4.60485605888912e-06	2.63849044806396e-06	3162	tags=34%, list=20%, signal=27%	CAV2/HSPA1A/BCL2L1/HLA-DRB1/CAV1/ITGA5/KRT6A/EPHA2/GSN/CLDN1/LGALS1/HSPA1B/ITGB3/CH25H/GRK2/ICAM1/VAMP8/ANPEP/CD86/CLEC5A/GAS6/SNX3/MID2/RNASEK/CD81/PTX3/SLC52A2/ITGA2/SELPLG/CBL/TRIM8/CHMP4C/PLSCR1/ITGB5/CHMP4A/CHMP3/THOC7/CD4/TRIM22/LDLR/IFIT1/HTR2A/AXL/ITGB7/CD209/FCN3/TPCN1/CXCR4/ITGB6/TNFRSF4/IFNA2/WWP1/MRC1/GPR15
T_CELL_CYTOKINE_PRODUCTION	29	0.659568501587602	2.50626209084856	4.71828590860939e-07	4.67060110421386e-06	2.67616104446882e-06	2183	tags=55%, list=14%, signal=47%	IL18/HLA-F/TRPM4/HLA-A/IL6/SASH3/IL1B/CD81/NLRP3/TRAF6/LILRB4/TBX21/ARID5A/TNFSF4/IL1R1/TNFRSF1B
MITOTIC_CELL_CYCLE_CHECKPOINT_SIGNALING	104	-0.462019	-2.05256	4.74922674068928e-07	4.68875913231976e-06	2.68656523150537e-06	4879	tags=59%, list=32%, signal=40%	RAD9A/TAOK1/KLHL22/TP53/MRE11/BABAM1/PLK1/SYF2/ABRAXAS1/NDC80/USP44/TIPIN/RAD17/VPS4A/TICRR/LCMT1/BRCA1/CASP2/FZR1/GTSE1/NEK11/FOXO4/GIGYF2/BRSK1/TRIAP1/SDE2/PRAP1/ZNF207/CDK2/BUB1/PRKDC/MAD2L1BP/BUB3/AURKB/XPC/RAD9B/TOPBP1/PPP1R10/TRIP13/NAE1/ZNF830/SPDL1/CDT1/GEN1/TTK/RPA2/CCNB1/CLSPN/BUB1B/CDC6/MSH2/ZWINT/TPR/HMGA2/KNTC1/RFWD3/EME1/MAD2L1/ZWILCH/ORC1/DTL
SPROUTING_ANGIOGENESIS	107	0.417064983566058	2.13099287883717	5.12552759983996e-07	5.04688193825511e-06	2.89176243867328e-06	3105	tags=39%, list=20%, signal=32%	ANXA1/ITGA5/VEGFB/PPP1R16B/EPHA2/TBXA2R/THBS1/FGF1/S100A1/MMRN2/CEACAM1/ACVRL1/BMP4/PTK2B/KLF2/PLK2/FGF18/ITGB1BP1/HDAC7/FOXC2/STARD13/FLT4/CEMIP2/IL12A/MEOX2/IL10/ANGPT1/CLEC14A/PIK3CB/GREM1/FGFBP1/VEGFC/KDR/ENG/KLF4/VEGFD/PARVA/JMJD6/SRF/CREB3L1/CIB1/JCAD
HEART_PROCESS	184	0.344706531850715	1.9137053597202	5.14423201180153e-07	5.05193444536288e-06	2.89465742422161e-06	3777	tags=39%, list=24%, signal=30%	HBEGF/HSPB7/EDN1/CAV1/VEGFB/BIN1/CCN2/PLN/ADORA1/CASQ2/TRPM4/GSN/RAMP3/EPAS1/S100A1/ADORA3/TMIGD3/GRK2/FLNA/PPP1R13L/KCND3/ADRA1A/KCNJ2/TPM1/CLIC2/PDE4B/SNTA1/GSTO1/TNNC1/HOPX/RGS2/SCN2B/SCN4B/NOS3/KCNJ5/HEY2/SOD1/KCNJ12/ADRA1B/ATP2A3/TBX18/IRX3/MYL2/MAP2K3/ZC3H12A/GJA5/TNF/CAV3/NOX4/RGS4/PIK3CG/ADM/CXCR4/ADM2/SPX/TH/GPD1L/CORIN/AVPR1A/SRI/SLC1A1/POPDC2/CALCA/ATP1A3/ATP1A2/ZMPSTE24/ACE/SLC8A1/EDN…
NEGATIVE_REGULATION_OF_LEUKOCYTE_MIGRATION	40	0.591949271403552	2.44633761738874	5.17421657334064e-07	5.06800896999312e-06	2.90386780542608e-06	3926	tags=68%, list=25%, signal=51%	MMP28/CCL2/ADORA1/LRCH1/CD300A/CCN3/PADI2/CCL28/APOD/DUSP1/CCL21/TNFAIP6/RIN3/RIPOR2/PTGER4/GREM1/CD200R1/IL27RA/GCSAM/STAP1/BCR/NBL1/CD200/ADA/DPP4/SLAMF8/KLRK1
POSITIVE_REGULATION_OF_PHOSPHATIDYLINOSITOL_3_KINASE_SIGNALING	63	0.502182322352367	2.29178735293761	5.2223229293954e-07	5.10170234729912e-06	2.92317343692639e-06	3937	tags=56%, list=25%, signal=42%	IL18/IGF1/HGF/SELP/FN1/FGR/PDGFA/HCST/HCLS1/CCL5/UNC5B/OSM/CBL/TREM2/PDGFB/PDGFRB/ANGPT1/FLT1/SOX9/MYOC/KDR/NTRK3/TNF/PTK2/GH1/CD28/LEP/DCN/MYDGF/PTPN6/F2R/HAX1/EGF/ERBB4/CSF3
VASCULAR_PROCESS_IN_CIRCULATORY_SYSTEM	211	0.335579971817438	1.89324560579121	5.27631225875338e-07	5.1328840021774e-06	2.94103990169728e-06	2154	tags=26%, list=14%, signal=23%	ACTA2/NPR1/EDN1/PLOD3/CAV1/DRD1/PRKG1/ADORA1/SOD3/PDE2A/SLC15A2/TRPM4/SOD2/TGFB1/HRH1/KCNMB1/TBXA2R/PLVAP/CEACAM1/SLC16A7/GPR4/HTR1B/KLF2/ADRB2/C2CD4B/NPR3/ITGA1/ADRA1A/GUCY1A1/SLC38A1/ADORA2A/ITGB1BP1/SLCO3A1/SNTA1/FOXC2/SLCO2B1/RGS2/SLC6A1/HTR7/FAAH/NOS3/P2RY2/SLC2A3/CYSLTR1/ANGPT1/SOD1/MMP2/COMP/SLC29A2/ABCB1/ABCC3/ADRA1B/CDH5/ATP2A3/SLC7A1
B_CELL_ACTIVATION	210	0.331001152103705	1.86849128826035	5.28182314033838e-07	5.1328840021774e-06	2.94103990169728e-06	3100	tags=40%, list=20%, signal=32%	KLF6/BCL6/LAT2/SWAP70/TYROBP/SPI1/TGFB1/PRKCB/PTPRC/LYL1/LGALS1/INPP5D/CD300A/IFNA16/MNDA/IFNA14/ADGRG3/SAMSN1/IFNA7/IFNA17/IL6/BATF/TCIRG1/SASH3/PTK2B/GPR183/IFNA10/CLCF1/BANK1/LYN/CD86/BCL3/NCKAP1L/LAPTM5/IL7R/ST3GAL1/CD180/ZBTB7A/CD81/NOD2/PELI1/CD79B/TNIP2/NFAM1/IL10/AHR/BAD/CMTM7/TBX21/ZAP70/CD40LG/MFNG/INHBA/BLK/CDKN1A/IKZF3/THEMIS2/TNFSF4/CD70/STAT6/MEF2C/IRF8/TLR4/VAV3/CD27/HHEX/PKN1/ITGA…
REGULATION_OF_RESPONSE_TO_WOUNDING	123	0.399027021578322	2.0805558117113	5.380182519209e-07	5.21485399387914e-06	2.98800706795982e-06	3196	tags=38%, list=21%, signal=31%	CD9/ACTA2/PHLDB2/PLAU/HBEGF/ANXA1/EDN1/CAV1/PRKG1/TBXA2R/CLDN1/THBS1/UBASH3B/C1QTNF1/CEACAM1/FLNA/PDGFA/CLDN3/CLEC7A/PROS1/CD109/CD34/THBD/TNFRSF12A/FOXC2/INSL3/PDGFB/NOS3/IL10/SERPINE1/MMRN1/SERPING1/VKORC1/MYOZ1/CCN4/TNF/KLF4/SH2B3/PTK2/CXCR4/SIGLEC10/KLK8/RTN4RL1/PLAT/AJAP1/FERMT2/CD36
RNA_3_END_PROCESSING	97	-0.474807	-2.08323	5.44548211834842e-07	5.25079907888415e-06	3.00860288294898e-06	5116	tags=58%, list=33%, signal=39%	CT45A5/LEO1/PABPC1/SNRPA/PAF1/VIRMA/PTCD1/SUPV3L1/CT45A3/ZC3H14/CDC73/BARD1/ERI3/CSTF1/CTR9/PAPOLG/DKC1/EXOSC6/EXOSC10/RNF20/NCBP1/TUT4/TRMT10C/EXOSC7/CSTF3/MTPAP/TUT1/RPRD1B/POLR3K/ELAC2/CSTF2T/INTS2/TOE1/YTHDC1/FBL/CPSF4L/RPRD1A/ERI2/EXOSC3/PARN/INTS7/CCNT1/NCBP2/ELAC1/EXOSC9/POLR2D/LIN28B/DHX36/FIP1L1/CPSF3/CPSF6/NUDT21/CSTF2/LIN28A/RNF40/SCAF8
MAINTENANCE_OF_LOCATION	257	0.31124027958387	1.80801188659218	5.44083169061649e-07	5.25079907888415e-06	3.00860288294898e-06	3753	tags=37%, list=24%, signal=29%	JPH2/EHD1/THY1/C3/DGAT1/CAV1/DRD1/PLN/PLA2G4C/CASQ2/S100A9/FTL/SRGN/TSPO/GSN/LCN2/NOL3/PTPRC/ITGB3/UBASH3B/FTH1/KDELR3/FLNA/IL6/PTK2B/TMSB4X/IL1B/RASA3/CHCHD10/LYN/TXN/S100A8/CLIC2/CCL21/CCL3/CCR7/P2RX7/HK1/GSTO1/AUP1/FASLG/TREM2/MSR1/CCL19/IL10/APOB/NR1H3/CX3CL1/KDELR2/PML/INSIG1/FTMT/CXCL11/CORO1A/CES1/CXCL9/NFKB1/SREBF2/CD4/ZC3H12A/SP100/AKAP6/DHRS7C/SQLE/B4GALNT1/HTR2A/TNF/ERO1A/TPCN1/NR1H2/C…
ESTABLISHMENT_OF_RNA_LOCALIZATION	136	-0.432366	-2.00378	5.61718841873079e-07	5.40237087713592e-06	3.09545049268287e-06	4175	tags=50%, list=27%, signal=37%	THOC6/SRSF7/NCBP3/POM121C/NUP85/G3BP2/XPO5/SRSF3/RANBP17/MCM3AP/AHCTF1/UPF3A/TOMM20L/TST/NUP205/NCBP1/C12orf50/CETN3/NUP35/CHTOP/DDX39B/NOL6/TERF1/IGF2BP1/DDX19A/NUP153/IGF2BP3/NUP50/ENY2/NUP43/NUP62CL/NUP62/YTHDC1/NRDE2/NUP88/ALYREF/PARP11/THOC2/IGF2BP2/NUP37/NDC1/SMG6/NCBP2/TOMM20/KPNB1/DDX25/PEG10/POLR2D/HNRNPA1/DDX19B/SUPT6H/NUP54/NPAP1/RAE1/NXF2/NUP155/NUP93/SENP2/CKAP5/RBM15B/CPSF6/NUP160/T…
NEUROINFLAMMATORY_RESPONSE	31	0.655166500671121	2.53672680841955	5.96936448038722e-07	5.72628211237145e-06	3.28104515389704e-06	3700	tags=68%, list=24%, signal=52%	IL18/NUPR1/IGF1/CST7/SPHK1/PTPRC/IL6/IL1B/DAGLA/CCL3/TREM2/CX3CL1/TNFRSF1B/CD200R1/LDLR/NR1D1/TNF/STAP1/ADCY8/CD200/MMP9
NATURAL_KILLER_CELL_ACTIVATION	74	0.487792120477737	2.30685856380009	6.04572327422118e-07	5.78462262895919e-06	3.31447310338848e-06	2948	tags=46%, list=19%, signal=37%	IL18/IL15RA/IL15/HLA-F/TYROBP/HLA-E/PTPRC/IFNA16/IFNA14/HAVCR2/CD2/FGR/NKG7/IFNA7/IFNA17/RAB27A/IFNA10/PTPN22/IL2RB/GAS6/NCR3/FCGR3A/ZNF683/IL12A/PRDX1/MICA/IL21R/CORO1A/NCR1/SLAMF7/AXL/CD244/NFIL3/IFNA2
BIOLOGICAL_PROCESS_INVOLVED_IN_SYMBIOTIC_INTERACTION	238	0.320498715868157	1.83763066191831	6.11153168307323e-07	5.83259510882015e-06	3.34196037514342e-06	3162	tags=34%, list=20%, signal=27%	CAV2/HSPA1A/BCL2L1/STOM/HLA-DRB1/CAV1/ITGA5/KRT6A/EPHA2/GSN/CLDN1/CARD9/LGALS1/HSPA1B/ITGB3/CCL4/CH25H/INHBB/FN1/GRK2/ICAM1/VAMP8/ANPEP/CSF1R/APOL1/CCL5/CD86/CLEC5A/GAS6/SNX3/MID2/LRRC15/CCL3/CX3CR1/RNASEK/GAPDH/CD81/PTX3/SLC52A2/ITGA2/SELPLG/CBL/HSPA8/TRIM8/TREM1/CHMP4C/PLSCR1/SFTPD/ITGB5/CTSG/CCL8/CHMP4A/CHMP3/THOC7/DEFB103B/CD4/LTF/DEFA5/TRIM22/ZC3H12A/LDLR/IFIT1/HTR2A/AXL/ITGB7/CD209/POU2F3/E…
DNA_STRAND_ELONGATION	32	-0.647101	-2.26853	6.35496034633484e-07	6.04940215065429e-06	3.46618647507723e-06	4052	tags=78%, list=26%, signal=58%	RUVBL2/DCLRE1B/POT1/UCHL5/POLE3/POLD3/ACTR8/ACTR5/MCRS1/INO80B/RUVBL1/DNA2/LIG1/POLE/TERT/LIG3/MCM7/RFC3/POLA1/ACTL6A/PCNA/GINS1/NUCKS1/MCM4/MCM3
CARTILAGE_DEVELOPMENT	161	0.358918393759353	1.95430060530898	6.40139533355715e-07	6.06259374847321e-06	3.47374499686267e-06	2385	tags=31%, list=15%, signal=27%	CCN1/MGP/TGFBR2/BGN/EDN1/TGFBI/MUSTN1/SERPINH1/CCN2/RARG/TGFB1/SCX/TIMP1/ESRRA/CCN3/SULF1/SFRP2/BMP1/PRRX1/GHR/ECM1/ACVRL1/BMP4/EFEMP1/SNAI1/RB1/FGF18/WNT7B/DDRGK1/PTH1R/SNX19/GDF2/WNT9A/CTSK/COMP/ITGB8/ARID5A/NKX3-2/CHI3L1/GREM1/MEF2C/BMP7/RUNX3/SOX9/ZNF219/PITX1/HOXA5/TSKU/SLC39A14/COL3A1
POSITIVE_REGULATION_OF_PROTEIN_KINASE_ACTIVITY	321	0.292006132703184	1.7363262444126	6.40081124915296e-07	6.06259374847321e-06	3.47374499686267e-06	3401	tags=36%, list=22%, signal=28%	CLU/RGCC/IL18/CCN1/TGFBR2/ACSL1/HBEGF/CSF1/EDN1/IGF1/HSP90AA1/BTC/ADORA1/TGFB1/LCP2/PTPRC/THBS1/ITGB3/FGF1/CD300A/PDGFA/GHR/ADAM8/PTK2B/IL1B/ADRB2/CSF1R/CCND1/PRKAG2/CCL5/ADRA1A/TAOK3/CD86/GAS6/NCKAP1L/TXN/FGF18/CCL21/ITGB1BP1/CCR7/MAP3K11/P2RX7/RALB/DOCK3/JTB/NOD2/EFNA1/TRAF6/PDGFB/CCL19/FGD2/SLC11A1/EGR1/PDGFRB/ANGPT1/GPRC5A/RIPK3/CD40LG/PIK3R6/CDKN1A/DKK1/CHI3L1/GREM1/TGFA/GCG/MAP4K2/FLT1/TNFR…
REGULATION_OF_HISTONE_METHYLATION	64	-0.535378	-2.1794	6.77999898878762e-07	6.40486198890039e-06	3.669857855005e-06	3720	tags=56%, list=24%, signal=43%	PAXBP1/KANSL3/CTR9/BRCA1/PIH1D1/KAT8/MCRS1/RNF20/DNMT3B/H1-5/CTCF/PYGO2/CHTOP/TTLL12/NSD3/ATRX/EHMT2/HCFC1/KDM4A/PRDM9/NELFA/CTNNB1/PAXIP1/TET1/MTF2/AUTS2/SIRT1/JARID2/KDM4D/RIF1/SNW1/SUPT6H/SUV39H1/KANSL2/PRMT6/SMARCB1
POSITIVE_REGULATION_OF_DNA_METABOLIC_PROCESS	199	-0.387616	-1.8804	6.87214950524932e-07	6.47547859709822e-06	3.71031975952968e-06	3241	tags=38%, list=21%, signal=31%	DKC1/GINS3/DDX11/SPIRE2/EXOSC6/GFER/DNMT3L/WDR48/TRRAP/HMCES/RUVBL1/NVL/NAF1/HNRNPD/KAT5/CCT2/USP7/ATRX/WRAP53/IGF1R/BRD8/PRDM9/TERF2/CDK2/KHDC3L/TNKS2/CTNNB1/PAXIP1/PRKDC/WRN/AURKB/WT1/ARID2/SLF2/TIMELESS/EXOSC3/PARN/SLX4/SIRT1/EPC2/RNF168/PPP1R10/MBTD1/KDM4D/RFC2/XRCC1/HNRNPA1/RIF1/RAD51/FANCB/DHX36/RAD51AP1/SLF1/FBXO4/FGFR4/MSH2/PARP1/CHTF18/YEATS4/RFC3/RFC5/DHX9/NEK2/EYA1/ACTL6A/XRCC5/GINS4/P…
CELL_SUBSTRATE_JUNCTION_ORGANIZATION	73	0.469859737881361	2.21767561034581	7.05944635373572e-07	6.63516649712231e-06	3.80181773329839e-06	3123	tags=45%, list=20%, signal=36%	PHLDB2/ITGB4/S100A10/DUSP3/THY1/ITGA5/FAM107A/THBS1/RHOD/DLC1/FN1/ACVRL1/PPM1F/PTK2B/APOD/ITGB1BP1/DAPK3/ITGA2/EPHA3/CTTN/THSD1/VCL/GREM1/TLN1/CORO1C/MYOC/KDR/LAMTOR2/SDC4/PTK2/BCR/FERMT2/TRIP6
RESPONSE_TO_VIRUS	286	0.300806525440471	1.77214942738421	7.2170035988234e-07	6.75579555334113e-06	3.87093577054473e-06	3394	tags=37%, list=22%, signal=29%	HSPB1/CLU/ACTA2/IL15/BCL2L1/BIRC3/MLKL/HSP90AA1/BATF3/CCL11/IRF7/CARD9/PTPRC/RNASE6/IFNA16/CCL4/UNC93B1/IFNA14/RNASE2/FGR/ITGAX/GBP3/IFNA7/IFNA17/IL6/TPT1/IFNGR1/PYCARD/IL1B/VAMP8/IFNA10/PTPN22/TLR7/CCL5/BCL3/MID2/FGL2/AUP1/NLRP3/ZBP1/TRIM8/IL12A/PRF1/CCL19/RNF135/IL12RB1/SHFL/BANF1/PLSCR1/IRF5/IL17RA/APOB/TBX21/ITGB8/RIPK3/DTX3L/TLR2/CCL8/MICA/AIM2/TLR8/PML/TNFSF4/CHMP3/STING1/CXCL9/IFNGR2/NFKB1…
NEGATIVE_REGULATION_OF_HYDROLASE_ACTIVITY	289	0.292485908877284	1.71918692568265	7.22409089261088e-07	6.75579555334113e-06	3.87093577054473e-06	2572	tags=27%, list=17%, signal=23%	CRYAB/ANXA2/TIMP3/CST6/BIRC3/DHCR24/C3/ANXA1/CAST/SERPINH1/HGF/BIN1/SLPI/RARRES1/CST7/A2M/PPP1R15A/WFDC5/PICALM/MICAL1/NOL3/THBS1/SERPINA1/TIMP1/LRCH1/ITIH5/TNFSF14/CST3/PI3/SFRP2/CDKN2D/SORT1/ECM1/CSTB/PPP1R36/PLAUR/WFDC12/GZMA/TIMP4/LXN/GAS6/NCKAP1L/PROS1/CRIM1/CD109/ADORA2A/SERPINB9/CSTA/GAPDH/PTX3/SERPINF1/RENBP/SPINK6/RGS2/ANXA8L1/NOS3/PI15/RPS6KA1/SERPINE1/CHP1/PLXNB3/PLA2R1/DNAJB6/ANGPTL4/…
MICROTUBULE_CYTOSKELETON_ORGANIZATION_INVOLVED_IN_MITOSIS	119	-0.44783	-2.03513	7.26512509894536e-07	6.77714175896607e-06	3.88316671955238e-06	2451	tags=38%, list=16%, signal=32%	EFHC1/STAG1/SPICE1/TBCE/RACGAP1/PKHD1/MZT1/ZNF207/SPC25/ESPL1/NUP62/KIF3B/MAP9/KIF4B/KIF4A/CENPA/DLGAP5/BORA/AURKB/HNRNPU/KIF2A/TPX2/DRG1/CCSAP/SMC1A/KPNB1/KIF11/KIF15/SPDL1/RAE1/TTK/CCNB1/CKAP5/EFHC2/NUF2/TPR/KIFC1/PRC1/NUSAP1/NEK2/MAD2L1/TNKS/SPAST/STMN1/CENPH
CD4_POSITIVE_ALPHA_BETA_T_CELL_DIFFERENTIATION	70	0.482302327288548	2.25671565641643	7.46927198345348e-07	6.95015758060346e-06	3.98230132591493e-06	2587	tags=41%, list=17%, signal=35%	IL18/BCL6/HLA-DRB1/ANXA1/RIPK2/HLA-DRA/IL6/BATF/SASH3/GPR183/CD86/BCL3/NCKAP1L/HLX/NLRP3/FUT7/CCL19/IL12RB1/SLAMF6/TBX21/LY9/SPN/PTGER4/TNFSF4/STAT6/RUNX3/IL4R/ZC3H12A/RELB
REGULATION_OF_MITOTIC_SISTER_CHROMATID_SEGREGATION	37	-0.633273	-2.29181	7.9645551516748e-07	7.39253722556948e-06	4.23577601713956e-06	2172	tags=54%, list=14%, signal=47%	PRAP1/ZNF207/BUB1/MAD2L1BP/BUB3/AURKB/HNRNPU/TRIP13/FBXO5/SPDL1/CDT1/GEN1/TTK/CCNB1/BUB1B/ZWINT/TPR/KNTC1/MAD2L1/ZWILCH
LEUKOCYTE_APOPTOTIC_PROCESS	85	0.445690527462716	2.18061733742194	8.09814324063506e-07	7.49783311981187e-06	4.29610845915859e-06	2684	tags=47%, list=17%, signal=39%	BCL6/ANXA1/IRF7/IL6/PLEKHO2/ADAM8/BMP4/GIMAP8/LGALS16/HCLS1/CD274/CCL5/LYN/GAS6/CCL21/HSH2D/IL7R/ST3GAL1/CCR7/P2RX7/NOD2/FASLG/LGALS14/EFNA1/CCL19/IL10/RIPK3/SLC46A2/IDO1/PIK3CB/BLK/MEF2C/CD27/PKN1/IL2RA/SELENOS/PRELID1/AXL/CD3G/PTCRA
SPERM_MOTILITY	98	-0.466042	-2.04965	8.27434317185055e-07	7.64196160933691e-06	4.37869120182035e-06	4173	tags=46%, list=27%, signal=34%	TEKT3/GAS8/DDX4/PRDM14/CFAP251/CFAP47/CFAP157/DPCD/NPHP4/CFAP206/SLC9B1/CFAP45/CATSPER4/SPEF2/CATSPERD/SORD/TTLL8/TTLL1/TPPP2/DZIP1/CFAP52/ASH1L/DNAI1/TEKT2/MEIG1/MNS1/CFAP43/ING2/IQCG/DRC7/SLC22A16/TACR3/SPAG6/CFAP65/TEX101/CEP131/ENKUR/PRM3/EFCAB1/ENO4/CELF3/PLA2G3/ROPN1B/CCDC39/TCTE1
MEIOSIS_I_CELL_CYCLE_PROCESS	99	-0.471559	-2.07739	8.36492602337413e-07	7.70649867796993e-06	4.41566965173423e-06	4607	tags=54%, list=30%, signal=38%	MRE11/TEX19/MLH3/HORMAD1/PLK1/BCL2L11/DDX4/NDC80/SLC25A31/SLC2A8/C1orf146/MND1/AURKA/RAD51C/DNMT3L/SYCE2/DMRT1/TERB2/CCNE1/TERF1/SYCP3/CCNB2/EHMT2/PRDM9/ESPL1/C14orf39/RAD54L/CENPC/MEIOC/ANKRD31/ING2/NDC1/MEIOB/WEE2/PSMC3IP/SLX4/HSF2BP/MSH5/SYCP1/TRIP13/FBXO5/RAD51/RAD51AP1/SGO2/SGO1/CENPS/TEX15/RMI1/HFM1/TOP2A/CDC25A/FANCM/EME1
POSITIVE_REGULATION_OF_CYSTEINE_TYPE_ENDOPEPTIDASE_ACTIVITY	119	0.396524278231364	2.05391019161961	8.47698066206023e-07	7.7904498825156e-06	4.46377201334218e-06	2556	tags=34%, list=17%, signal=29%	CASP1/CCN1/ARL6IP5/CASP4/CASP10/CCN2/RIPK2/RPS27L/S100A9/GSN/CARD9/DLC1/HSPE1/CTSD/HSF1/BID/PPM1F/PYCARD/CLEC7A/BOK/S100A8/LAPTM5/CTSH/NLRP3/FASLG/BAD/MEFV/CASP5/MYC/SOX7/NLRP12/AIM2/PML/ATP2A3/FIS1/NLRP1/BCAP31/EGLN3/TNFSF15/UACA/NLRC4
RHO_PROTEIN_SIGNAL_TRANSDUCTION	114	0.400687873176945	2.06807539579467	8.65353140575454e-07	7.93311425916709e-06	4.5455158486022e-06	4190	tags=52%, list=27%, signal=38%	BCL6/RHOG/ARHGDIB/RIPOR1/ITGA3/ADGRG1/RHOD/GPR65/DLC1/WAS/CDC42EP1/MET/GPR4/NTN1/ADRA1A/STARD13/HEG1/FLOT1/GPR174/P2RY10/NET1/ARHGAP29/ABRA/MCF2L/ARHGEF12/PDGFRB/ARHGAP4/RIPOR2/EPS8L1/COL3A1/CELSR1/MYOC/SHTN1/KCTD10/ARHGAP1/CFL1/BCR/CDC42EP3/CNKSR1/RHOB/FLCN/ARHGEF25/CDH13/ARHGEF10/ARHGAP6/CDC42EP2/ARHGEF1/F2R/NGFR/RALBP1/ROCK1/NRP1/KANK2/RAC1/ARHGAP42/APOE/ADRA2A/P2RY8/RASIP1
MUSCLE_CELL_DEVELOPMENT	133	0.381752711372941	2.01691689002382	8.75536184509118e-07	7.98712176162484e-06	4.57646106763538e-06	2985	tags=41%, list=19%, signal=33%	MYL9/CAV2/RCAN1/LMOD1/PDLIM5/EDN1/MYH11/IGF1/BIN1/TMOD2/MYOF/LMOD3/BMP4/ADRA1A/CFL2/TPM1/FLII/CSRP2/RGS2/PDGFRB/HEY2/KRT19/COMP/EFEMP2/RIPOR2/SYPL2/LOX/NIBAN2/ACTN4/TBX18/WDR1/MYL2/NEBL/SORBS2/ASB2/FLNC/CHRNB1/LRRC10/ANKRD1/MYOZ1/AKAP6/ENG/FHL2/PI16/TMOD1/HAMP/CAV3/RGS4/TMOD3/MYOM2/ADM/CSRP1/CAPN3/SRF
REGULATION_OF_MITOTIC_CELL_CYCLE	369	-0.333435	-1.72513	8.74709815494721e-07	7.98712176162484e-06	4.57646106763538e-06	3612	tags=37%, list=23%, signal=29%	FOXA1/PHIP/VPS4A/RPTOR/TICRR/DLG1/LCMT1/BRCA1/POLDIP2/CDC7/MKI67/NPM2/CASP2/L3MBTL1/FZR1/GTSE1/AURKA/PRKCA/BTG1/RAD51C/ANAPC5/CUL4A/NEK11/RNF20/FOXO4/RPA3/GIGYF2/BRSK1/DMRT1/UBE2C/PKN2/CTDSP1/CDC23/ADAM17/ANLN/TTLL12/TRIAP1/BRINP2/E4F1/YWHAE/TMEM14B/SDE2/PRAP1/ZNF207/ESPL1/CDK2/MTA3/NUP62/MCIDAS/BUB1/RPRM/EDN3/CTNNB1/PLRG1/TP73/SMPD3/CDCA2/PRKDC/MEIOC/ANGEL2/TFDP1/DLGAP5/MAD2L1BP/BORA/BUB3/AURKB/…
METAPHASE_ANAPHASE_TRANSITION_OF_CELL_CYCLE	53	-0.56481	-2.21411	9.06643972949905e-07	8.25068182718716e-06	4.72747571534296e-06	2706	tags=58%, list=17%, signal=48%	PLK1/RIOK2/NDC80/USP44/LCMT1/ANAPC5/UBE2C/CDC23/PRAP1/ZNF207/ESPL1/ANAPC1/BUB1/DLGAP5/MAD2L1BP/BUB3/AURKB/TRIP13/FBXO5/SPDL1/CDT1/GEN1/TTK/CCNB1/BUB1B/CDC6/ZWINT/TPR/KNTC1/MAD2L1/ZWILCH
RNA_PHOSPHODIESTER_BOND_HYDROLYSIS	127	-0.427776	-1.96089	9.55577553657593e-07	8.67477964564283e-06	4.97047528552062e-06	3994	tags=43%, list=26%, signal=32%	RNASEH1/AGO3/KHNYN/ERI3/ISG20L2/NOL9/DICER1/DIS3L2/PIWIL1/EXOSC10/NCBP1/EXOSC7/CSTF3/TSR1/TUT1/CNOT6/POLR3K/CNOT2/NOB1/ELAC2/CSTF2T/TOE1/DCP2/SND1/NOP9/CPSF4L/CNOT7/RNASEH2A/NYNRIN/ANGEL2/ZC3H12B/ERI2/DIS3/EXOSC3/SMG6/PARN/PRORP/NCBP2/ELAC1/EXOSC9/TSNAX/PPP1R8/FIP1L1/FEN1/XRN2/CPSF3/ANGEL1/RCL1/CPSF6/NUDT21/CSTF2/ABT1/UTP20/EXO1/APEX1
COLLAGEN_FIBRIL_ORGANIZATION	50	0.55120932957985	2.40706530192279	9.84468624357087e-07	8.91530953736515e-06	5.10829410410413e-06	2779	tags=48%, list=18%, signal=40%	DPT/AEBP1/PLOD3/SERPINH1/LUM/SCX/SFRP2/BMP1/CRTAP/ADAMTS2/RB1/FOXC2/COMP/EFEMP2/CYP1B1/LOX/GREM1/COL5A1/LOXL4/TLL1/COL3A1/ADAMTS14/LOXL1/COL5A3
REGULATION_OF_ANTIGEN_PROCESSING_AND_PRESENTATION	17	0.775896653634488	2.55426836456089	1.0385057143626e-06	9.38184045839219e-06	5.37560699360914e-06	3353	tags=88%, list=22%, signal=69%	THBS1/WAS/LILRB2/PYCARD/CCL21/FGL2/CCR7/NOD2/TREM2/HLA-DOA/CCL19/SLC11A1/CD68/HLA-DOB/TAPBPL
ANTIMICROBIAL_HUMORAL_RESPONSE	102	0.410547548677192	2.07847071588301	1.0970088492707e-06	9.88636062224106e-06	5.6646869596596e-06	3315	tags=42%, list=21%, signal=33%	RARRES2/SLPI/KRT6A/S100A9/WFDC5/KLK5/HLA-A/HLA-E/KLK7/RNASE6/PI3/RNASE2/DEFB127/DEFB1/GNLY/WFDC12/BCL3/GAPDH/NOD2/DEFA4/CXCL2/PPBP/CXCL1/SLC11A1/SFTPD/CTSG/CXCL14/CXCL11/CXCL9/MUC7/S100A12/LTF/DEFA5/LYZ/CXCL3/ELANE/DEFA6/JCHAIN/REG1B/H2BC12/CXCL10/SPON2/RPS19
RAS_PROTEIN_SIGNAL_TRANSDUCTION	269	0.300993496798433	1.75829995640993	1.10401576275037e-06	9.92547504578959e-06	5.68709874226356e-06	4290	tags=42%, list=28%, signal=31%	RRAS/BCL6/CSF1/RHOG/DHCR24/DENND3/RASGRP4/ARHGDIB/IGF1/RIPOR1/CYTH4/AIF1/RASAL3/ITGA3/ADGRG1/RHOD/GPR65/DLC1/RAPGEF3/WAS/CDC42EP1/DOK2/MET/RERG/GPR4/NTN1/PLK2/RASA3/ADRA1A/RB1/GRAP2/RGL3/RASGEF1A/RALB/STARD13/CYTH3/RAC2/CBL/HEG1/FLOT1/GPR174/P2RY10/NET1/RHOH/ARHGAP29/ABRA/MRAS/MCF2L/ARHGEF12/PDGFRB/ARHGAP4/RASGRP2/RIPOR2/PIK3CB/CDKN1A/GDI1/GRAP/BRK1/EPS8L1/RAB33A/COL3A1/CELSR1/MYOC/SHTN1/KCTD10/A…
MICROTUBULE_ORGANIZING_CENTER_ORGANIZATION	107	-0.463141	-2.06584	1.12144908166084e-06	1.00579120046786e-05	5.76298247164199e-06	4412	tags=53%, list=28%, signal=38%	PDCD6IP/HAUS5/CEP135/PLK1/TRIM37/USP33/NDC80/CHMP1B/CLASP1/HAUS3/SASS6/PCLAF/NIN/BRCA1/CEP120/BBS4/RANBP1/SSX2IP/AURKA/CEP68/BCAS3/BRSK1/CETN3/KIAA0753/SDCCAG8/POC1B/DZIP1/HAUS8/SPICE1/HAUS2/PKHD1/CDK2/NUP62/NUBP1/MCIDAS/CCP110/CEP85/KIF3B/CTNNB1/MAP9/CEP250/SIRT1/KIF11/CEP131/CEP72/GEN1/SGO1/CKAP5/HAUS6/CNTLN/XRCC2/NEK2/CEP76/HAUS1/PLK4/CCNF/RTTN
POSITIVE_REGULATION_OF_ENDOTHELIAL_CELL_MIGRATION	81	0.454715529770182	2.19343644638745	1.15516203240982e-06	1.03353679918975e-05	5.92195920461106e-06	3270	tags=51%, list=21%, signal=40%	HSPB1/RRAS/ANXA1/EDN1/TGFB1/THBS1/GFUS/ITGB3/FGF1/MET/BMP4/PTK2B/TMSB4X/PLK2/FGF18/ITGB1BP1/HDAC7/FOXC2/ANXA3/FLT4/BCAR1/PDGFB/NOS3/ANGPT1/SPARC/PIK3CB/FGFBP1/MAP2K3/ZC3H12A/VEGFC/GPI/ETS1/KDR/ANGPT4/CD40/PIK3CG/CIB1/JCAD/GATA3/MAPK14/RHOB
RESPONSE_TO_FUNGUS	57	0.508247245082732	2.2699137222908	1.16650986602957e-06	1.04118698354007e-05	5.96579323129096e-06	3028	tags=47%, list=20%, signal=38%	RARRES2/S100A9/SPI1/DEFB114/CARD9/GNLY/CLEC7A/S100A8/CX3CR1/GAPDH/PTX3/COTL1/DEFA4/ZBP1/IL17RA/CTSG/CLEC4E/TLR4/S100A12/LTF/DEFA5/HAMP/DEFB119/ELANE/DEFA6/SCIMP/MYD88
POSITIVE_REGULATION_OF_HISTONE_METHYLATION	41	-0.588297	-2.18055	1.18022811951887e-06	1.05091125857637e-05	6.02151138288902e-06	5337	tags=76%, list=34%, signal=50%	NELFE/PHF20/WDR61/PAF1/DMRTC2/KANSL1/PAXBP1/KANSL3/CTR9/BRCA1/KAT8/MCRS1/RNF20/DNMT3B/H1-5/CHTOP/NSD3/HCFC1/PRDM9/NELFA/CTNNB1/PAXIP1/TET1/MTF2/AUTS2/SIRT1/JARID2/RIF1/SNW1/SUV39H1/KANSL2
REGULATION_OF_CELL_MATRIX_ADHESION	95	0.42793466569773	2.14293629702808	1.29245483239809e-06	1.14809472224002e-05	6.57835319793626e-06	3352	tags=46%, list=22%, signal=37%	RRAS/PHLDB2/S100A10/DUSP3/PLAU/BCL6/CSF1/THY1/FAM107A/THBS1/GFUS/DLC1/CCL28/CD3E/ACVRL1/PPM1F/PTK2B/APOD/CCL21/ITGB1BP1/DAPK3/CCR7/SKAP1/SERPINE1/ADAM15/EPHA3/EPHA1/EFEMP2/CX3CL1/PIK3CB/VCL/GREM1/CORO1C/MYOC/KDR/SDC4/PTK2/CDK6/AJAP1/CIB1/FERMT2/CD36/CDH13/PLEKHA2
LYMPHOCYTE_COSTIMULATION	39	0.576140669355102	2.36295154063444	1.35098632941815e-06	1.1972312185939e-05	6.85989549724606e-06	2903	tags=59%, list=19%, signal=48%	CAV1/VAV1/LGALS1/TNFSF14/CD3E/LILRB2/CD274/MAP3K8/LYN/CD86/TMIGD2/PDCD1LG2/CCL21/CCR7/CD81/LILRB4/CCL19/CD40LG/TNFSF4/CD5/ICOS/CD28/LCK
REPLICATION_FORK_PROCESSING	29	-0.661164	-2.26551	1.4328782277823e-06	1.26378501511984e-05	7.24123544396842e-06	2766	tags=66%, list=18%, signal=54%	ETAA1/DNA2/ATRX/KHDC3L/ALYREF/WRN/PRIMPOL/BOD1L1/ZGRF1/RAD51/GEN1/CENPS/ZRANB3/TRAIP/RFWD3/FANCM/EME1/PCNA/NUCKS1
REGULATED_EXOCYTOSIS	186	0.343130692183228	1.90732481236232	1.42968307742358e-06	1.26378501511984e-05	7.24123544396842e-06	2251	tags=27%, list=15%, signal=24%	STEAP2/LAT2/KCNB1/HLA-F/DRD1/STX11/MILR1/FOXF1/PTGDS/SYNGR2/SPI1/SNPH/MICAL1/PRKCB/CD300A/PLEK/ITGB2/CEACAM1/FGR/PTGDR/NKG7/ITGAM/RAB27A/HTR1B/PRAM1/ADGRE2/VAMP8/ADRA1A/GIPC1/LYN/STXBP1/NCKAP1L/ADORA2A/CCL3/CD84/P2RX7/PTAFR/DNAJC5/ANXA3/RAC2/CBL/CRHBP/MRGPRX2/RAB11FIP5/NR4A3/BLK/CORO1A/RAB31/RAB3D/IL4R/SYT15
MAST_CELL_ACTIVATION	56	0.519359134761549	2.31442198699682	1.47455917905283e-06	1.29747263934625e-05	7.43425879497584e-06	2418	tags=46%, list=16%, signal=39%	LAT2/MILR1/FOXF1/PTGDS/LCP2/CD300A/FGR/PTGDR/ADGRE2/VAMP8/LYN/STXBP1/CD300LF/CD84/RAC2/CBL/RHOH/MRGPRX2/PLSCR1/NDRG1/NR4A3/BLK/TSLP/IL4R/S100A12/FES
MULTICELLULAR_ORGANISMAL_HOMEOSTASIS	419	0.258659757913154	1.58002661605297	1.4926012604488e-06	1.31025044608265e-05	7.50747307266451e-06	2877	tags=29%, list=19%, signal=24%	HSPB1/IL18/IL15/ACSL1/ELOVL1/CSF1/CAV1/DRD1/CCN2/ADORA1/SCX/LCN2/ESAM/CLDN1/EPAS1/NOVA2/INPP5D/ITGB3/S1PR1/UBASH3B/PECAM1/TNFRSF11B/HSF1/METRNL/PPP1R13L/CLDN3/IL6/MET/TCIRG1/SASH3/ADAM8/PTK2B/OMA1/IL1B/ADRB2/ADGRF5/ACTB/CSF1R/NPR3/CEBPB/RB1/PRDM16/TNS2/CD34/HCRT/CTSH/P2RX7/ARNTL/TFE3/HAS2/FOXC2/NOD2/PTH1R/LAMA4/TRAF6/UCP2/LDB2/NOS3/SLC11A1/SFTPD/EGR1/PRDX1/EBF2/JAM2/ANGPT1/NR1H3/PPARGC1B/SOD1/PLA…
STRESS_ACTIVATED_PROTEIN_KINASE_SIGNALING_CASCADE	202	0.326491173293941	1.83440786791185	1.50652272164992e-06	1.31935942823083e-05	7.55966571904086e-06	3912	tags=44%, list=25%, signal=33%	CRYAB/SIRPA/ARL6IP5/DUSP3/IGFBP6/HGF/CCN2/RIPK2/GADD45B/SPHK1/SPI1/DIXDC1/CARD9/SFRP2/ZFP36/SH3RF3/BMP4/PTK2B/PYCARD/CLEC7A/IL1B/PTPN22/TLR7/TRIB1/LTBR/DUSP1/TAOK3/LYN/CCL21/WNT7B/CCR7/RELL1/MAP3K11/TRAF1/NOD2/FLT4/TREM2/TRAF6/GSTP1/CCL19/SH2D3A/MAPK13/PRDX1/MYC/IL1A/PTGER4/TNIK/GREM1/MAP4K2/CCM2/STK3/TLR4/CD27/NFKB1/ARHGEF6/MAP2K3/ZC3H12A/AIDA/TLR3/TNF/CAV3/GADD45A/TRAF5/SCIMP/MYD88/MAPK9/LEP/ED…
POSITIVE_REGULATION_OF_EXTRINSIC_APOPTOTIC_SIGNALING_PATHWAY	39	0.57478512599427	2.35739198991489	1.51149459077716e-06	1.3206063067776e-05	7.56681008380164e-06	2708	tags=46%, list=17%, signal=38%	PEA15/TIMP3/TNFSF12/MAL/CAV1/PTPRC/THBS1/SRPX/ATF3/BID/PYCARD/LTBR/TNFRSF12A/INHBA/PML/STK3/RBCK1/TNF
NEGATIVE_REGULATION_OF_LEUKOCYTE_MEDIATED_IMMUNITY	49	0.539329807360884	2.33576378047929	1.54442403196183e-06	1.34621691966322e-05	7.71355377481739e-06	1994	tags=45%, list=13%, signal=39%	BCL6/HLA-F/FOXF1/SPI1/HLA-A/HLA-E/PTPRC/CD300A/HAVCR2/CEACAM1/NCKAP1L/CD96/SERPINB9/IL7R/CD84/CX3CR1/NOD2/KLRD1/LILRB4/AHR/TBX21/MICA
POSITIVE_REGULATION_OF_ACUTE_INFLAMMATORY_RESPONSE	22	0.697057255467952	2.46275973653293	1.60868937497971e-06	1.39895837702674e-05	8.0157517799038e-06	3719	tags=86%, list=24%, signal=66%	C3/HLA-E/NPY5R/IL6/ADAM8/IL1B/ALOX5AP/C2CD4B/CCR7/OSMR/OSM/TNF/PIK3CG/TNFRSF11A/ZP3/IL6ST/FFAR3/FFAR2/PARK7
REGULATION_OF_GENE_EXPRESSION_EPIGENETIC	105	-0.452902	-2.01671	1.68743102191281e-06	1.46401358124929e-05	8.38850509236988e-06	3829	tags=47%, list=25%, signal=35%	H3C7/L3MBTL3/EPC1/METTL3/CTR9/POLE3/BRCA1/PCGF3/L3MBTL1/EXOSC10/DNMT3L/APOBEC1/MORC2/LRIF1/FAM172A/RLIM/CTCF/GLMN/H3C11/MTA1/H3C2/CDK2/YTHDC1/NRDE2/TDG/HDAC1/TET1/HNRNPU/SUZ12/PPHLN1/ARID4B/H3-3B/SIRT1/JARID2/MACROH2A2/EP300/SMARCD1/RIF1/SUV39H1/H3-3A/H3C12/RBM15B/SIN3A/CBX3/BEND3/LHX2/TPR/HMGA2/HELLS
REGULATION_OF_TISSUE_REMODELING	62	0.490117097094404	2.23192659770682	1.69244281591001e-06	1.4649470141435e-05	8.39385347621465e-06	3113	tags=42%, list=20%, signal=34%	IL18/IL15/TGFB1/INPP5D/GPNMB/ITGB3/S1PR1/UBASH3B/CST3/CEACAM1/TNFRSF11B/IL6/ADAM8/CSF1R/P2RX7/FLT4/TMBIM1/PPARGC1B/GREM1/DEF8/HAMP/TMEM119/TNFRSF11A/PLEKHM1/BCR/LEP
REGULATION_OF_T_CELL_RECEPTOR_SIGNALING_PATHWAY	36	0.593043780169525	2.39377474161645	1.76962336377044e-06	1.52819910903795e-05	8.7562753327608e-06	4008	tags=67%, list=26%, signal=50%	DUSP3/THY1/CD300A/CEACAM1/PTPN22/SLA2/LAPTM5/CCR7/CD81/LILRB4/TRAT1/SH2D1A/UBASH3A/PHPT1/RAB29/LCK/LGALS3/PTPN6/ADA/PAWR/DGKZ/RPS3/CARD11/TESPA1
MEIOTIC_CHROMOSOME_SEPARATION	20	-0.720297	-2.24135	1.80109754364262e-06	1.55177894848098e-05	8.89138309800184e-06	2040	tags=55%, list=13%, signal=48%	ESPL1/MEIOB/SLX4/NCAPH/TTK/CENPS/RMI1/HFM1/TOP2A/FANCM/EME1
POSITIVE_REGULATION_OF_INTERLEUKIN_17_PRODUCTION	22	0.694126717023919	2.45240590687301	1.85059329137067e-06	1.59074093082717e-05	9.11462746643243e-06	1888	tags=55%, list=12%, signal=48%	IL18/IL15/SPHK1/TGFB1/RFTN1/CARD9/IL6/NOD2/OSM/SLAMF6/ARID5A/LY9
RECEPTOR_SIGNALING_PATHWAY_VIA_STAT	138	0.36685090086343	1.94263453121732	1.89065103454807e-06	1.62142929737049e-05	9.29046567061459e-06	3113	tags=36%, list=20%, signal=29%	IL18/IL15/CCL2/CAV1/IGF1/TNFRSF1A/TGFB1/PTPRC/IL10RA/CD300A/IFNA16/CSF2RA/IFNA14/HSF1/IFNA7/GHR/IFNA17/IL6/LIF/SOCS3/PTK2B/IFNA10/CSF1R/CLCF1/HCLS1/CCL5/LYN/BCL3/IL7R/OSM/PTK6/IL12A/IL10/CYP1B1/STAT6/TSLP/DAB1/NMI/IL24/HAMP/TNF/CD40/SH2B3/GH1/GADD45A/IFNA2/IL6ST/STAT4/LEP
INFLAMMATORY_RESPONSE_TO_ANTIGENIC_STIMULUS	53	0.527887821643804	2.3268863732769	1.941060497237e-06	1.66083383234853e-05	9.51624577713774e-06	3206	tags=57%, list=21%, signal=45%	HLA-DRB1/C3/A2M/HLA-E/NPY5R/FGR/RHBDF2/IL1F10/PLK2/LYN/CCR7/LTA/FCGR3A/CD81/NOD2/FUT7/TREM2/IL10/CYSLTR1/IL2RA/SELENOS/CD68/IL1RN/TNF/ELANE/ZP3/CD28/IL36A/GATA3/MAPK14
REGULATION_OF_T_HELPER_CELL_DIFFERENTIATION	33	0.623599964340495	2.45365805102305	1.97038366171348e-06	1.68205687818752e-05	9.63784958626631e-06	2459	tags=45%, list=16%, signal=38%	IL18/BCL6/HLA-DRB1/ANXA1/RIPK2/HLA-DRA/CD86/HLX/NLRP3/CCL19/IL12RB1/TBX21/TNFSF4/IL4R/ZC3H12A
REGULATION_OF_INFLAMMATORY_RESPONSE_TO_ANTIGENIC_STIMULUS	33	0.622878689254078	2.45082007391595	1.99613994651119e-06	1.70014482400793e-05	9.74148989914892e-06	2862	tags=58%, list=18%, signal=47%	HLA-DRB1/C3/HLA-E/NPY5R/FGR/RHBDF2/PLK2/LYN/CCR7/LTA/CD81/NOD2/FUT7/TREM2/IL10/SELENOS/TNF/ZP3/CD28
PEPTIDYL_LYSINE_METHYLATION	107	-0.457805	-2.04204	2.00479309396103e-06	1.70361641454862e-05	9.76138141880568e-06	4086	tags=50%, list=26%, signal=37%	KANSL1/EEF1AKMT1/KMT5C/H1-4/SETD6/KANSL3/CTR9/BRCA1/PIH1D1/KAT8/MCRS1/DNMT3B/H1-5/PYGO2/EHMT1/ETFBKMT/EEF1AKMT2/TTLL12/NSD3/RBBP5/ASH1L/ATRX/DYDC1/EHMT2/HCFC1/KDM4A/PRDM9/PRDM5/NELFA/MECOM/DYDC2/CTNNB1/PAXIP1/WDR82/MTF2/ARID4B/AUTS2/SMYD3/SIRT1/JARID2/KDM4D/METTL22/RIF1/SNW1/SUPT6H/SUV39H1/KANSL2/ASH2L/BEND3/PRMT6/PWP1/SUV39H2/SMARCB1
SPINDLE_ASSEMBLY	101	-0.455621	-2.012	2.06954776807801e-06	1.75463708263926e-05	1.00537196454287e-05	4845	tags=57%, list=31%, signal=40%	CHMP6/MAPRE3/RNF4/GOLGA8S/TOGARAM1/PDCD6IP/HAUS5/PLK1/ABRAXAS1/HDAC3/CDC20/NDC80/CHMP1B/CLASP1/HAUS3/KIF23/POLDIP2/PIBF1/CEP97/AURKA/TUBGCP5/MYBL2/GOLGA6A/SENP6/HAUS8/STAG1/CCNB2/SPICE1/RACGAP1/HAUS2/MZT1/INCENP/ZNF207/KIF3B/TUBB8/MAP9/KIF4B/KIF4A/AURKB/HNRNPU/KIF2A/TPX2/DRG1/CCSAP/SMC1A/KPNB1/KIF11/FBXO5/KIF15/SPAG5/HAUS6/TUBGCP3/TPR/KIFC1/PRC1/NEK2/HAUS1/TNKS
REGULATION_OF_CD4_POSITIVE_ALPHA_BETA_T_CELL_DIFFERENTIATION	44	0.556549927847574	2.36070811790259	2.10598265782972e-06	1.78146987555505e-05	1.02074661836436e-05	2459	tags=41%, list=16%, signal=35%	IL18/BCL6/HLA-DRB1/ANXA1/RIPK2/HLA-DRA/SASH3/CD86/NCKAP1L/HLX/NLRP3/CCL19/IL12RB1/TBX21/TNFSF4/RUNX3/IL4R/ZC3H12A
PRODUCTION_OF_MOLECULAR_MEDIATOR_OF_IMMUNE_RESPONSE	174	0.344637927013366	1.89563142136361	2.13833390678169e-06	1.80473442200486e-05	1.0340767383076e-05	3296	tags=43%, list=21%, signal=34%	IL18/BCL6/HLA-DRB1/HLA-DPB1/HLA-F/HLA-DMA/SWAP70/HLA-DRA/TRPM4/KLK5/TGFB1/HLA-A/HLA-E/HLA-DQA1/KLK7/PTPRC/HLA-DQB2/IL6/BATF/SASH3/CLEC7A/IL1B/PTPN22/CLCF1/CD86/TMIGD2/CD96/LAPTM5/HK1/CD81/NOD2/NLRP3/VPREB1/TGFB3/TRAF6/LILRB4/HLA-DOA/TREM1/IL10/HLA-DQA2/ANGPT1/TBX21/ARID5A/CD40LG/NR4A3/HLA-DRB5/VPREB3/TNFSF4/IL1R1/STAT6/TNFRSF1B/IL4R/HLA-DMB/TLR4/PKN1/SLC7A5/GPI/LACC1/TLR3/IL27RA/TNF/CD40/ELANE/CD…
NECROTIC_CELL_DEATH	46	0.546841344409049	2.33559816696392	2.14656035836594e-06	1.80757865471449e-05	1.03570642678004e-05	3477	tags=52%, list=22%, signal=41%	NUPR1/BIRC3/MLKL/CAV1/TSPO/NOL3/YBX3/PYGL/BOK/NINJ1/PELI1/FASLG/ZBP1/RIPK3/HEBP2/ITPK1/RBCK1/TLR3/TNF/IRF3/SLC25A4/CYLD/ALKBH7/ASAH1
POSITIVE_REGULATION_OF_CHEMOKINE_PRODUCTION	57	0.498124746601293	2.22470502036631	2.17193855538295e-06	1.82482061018857e-05	1.04558572251535e-05	3106	tags=49%, list=20%, signal=39%	IL18/RIPK2/AIF1/CARD9/HAVCR2/IL6/PYCARD/CLEC7A/IL1B/CSF1R/TLR7/IL1RL1/CD84/NOD2/IL17RA/EGR1/TLR2/TNFSF4/TSLP/IL4R/TLR4/MBP/IL7/TLR3/TNF/ADCYAP1/MYD88/LBP
REGULATION_OF_LEUKOCYTE_DEGRANULATION	42	0.553300802865667	2.31922769278188	2.18233959753562e-06	1.82942972568189e-05	1.04822665353418e-05	2418	tags=48%, list=16%, signal=40%	HLA-F/FOXF1/SPI1/CD300A/ITGB2/CEACAM1/FGR/ITGAM/PRAM1/ADGRE2/VAMP8/LYN/STXBP1/NCKAP1L/CD84/PTAFR/RAC2/BLK/IL4R/FES
REGULATION_OF_MUSCLE_SYSTEM_PROCESS	174	0.343917110418416	1.89166667320525	2.2230176839482e-06	1.85934198194499e-05	1.06536577828008e-05	3215	tags=37%, list=21%, signal=30%	MYL9/CNN1/EDN1/CAV1/IGF1/BIN1/CCN2/TNFRSF1A/PRKG1/SPHK1/PLN/ADORA1/CASQ2/TRPM4/AIF1/TBXA2R/NOL3/LMCD1/MLIP/FBXO32/GRK2/ADRB2/ADRA1A/KCNJ2/TPM1/CLIC2/GUCY1A1/PDE4B/SETD3/DAPK3/PTAFR/ITGA2/GSTO1/TNNC1/MYOCD/RGS2/NOS3/SOD1/CTTN/NR4A3/KCNA1/CALCRL/ADRA1B/PDE9A/TNFRSF1B/MYL2/ZC3H12A/AKAP6/GJA5/ADRA2C/ENO1/PI16/HAMP/CAV3/RGS4/PIK3CG/IL6ST/SPX/SRF/GATA5/TACR1/PPP1R12B/SLN/TRPC3/SRI
APOPTOTIC_SIGNALING_PATHWAY	463	0.25369546611243	1.56425590622808	2.29431650166564e-06	1.91467399533622e-05	1.09706991559466e-05	2756	tags=27%, list=18%, signal=23%	HSPB1/CLU/PEA15/BAG3/NUPR1/TIMP3/TNFSF12/CASP1/HSPA1A/CRIP1/MAL/ARL6IP5/BCL2L1/CASP4/CAV1/CASP10/VNN1/IGF1/HGF/TNFRSF1A/RPS27L/TRADD/EPHA2/ADORA1/TYROBP/PLEKHF1/PPP1R15A/S100A9/TMC8/SPI1/SOD2/TGFB1/PHLDA3/PTGIS/NOL3/PTPRC/THBS1/SRPX/HSPA1B/ATF3/INHBB/ICAM1/ITGAM/CD3E/SFRP2/CDKN2D/SORT1/BID/PPM1F/YBX3/BMP4/TPT1/PYCARD/LGALS12/BCL2A1/IL1B/SNAI1/BOK/PLAUR/LTBR/CEBPB/RB1/CHCHD10/BCL3/S100A8/EYA2/ADOR…
NEGATIVE_REGULATION_OF_CELL_KILLING	21	0.702539651643387	2.44790553156048	2.3760332288987e-06	1.97843303757516e-05	1.13360257194131e-05	2330	tags=62%, list=15%, signal=53%	HLA-F/HLA-A/HLA-E/PTPRC/HAVCR2/CEACAM1/NCKAP1L/SERPINB9/IL7R/CX3CR1/KLRD1/MICA/KLRC1
RNA_MODIFICATION	140	-0.41528	-1.93419	2.42732484541269e-06	2.01663015058616e-05	1.1554887539488e-05	5927	tags=59%, list=38%, signal=36%	TRMT10A/URM1/DUS2/CMTR2/GAR1/WDR4/APOBEC3G/METTL15/RPUSD1/TRMU/NSUN3/TRIT1/GTPBP3/METTL6/ZC3H13/THUMPD3/NUDT16/EMG1/ELP1/TRMT10B/NSUN6/VIRMA/TRMT1L/QTRT2/TRMT2B/TPRKB/FDXACB1/A1CF/TYW5/WTAP/CDK5RAP1/CBLL1/LCMT2/TRMT44/TARBP1/METTL3/TRUB1/ALKBH1/OSGEPL1/DKC1/MRM2/C9orf64/APOBEC1/ADAD1/APOBEC3B/ADARB2/TRMT10C/ADAT2/DUS4L/NAF1/METTL1/TRMT6/TRMT11/PCIF1/FBL/PUS7L/TRMT61B/RPUSD2/HENMT1/TRMT5/AARS2/RNM…
EOSINOPHIL_MIGRATION	22	0.689138448162901	2.43478194899932	2.55259344739773e-06	2.11598058156222e-05	1.21241456439522e-05	2428	tags=64%, list=16%, signal=54%	CCL2/CCL11/HRH1/CD300A/CCL4/CCL26/ADAM8/CCL5/CCL21/CCL3/CX3CL1/CCL8/PTGER4/SCG2
CELLULAR_RESPONSE_TO_VASCULAR_ENDOTHELIAL_GROWTH_FACTOR_STIMULUS	49	0.531072819791537	2.30000389434445	2.60184472041745e-06	2.1476346690193e-05	1.23055172358752e-05	4492	tags=63%, list=29%, signal=45%	HSPB1/TSPAN12/MYO1C/ANXA1/VEGFB/SPHK1/CD63/ITGB1BP1/FLT4/IL12A/PDGFRB/PIK3CB/MT1G/FLT1/MAP2K3/VEGFC/KDR/GAS1/VEGFD/JCAD/DCN/MAPK14/NR4A1/VCAM1/EGR3/NRP1/ADAMTS12/MAPKAPK2/DLL4/XDH/PRKD2
CELLULAR_RESPONSE_TO_MECHANICAL_STIMULUS	54	0.508895472776093	2.24864821653507	2.60231927922543e-06	2.1476346690193e-05	1.23055172358752e-05	3028	tags=52%, list=20%, signal=42%	BAG3/CASP1/PIEZO1/TNFRSF1A/PDE2A/SCX/TNFSF14/IL1B/TLR7/LTBR/KCNJ2/ITGA2/BAD/CASP5/HABP4/PTGER4/TLR8/TNFRSF10A/SOX9/TLR4/NFKB1/ANKRD1/ENG/TLR3/CD40/CYBA/GADD45A/MYD88
HISTONE_H3_K9_METHYLATION	32	-0.628313	-2.20267	2.64403390141257e-06	2.17723322589769e-05	1.24751110485838e-05	3411	tags=66%, list=22%, signal=51%	BRCA1/PIH1D1/DNMT3B/H1-5/EHMT1/ASH1L/ATRX/EHMT2/KDM4A/PRDM9/PRDM5/MECOM/ARID4B/SIRT1/JARID2/KDM4D/RIF1/SUV39H1/BEND3/SUV39H2/SMARCB1
PROTEIN_LOCALIZATION_TO_CONDENSED_CHROMOSOME	16	-0.767014	-2.25592	2.71720614792644e-06	2.23254774449939e-05	1.27920521800836e-05	1619	tags=75%, list=10%, signal=67%	CHAMP1/BUB3/AURKB/RCC2/MTBP/SPDL1/CDT1/TTK/CENPQ/HASPIN/KNTC1/ZWILCH
REGULATION_OF_PLATELET_ACTIVATION	43	0.541214959928337	2.28130960819705	2.76647484175131e-06	2.26802188568247e-05	1.29953119160403e-05	3247	tags=51%, list=21%, signal=41%	CD9/PRKG1/SELP/FCER1G/UBASH3B/C1QTNF1/PLEK/CEACAM1/PDGFA/IL6/LYN/THBD/PDGFB/NOS3/CTSG/MMRN1/BLK/TLR4/SH2B3/IL6ST/FUNDC2/GP9
RESPONSE_TO_TOPOLOGICALLY_INCORRECT_PROTEIN	119	0.381573013732722	1.97646586798744	2.80175844543e-06	2.29189998547043e-05	1.31321286534209e-05	1906	tags=25%, list=12%, signal=22%	HSPB2/HSPB1/CLU/HSPB8/BAG3/DNAJB1/HSPA1A/HSPA6/HSPB7/DNAJB4/SERPINH1/HSP90AA1/PPP1R15A/HSPB3/THBS1/HSPA1B/ABCA7/ATF3/HSPE1/HSF1/HSPH1/BOK/CCND1/DDRGK1/AUP1/HSPA8/OPTN/TRAM1/COMP/NCK1
DETECTION_OF_EXTERNAL_BIOTIC_STIMULUS	22	0.685986617883216	2.42364627736215	2.84431004599415e-06	2.31652559982281e-05	1.32732284997908e-05	3106	tags=59%, list=20%, signal=47%	HLA-DRB1/HLA-A/CLEC7A/LY96/SSC5D/NOD2/TREM2/TLR2/TLR4/CD1D/TLR6/NLRC4/LBP
HISTONE_H4_ACETYLATION	61	-0.521218	-2.10116	2.84060188960058e-06	2.31652559982281e-05	1.32732284997908e-05	4126	tags=59%, list=27%, signal=43%	MEAF6/KANSL1/EP400/RUVBL2/MSL2/ZZZ3/EPC1/KANSL3/BRCA1/PIH1D1/KAT8/KAT7/MCRS1/TRRAP/RUVBL1/KAT5/ING5/HAT1/HCFC1/BRD8/KAT6A/NAA60/JADE3/MSL1/AUTS2/SIRT1/EPC2/MBTD1/ACTL6B/USP22/EP300/KANSL2/YEATS4/BEND3/ACTL6A/SMARCB1
REGULATION_OF_HEART_CONTRACTION	152	0.345689121956099	1.8638258008606	2.96196765295245e-06	2.40708375639498e-05	1.3792108629928e-05	3494	tags=38%, list=23%, signal=29%	HBEGF/HSPB7/EDN1/CAV1/BIN1/CCN2/PLN/ADORA1/CASQ2/TRPM4/EPAS1/S100A1/ADORA3/TMIGD3/GRK2/FLNA/KCND3/ADRA1A/KCNJ2/TPM1/CLIC2/PDE4B/SNTA1/GSTO1/HOPX/RGS2/SCN2B/SCN4B/NOS3/KCNJ5/HEY2/KCNJ12/ADRA1B/ATP2A3/TBX18/IRX3/MYL2/ZC3H12A/GJA5/TNF/CAV3/RGS4/PIK3CG/ADM/ADM2/SPX/TH/GPD1L/CORIN/AVPR1A/SRI/SLC1A1/POPDC2/CALCA/ATP1A3/ATP1A2/ZMPSTE24
SISTER_CHROMATID_COHESION	46	-0.560088	-2.12921	2.9713698279421e-06	2.40946372540316e-05	1.38057453764722e-05	4925	tags=74%, list=32%, signal=51%	PHB2/HDAC8/MRE11/HORMAD1/PLK1/CDC20/CHTF8/SMC1B/SMC5/DDX11/RAD51C/PDS5B/HORMAD2/CTCF/STAG1/NIPBL/ATRX/ESPL1/BUB1/CTNNB1/ESCO2/ESCO1/SLF2/PPP2R1A/SMC1A/CDCA5/SGO2/FEN1/SGO1/SLF1/BUB1B/HASPIN/TNKS/SFPQ
REGULATION_OF_EPITHELIAL_CELL_APOPTOTIC_PROCESS	67	0.464365642325747	2.1547843474233	3.00934848928118e-06	2.43495545154446e-05	1.39518078702143e-05	2722	tags=45%, list=18%, signal=37%	RGCC/NUPR1/CCL2/CAST/ECSCR/GSN/THBS1/ICAM1/ZFP36/IL6/BOK/RB1/GAS6/SFRP4/FASLG/TNIP2/IL10/BAD/SERPINE1/ANGPT1/CD40LG/PLA2R1/ANGPTL4/CDH5/SCG2/ITGA4/KDR/TNF/CD40/AKR1C3
RESPONSE_TO_INORGANIC_SUBSTANCE	415	0.25639110427366	1.56608108592332	3.08670426791958e-06	2.49212869527043e-05	1.42793991250258e-05	2260	tags=23%, list=15%, signal=20%	CRYAB/AQP9/SIRPA/CRIP1/ANXA11/ANXA1/EDN1/CAV1/HBB/HGF/SPHK1/SIPA1/SOD3/CASQ2/HBA2/MT2A/SOD2/TSPO/KCNMB1/CLIC4/CLDN1/GRIA1/THBS1/INHBB/CYP1A2/PDGFA/FOS/TNFRSF11B/HSF1/FIBIN/CD14/IL6/MET/TCIRG1/GUCY1B1/PTK2B/MT1E/KLF2/ALOX5AP/CCND1/MT1M/TXN/S100A8/ATP5F1D/IL18BP/CCR7/LCE1D/P2RX7/SERPINF1/TNNC1/MT4/UCP2/SLC6A1/CRHBP/CCL19/NET1/MT1X/NOS3/ASPN/IL10/PLSCR1/NDRG1/BAD/MAPK13/PRDX1/APOB/FOSB/PDGFRB/SOD1/M…
NEGATIVE_REGULATION_OF_TUMOR_NECROSIS_FACTOR_SUPERFAMILY_CYTOKINE_PRODUCTION	54	0.504472703201144	2.22910539595818	3.11536720211874e-06	2.50982613123072e-05	1.4380801894492e-05	3106	tags=52%, list=20%, signal=42%	VSIR/SIRPA/IGF1/TSPO/DEFB114/GPNMB/CD33/HAVCR2/PTPN22/CD274/GAS6/BCL3/CD34/NOD2/TREM2/LILRB4/GSTP1/IL10/CX3CL1/TLR4/LTF/ILRUN/ZC3H12A/SELENOS/AXL/IL27RA/ARRB2/LBP
DENDRITIC_CELL_MIGRATION	23	0.680810794558107	2.43562285300494	3.12918957527587e-06	2.5155169760641e-05	1.4413409297508e-05	2826	tags=70%, list=18%, signal=57%	SPI1/TRPM4/GPR183/CCL5/CXCR1/GAS6/CCL21/CCR7/CXCR2/IL12A/CCL19/CCR1/NLRP12/ASB2/PIK3CG/CXCR4
REGULATION_OF_NEUTROPHIL_MIGRATION	38	0.576883996692312	2.35401790429158	3.17033376073726e-06	2.54309962445346e-05	1.45714523576536e-05	4123	tags=71%, list=27%, signal=52%	RHOG/EDN1/C3AR1/MPP1/C5AR1/ADAM8/NCKAP1L/CCL21/CCR7/NOD2/RAC2/FUT7/TNFAIP6/CCL19/RHOH/RIPOR2/IL1A/IL1R1/MYD88/LBP/CD99/XG/DPP4/SLAMF8/CXCL8/SLIT2/RAC1
CHROMOSOME_ORGANIZATION_INVOLVED_IN_MEIOTIC_CELL_CYCLE	58	-0.524168	-2.09196	3.24784892290261e-06	2.59967606259e-05	1.48956240357684e-05	3124	tags=48%, list=20%, signal=39%	RAD51C/NCAPD2/SYCE2/HORMAD2/TERB2/CCNE1/TERF1/ATRX/EHMT2/PRDM9/C14orf39/BUB1/MEIOC/ANKRD31/NDC1/MEIOB/PPP2R1A/PSMC3IP/NCAPH/MSH5/SYCP1/TRIP13/RAD51/SGO2/SGO1/BUB1B/TEX15/SMC2
REGULATION_OF_MUSCLE_CONTRACTION	122	0.382649837719435	1.99387622599313	3.28075429193222e-06	2.62037928638878e-05	1.50142493685446e-05	4248	tags=52%, list=27%, signal=38%	MYL9/CNN1/EDN1/CAV1/BIN1/CCN2/PRKG1/SPHK1/PLN/ADORA1/CASQ2/TRPM4/TBXA2R/GRK2/ADRB2/ADRA1A/KCNJ2/TPM1/CLIC2/GUCY1A1/PDE4B/SETD3/DAPK3/PTAFR/ITGA2/GSTO1/TNNC1/MYOCD/RGS2/SOD1/CTTN/KCNA1/CALCRL/ADRA1B/MYL2/ZC3H12A/GJA5/ADRA2C/ENO1/CAV3/PIK3CG/SPX/SRF/TACR1/PPP1R12B/SRI/CALCA/P2RX1/NR4A1/ATP1A2/SLC8A1/EDN2/F2R/ADA/TRPV4/KCNMA1/EHD3/SLC9A1/HRC/ARHGAP42/ADRA2A/MYL5/KCNQ1/KBTBD13
ANTIGEN_PROCESSING_AND_PRESENTATION_OF_EXOGENOUS_PEPTIDE_ANTIGEN_VIA_MHC_CLASS_II	20	0.718824918470693	2.4783575237511	3.41048066871418e-06	2.71816039592166e-05	1.55745155749238e-05	2255	tags=65%, list=15%, signal=56%	HLA-DRB1/HLA-DPB1/HLA-DMA/HLA-DRA/FCER1G/HLA-DQA1/CTSD/HLA-DQB2/TRAF6/HLA-DOA/HLA-DQA2/HLA-DRB5/HLA-DMB
RESPONSE_TO_TUMOR_CELL	34	0.602061362518354	2.38662459609011	3.51025209508471e-06	2.7917004910054e-05	1.59958856154782e-05	3191	tags=62%, list=21%, signal=49%	HLA-DRB1/SPI1/HLA-A/ABI3/HAVCR2/CEACAM1/NKG7/CD274/LAPTM5/IL12A/PRF1/CRTAM/AHR/ADAM15/RBMS3/MICA/KLF4/PLK5/TXNIP/HSPD1/IL4I1
INTRACILIARY_TRANSPORT	31	-0.634495	-2.20298	3.63848320492918e-06	2.88751268416768e-05	1.65448703247369e-05	2400	tags=58%, list=15%, signal=49%	IFT27/IFT74/CILK1/WDR19/KIF3B/TRAF3IP1/DYNC2LI1/TTC26/TTC30A/IFT140/MAK/CEP131/IFT81/TTC30B/IFT88/DYNLT2B/WDR35/IFT52
SPLICEOSOMAL_COMPLEX_ASSEMBLY	51	-0.54739	-2.12889	3.72922969969469e-06	2.95323254090716e-05	1.69214319632283e-05	4919	tags=78%, list=32%, signal=54%	SETX/CELF5/GEMIN6/SRPK1/CELF4/SMN2/LUC7L3/ISY1/GCFC2/SRSF6/SMN1/PRPF39/SRSF10/SFSWAP/SNRPC/SF3A2/NCBP1/SCAF11/PTBP2/DDX39B/USP39/KHDC4/SF3B1/YTHDC1/SRSF12/CRNKL1/DDX23/DDX1/LUC7L/SNRPD1/LUC7L2/PRPF6/SF3A3/PRPF19/SF3A1/SNRPE/CELF3/PSIP1/SRSF9/SNRNP200
B_CELL_RECEPTOR_SIGNALING_PATHWAY	46	0.537681475310585	2.29647571637613	3.81969237543787e-06	3.01844904912521e-05	1.72951095153361e-05	2964	tags=57%, list=19%, signal=46%	LAT2/RFTN1/PRKCB/PTPRC/CD300A/MNDA/PTPN22/BANK1/ITK/LYN/NCKAP1L/CD81/CD79B/NFAM1/BCAR1/BLK/MEF2C/VAV3/CTLA4/BMX/BLNK/GCSAM/FCRL3/LCK/MS4A1/STAP1
REGULATION_OF_CELLULAR_EXTRAVASATION	33	0.608886167942945	2.39576416542903	3.90846045368868e-06	3.08205292555705e-05	1.76595470097531e-05	3244	tags=64%, list=21%, signal=50%	THY1/SELP/PLVAP/ICAM1/CCL28/SELE/ADAM8/CCL21/PTAFR/FUT7/RIPK3/RIPOR2/PTGER4/IL1R1/ITGA4/IL27RA/ELANE/LYVE1/BCR/CD99/XG
REGULATION_OF_EXTRINSIC_APOPTOTIC_SIGNALING_PATHWAY	117	0.383784383855352	1.9850790442341	3.97080008648084e-06	3.12459152682488e-05	1.7903284689463e-05	2708	tags=37%, list=17%, signal=31%	PEA15/TIMP3/TNFSF12/HSPA1A/MAL/BCL2L1/CAV1/IGF1/HGF/TMC8/NOL3/PTPRC/THBS1/SRPX/HSPA1B/ATF3/ICAM1/SFRP2/BID/BMP4/PYCARD/IL1B/LTBR/EYA2/UNC5B/TRAF1/TNFRSF12A/GSTP1/TMBIM1/NOS3/SERPINE1/CTTN/CX3CL1/MCL1/IL1A/INHBA/PML/STK3/SCG2/SP100/RBCK1/IL7/TNF
PROTEIN_ACETYLATION	166	-0.396781	-1.88424	4.01741259402483e-06	3.15460119724903e-05	1.80752341005869e-05	4126	tags=46%, list=27%, signal=34%	MEAF6/NAA35/PCGF2/KANSL1/EP400/RUVBL2/RPS6KA5/MSL2/ZZZ3/YEATS2/MCM3AP/TAF1L/EID1/DIP2B/EPC1/KANSL3/SMC5/POLE3/BRCA1/PIH1D1/NAA25/KAT8/KAT7/THAP7/MCRS1/TRRAP/CTCF/PYGO2/RUVBL1/NOC2L/LACRT/TERF2IP/KAT5/ING5/GLYR1/SUPT3H/TADA2A/MLLT3/SRCAP/ZNF451/NAA30/HAT1/HCFC1/BRD8/KAT6B/TAF6L/ENY2/KAT6A/NAT8/ESCO2/PAXIP1/NAA60/ESCO1/JADE3/MSL1/AUTS2/SIRT1/EPC2/FOXO1/MBTD1/ATAT1/ACTL6B/USP22/EP300/CREBBP/TADA1/KA…
DNA_INTEGRITY_CHECKPOINT_SIGNALING	94	-0.465328	-2.03116	4.05743301000231e-06	3.1793190869955e-05	1.82168626665145e-05	4879	tags=60%, list=32%, signal=41%	RAD9A/TAOK1/CRY1/TP53/MRE11/BABAM1/TIPRL/PLK1/SYF2/ABRAXAS1/TIPIN/RAD17/WDR76/TICRR/BRCA1/CASP2/FZR1/GTSE1/CUL4A/NEK11/FOXO4/GIGYF2/BRSK1/RAD1/ETAA1/DDX39B/TRIAP1/DNA2/SDE2/PRAP1/CDK2/CDC45/PRKDC/XPC/TIMELESS/INTS7/RAD9B/TOPBP1/PPP1R10/NAE1/ZNF830/CDT1/RPA2/PRPF19/CLSPN/FBXO4/CDC6/CDC5L/MSH2/E2F1/HMGA2/RHNO1/RFWD3/EME1/ORC1/DTL
CENTROMERE_COMPLEX_ASSEMBLY	26	-0.657118	-2.19297	4.21785565402546e-06	3.29807956812663e-05	1.88973364773454e-05	3454	tags=73%, list=22%, signal=57%	MIS12/CENPO/TRAPPC12/SENP6/ITGB3BP/HJURP/CENPC/CENPA/DLGAP5/H3-3B/H3-3A/NASP/OIP5/CENPS/CENPK/MIS18A/KNTC1/HELLS/CENPH
REGULATION_OF_MITOTIC_CELL_CYCLE_PHASE_TRANSITION	237	-0.352877	-1.74717	4.2686743675286e-06	3.33081886707368e-05	1.90849261141188e-05	4330	tags=43%, list=28%, signal=31%	CDC73/PLK1/SYF2/TFDP3/ABRAXAS1/CDC14A/MYO16/RIOK2/NDC80/CDK7/ZFP36L2/USP44/SASS6/RAD17/VPS4A/RPTOR/TICRR/DLG1/LCMT1/BRCA1/CDC7/NPM2/CASP2/FZR1/GTSE1/AURKA/RAD51C/ANAPC5/CUL4A/NEK11/FOXO4/GIGYF2/BRSK1/UBE2C/CTDSP1/CDC23/ADAM17/ANLN/TRIAP1/TMEM14B/SDE2/PRAP1/ZNF207/ESPL1/CDK2/MTA3/BUB1/PLRG1/PRKDC/TFDP1/DLGAP5/MAD2L1BP/BUB3/AURKB/RCC2/DBF4B/RRM2/XPC/MTBP/TFAP4/RBL1/TOPBP1/KIF14/PBX1/TRIP13/FBXO5/AP…
SUPEROXIDE_ANION_GENERATION	34	0.596527261574163	2.36468692951173	4.39430104371984e-06	3.41452786737479e-05	1.95645619483055e-05	2993	tags=53%, list=19%, signal=43%	EDN1/TYROBP/NCF4/SOD2/TGFB1/PRG3/ITGB2/ITGAM/NCF2/CLEC7A/GSTP1/SOD1/CYBB/SH3PXD2B/NOX4/NOX3/CYBA/FPR2
MALE_GAMETE_GENERATION	459	-0.306143	-1.61111	4.39357274786032e-06	3.41452786737479e-05	1.95645619483055e-05	3702	tags=32%, list=24%, signal=25%	TAF1L/H1-7/SLC25A31/SLC2A8/AP3B1/PAFAH1B3/METTL3/SOHLH1/SOHLH2/BRD2/ZFY/HSPB11/NME5/CFAP47/CFAP157/TARBP2/BBS4/DPCD/STRBP/TMEM203/TSNAXIP1/KLHL10/FNDC3A/CADM1/TNP2/BTG1/PIWIL1/RAD51C/SPINK1/ADAM28/PCSK4/NR0B1/DNMT3L/PROK2/SHCBP1L/ADAD1/TSSK6/YTHDF2/WDR48/ZPBP/CFAP91/CFAP206/DMRT1/GHSR/CATSPER4/FABP9/SPEF2/LRGUK/CRKL/PYGO2/TOPAZ1/LGR4/CATSPERD/SPATA6/RUVBL1/ACVR2A/TTLL1/BOLL/TPPP2/RSPH1/DZIP1/GALN…
ACTIN_CYTOSKELETON_REORGANIZATION	83	0.438033174392359	2.13065624210588	4.40397476665382e-06	3.41491543364282e-05	1.95667826255277e-05	2972	tags=40%, list=19%, signal=32%	SYDE1/ANXA1/ARHGDIB/GMFG/FGF7/GSN/ESAM/ABI3/PARVG/S1PR1/GPR65/MICALL2/RAPGEF3/PLEK/FLNA/CLDN3/PTK2B/CSF1R/HCLS1/DAPK3/BCAR1/PARVB/CTTN/TNIK/SHC1/ASB2/FES/PLEK2/PHPT1/NTRK3/PARVA/STAP1/FGF10
TRNA_PROCESSING	103	-0.438442	-1.94365	4.41583133515938e-06	3.41699048429588e-05	1.95786722508653e-05	7058	tags=69%, list=46%, signal=38%	NSUN2/ELP4/THG1L/MTFMT/TP53RK/RPP40/RPP30/QTRT1/BCDIN3D/TYW1B/THUMPD2/RTRAF/OSGEP/METTL2B/POP4/TRMT10A/URM1/DUS2/WDR4/TRMU/NSUN3/POP1/TRIT1/GTPBP3/METTL6/THUMPD3/POP5/ELP1/TRMT10B/NSUN6/FARS2/PTCD1/TRMT1L/QTRT2/TRMT2B/LSM6/TPRKB/TYW5/CDK5RAP1/RPP25L/LCMT2/TRMT44/TARBP1/TRUB1/ALKBH1/OSGEPL1/C9orf64/TRMT10C/ADAT2/DUS4L/METTL1/TRMT6/POLR3K/TRMT11/ELAC2/TRMT61B/TRMT5/AARS2/KTI12/DDX1/MOCS3/RTCB/PRORP…
NEGATIVE_REGULATION_OF_T_CELL_MEDIATED_IMMUNITY	18	0.7345832373564	2.45856414805149	4.50254824246751e-06	3.47686401627886e-05	1.99217356174693e-05	3191	tags=72%, list=21%, signal=57%	HLA-F/PTPRC/CEACAM1/NCKAP1L/IL7R/NOD2/KLRD1/LILRB4/AHR/TBX21/KLRC1/IFNA2/IL4I1
PROTEIN_ACYLATION	198	-0.369369	-1.79128	4.81114749043759e-06	3.70747224832479e-05	2.12430746771855e-05	4859	tags=48%, list=31%, signal=33%	DDX3X/TAOK1/GTF2B/MORF4L1/GLUL/ZDHHC13/NAA15/CEP295/LDB1/NAA40/TWIST1/MEAF6/NAA35/PCGF2/KANSL1/EP400/ZDHHC22/ZDHHC4/RUVBL2/RPS6KA5/MSL2/ZZZ3/YEATS2/MCM3AP/TAF1L/EID1/ZDHHC21/DIP2B/EPC1/KANSL3/SMC5/POLE3/BRCA1/PIH1D1/NAA25/KAT8/KAT7/THAP7/MCRS1/TRRAP/CTCF/PYGO2/HHAT/RUVBL1/NOC2L/LACRT/TERF2IP/KAT5/ING5/GLYR1/SUPT3H/TADA2A/MLLT3/SRCAP/ZNF451/NAA30/HAT1/PPM1B/HCFC1/BRD8/KAT6B/TAF6L/ENY2/KAT6A/NAT8/E…
REGULATION_OF_MONOCYTE_CHEMOTAXIS	23	0.673872923085637	2.41080239121934	4.85391042470955e-06	3.73269723156383e-05	2.13876087874327e-05	4116	tags=83%, list=27%, signal=61%	AIF1/S100A14/CCN3/CCL5/DUSP1/LYN/CX3CR1/SERPINE1/CCR1/GREM1/FPR2/CXCL10/CCL1/CREB3/NBL1/CXCL17/PLA2G7/SLAMF8/SLIT2
IMMUNE_RESPONSE_TO_TUMOR_CELL	23	0.671571513250943	2.40256902237102	5.19982653194628e-06	3.99046481482558e-05	2.28645654991279e-05	1994	tags=52%, list=13%, signal=46%	HLA-DRB1/HLA-A/HAVCR2/CEACAM1/NKG7/CD274/IL12A/PRF1/CRTAM/AHR/ADAM15/MICA
PROGRAMMED_NECROTIC_CELL_DEATH	34	0.592037863156058	2.34689055632897	5.22634910859143e-06	4.00256612802002e-05	2.29339036040854e-05	4310	tags=71%, list=28%, signal=51%	NUPR1/BIRC3/MLKL/CAV1/YBX3/PYGL/BOK/PELI1/FASLG/ZBP1/RIPK3/ITPK1/RBCK1/TLR3/TNF/IRF3/SLC25A4/CYLD/ALKBH7/ASAH1/IPMK/TRAF2/NLRP6/TRPM7
NEGATIVE_REGULATION_OF_BIOMINERALIZATION	24	0.648257109704205	2.34794097388345	5.27003669803343e-06	4.01126310635591e-05	2.29837355509971e-05	2211	tags=58%, list=14%, signal=50%	SRGN/TRPM4/TGFB1/ECM1/PTK2B/GAS6/CCL3/NOS3/STATH/ASPN/HEY2/CCR1/GREM1/SOX9
COLLAGEN_CATABOLIC_PROCESS	32	0.601133137342454	2.34606131939434	5.26076830507046e-06	4.01126310635591e-05	2.29837355509971e-05	2617	tags=44%, list=17%, signal=36%	VSIR/MMP28/MMP7/CST3/KLK6/ADAMTS2/MMP19/MMP20/MMP23B/ADAM15/MMP2/CTSK/MMP24/ADAMTS14
POSITIVE_REGULATION_OF_STRESS_ACTIVATED_PROTEIN_KINASE_SIGNALING_CASCADE	109	0.394450414670626	2.02037	5.24916788866742e-06	4.01126310635591e-05	2.29837355509971e-05	3479	tags=43%, list=22%, signal=34%	ARL6IP5/IGFBP6/CCN2/RIPK2/GADD45B/SPHK1/SPI1/DIXDC1/CARD9/SH3RF3/BMP4/PTK2B/PYCARD/CLEC7A/IL1B/LTBR/TAOK3/LYN/CCL21/WNT7B/CCR7/RELL1/MAP3K11/TRAF1/NOD2/FLT4/TRAF6/CCL19/IL1A/TNIK/MAP4K2/STK3/TLR4/CD27/ZC3H12A/TLR3/TNF/GADD45A/TRAF5/SCIMP/MYD88/LEP/EDA2R/RASSF2/WNT7A/TRAF3/MAP3K10
EOSINOPHIL_CHEMOTAXIS	18	0.730573510311637	2.44514406077696	5.48604792419042e-06	4.15021755565788e-05	2.37799167616812e-05	3332	tags=72%, list=22%, signal=57%	CCL2/CCL11/HRH1/CCL4/CCL26/CCL5/CCL21/CCL3/CX3CL1/CCL8/SCG2/LGALS3/CCL1
RESPONSE_TO_MECHANICAL_STIMULUS	152	0.340364450678621	1.83511717487923	5.46722179125593e-06	4.15021755565788e-05	2.37799167616812e-05	3593	tags=41%, list=23%, signal=32%	BAG3/CASP1/TGFBR2/EDN1/PIEZO1/TNFRSF1A/PDE2A/GSN/SCX/THBS1/TNFSF14/FOS/PTK2B/IL1B/TLR7/LTBR/KCNJ2/TMEM120A/P2RX7/ITGA2/PPL/BAD/FOSB/CASP5/MMP2/ETV1/KCNA1/HABP4/PTGER4/TLR8/CHI3L1/TNFRSF10A/SOX9/TLR4/NFKB1/ANKRD1/WHRN/GPI/HTR2A/ENG/FOSL1/TLR3/TNF/CAV3/CD40/PTK2/TXNIP/CXCR4/CYBA/GADD45A/MBD2/MYD88/TACR1/CXCL10/MAPK14/BDKRB1/PDZD7/RETN/ATP1A2/SCEL/JUND/TNFRSF8/KCNK2
REGULATION_OF_PROTEIN_CONTAINING_COMPLEX_ASSEMBLY	322	0.27591384265892	1.64141408101864	5.47586834283882e-06	4.15021755565788e-05	2.37799167616812e-05	3222	tags=32%, list=21%, signal=26%	CRYAB/CLU/PPP2R5B/HSPA1A/RHOC/ARPC1B/LMOD1/PIEZO1/BIN1/TMOD2/HSP90AA1/SELP/SEPTIN8/TMC8/CCL11/TGFB1/GSN/ESAM/HSPA1B/MSN/LMOD3/FKBP4/PFN1/PLEK/CDC42EP1/HSF1/MET/BID/CCL26/CYRIA/PYDC2/PTK2B/PYCARD/CLEC7A/PMEPA1/TMSB4X/ARPC1A/DNAJC15/HCLS1/RB1/STXBP1/NCKAP1L/FLII/CCL21/SPTAN1/CCR7/RALB/COTL1/SPTA1/TREM2/HSPA8/VASP/SKAP1/MYADM/CAPG/SMAD6/MEFV/LDLRAD4/CTTN/NCK1/LCP1/FCHSD1/PTGER4/SH3GLB1/DKK1/HRK/LCAT…
CELLULAR_RESPONSE_TO_ORGANIC_CYCLIC_COMPOUND	456	0.250966833856117	1.54572599965486	5.66215103324114e-06	4.27475175369645e-05	2.44934728159422e-05	2777	tags=27%, list=18%, signal=23%	CLU/IL18/CAV2/AQP9/TGM2/HSPA1A/IL15/ARL6IP5/CCL2/ANXA1/EDN1/CAV1/FAM107A/FOLR1/DRD1/YWHAH/FOXF1/CASQ2/ID3/PDE2A/PLPP1/GJB2/TRPM4/TGFB1/HRH1/KCNMB1/AIF1/RAMP3/HSPA1B/MSN/GNA15/OR10J5/ESRRA/RAPGEF3/FDX1/FKBP4/FBXO32/INHBB/OR5T3/OR51E2/PADI2/FLNA/HSF1/HTR4/LBH/ZFP36/BMP4/P2RY13/HTR1B/PMEPA1/IL1B/KLF2/ACTB/CCL5/CEBPB/OR10H3/CASP7/OR10H4/PDE4B/NR3C1/CCL3/ZBTB7A/P2RX7/PTAFR/ARNTL/RALB/DDRGK1/BCL2L2/NOD…
TUMOR_NECROSIS_FACTOR_MEDIATED_SIGNALING_PATHWAY	89	0.417514640555626	2.05648485700662	5.70918944689127e-06	4.3015390933865e-05	2.46469589162619e-05	3737	tags=44%, list=24%, signal=33%	CASP1/HSPA1A/BIRC3/CASP4/TNFRSF1A/SPHK1/TRADD/NOL3/PLVAP/HSPA1B/PYDC2/PTK2B/PYCARD/TMSB4X/SHARPIN/GAS6/LAPTM5/TRAF1/TRAF6/GSTP1/AIM2/CD70/ACTN4/TNFRSF1B/TNF/TNFRSF11A/TRAF5/TNFRSF4/CCDC3/EDA2R/CYLD/CARD14/TRAF3/TNFRSF18/KRT18/COMMD7/H2BC11/ILK/CARD8
POSITIVE_REGULATION_OF_INTERLEUKIN_10_PRODUCTION	37	0.578906808073988	2.34948120652856	5.72765893231644e-06	4.30673667597612e-05	2.46767400252485e-05	3100	tags=54%, list=20%, signal=43%	HGF/IL6/SASH3/PYCARD/CLEC7A/CD274/BCL3/CD34/NOD2/TREM2/CD40LG/TLR2/TNFSF4/TSLP/TLR4/ISG15/LILRA5/TIGIT/CD28/HSPD1
RESPONSE_TO_REACTIVE_OXYGEN_SPECIES	158	0.3434571902764	1.86579846642779	5.92514713977542e-06	4.44624952706534e-05	2.54761207665216e-05	3270	tags=37%, list=21%, signal=29%	CRYAB/SIRPA/ANXA1/EDN1/HBB/HGF/SPHK1/SOD3/HBA2/SOD2/FOS/HSF1/IL6/MET/PTK2B/APOD/KLF2/TPM1/TXN/IL18BP/PLK3/UCP2/GSTP1/NET1/NOS3/IL10/BAD/MAPK13/PRDX1/PDGFRB/PPARGC1B/SOD1/MMP2/MAP1LC3A/RIPK3/NR4A3/IL1A/CYP1B1/NQO1/PRDX5/STAT6/BMP7/HEBP2/HBA1/AXL/FOSL1/AKR1C3/RNF112/TXNIP/CAMKK2/TACR1/MAPK9/CAPN2/CD36/AREG/PTPRN/AGAP3/RHOB
DETECTION_OF_OTHER_ORGANISM	18	0.728827222672433	2.43929944036691	6.04870644335303e-06	4.52074003657831e-05	2.59029364917211e-05	2556	tags=56%, list=17%, signal=46%	HLA-DRB1/HLA-A/CLEC7A/SSC5D/NOD2/TLR2/TLR4/CD1D/TLR6/NLRC4
EXTRINSIC_APOPTOTIC_SIGNALING_PATHWAY_VIA_DEATH_DOMAIN_RECEPTORS	67	0.456486804392156	2.11822437160305	6.04841815575998e-06	4.52074003657831e-05	2.59029364917211e-05	1719	tags=31%, list=11%, signal=28%	PEA15/BAG3/TIMP3/MAL/BCL2L1/HGF/TNFRSF1A/TRADD/TMC8/SPI1/THBS1/ATF3/ICAM1/SFRP2/SORT1/BID/FASLG/TMBIM1/NOS3/BAD/SERPINE1
EPITHELIAL_CELL_APOPTOTIC_PROCESS	83	0.433413575110121	2.1081858480304	6.0755308284106e-06	4.53168852572029e-05	2.59656691453641e-05	2737	tags=43%, list=18%, signal=36%	RGCC/NUPR1/BCL2L1/TGFBR2/CCL2/CAST/ECSCR/GSN/THBS1/ICAM1/ZFP36/IL6/BID/BOK/RB1/GAS6/SFRP4/FASLG/TNIP2/IL10/BAD/SERPINE1/ANGPT1/CD40LG/PLA2R1/ANGPTL4/CDH5/JAG2/STK3/SCG2/ITGA4/KDR/TNF/CD40/AKR1C3/PIK3CG
REGULATION_OF_ACTIN_FILAMENT_BUNDLE_ASSEMBLY	82	0.443684227640404	2.1503618567462	6.12601386848299e-06	4.56020472369874e-05	2.61290612579927e-05	2017	tags=34%, list=13%, signal=30%	RGCC/PHLDB2/S100A10/TACSTD2/RHOC/CCN2/SWAP70/SYNPO/S1PR1/GPR65/DLC1/RAPGEF3/WAS/PFN1/PLEK/FLNA/RHPN1/MET/PPM1F/TPM1/ARHGEF15/ITGB1BP1/SYNPO2/TGFB3/ARHGEF10L/EPHA1/CX3CL1/PTGER4
REGULATION_OF_SMALL_GTPASE_MEDIATED_SIGNAL_TRANSDUCTION	212	0.311917690848675	1.76160576473201	6.15732316993376e-06	4.57436264241387e-05	2.62101833013674e-05	2531	tags=27%, list=16%, signal=23%	TGM2/BCL6/CSF1/DENND3/RASGRP4/ARHGDIB/ARHGAP9/IGF1/ARHGAP15/SWAP70/SIPA1/CYTH4/RASAL3/VAV1/ITGA3/ADGRG1/RHOD/GPR65/DLC1/MET/GPR4/ARHGAP26/RASA3/ADRA1A/ARHGEF17/RASGEF1A/ARHGEF15/DOCK3/STARD13/CYTH3/CBL/HEG1/TAGAP/FLOT1/FGD3/GPR174/P2RY10/FGD2/NET1/ARHGAP29/ABRA/MCF2L/ARHGEF12/PDGFRB/ARHGAP4/ARHGEF10L/ARHGAP31/RIPOR2/PIK3CB/EPS8L1/ARHGAP30/VAV3/MYO9A/COL3A1/MYOC/KCTD10/ARHGAP1
DETECTION_OF_BIOTIC_STIMULUS	30	0.626718891073178	2.40536882640149	6.40414385822023e-06	4.7482516813338e-05	2.72065327254229e-05	2556	tags=53%, list=17%, signal=45%	HLA-DRB1/TSPO/HLA-A/SRPX/CLEC7A/LY96/SSC5D/NOD2/NLRP3/TREM2/CRTAM/TLR2/TLR4/CD1D/TLR6/NLRC4
REGULATION_OF_TRANSMEMBRANE_TRANSPORT	428	0.254291760006545	1.55781155693504	6.82355146773171e-06	5.0491567719478e-05	2.8930658728941e-05	3494	tags=32%, list=23%, signal=25%	PEA15/RRAD/JPH2/ARL6IP5/FXYD5/OAZ1/ACSL1/COX17/STOM/CLIC3/THY1/CCL2/C3/KCNB1/EDN1/GLRX/CAV1/IGF1/REM1/BIN1/DRD1/YWHAH/FHL1/PLN/CASQ2/KCNMB1/CLIC4/PRKCB/RAMP3/THBS1/CATSPER1/CAPN1/UBASH3B/CD63/CLIC1/FLNA/KCNAB1/TCIRG1/PTK2B/TMSB4X/IL1B/KCND3/ADRB2/ACTB/PRKAG2/CLIC5/KCNJ2/GEM/LYN/CLIC2/PDE4B/RHOQ/KCNK6/P2RX7/PTAFR/SNTA1/GSTO1/ATP1B3/TREM2/RGS2/CRHBP/SCN2B/SCN4B/FGF14/KCNJ5/AHNAK/MYC/KCNK15/CHP1/KCN…
POSITIVE_REGULATION_OF_ALPHA_BETA_T_CELL_DIFFERENTIATION	42	0.533133205123374	2.23469275095898	6.8687682475333e-06	5.06861732910822e-05	2.90421638303494e-05	2249	tags=43%, list=15%, signal=37%	IL18/TGFBR2/HLA-DRB1/ANXA1/RIPK2/HLA-DRA/SASH3/CD86/NCKAP1L/HLX/NLRP3/LILRB4/CCL19/IL12RB1/ZAP70/TNFSF4/RUNX3/IL4R
DEFENSE_RESPONSE_TO_GRAM_NEGATIVE_BACTERIUM	75	0.442474915731053	2.09985031998009	6.87708691885989e-06	5.06861732910822e-05	2.90421638303494e-05	3609	tags=51%, list=23%, signal=39%	RARRES2/SELP/GSDMD/DEFB114/LCE3B/RNASE6/RNASE2/DEFB128/DEFB127/DEFB1/IL6/PYCARD/SSC5D/DEFA4/TREM2/TREM1/OPTN/SLC11A1/SERPINE1/CTSG/MPEG1/TLR4/DEFB103B/LCE3A/CD4/LTF/DEFA5/LYZ/DEFB119/ELANE/DEFA6/LBP/H2BC12/RPS19/CXCL6/H2BC11/DEFB103A/CAMP
REGULATION_OF_NATURAL_KILLER_CELL_ACTIVATION	32	0.594079413836886	2.3185325294373	6.92749847486466e-06	5.09568168447554e-05	2.91972371751109e-05	1994	tags=44%, list=13%, signal=38%	IL18/IL15RA/IL15/HLA-F/TYROBP/HLA-E/HAVCR2/FGR/PTPN22/GAS6/FCGR3A/ZNF683/IL12A/MICA
NEGATIVE_REGULATION_OF_WOUND_HEALING	62	0.474398321486072	2.16034543154957	7.43128618459914e-06	5.45547281638619e-05	3.12587684210482e-05	3710	tags=48%, list=24%, signal=37%	CD9/PHLDB2/PLAU/EDN1/PRKG1/THBS1/UBASH3B/C1QTNF1/CEACAM1/PDGFA/CLDN3/PROS1/CD109/CD34/THBD/PDGFB/NOS3/SERPINE1/MMRN1/SERPING1/MYOZ1/TNF/SH2B3/PLAT/AJAP1/EPPK1/SERPINB2/WFDC1/KRT1/APOH
REGULATION_OF_RESPONSE_TO_DNA_DAMAGE_STIMULUS	198	-0.365858	-1.77426	7.45083543254327e-06	5.45905698423741e-05	3.12793049861846e-05	4742	tags=49%, list=31%, signal=34%	MORF4L1/EEF1E1/COPS3/CRY1/TP53/BABAM1/HELB/USP47/KMT5B/RECQL5/PPP4C/TWIST1/SMYD2/ABRAXAS1/ABL1/FOXM1/MEAF6/EP400/NEK4/RUVBL2/AUNIP/RADX/SHLD1/KMT5C/TFIP11/NUDT16L1/YJU2/EPC1/POT1/HDGFL2/WDR76/DYRK1A/BRCA1/CYREN/DDIAS/DDX11/SPIRE2/KAT7/CUL4A/MARCHF7/WDR48/ETAA1/TRRAP/RUVBL1/DDX39B/TERF2IP/PPP4R3B/KAT5/TRIAP1/ARMT1/OTUB2/WRAP53/BRD8/TERF2/KHDC3L/NSMCE4A/PAXIP1/PRKDC/ING2/ARID2/SLF2/TIMELESS/DEK/SIR…
BONE_MINERALIZATION	90	0.415294782031465	2.04815938232076	7.52123879458524e-06	5.49981351541184e-05	3.15128317605826e-05	2574	tags=39%, list=17%, signal=33%	CCN1/MGP/IGF1/SRGN/FAM20C/TRPM4/TGFB1/CLEC3B/S1PR1/FGR/PHOSPHO1/TENT5A/ECM1/BMP4/PTK2B/ADRB2/CCL3/P2RX7/SBNO2/PTH1R/TGFB3/STATH/ASPN/CCR1/COMP/LOX/GREM1/MEF2C/BMP7/SOX9/SNX10/LTF/ISG15/IBSP/KLF10
NEGATIVE_REGULATION_OF_COAGULATION	47	0.518114691356162	2.22911668811816	7.57394570361559e-06	5.52749527624652e-05	3.16714427152223e-05	2028	tags=38%, list=13%, signal=33%	CD9/PLAU/EDN1/PRKG1/THBS1/UBASH3B/C1QTNF1/PROCR/CEACAM1/ANXA5/PDGFA/PROS1/CD34/THBD/PDGFB/NOS3/SERPINE1/SERPING1
ENDOTHELIAL_CELL_DEVELOPMENT	55	0.506204023426481	2.24825609044426	7.7421048607445e-06	5.63916130952858e-05	3.23112667584063e-05	2167	tags=35%, list=14%, signal=30%	PLOD3/TNFRSF1A/PPP1R16B/PDE2A/CLIC4/CLDN1/MSN/PECAM1/RAPGEF3/ICAM1/CLDN3/MET/IL1B/S1PR3/HEG1/MYADM/VCL/CDH5/CCM2
POSITIVE_REGULATION_OF_CELL_MATRIX_ADHESION	47	0.517320960728855	2.22570177204511	7.79507893309321e-06	5.66665699003378e-05	3.24688115099647e-05	3352	tags=53%, list=22%, signal=42%	RRAS/S100A10/CSF1/THY1/GFUS/CCL28/CD3E/PPM1F/PTK2B/CCL21/ITGB1BP1/CCR7/SKAP1/EPHA1/EFEMP2/CX3CL1/MYOC/KDR/SDC4/CDK6/CIB1/FERMT2/CD36/CDH13/PLEKHA2
REGULATION_OF_ALPHA_BETA_T_CELL_DIFFERENTIATION	58	0.48016726838143	2.15664883232291	7.8467632569695e-06	5.69310971587534e-05	3.26203803398383e-05	2459	tags=38%, list=16%, signal=32%	IL18/TGFBR2/BCL6/HLA-DRB1/ANXA1/RIPK2/HLA-DRA/SASH3/CD86/NCKAP1L/HLX/NLRP3/ZNF683/LILRB4/CCL19/IL12RB1/TBX21/ZAP70/TNFSF4/RUNX3/IL4R/ZC3H12A
OSSIFICATION	325	0.269683898537859	1.60470174970498	7.92821805879326e-06	5.74101704568648e-05	3.2894879760629e-05	3536	tags=36%, list=23%, signal=29%	CCN1/MGP/CSF1/IGF1/HGF/CCN2/CHRDL1/EPHA2/ID3/SRGN/TPM4/FSTL3/DHH/FAM20C/TRPM4/TGFB1/CLEC3B/SCX/ITGA11/CEBPD/ESRRA/S1PR1/HSPE1/OSTF1/CLIC1/PDLIM7/FGR/PHOSPHO1/TENT5A/SFRP2/BMP1/IL6/SORT1/ECM1/TCIRG1/BMP4/PTK2B/SNAI1/ADRB2/SOX8/CEBPB/CLEC5A/CRIM1/TNC/FGF18/WNT7B/HDAC7/CCL3/CHRD/P2RX7/SBNO2/FOXC2/PTH1R/TNFAIP6/TGFB3/VCAN/TRAF6/STATH/ASPN/SMAD6/RANBP3L/GDF2/PPARGC1B/MMP2/CCR1/DHRS3/CTSK/COMP/PTGER4/L…
ADENYLATE_CYCLASE_MODULATING_G_PROTEIN_COUPLED_RECEPTOR_SIGNALING_PATHWAY	197	0.316410595183959	1.77643485939262	8.05752427703259e-06	5.82332142895443e-05	3.33664674200675e-05	3015	tags=34%, list=19%, signal=27%	ADGRG4/RAMP1/EDN1/DRD1/PLN/RXFP2/ADORA1/PDE4A/PDE2A/TBXA2R/RAMP3/ADGRG1/GNA15/S1PR1/GPR65/FLNA/PTGIR/ADGRG3/HTR4/ADGRE5/PTGFR/GPR4/HTR1B/ADGRE2/RGS1/ADRB2/NPR3/VIP/ADRA1A/ADGRL4/FPR1/ADORA2A/ADGRF1/PDE4B/S1PR3/ADCY9/PTH1R/ADGRG2/S1PR4/RGS2/INSL3/ADGRE1/GLP2R/VIPR2/GPR176/GRK5/GNA11/PTGER4/CALCRL/ADRA1B/CXCL11/GCG/TSHR/CXCL9/P2RY12/PTGER1/ADGRG6/ADRA2C/GALR1/ADCYAP1/ADM/HRH4/ADM2/GPR12/FPR2/PTGER2
NEGATIVE_REGULATION_OF_MUSCLE_CONTRACTION	19	0.70507093858225	2.39870238067551	8.14733413354768e-06	5.87681737307451e-05	3.367298848341e-05	4165	tags=89%, list=27%, signal=65%	BIN1/PRKG1/ADORA1/GRK2/ADRB2/GUCY1A1/RGS2/SOD1/CALCRL/ZC3H12A/PIK3CG/SRI/CALCA/ATP1A2/KCNMA1/ARHGAP42/ADRA2A
INTERSTRAND_CROSS_LINK_REPAIR	24	-0.661537	-2.16724	8.23039772955321e-06	5.92524958402264e-05	3.39504953681662e-05	2417	tags=58%, list=16%, signal=49%	NEIL3/MCM8/DCLRE1A/DCLRE1C/FAAP24/SLX4/RNF168/RAD51/RAD51AP1/CENPS/RFWD3/FANCM/HROB/NUCKS1
REGULATION_OF_TOLL_LIKE_RECEPTOR_SIGNALING_PATHWAY	60	0.48128923328112	2.17664869962265	8.38828902585462e-06	6.02726095641523e-05	3.45350001348943e-05	3196	tags=48%, list=21%, signal=39%	BIRC3/CAV1/IRF7/TASL/CD300A/TICAM2/RAB7B/PTPN22/LYN/CD300LF/FLOT2/NINJ1/NOD2/PELI1/TREM2/FLOT1/NR1H3/TLR2/TREML4/LRRC14/LTF/TLR6/NR1D1/TLR3/FCRL3/CYBA/ARRB2/LBP/CD36
MEMBRANE_INVAGINATION	56	0.49240178576003	2.19429185533194	8.73246658664217e-06	6.26247411088288e-05	3.58827244793369e-05	2148	tags=41%, list=14%, signal=36%	MFGE8/RHOG/C3/AIF1/GSN/BIN2/THBS1/CD300A/ABCA7/ITGB2/ITGAM/CLEC7A/XKR4/SNX3/NCKAP1L/ITGA2/RAC2/TREM2/MSR1/RHOH/RAB31/CHMP4A/XKR6
STRESS_FIBER_ASSEMBLY	82	0.438889807992753	2.12712520217686	8.83153863716196e-06	6.32134361683016e-05	3.62200349775104e-05	2017	tags=32%, list=13%, signal=28%	RGCC/PHLDB2/S100A10/TACSTD2/ZYX/RHOC/CCN2/S1PR1/GPR65/DLC1/RAPGEF3/WAS/PFN1/RHPN1/MET/PPM1F/PTK2B/TPM1/ARHGEF15/ITGB1BP1/TGFB3/PDLIM1/ARHGEF10L/ITGB5/EPHA1/PTGER4
DETECTION_OF_STIMULUS	423	0.250660425649963	1.53375195764578	9.24883132616248e-06	6.60732249442932e-05	3.78586367649362e-05	2025	tags=25%, list=13%, signal=22%	HLA-DRB1/PIEZO1/ADORA1/FOXF1/CASQ2/SOD2/TSPO/HLA-A/KCNMB1/OR8U1/OR4A15/OR4P4/SRPX/OR51V1/OR5M3/OR8U3/OR10J5/OR5L1/TAS2R16/OR52J3/OR8J1/OR6C76/OR4A5/OR8H2/OR5AC2/OR5I1/OR5B3/OR4S2/OR5K4/OR5T3/OR51A2/OR4L1/OR4C13/OR51E2/OR5D13/OR8J3/OR5B17/OR4F3/OR2T1/OR13C4/OR4C12/OR5L2/OR5F1/OR5D16/OR4S1/OR4C46/OR5W2/OR9I1/OR8H3/OR6K2/OR6C68/OR1A2/OR2B3/OR4M1/OR4D11/OR5J2/OR6C70/CLEC7A/PLEKHB1/OR52R1/OR5K3/OR10W1…
HOMOLOGOUS_RECOMBINATION	43	-0.563368	-2.1093	9.28091445705338e-06	6.61754092129362e-05	3.79171863077035e-05	2055	tags=47%, list=13%, signal=40%	PRDM9/C14orf39/RAD54L/ANKRD31/MEIOB/PSMC3IP/SLX4/HSF2BP/MSH5/SYCP1/TRIP13/RAD51/RAD51AP1/CENPS/RMI1/HFM1/TOP2A/FANCM/EME1/NUCKS1
REGULATION_OF_BIOMINERALIZATION	83	0.428274806729045	2.08319014092885	9.36830817625093e-06	6.64168438704875e-05	3.80555235390163e-05	2399	tags=37%, list=15%, signal=32%	CCN1/MGP/SRGN/FAM20C/TRPM4/TGFB1/S1PR1/PHOSPHO1/TENT5A/ECM1/BMP4/PTK2B/ADRB2/CEBPB/GAS6/CCL3/MMP20/P2RX7/TGFB3/NOS3/STATH/ASPN/HEY2/CCR1/COMP/GREM1/MEF2C/BMP7/SOX9/LTF/ISG15
MITOTIC_SPINDLE_ORGANIZATION	100	-0.44518	-1.96388	9.36502976879705e-06	6.64168438704875e-05	3.80555235390163e-05	4412	tags=54%, list=28%, signal=39%	PDCD6IP/FSD1/PLK1/ANKRD53/ABRAXAS1/CDC20/NDC80/CHMP1B/CLASP1/KIF23/POLDIP2/PIBF1/CEP97/AURKA/MYBL2/EFHC1/STAG1/SPICE1/TBCE/RACGAP1/MZT1/ZNF207/SPC25/NUP62/KIF3B/MAP9/KIF4B/KIF4A/DLGAP5/BORA/AURKB/HNRNPU/KIF2A/TPX2/DRG1/CCSAP/SMC1A/KPNB1/KIF11/KIF15/RAE1/TTK/CCNB1/CKAP5/EFHC2/NUF2/TPR/KIFC1/PRC1/NEK2/TNKS/SPAST/STMN1/CENPH
POSITIVE_REGULATION_OF_I_KAPPAB_KINASE_NF_KAPPAB_SIGNALING	151	0.350167527882058	1.88606044211491	9.34728371463979e-06	6.64168438704875e-05	3.80555235390163e-05	2764	tags=32%, list=18%, signal=27%	CASP1/APOL3/BIRC3/RHOC/HLA-DRB1/CASP10/TNFRSF1A/RIPK2/TRADD/S100A4/PRKCB/CARD9/LGALS1/TICAM2/SECTM1/FLNA/ECM1/CLEC7A/IL1B/SHARPIN/PLK2/LTBR/MID2/CCL21/CCR7/GAPDH/NOD2/PELI1/FASLG/TNIP2/TRAF6/TRIM8/CCL19/SLC44A2/TMEM9B/CX3CL1/CXXC5/IL1A/TLR4/S100A12/CD4/LTF/TRIM22/TLR6/RBCK1/TLR3/TNF/CD40/ALPK1
POSITIVE_REGULATION_OF_MAP_KINASE_ACTIVITY	95	0.404252060932136	2.0243426951809	9.8336080086579e-06	6.95830589509975e-05	3.9869701471965e-05	2838	tags=40%, list=18%, signal=33%	EDN1/TGFB1/PTPRC/THBS1/FGF1/PDGFA/GHR/ADAM8/PTK2B/IL1B/TAOK3/FGF18/MAP3K11/P2RX7/NOD2/TRAF6/PDGFB/CCL19/FGD2/PDGFRB/PIK3R6/DKK1/TGFA/MAP4K2/FLT1/TLR4/S100A12/DIRAS2/TLR6/HTR2A/NTRK3/TNF/CD40/NOX4/PIK3CG/ELANE/TNFRSF11A/GH1
DENDRITIC_CELL_CHEMOTAXIS	19	0.70200635438118	2.38827644334548	9.93875981943729e-06	7.00607273635333e-05	4.01433959214114e-05	2826	tags=74%, list=18%, signal=60%	SPI1/TRPM4/GPR183/CCL5/CXCR1/GAS6/CCL21/CCR7/CXCR2/IL12A/CCL19/CCR1/PIK3CG/CXCR4
SMOOTH_MUSCLE_CELL_MIGRATION	57	0.477351576398624	2.13192871010644	9.9358413809205e-06	7.00607273635333e-05	4.01433959214114e-05	3048	tags=49%, list=20%, signal=40%	S100A11/PLAU/IGF1/PRKG1/AIF1/ITGB3/CCN3/PDGFA/TRIB1/CCL5/TPM1/HAS2/ITGA2/MYOCD/PDGFB/SERPINE1/PDGFRB/MYC/NR4A3/CYP1B1/ADAMTS1/MEF2C/ARPC5/TLR4/CCN4/PARVA/PLAT/TACR1
NUCLEOSOME_ASSEMBLY	84	-0.455061	-1.9495	1.04953307968386e-05	7.38442745289851e-05	4.23112927955327e-05	3971	tags=48%, list=26%, signal=36%	TSPYL6/H3C7/H1-4/H3C13/BRD2/TSPYL1/POLE3/H1-5/TSPYL5/H2BC3/H3C11/ITGB3BP/ATRX/H3C2/HJURP/KAT6B/KAT6A/ASF1B/H4C1/NAA60/DNAJC9/H4C13/SMYD3/H4C7/H3-3B/HMGB2/MACROH2A2/ASF1A/H3-3A/NASP/H2AB2/SMARCA5/H1-10/OIP5/H3C12/CHAF1B/MIS18A/CHAF1A/MCM2/SART3
CYTOSOLIC_CALCIUM_ION_TRANSPORT	128	0.358348439664593	1.88460762336126	1.07066183491625e-05	7.51887424444957e-05	4.30816460286061e-05	3473	tags=39%, list=22%, signal=31%	JPH2/THY1/CAV1/DRD1/CCN2/MCUB/PLN/CASQ2/NOL3/RAMP3/PTPRC/UBASH3B/PTK2B/RASA3/ADRA1A/LYN/CLIC2/CCL21/CCL3/CCR7/P2RX7/GSTO1/FASLG/CCL19/CX3CL1/PML/CXCL11/CORO1A/ATP2A3/CXCL9/P2RX5/AKAP6/DHRS7C/HTR2A/VDAC1/ERO1A/TRPV2/TPCN1/CYBA/LCK/MS4A1/CAPN3/TRPC3/CXCL10/SRI/GP9/BDKRB1/P2RX1/ATP1A2/PTPN6
ACTIN_FILAMENT_POLYMERIZATION	135	0.365216965158413	1.92979201049924	1.07493362609252e-05	7.53465716820409e-05	4.31720790259382e-05	2840	tags=33%, list=18%, signal=27%	ARPC1B/LMOD1/FAM107A/BIN1/TMOD2/CCL11/AIF1/GSN/ESAM/LMOD3/MICALL2/WAS/PFN1/CDC42EP1/CCL26/CYRIA/PTK2B/PYCARD/TMSB4X/ARPC1A/HCLS1/NCKAP1L/FLII/CCL21/SPTAN1/CCR7/COTL1/SPTA1/VASP/MYADM/CAPG/MSRB2/CTTN/NCK1/FCHSD1/WASHC3/CORO1A/ARPC2/ARPC5/PSTPIP1/SPTB/CAPZB/TMOD1/TMOD3/ARPC3
CELL_CYCLE_G2_M_PHASE_TRANSITION	118	-0.419814	-1.90542	1.09519581031262e-05	7.66225339470595e-05	4.3903179891044e-05	4661	tags=49%, list=30%, signal=35%	TP53/MRE11/BABAM1/USP47/PLK1/SYF2/ABRAXAS1/FOXM1/FBXL12/NDC80/RAD17/VPS4A/TICRR/ARPP19/LCMT1/BRCA1/CDC7/FZR1/AURKA/RAD51C/FOXO4/BRSK1/LATS1/CIT/CCNB2/CDK2/MTA3/ESRRB/PAXIP1/CCNY/AURKB/RCC2/DBF4B/MELK/TOPBP1/KIF14/PBX1/MASTL/FBXO5/NAE1/ZNF830/RRM1/CCNB1/CLSPN/SKP2/CDC6/KCNH5/SIN3A/CDC25A/PKMYT1/KDM8/CCNB3/HMGA2/CDK4/ORC1/DTL/ATAD5/KHDRBS1
POSITIVE_REGULATION_OF_APOPTOTIC_SIGNALING_PATHWAY	106	0.384781140813602	1.96110760001959	1.09809985735915e-05	7.66815697765619e-05	4.39370062409328e-05	2903	tags=36%, list=19%, signal=29%	PEA15/NUPR1/TIMP3/TNFSF12/MAL/CAV1/PLEKHF1/S100A9/PTPRC/THBS1/SRPX/ATF3/INHBB/BID/PYCARD/BOK/LTBR/S100A8/ADORA2A/CTSH/TNFRSF12A/NACC2/BAD/SOD1/MYC/RIPK3/NCK1/MCL1/INHBA/PML/STK3/STYXL1/FIS1/BCAP31/RBCK1/TNF/BBC3/LCK
TYROSINE_PHOSPHORYLATION_OF_STAT_PROTEIN	67	0.449301776249772	2.08488386411101	1.10786586854724e-05	7.70743320136974e-05	4.41620511495662e-05	3113	tags=40%, list=20%, signal=32%	IL18/IL15/CAV1/IGF1/TNFRSF1A/HSF1/GHR/IL6/LIF/SOCS3/CSF1R/CLCF1/HCLS1/CCL5/LYN/OSM/PTK6/IL12A/TSLP/IL24/TNF/CD40/SH2B3/GH1/IFNA2/IL6ST/LEP
ALPHA_BETA_T_CELL_DIFFERENTIATION	92	0.412962431464601	2.04729488338204	1.10765688777489e-05	7.70743320136974e-05	4.41620511495662e-05	2249	tags=35%, list=15%, signal=30%	IL18/TGFBR2/BCL6/HLA-DRB1/ANXA1/RIPK2/HLA-DRA/IL6/BATF/SASH3/GPR183/ITK/CD86/BCL3/NCKAP1L/HLX/NLRP3/FUT7/ZNF683/LILRB4/CCL19/IL12RB1/SLAMF6/TBX21/ZAP70/LY9/SPN/PTGER4/TNFSF4/STAT6/RUNX3/IL4R
REGULATION_OF_OSTEOCLAST_DIFFERENTIATION	56	0.489196280554709	2.18000715091438	1.11613329342277e-05	7.75046290693943e-05	4.44086027587298e-05	2708	tags=43%, list=17%, signal=35%	CSF1/TYROBP/FSTL3/INPP5D/ESRRA/UBASH3B/FOS/CEBPB/GPR68/MAFB/CCL3/TFE3/TNFAIP6/TREM2/TRAF6/LILRB4/PPARGC1B/CCR1/SLC9B2/TLR4/LTF/KLF10/TLR3/TNF
REGULATION_OF_TELOMERE_MAINTENANCE	70	-0.491553	-2.03649	1.12994457533809e-05	7.83175737319995e-05	4.48744037956478e-05	5480	tags=63%, list=35%, signal=41%	TEN1/SLX1B/NABP2/UPF1/GNL3/PNKP/HDAC8/PIF1/MRE11/HNRNPA2B1/ACD/XRN1/MAP3K4/GNL3L/POT1/DKC1/EXOSC10/NAF1/TERF2IP/HNRNPD/TERF1/CCT2/USP7/ATRX/TERF2/DCP2/TNKS2/CTNNB1/AURKB/HNRNPU/SMG6/PARN/SLX4/PPP1R10/XRCC1/HNRNPA1/DHX36/FBXO4/PARP1/YLPM1/NEK2/XRCC5/MAPKAPK5/TNKS
CELLULAR_PROCESS_INVOLVED_IN_REPRODUCTION_IN_MULTICELLULAR_ORGANISM	318	-0.326557	-1.66896	1.14751513262599e-05	7.93875710712625e-05	4.54874908765457e-05	5469	tags=48%, list=35%, signal=32%	MTOR/FANCC/TSSK4/SMAD5/SLC26A3/SPO11/KASH5/YBX2/NANOS2/SOX30/ARMC2/SRPK1/SEMG2/TTC12/AFF4/WDR77/CCDC42/CELF4/TDRD12/DMRTC2/CCDC63/TRIM75P/DPY19L2/NECTIN3/ASZ1/KDM1B/CEP57/TEX19/MLH3/HORMAD1/QKI/PLK1/TDRD5/ABHD2/EQTN/AMH/DDX4/PRDM14/NDC80/PYGO1/PRKACA/FIGLA/TAF1L/H1-7/SLC25A31/SLC2A8/MARF1/METTL3/SOHLH1/RNF2/SOHLH2/ZFY/TGFBR1/NME5/CFAP47/CFAP157/TARBP2/BBS4/STRBP/NPM2/KLHL10/FNDC3A/SPIRE2/AURKA/BM…
INTERLEUKIN_2_PRODUCTION	52	0.505956584952508	2.22052768527861	1.15608196557375e-05	7.96840199234348e-05	4.56573501413725e-05	2446	tags=46%, list=16%, signal=39%	ANXA1/RIPK2/CARD9/PTPRC/VSIG4/HAVCR2/CD3E/ZFP36/SASH3/CLEC7A/IL1B/CD86/CD34/PDE4B/LAPTM5/HDAC7/NOD2/TRAF6/LILRB4/SFTPD/TBX21/IL1A/CD4/HOMER3
REGULATION_OF_STRESS_ACTIVATED_PROTEIN_KINASE_SIGNALING_CASCADE	163	0.3382263653654	1.84305817779933	1.15490424056552e-05	7.96840199234348e-05	4.56573501413725e-05	3494	tags=39%, list=23%, signal=31%	SIRPA/ARL6IP5/DUSP3/IGFBP6/HGF/CCN2/RIPK2/GADD45B/SPHK1/SPI1/DIXDC1/CARD9/SFRP2/SH3RF3/BMP4/PTK2B/PYCARD/CLEC7A/IL1B/PTPN22/LTBR/DUSP1/TAOK3/LYN/CCL21/WNT7B/CCR7/RELL1/MAP3K11/TRAF1/NOD2/FLT4/TREM2/TRAF6/GSTP1/CCL19/PRDX1/MYC/IL1A/TNIK/GREM1/MAP4K2/STK3/TLR4/CD27/ZC3H12A/AIDA/TLR3/TNF/CAV3/GADD45A/TRAF5/SCIMP/MYD88/LEP/EDA2R/CYLD/RASSF2/WNT7A/TRAF3/DUSP10/MAP3K10/HIPK3/ZMPSTE24
REGULATION_OF_BLOOD_CIRCULATION	188	0.326040640379185	1.81408574340595	1.20553335811904e-05	8.29389123644931e-05	4.75223384288195e-05	3777	tags=40%, list=24%, signal=31%	HBEGF/HSPB7/EDN1/CAV1/BIN1/CCN2/PLN/ADORA1/CASQ2/TRPM4/HRH1/TBXA2R/EPAS1/S100A1/ADORA3/TMIGD3/GRK2/FLNA/KCND3/ADRA1A/KCNJ2/TPM1/CLIC2/PDE4B/SNTA1/GSTO1/HOPX/RGS2/SCN2B/SCN4B/FAAH/NOS3/KCNJ5/CYSLTR1/HEY2/MMP2/KCNJ12/ADRA1B/ATP2A3/TBX18/IRX3/MYL2/ZC3H12A/GJA5/ADRA2C/HTR2A/TNF/CAV3/RGS4/PIK3CG/BDKRB2/ADM/TBXAS1/ADM2/SPX/TH/TACR1/LEP/GPD1L/CORIN/AVPR1A/SRI/SLC1A1/POPDC2/CALCA/P2RX1/ATP1A3/ATP1A2/ZMPS…
POSITIVE_REGULATION_OF_MACROPHAGE_MIGRATION	20	0.697426153832077	2.40457907231132	1.2235532489531e-05	8.40233430369637e-05	4.81436955210522e-05	2877	tags=70%, list=19%, signal=57%	CSF1/RARRES2/THBS1/C3AR1/C5AR1/CSF1R/CCL5/CCL3/CX3CR1/TREM2/CX3CL1/P2RY12/PTK2/CMKLR1
ESTABLISHMENT_OF_ENDOTHELIAL_BARRIER	41	0.546545683623582	2.27597280637755	1.22681238928589e-05	8.40920020795965e-05	4.81830357796495e-05	3934	tags=51%, list=25%, signal=38%	TNFRSF1A/PPP1R16B/PDE2A/CLDN1/MSN/PECAM1/RAPGEF3/ICAM1/CLDN3/IL1B/S1PR3/MYADM/VCL/CDH5/TNF/ROBO4/MYD88/RAB1A/SOX18/ROCK1/TJP3
BONE_DEVELOPMENT	169	0.326501723271786	1.78840159235912	1.23569938327346e-05	8.45454614805852e-05	4.84428589495364e-05	3494	tags=38%, list=23%, signal=30%	ANXA2/TGM2/TGFBR2/BGN/SERPINH1/IGF1/TYROBP/RARG/SPNS2/FAM20C/SCX/PTPRC/HOXB4/SULF1/PHOSPHO1/FLI1/SFRP2/GHR/BMP4/TTC9/FGF18/GPR68/HAS2/SFRP4/TGFB3/RANBP3L/DHRS3/COMP/PTGER4/LOX/INSIG1/GREM1/SH3PXD2B/PIP4K2A/MEF2C/SLC9B2/SOX9/VKORC1/LRRK1/TSKU/SNX10/LTF/COL3A1/MYOC/CCN4/KDR/ENG/TMEM119/SH2B3/GH1/ITGB6/KAT2A/SRF/LEP/MAPK14/EPYC/ZNF385A/MPIG6B/MAPK11/PAPPA2/SKI/RPL13/PTPN6/SMAD1/ZMPSTE24
RESPONSE_TO_OXIDATIVE_STRESS	340	0.266876606873581	1.59717130366263	1.24260433631944e-05	8.486189614277e-05	4.86241696838859e-05	3762	tags=37%, list=24%, signal=28%	CRYAB/HSPB1/SCARA3/SIRPA/SLC4A11/HSPA1A/RCAN1/ARL6IP5/MSRB3/DHCR24/ANXA1/EDN1/VNN1/HBB/HGF/ANKRD2/SPHK1/SOD3/HBA2/GJB2/SOD2/AIF1/NOL3/HSPA1B/EPAS1/FOS/HSF1/IL6/MET/PTK2B/APOD/KLF2/TPM1/RBPMS/TXN/NDUFS8/IL18BP/ARNTL/PLK3/TLDC2/NDUFB4/TREM2/UCP2/PDLIM1/GSTP1/NET1/NOS3/IL10/BAD/MAPK13/PRDX1/PDGFRB/PPARGC1B/MSRB2/SOD1/MGST1/MMP2/MSRA/MAP1LC3A/RIPK3/PLA2R1/MCL1/NR4A3/NAPRT/IL1A/ATOX1/CYP1B1/PML/NQO1/P…
NEGATIVE_REGULATION_OF_INTERLEUKIN_6_PRODUCTION	40	0.542737055572558	2.24295921886996	1.26467749448009e-05	8.62111654662065e-05	4.93972740276972e-05	2995	tags=55%, list=19%, signal=44%	SIRPA/HGF/INPP5D/HAVCR2/KLF2/PTPN22/BANK1/GAS6/NCKAP1L/CD84/LILRB4/IL10/CX3CL1/NLRP12/TLR4/ZC3H12A/CD200R1/SELENOS/IL27RA/TNF/NLRX1/ARRB2
GERM_CELL_DEVELOPMENT	236	-0.355149	-1.75787	1.29169903545089e-05	8.78922085913751e-05	5.03604781261138e-05	3559	tags=51%, list=23%, signal=40%	MTOR/FANCC/TSSK4/SMAD5/SLC26A3/SPO11/KASH5/YBX2/NANOS2/SOX30/ARMC2/SRPK1/SEMG2/TTC12/AFF4/WDR77/CCDC42/CELF4/DMRTC2/CCDC63/DPY19L2/NECTIN3/CEP57/HORMAD1/QKI/TDRD5/ABHD2/AMH/PRDM14/PYGO1/PRKACA/FIGLA/H1-7/MARF1/METTL3/SOHLH1/RNF2/SOHLH2/ZFY/NME5/CFAP47/CFAP157/TARBP2/BBS4/STRBP/NPM2/KLHL10/FNDC3A/AURKA/BMPR1B/TNP2/PIWIL1/SPINK1/PCSK4/ADAD1/TSSK6/YTHDF2/ZPBP/TUT4/CFAP206/DMRT1/CATSPER4/FABP9/SPEF2/…
REGULATION_OF_NEUTROPHIL_CHEMOTAXIS	26	0.6317293462963	2.33753023247882	1.29742310600552e-05	8.79600874417583e-05	5.0399371350152e-05	1905	tags=46%, list=12%, signal=41%	EDN1/C3AR1/MPP1/C5AR1/NCKAP1L/CCL21/CCR7/NOD2/RAC2/TNFAIP6/CCL19/RIPOR2
POSITIVE_REGULATION_OF_CELL_CYCLE	254	-0.340829	-1.69971	1.29593042949848e-05	8.79600874417583e-05	5.0399371350152e-05	4330	tags=43%, list=28%, signal=32%	CDC73/TAS2R13/CCNK/OPN1MW/CCNT2/ABL1/CDC14A/PROX1/BCL2L11/NDC80/BECN1/OPN1LW/SASS6/KIF23/FOXA1/PHIP/CDK5R2/RPTOR/SMC5/CEP120/POLDIP2/CDC7/RANBP1/NPM2/DDX11/AURKA/PRKCA/RAD51C/SOX15/ANAPC5/ECT2/CUL4A/E2F8/TBX3/DMRT1/STXBP4/MED1/ZBED9/TOPAZ1/UBE2C/PKN2/CIT/CDC23/ADAM17/LRP6/DDX39B/CDK5R1/C6orf89/RACGAP1/ATRX/PRAP1/IGF1R/HCFC1/PRDM9/ESPL1/MTA3/NUP62/SPDYA/KIF3B/EDN3/PLRG1/SMPD3/MEIOC/ANKRD31/TFDP1/D…
MYD88_DEPENDENT_TOLL_LIKE_RECEPTOR_SIGNALING_PATHWAY	19	0.697042050922276	2.37138752355932	1.31569395108247e-05	8.90365979259807e-05	5.10161903328818e-05	3100	tags=68%, list=20%, signal=55%	IRF7/CD300A/IRAK2/CD300LF/TNIP1/TRAF6/TLR2/TLR8/TLR10/TLR4/TLR6/MYD88/HSPD1
REGULATION_OF_HETEROTYPIC_CELL_CELL_ADHESION	20	0.695069163536832	2.39645266422289	1.33916229357669e-05	9.04602914100261e-05	5.18319382326177e-05	2903	tags=65%, list=19%, signal=53%	THY1/IL1B/FLOT2/FLOT1/SKAP1/IL10/MYADM/BMP7/MBP/IL1RN/TNF/KLF4/LCK
REGULATION_OF_TELOMERE_MAINTENANCE_VIA_TELOMERE_LENGTHENING	52	-0.526129	-2.05471	1.34336590429781e-05	9.05798531847182e-05	5.19004447388894e-05	4866	tags=58%, list=31%, signal=40%	PNKP/PIF1/HNRNPA2B1/ACD/XRN1/MAP3K4/GNL3L/POT1/DKC1/EXOSC10/NAF1/TERF1/CCT2/TERF2/DCP2/TNKS2/CTNNB1/AURKB/HNRNPU/SMG6/PARN/SLX4/HNRNPA1/DHX36/FBXO4/PARP1/NEK2/XRCC5/MAPKAPK5/TNKS
REGULATION_OF_DOUBLE_STRAND_BREAK_REPAIR_VIA_HOMOLOGOUS_RECOMBINATION	55	-0.52613	-2.07552	1.37902089276191e-05	9.28158365797437e-05	5.31816185159537e-05	4742	tags=65%, list=31%, signal=46%	MORF4L1/HELB/RECQL5/PPP4C/MEAF6/EP400/RUVBL2/RADX/SHLD1/EPC1/HDGFL2/WDR48/TRRAP/RUVBL1/TERF2IP/KAT5/WRAP53/BRD8/KHDC3L/ARID2/TIMELESS/EPC2/MBTD1/RIF1/RAD51/FANCB/RAD51AP1/PARPBP/MAGEF1/RPA2/TEX15/PARP1/YEATS4/ACTL6A/RMI2/FUS
POSITIVE_REGULATION_OF_CYTOSKELETON_ORGANIZATION	164	0.327049810455779	1.78192349110167	1.42628954837656e-05	9.58240017880426e-05	5.49052370323183e-05	1956	tags=26%, list=13%, signal=23%	RGCC/HSPA1A/S100A10/DSTN/RHOC/LMOD1/EDN1/BIN1/CCN2/SWAP70/CCL11/GSN/SYNPO/HSPA1B/GPR65/RAPGEF3/WAS/PFN1/PLEK/CDC42EP1/MET/CCL26/PPM1F/PTK2B/PYCARD/HCLS1/CFL2/TPM1/NCKAP1L/CCL21/ARHGEF15/ITGB1BP1/CCR7/P2RX7/SYNPO2/TGFB3/VASP/ARHGEF10L/EPHA1/CTTN/NCK1/CX3CL1/FCHSD1
NUCLEOBASE_CONTAINING_COMPOUND_TRANSPORT	187	-0.372663	-1.79637	1.4356105666453e-05	9.62764419649338e-05	5.51644762071766e-05	4175	tags=42%, list=27%, signal=31%	THOC6/SRSF7/NCBP3/POM121C/EPG5/NUP85/G3BP2/XPO5/SRSF3/RANBP17/MCM3AP/ABCC11/SLC25A31/SLC25A24/AHCTF1/UPF3A/TOMM20L/TST/SLC25A17/SLC19A1/NUP205/SLC35B2/NCBP1/C12orf50/CETN3/NUP35/CHTOP/DDX39B/LRRC8D/NOL6/IGF2BP1/DDX19A/NUP153/IGF2BP3/SLC25A36/NUP50/SLC35E3/ENY2/NUP43/NUP62CL/NUP62/YTHDC1/NRDE2/NUP88/ALYREF/PARP11/THOC2/IGF2BP2/NUP37/NDC1/SLC28A2/SMG6/NCBP2/TOMM20/KPNB1/DDX25/PEG10/POLR2D/HNRNPA1/D…
PROTEIN_LOCALIZATION_TO_CHROMOSOME_CENTROMERIC_REGION	22	-0.680183	-2.17585	1.48986166492003e-05	9.973498411569e-05	5.71461517063231e-05	3493	tags=82%, list=23%, signal=63%	SMC5/MIS12/TRAPPC12/CTCF/CHAMP1/CENPA/BUB3/AURKB/RCC2/MTBP/JARID2/SPDL1/CDT1/TTK/CENPQ/HASPIN/KNTC1/ZWILCH
REGULATION_OF_ANTIGEN_RECEPTOR_MEDIATED_SIGNALING_PATHWAY	52	0.499408961617254	2.19179166459796	1.49946271354596e-05	0.000100197490481474	5.74111586061443e-05	4008	tags=62%, list=26%, signal=46%	DUSP3/THY1/PRKCB/PTPRC/CD300A/CEACAM1/PTPN22/SLA2/LYN/LAPTM5/CCR7/CD81/NFAM1/LILRB4/TRAT1/BLK/SH2D1A/UBASH3A/PHPT1/GCSAM/FCRL3/RAB29/LCK/STAP1/LGALS3/PTPN6/ADA/PAWR/DGKZ/RPS3/CARD11/TESPA1
REGULATION_OF_LIPASE_ACTIVITY	75	0.429556031735714	2.03854125651244	1.53437517330175e-05	0.000102346673746041	5.8642597644017e-05	2599	tags=35%, list=17%, signal=29%	CCN1/RHOC/ANXA1/RASGRP4/GNA15/SELE/SORT1/C5AR1/CCL5/ADRA1A/ITK/CD86/PTAFR/S1PR4/RGS2/PLCB2/ANXA8L1/PDGFRB/NR1H3/PLA2R1/ANGPTL4/FLT1/PNLIP/P2RY12/ANXA8/HTR2A
POSITIVE_REGULATION_OF_TYROSINE_PHOSPHORYLATION_OF_STAT_PROTEIN	55	0.49340337564827	2.19140325443915	1.55606729397797e-05	0.000103607915352165	5.9365263865914e-05	3113	tags=44%, list=20%, signal=35%	IL18/IL15/IGF1/TNFRSF1A/HSF1/GHR/IL6/LIF/CSF1R/CLCF1/HCLS1/CCL5/LYN/OSM/PTK6/IL12A/TSLP/IL24/TNF/CD40/GH1/IFNA2/IL6ST/LEP
BIOMINERALIZATION	127	0.362035333709651	1.90328313735251	1.61236657453211e-05	0.000107164792685866	6.14032834586852e-05	2960	tags=38%, list=19%, signal=31%	CCN1/MGP/IGF1/SRGN/FAM20C/TRPM4/TGFB1/CLEC3B/S1PR1/FGR/PHOSPHO1/TENT5A/ECM1/TCIRG1/BMP4/PTK2B/ADRB2/CEBPB/GAS6/ITGB1BP1/CCL3/MMP20/P2RX7/SBNO2/PTH1R/TGFB3/NOS3/STATH/ASPN/HEY2/CCR1/COMP/OC90/LOX/GREM1/MEF2C/BMP7/SOX9/SNX10/LTF/ISG15/FAM83H/IBSP/KLF10/TMEM119/ITGB6/FBLN7/FAM20A
SYNCYTIUM_FORMATION	47	0.500937344027618	2.15521353071602	1.67782712433434e-05	0.000111316801368492	6.37823014147925e-05	3206	tags=45%, list=21%, signal=36%	CD9/EHD1/EHD2/TYROBP/MYOF/TNFSF14/RAPGEF3/CD53/CD109/SBNO2/CD81/TREM2/FLOT1/JAM2/RIPOR2/CXCL9/IL4R/CAV3/CAPN2/CXCL10/MAPK14
CELL_JUNCTION_DISASSEMBLY	18	0.707027009157562	2.3663366763915	1.70576248103614e-05	0.000112968824811682	6.47288778156814e-05	2045	tags=61%, list=13%, signal=53%	DUSP3/C3/ITGAM/C1QA/C1QB/CX3CR1/C1QC/TGFB3/TREM2/CX3CL1/DKK1
RUFFLE_ORGANIZATION	45	0.526358785890103	2.24213504899588	1.74097488425942e-05	0.000115096066060631	6.59477445173334e-05	4176	tags=62%, list=27%, signal=46%	TACSTD2/RHOG/CAV1/AIF1/ABI3/PFN1/PLEK/ICAM1/TCIRG1/CSF1R/TPM1/CCL21/CCR7/AIF1L/EPS8L1/SNX10/CORO1C/P2RY12/DEF8/PLEKHM1/STAP1/DBNL/CORO1B/CSPG4/INPP5K/COBL/RAC1/CARMIL2
BONE_RESORPTION	53	0.498322734363769	2.1965658849155	1.80603105152015e-05	0.000119185240669468	6.82907598055211e-05	2788	tags=49%, list=18%, signal=40%	INPP5D/ITGB3/S1PR1/UBASH3B/TNFRSF11B/IL6/TCIRG1/ADAM8/PTK2B/ADRB2/CSF1R/P2RX7/PTH1R/TRAF6/PPARGC1B/CTSK/LRRK1/RAB3D/SNX10/DEF8/HAMP/IL7/NOX4/TMEM119/TNFRSF11A/PLEKHM1
TISSUE_MORPHOGENESIS	493	0.239244825627828	1.48084179619232	1.85683846902744e-05	0.000122321288172038	7.00876523195081e-05	2481	tags=25%, list=16%, signal=22%	ACTA2/PHLDB2/TGM2/ITGB4/FST/CCN1/TACSTD2/TGFB1I1/TGFBR2/HBEGF/CSF1/RHOC/LAMA3/EDN1/PLOD3/ITGA5/FOLR1/HGF/CD151/KRT6A/EPHA2/FOXF1/FGF7/RARG/ALDH1A3/ACTG2/CCL11/TGFB1/CLIC4/ITGA3/SCX/MSN/ITGB3/S1PR1/FGF1/DLC1/MMRN2/PFN1/PODXL/FOXQ1/HOXB4/SULF1/CEACAM1/FLNA/PDGFA/ITGAX/SFRP2/MET/LIF/RIPK4/SOCS3/ACVRL1/BMP4/LAMA5/SNAI1/NTN1/ACTB/CSF1R/SOX8/PRKX/TIE1/TPM1/FOXF2/EYA2/TNC/GCNT4/NKD1/WNT7B/PLXND1/WNT9B/C…
MRNA_EXPORT_FROM_NUCLEUS	51	-0.528497	-2.05541	1.86561205708656e-05	0.000122682121492512	7.02944025973101e-05	4175	tags=59%, list=27%, signal=43%	THOC6/NCBP3/NUP85/SRSF3/MCM3AP/NCBP1/C12orf50/CHTOP/DDX39B/DDX19A/ENY2/YTHDC1/NUP88/ALYREF/THOC2/SMG6/NCBP2/DDX25/POLR2D/DDX19B/SUPT6H/RAE1/NXF2/NUP155/NUP93/RBM15B/NUP160/TPR/NUP133/NUP107
POSITIVE_REGULATION_OF_T_HELPER_CELL_DIFFERENTIATION	20	0.684887629058995	2.36134886922624	1.89794121685871e-05	0.000124511952369013	7.1342859102243e-05	3553	tags=65%, list=23%, signal=50%	IL18/ANXA1/RIPK2/CD86/HLX/NLRP3/CCL19/IL12RB1/TNFSF4/IL4R/NFKBIZ/NFKBID/CD80
SENSORY_PERCEPTION_OF_SMELL	250	0.285731714668695	1.64832892264029	1.90012866592154e-05	0.000124511952369013	7.1342859102243e-05	1718	tags=28%, list=11%, signal=25%	PDE4A/OR8U1/OR4A15/OR4P4/OR51V1/OR5M3/OR8U3/OR10J5/OR5L1/OR52J3/OR8J1/OR6C76/OR4A5/OR8H2/OR5AC2/OR5I1/OR5B3/OR4S2/OR5K4/OR5T3/OR51A2/OR4L1/OR4C13/OR51E2/OR5D13/OR8J3/OR5B17/OR4F3/OR2T1/OR13C4/OR4C12/OR5L2/OR5F1/OR5D16/OR4S1/OR4C46/OR5W2/OR9I1/OR8H3/OR6K2/OR6C68/OR1A2/OR2B3/OR4M1/OR4D11/OR5J2/OR6C70/OR52R1/OR5K3/OR10W1/OR10G9/OR7A10/OR10H3/OR1D5/OR52A5/OR10H4/OR10V1/OR9G4/OR10G6/OR4D2/OR51T1/OR10Q…
MUSCLE_CELL_MIGRATION	69	0.443841117257425	2.07024815622917	1.91365419951271e-05	0.00012517787224229	7.17244178746231e-05	2297	tags=39%, list=15%, signal=33%	S100A11/PLAU/ANXA1/IGF1/PRKG1/AIF1/ITGB3/CCN3/PDGFA/TRIB1/CCL5/TPM1/ITGB1BP1/HAS2/ITGA2/MYOCD/PDGFB/NET1/SERPINE1/PDGFRB/MYC/NR4A3/CYP1B1/ADAMTS1/MEF2C/ARPC5/TLR4
ACUTE_PHASE_RESPONSE	40	0.536742674318397	2.2181863522352	1.93483498271617e-05	0.000126341329924028	7.23910558630279e-05	3106	tags=48%, list=20%, signal=38%	A2M/APOL2/SERPINA1/FN1/IL6/IL1B/CEBPB/SIGIRR/PLSCR1/CD163/IL1A/SAA2/ITIH4/HAMP/TNF/TNFRSF11A/ASS1/UGT1A1/LBP
NEGATIVE_REGULATION_OF_RESPONSE_TO_WOUNDING	73	0.429410040275391	2.02675840549845	1.98995572397066e-05	0.000129713050868981	7.43229845472314e-05	3774	tags=47%, list=24%, signal=35%	CD9/PHLDB2/PLAU/EDN1/PRKG1/THBS1/UBASH3B/C1QTNF1/CEACAM1/PDGFA/CLDN3/PROS1/CD109/CD34/THBD/PDGFB/NOS3/SERPINE1/MMRN1/SERPING1/MYOZ1/TNF/SH2B3/SIGLEC10/KLK8/RTN4RL1/PLAT/AJAP1/EPPK1/SERPINB2/WFDC1/KRT1/APOH/INPP5F
REGULATION_OF_RHO_PROTEIN_SIGNAL_TRANSDUCTION	70	0.440566195972463	2.06143030187798	2.00659777178113e-05	0.000130569176688276	7.48135275235291e-05	4190	tags=51%, list=27%, signal=38%	BCL6/ARHGDIB/ITGA3/ADGRG1/GPR65/DLC1/MET/GPR4/ADRA1A/STARD13/HEG1/FLOT1/GPR174/P2RY10/NET1/ABRA/MCF2L/PDGFRB/RIPOR2/EPS8L1/COL3A1/MYOC/KCTD10/BCR/FLCN/ARHGEF25/ARHGEF10/F2R/RALBP1/NRP1/KANK2/RAC1/ARHGAP42/APOE/P2RY8/RASIP1
STRIATED_MUSCLE_CELL_DEVELOPMENT	49	0.496631764577609	2.15084438520508	2.02209224664259e-05	0.000131347772111757	7.52596471332393e-05	2985	tags=51%, list=19%, signal=41%	MYL9/LMOD1/EDN1/MYH11/TMOD2/LMOD3/CFL2/TPM1/FLII/CSRP2/PDGFRB/KRT19/WDR1/MYL2/NEBL/FLNC/ANKRD1/MYOZ1/TMOD1/CAV3/TMOD3/MYOM2/CSRP1/CAPN3/SRF
TOLL_LIKE_RECEPTOR_3_SIGNALING_PATHWAY	17	0.725390864179648	2.38800222637434	2.0511967673896e-05	0.000133006173662441	7.62098780621922e-05	3014	tags=76%, list=19%, signal=62%	SCARA3/CAV1/RFTN1/UNC93B1/HAVCR2/PTPN22/FLOT2/PELI1/TNIP2/FLOT1/TLR3/TNF/SCIMP
POSITIVE_REGULATION_OF_EPITHELIAL_CELL_APOPTOTIC_PROCESS	25	0.632618686990548	2.31165025389743	2.0688543215152e-05	0.000133917839733558	7.67322444922617e-05	2995	tags=60%, list=19%, signal=48%	RGCC/CCL2/ECSCR/GSN/THBS1/IL6/SFRP4/FASLG/BAD/CD40LG/PLA2R1/ITGA4/CD40/AKR1C3/ARRB2
EXOCYTOSIS	287	0.277323612568463	1.63231865691706	2.12317143586831e-05	0.000137195209796907	7.86101120078434e-05	2847	tags=26%, list=18%, signal=22%	STEAP2/LAT2/ANXA1/KCNB1/HLA-F/DRD1/STX11/MILR1/FOXF1/PTGDS/SYNGR2/SPI1/SNPH/MICAL1/PRKCB/CD300A/PLEK/ITGB2/CEACAM1/FGR/PTGDR/NKG7/ITGAM/RAB27A/MYO1G/HTR1B/PRAM1/ADGRE2/VAMP8/CCL5/ADRA1A/GIPC1/LYN/STXBP1/NCKAP1L/ADORA2A/CCL3/CD84/P2RX7/PTAFR/RALB/DNAJC5/ANXA3/RAC2/CBL/CRHBP/MRGPRX2/RAB3C/SNX19/CCR1/RAB13/RAB11FIP5/NR4A3/CCL8/WASHC3/LLGL2/BLK/CORO1A/RAB31/EXPH5/CHMP3/TNFAIP2/RAB3D/IL4R/SYT15/FES/NS…
DETOXIFICATION	113	0.383695052849931	1.97734964806693	2.12791101308416e-05	0.000137263167949727	7.86490506705923e-05	2551	tags=38%, list=16%, signal=32%	LTC4S/GLRX/HBB/NXN/SOD3/HBA2/S100A9/MT2A/SLC15A2/SOD2/GSTK1/MGST2/MT1E/ALOX5AP/MT1M/TXN/CLIC2/MGST3/SLC22A18/GSTO1/ESD/MT4/AKR1B10/GSTP1/MT1X/NOS3/PRDX1/PRXL2C/SOD1/MGST1/MT1G/NQO1/ABCB1/HBG1/PRDX5/MT1A/PRDX6/BMP7/HBA1/PTGS1/SLC47A2/HBG2/SELENOS
REGULATION_OF_DNA_RECOMBINATION	103	-0.418707	-1.85616	2.17346349461041e-05	0.000139959016037024	8.01937177213749e-05	4742	tags=56%, list=31%, signal=39%	MORF4L1/KPNA2/MRE11/NDFIP1/HELB/KMT5B/RECQL5/PPP4C/MEAF6/EP400/RUVBL2/RADX/SHLD1/KMT5C/H1-4/EPC1/HDGFL2/SLC15A4/EXOSC6/H1-5/WDR48/TRRAP/HMCES/RUVBL1/TERF2IP/KAT5/SMARCAD1/WRAP53/BRD8/PRDM9/TERF2/KHDC3L/MSH3/PAXIP1/ALYREF/ARID2/TIMELESS/EXOSC3/EPC2/MBTD1/RIF1/RAD51/FANCB/SUPT6H/RAD51AP1/PARPBP/MAGEF1/RPA2/H1-10/TEX15/MSH2/PARP1/YEATS4/ZRANB3/ACTL6A/RMI2/ATAD5/FUS
REGULATION_OF_RESPONSE_TO_BIOTIC_STIMULUS	274	0.279873306630255	1.63646757906629	2.20997364489967e-05	0.000142064281628956	8.13999928109578e-05	3200	tags=34%, list=21%, signal=27%	IL15/BIRC3/HLA-DRB1/HLA-F/HSP90AA1/RIPK2/A2M/TYROBP/LY86/SPI1/KLK5/HLA-A/HLA-E/VAV1/KLK7/IRF7/TASL/DEFB114/CARD9/VSIG4/MNDA/HAVCR2/CEACAM1/FGR/PYHIN1/ADAM8/PYCARD/CLEC7A/IL1B/PTPN22/TRIB1/CD274/CCL5/LYN/CD96/SERPINB9/LY96/CD180/FGL2/NCR3/SIGIRR/NOD2/SH2D1B/KLRD1/ZBP1/TREM2/TRAF6/IL12A/RNF135/IL12RB1/SLAMF6/OPTN/BANF1/PLSCR1/CRTAM/AHR/NR1H3/DTX3L/CX3CL1/MICA/PIK3R6/AIM2/SERPING1/TLR8/SH2D1A/STING1…
REGULATION_OF_MRNA_SPLICING_VIA_SPLICEOSOME	83	-0.463574	-1.98223	2.22587535272295e-05	0.000142839794186807	8.18443460003032e-05	5539	tags=66%, list=36%, signal=43%	CELF5/RBFOX2/KHDRBS2/C1QBP/FXR2/SRPK1/RBM10/CELF4/RBM23/RBM42/SNRNP70/HNRNPA2B1/MAGOH/QKI/NUP98/SRSF6/SRSF7/WTAP/SRSF3/SRSF10/SFSWAP/CWC22/DYRK1A/STH/REST/SRSF2/ZC3H10/RBM25/NCBP1/FAM172A/RAVER1/SON/SLC39A5/YTHDC1/SRSF12/CIRBP/PTBP1/HNRNPU/RBM39/HNRNPA1/SF3B4/SMU1/SNW1/METTL16/HNRNPK/PRPF19/RBM15B/RBMXL1/CELF3/NCL/TIA1/SRSF9/RBMX/RNPS1/KHDRBS1
BLOOD_VESSEL_REMODELING	28	0.594639699317149	2.24166024708073	2.24380828324614e-05	0.000143742761277834	8.23617280887159e-05	3000	tags=57%, list=19%, signal=46%	TGFB1/NOL3/EPAS1/CST3/CEACAM1/FLNA/LIF/ACVRL1/FOXC2/FLT4/TMBIM1/NOS3/MEF2C/AXL/FGF10/BCR
SPECIFICATION_OF_SYMMETRY	103	-0.417756	-1.85195	2.28492051336425e-05	0.000146124985407934	8.37266948829079e-05	3671	tags=50%, list=24%, signal=38%	DNAAF2/SMO/DAW1/GAS8/MMP21/MEGF8/DRC1/TMED2/PSKH1/BBS4/DPCD/PSEN1/BBS7/TBX3/CFAP45/ACVR2A/PCSK6/CFAP52/CFC1B/DNAI2/SHH/ODAD2/DNAI1/DNAAF4/IFT74/C9orf116/KIF3B/NEK8/CTNNB1/NODAL/DYNC2LI1/DNAAF1/WNT8B/LEFTY1/CFC1/IFT140/ENKUR/BBS5/IHH/MIB1/ODAD4/FOXN4/MKS1/VANGL2/WNT3A/ZIC3/ACVR2B/CCDC39/TBC1D32/IFT52/RTTN
POSITIVE_REGULATION_OF_DNA_REPLICATION	35	-0.589532	-2.10819	2.30313576934969e-05	0.000147037244142702	8.42494008973994e-05	3368	tags=49%, list=22%, signal=38%	CDC7/NPM2/KAT7/ATF1/E2F8/DNA2/ATRX/CDK2/DBF4B/STOML2/DBF4/CDT1/SMARCA5/E2F7/DHX9/PCNA/ATAD5
DEFENSE_RESPONSE_TO_FUNGUS	48	0.494036207121878	2.13155794449596	2.31591168223983e-05	0.000147599713720833	8.45716847191402e-05	2925	tags=48%, list=19%, signal=39%	RARRES2/S100A9/SPI1/DEFB114/CARD9/GNLY/CLEC7A/S100A8/CX3CR1/GAPDH/COTL1/DEFA4/ZBP1/IL17RA/CTSG/CLEC4E/S100A12/LTF/DEFA5/HAMP/DEFB119/ELANE/DEFA6
POSITIVE_REGULATION_OF_MACROPHAGE_ACTIVATION	23	0.643724105041089	2.30294400999603	2.34057623811754e-05	0.00014891666253459	8.53262700571506e-05	3506	tags=74%, list=23%, signal=57%	THBS1/HAVCR2/IL1RL1/CCL3/TREM2/TNIP2/IL10/IL4R/TLR4/SPACA3/TLR6/HAMP/STAP1/HSPD1/LBP/CEBPA/JUND
MICROTUBULE_BASED_TRANSPORT	153	-0.375531	-1.76771	2.35447770376284e-05	0.000149545495109305	8.56865785490123e-05	3593	tags=38%, list=23%, signal=29%	AP3B1/RPGR/NME5/DPCD/DYNC1I2/RHOT2/SSX2IP/BICD1/BLOC1S4/CFAP45/TMEM201/SPEF2/CNIH2/SPG7/BLOC1S6/TTLL1/IFT27/DNAI1/DNAAF4/IFT74/TERF2/CILK1/WDR19/AP3M2/KIF3B/CFAP54/CFAP43/KIF4A/TRAF3IP1/OPA1/DYNC2LI1/HNRNPU/DNAAF1/DNAH9/AQP4/SPAG17/TTC26/WASF1/TTC30A/IFT140/SPAG6/MAK/CEP131/TMEM108/IFT81/KIF27/TTC30B/CFAP221/ODAD4/IFT88/DYNLT2B/NEFH/CCDC39/WDR35/IFT52/COPG2/SPAST/SFPQ
REGULATION_OF_CELLULAR_RESPONSE_TO_GROWTH_FACTOR_STIMULUS	238	0.290588572915677	1.6661360721726	2.35879870017288e-05	0.000149564714855936	8.56975910795346e-05	2721	tags=29%, list=18%, signal=25%	PPP2R5B/CAV2/TSPAN12/FST/CCN1/HSPA1A/TGFB1I1/MYO1C/CAV1/ITGA5/FOLR1/CHRDL1/FSTL3/FAM20C/TGFB1/PRKCB/ITGA3/THBS1/ITGB3/FGF1/MMRN2/PELO/CD63/SULF1/SFRP2/VEPH1/ACVRL1/BMP4/PMEPA1/CDKN2B/IL1B/GIPC1/PRDM16/CRIM1/CD109/FGF18/ZBTB7A/CHRD/ADAMTSL2/SFRP4/NPTN/TNFAIP6/TGFB3/MYOCD/IL12A/UBE2D3/ITGA8/ASPN/SMAD6/GDF2/LDLRAD4/PIK3CB/LOX/DKK1/DAB2/GREM1/CDH5/FAM89B/NIBAN2/FSTL1/FGFBP1/HHEX/VEGFC/HTRA4/KDR/ENG/D…
REGULATION_OF_CATION_TRANSMEMBRANE_TRANSPORT	252	0.278107126168849	1.60958252915564	2.36380351036318e-05	0.00014962715417639	8.57333675616864e-05	3724	tags=35%, list=24%, signal=27%	RRAD/JPH2/FXYD5/COX17/STOM/THY1/CCL2/EDN1/GLRX/CAV1/REM1/BIN1/DRD1/YWHAH/FHL1/PLN/CASQ2/KCNMB1/RAMP3/CAPN1/UBASH3B/CD63/FLNA/KCNAB1/TCIRG1/PTK2B/TMSB4X/ADRB2/KCNJ2/GEM/LYN/CLIC2/PDE4B/SNTA1/GSTO1/ATP1B3/TREM2/RGS2/CRHBP/SCN2B/SCN4B/FGF14/AHNAK/CHP1/CX3CL1/KCNA1/CXCL11/CORO1A/ACTN4/MEF2C/KCNS1/CXCL9/IFNGR2/NDUFA4/AKAP6/DHRS7C/STIMATE/HAMP/CAV3/RGS4/VDAC1/PIK3CG/DPP6/CYBA/SLMAP/CAPN3/ANTKMT/PDZK1/C…
NEGATIVE_REGULATION_OF_INTERFERON_GAMMA_PRODUCTION	34	0.568260432635407	2.25263471457384	2.42779412878136e-05	0.000153416803859495	8.79047610564032e-05	2623	tags=50%, list=17%, signal=42%	VSIR/HLA-DRB1/HAVCR2/CD274/IL1RL1/GAS6/PDCD1LG2/CD96/LAPTM5/NOD2/LILRB4/IL10/INHBA/TNFSF4/TLR4/ZC3H12A/AXL
POSITIVE_CHEMOTAXIS	55	0.485913712513132	2.1581386417935	2.43251666397435e-05	0.000153454695310382	8.79264721001256e-05	3351	tags=51%, list=22%, signal=40%	VEGFB/HGF/FGF7/GPNMB/CCL16/S1PR1/MET/BMP4/CCL5/CCL3/ITGA2/PDGFB/ANGPT1/PLXNB3/CX3CL1/CORO1A/DEFB103B/SCG2/VEGFC/KDR/CCR4/NTRK3/VEGFD/FGF10/FPR2/LGALS3/CXCL10/CDH13
LEUKOCYTE_ADHESION_TO_VASCULAR_ENDOTHELIAL_CELL	35	0.566337178172824	2.26503966884892	2.4418919553238e-05	0.000153785479825976	8.81160050135544e-05	2751	tags=57%, list=18%, signal=47%	SELP/ITGB2/CCL28/SELE/IL6/CCL21/CX3CR1/PTAFR/SELPLG/FUT7/TRAF6/SELL/JAM2/SPN/ITGA4/ETS1/ITGB7/TNF/KLF4/ELANE
REGULATION_OF_BONE_MINERALIZATION	66	0.441570347681382	2.04195672740915	2.48219462300419e-05	0.000156059601128743	8.94190310491908e-05	2399	tags=38%, list=15%, signal=32%	CCN1/MGP/SRGN/FAM20C/TRPM4/TGFB1/S1PR1/PHOSPHO1/TENT5A/ECM1/BMP4/PTK2B/ADRB2/CCL3/P2RX7/TGFB3/STATH/CCR1/COMP/GREM1/MEF2C/BMP7/SOX9/LTF/ISG15
TOLL_LIKE_RECEPTOR_4_SIGNALING_PATHWAY	36	0.546367225504213	2.20537	2.50271590978517e-05	0.000157084462330867	9.00062560260007e-05	3106	tags=53%, list=20%, signal=42%	RIPK2/TICAM2/S100A14/CD14/RAB7B/PTPN22/LYN/LY96/NINJ1/PELI1/TREM2/FLOT1/NR1H3/TLR4/LTF/NMI/NR1D1/SCIMP/LBP
BONE_REMODELING	74	0.444944902495142	2.1042261972884	2.56383515007659e-05	0.000160649737854968	9.20490876139496e-05	2788	tags=43%, list=18%, signal=36%	EPHA2/TGFB1/INPP5D/ITGB3/S1PR1/UBASH3B/TNFRSF11B/IL6/TCIRG1/ADAM8/PTK2B/HTR1B/ADRB2/CSF1R/P2RX7/PTH1R/TGFB3/TRAF6/PPARGC1B/CTSK/GREM1/LRRK1/RAB3D/SNX10/CTHRC1/DEF8/HAMP/IL7/NOX4/TMEM119/TNFRSF11A/PLEKHM1
NEGATIVE_REGULATION_OF_NUCLEAR_DIVISION	45	-0.538088	-2.03393	2.63163927119549e-05	0.000164621199451926	9.43246556999923e-05	2172	tags=51%, list=14%, signal=44%	DMRT1/RAD1/PRAP1/ZNF207/BUB1/MAD2L1BP/BUB3/AURKB/MTBP/TRIP13/FBXO5/SPDL1/CDT1/GEN1/TTK/CCNB1/BUB1B/ZWINT/TPR/KNTC1/FBXO43/MAD2L1/ZWILCH
NEGATIVE_REGULATION_OF_LYMPHOCYTE_MEDIATED_IMMUNITY	39	0.522204674196098	2.14174142714032	2.64113196354372e-05	0.000164937804837411	9.45060642553793e-05	2330	tags=46%, list=15%, signal=39%	BCL6/HLA-F/HLA-A/HLA-E/PTPRC/HAVCR2/CEACAM1/NCKAP1L/CD96/SERPINB9/IL7R/NOD2/KLRD1/LILRB4/AHR/TBX21/MICA/KLRC1
NEGATIVE_REGULATION_OF_PROTEIN_LOCALIZATION_TO_MEMBRANE	23	0.639260887849215	2.28697670472216	2.74066570973115e-05	0.000170866964348733	9.79033541023595e-05	2502	tags=52%, list=16%, signal=44%	BCL2L1/PICALM/TGFB1/ABI3/PPP2R5A/ITGB1BP1/LRRC15/RHOQ/TMBIM1/DAB2/GDI1/PID1
POSITIVE_REGULATION_OF_CYTOSOLIC_CALCIUM_ION_CONCENTRATION_INVOLVED_IN_PHOSPHOLIPASE_C_ACTIVATING_G_PROTEIN_COUPLED_SIGNALING_PATHWAY	23	0.63838164047063	2.28383116850881	2.82068374564369e-05	0.000175561620422839	0.0001005932981636	1600	tags=39%, list=10%, signal=35%	EDN1/DRD1/GNA15/S1PR1/GPR65/C3AR1/GPR4/GPR174/P2RY10
ASTROCYTE_DEVELOPMENT	34	0.56321265288994	2.2326248683253	2.85000934178283e-05	0.000177090730719795	0.000101469447789333	2993	tags=53%, list=19%, signal=43%	DRD1/S100A9/IL6/C5AR1/IFNGR1/IL1B/C1QA/S100A8/ADORA2A/TREM2/VIM/TSPAN2/TLR4/LDLR/NR1D1/TNF/CDK6/FPR2
REGULATION_OF_MYELOID_CELL_DIFFERENTIATION	175	0.32530045469608	1.79329843724929	2.89491073954594e-05	0.0001795809628765	0.000102896301023159	2708	tags=32%, list=17%, signal=27%	HSPA1A/CSF1/HLA-DRB1/TYROBP/RARG/FSTL3/SPI1/EVI2B/TGFB1/IRF7/HSPA1B/INPP5D/ESRRA/UBASH3B/CEACAM1/FOS/HSF1/ZFP36/LIF/RAB7B/PTK2B/TRIB1/HCLS1/CEBPB/RB1/LYN/NCKAP1L/GPR68/MAFB/CCL3/TFE3/C1QC/TNFAIP6/TREM2/TRAF6/LILRB4/GPR171/PPARGC1B/CCR1/MYC/RHEX/INHBA/LOX/MEF2C/SLC9B2/CSF3R/TLR4/HOXA5/CD4/LTF/ISG15/FES/ETS1/KLF10/TLR3/TNF
POSITIVE_REGULATION_OF_INTERLEUKIN_4_PRODUCTION	22	0.641381933154393	2.26605431379075	2.90144569640083e-05	0.00017968686991687	0.00010295698363969	3119	tags=64%, list=20%, signal=51%	HLA-E/FCER1G/HAVCR2/CD3E/SASH3/CEBPB/CD86/NLRP3/CD40LG/TNFSF4/SLC7A5/ZP3/CD28/GATA3
NEUTROPHIL_MEDIATED_IMMUNITY	33	0.57221413451007	2.25147193447113	2.96316837526332e-05	0.000183204529779569	0.000104972532405726	3683	tags=58%, list=24%, signal=44%	SPI1/CARD9/ITGB2/ITGAM/IL6/PRAM1/VAMP8/PTAFR/ANXA3/TREM1/DNASE1L3/CTSG/WDR1/ELANE/BCR/MYD88/SCNN1B/CXCL6/ACE
POSITIVE_REGULATION_OF_JNK_CASCADE	79	0.414049076996644	1.9836446047241	2.98463596481863e-05	0.000184225788740546	0.000105557693370386	3479	tags=46%, list=22%, signal=36%	CCN2/RIPK2/GADD45B/DIXDC1/CARD9/SH3RF3/PTK2B/PYCARD/IL1B/LTBR/TAOK3/CCL21/WNT7B/CCR7/MAP3K11/TRAF1/NOD2/FLT4/TRAF6/CCL19/IL1A/TNIK/MAP4K2/STK3/TLR4/CD27/TLR3/TNF/GADD45A/TRAF5/MYD88/EDA2R/RASSF2/WNT7A/TRAF3/MAP3K10
POSITIVE_REGULATION_OF_T_CELL_CYTOKINE_PRODUCTION	21	0.656797623109159	2.28852354591482	3.01131538722259e-05	0.000185300483173568	0.00010617347179209	2155	tags=57%, list=14%, signal=49%	IL18/HLA-A/IL6/SASH3/IL1B/CD81/NLRP3/TRAF6/TBX21/ARID5A/TNFSF4/IL1R1
EXTRACELLULAR_MATRIX_DISASSEMBLY	46	0.501868426434462	2.14351564456801	3.01200409242367e-05	0.000185300483173568	0.00010617347179209	2179	tags=41%, list=14%, signal=36%	KLK5/TGFB1/GSN/KLK7/MMP7/CST3/IL6/TPSAB1/ADAM8/MMP19/MMP20/FLOT1/CAPG/ADAM15/MMP2/CTSK/CTSG/LCP1/SH3PXD2B
CALCIUM_ION_TRANSPORT_INTO_CYTOSOL	116	0.363507934869147	1.87677147995742	3.04129498432685e-05	0.000186793728245289	0.000107029071360886	3473	tags=40%, list=22%, signal=31%	JPH2/THY1/CAV1/DRD1/PLN/CASQ2/NOL3/RAMP3/PTPRC/UBASH3B/PTK2B/RASA3/ADRA1A/LYN/CLIC2/CCL21/CCL3/CCR7/P2RX7/GSTO1/FASLG/CCL19/CX3CL1/PML/CXCL11/CORO1A/CXCL9/P2RX5/AKAP6/DHRS7C/HTR2A/ERO1A/TRPV2/TPCN1/CYBA/LCK/MS4A1/CAPN3/TRPC3/CXCL10/SRI/GP9/BDKRB1/P2RX1/ATP1A2/PTPN6
REGULATION_OF_MYELOID_LEUKOCYTE_MEDIATED_IMMUNITY	49	0.490548386114577	2.12449810342543	3.06515710581938e-05	0.000187949172122895	0.000107691117599758	2418	tags=45%, list=16%, signal=38%	C3/TYROBP/FOXF1/SPI1/HLA-E/CD300A/ITGB2/FGR/ITGAM/PRAM1/ADGRE2/VAMP8/LYN/STXBP1/CD84/CX3CR1/PTAFR/RAC2/DNASE1L3/BLK/IL4R/FES
NEGATIVE_REGULATION_OF_VASCULATURE_DEVELOPMENT	76	0.41718310049284	1.98624092026531	3.13372717353341e-05	0.000191837706248213	0.000109919169902678	3203	tags=43%, list=21%, signal=35%	RGCC/NPR1/EPHA2/STAB1/ECSCR/THBS1/SULF1/GPR4/KLF2/PLK2/TIE1/HSPG2/SERPINF1/FASLG/ISM1/SERPINE1/GDF2/SPARC/PIK3CB/PML/NIBAN2/ADAMTS1/PGK1/HOXA5/HHEX/ANGPT4/TNF/KLF4/GADD45A/CREB3L1/COL4A2/CXCL10/DCN
MAINTENANCE_OF_LOCATION_IN_CELL	163	0.324742796009826	1.76958370829761	3.22296810120623e-05	0.000196976802507218	0.000112863769303324	3753	tags=39%, list=24%, signal=30%	JPH2/THY1/CAV1/DRD1/PLN/CASQ2/S100A9/FTL/SRGN/TSPO/GSN/LCN2/NOL3/PTPRC/UBASH3B/FTH1/KDELR3/PTK2B/TMSB4X/RASA3/CHCHD10/LYN/TXN/S100A8/CLIC2/CCL21/CCL3/CCR7/P2RX7/HK1/GSTO1/FASLG/CCL19/CX3CL1/KDELR2/PML/INSIG1/FTMT/CXCL11/CORO1A/CXCL9/CD4/SP100/AKAP6/DHRS7C/HTR2A/ERO1A/TPCN1/CYBA/LCK/CAPN3/CXCL10/SRI/GP9/BDKRB1/SLC30A4/ATP1A2/PTPN6/RANGAP1/SLC8A1/PARK7/F2R/MORC3/VPS13D
POSITIVE_REGULATION_OF_DOUBLE_STRAND_BREAK_REPAIR	52	-0.51531	-2.01246	3.25998975704494e-05	0.000198587264741755	0.000113786531962668	4168	tags=62%, list=27%, signal=45%	FOXM1/MEAF6/EP400/RUVBL2/SHLD1/KMT5C/EPC1/HDGFL2/DDX11/SPIRE2/WDR48/TRRAP/RUVBL1/KAT5/WRAP53/BRD8/KHDC3L/PRKDC/ARID2/SLF2/TIMELESS/EPC2/MBTD1/KDM4D/RIF1/FANCB/RAD51AP1/SLF1/PARP1/YEATS4/ACTL6A/FUS
DNA_TEMPLATED_TRANSCRIPTION_INITIATION	90	-0.440613	-1.91091	3.25662268593417e-05	0.000198587264741755	0.000113786531962668	5870	tags=63%, list=38%, signal=40%	POLR1E/MORC1/NAT14/SETX/TAF1C/POLR3H/GTF2E1/H4C3/HMGB1/H4C6/GTF2B/GTF2H2/TP53/TWIST1/TAF7L/BAZ2A/GTF2F1/PSMC6/CDK7/UBTF/MED4/TAF1L/E2F2/POLR2G/MED23/PIH1D1/MED13/MED26/MED1/TAF1B/GTF2A1/MED27/ZNF451/MED14/TAF6L/TBPL2/NCOA6/H4C1/PAXIP1/H4C13/TAF4B/BRF2/TFB2M/TFAM/GTF3C1/TAF11L2/CAND1/GTF3C5/POLR2D/DHX36/SMARCA5/BCLAF1/CTNNBIP1/GTF3C4/RRN3/CDK4/SMARCB1
PATTERN_SPECIFICATION_PROCESS	365	-0.311426	-1.61043	3.27793080128536e-05	0.000199353896117388	0.00011422579641218	3719	tags=33%, list=24%, signal=26%	DBX1/DVL2/LHX1/DRC1/ROR2/FOXA1/TMED2/RNF2/HSPB11/TGFBR1/HEY1/PSKH1/DMRT3/BBS4/VAX2/DPCD/PSEN1/OTX1/FUZ/SIM2/AURKA/HOXD11/BMPR1B/BBS7/DLX2/ALX3/TBX3/CFAP45/MYF5/CRKL/EMX1/ACVR2A/LRP6/PCSK6/RFX4/NRG3/CFAP52/MLLT3/CFC1B/ALX4/DNAI2/SHH/ODAD2/DNAI1/DNAAF4/IFT74/MSGN1/WDR19/C9orf116/BMP5/MNS1/KIF3B/HIPK1/NEK8/CTNNB1/FOXB1/FRS2/NODAL/HOXC13/PBX2/PRKDC/WT1/NLE1/DYNC2LI1/TTC8/CRAMP1/MTF2/DNAAF1/LRP4/WNT8B…
LIPID_LOCALIZATION	368	0.250334616233866	1.5145909210254	3.39014134731543e-05	0.000205841861251355	0.000117943270707668	3485	tags=30%, list=23%, signal=24%	CLU/ANXA2/EHD1/AQP9/PLA2G2A/APOL3/ACSL1/C3/ANXA1/DGAT1/EDN1/SPNS3/CAV1/TNFAIP8L3/PLA2G4C/SOAT2/SPNS2/C2CD2L/TSPO/CYP8B1/THBS1/APOL2/ITGB3/C1QTNF1/ABCA7/CEACAM1/ATP8B4/IL6/FABP3/APOD/IL1B/SFTPA1/XKR4/PLSCR4/APOL1/SLC66A2/ABCG4/SLCO3A1/P2RX7/AUP1/FASLG/TREM2/SLCO2B1/MSR1/ATP8B1/PLSCR1/APOB/SCP2D1/NR1H3/OC90/OSBPL5/PLA2R1/LDLRAP1/ANO9/IL1A/INHBA/LCAT/ABCB1/ABCC3/DAB2/SLCO2A1/XKR6/LIPC/PIP4K2A/PNLIP/…
POSITIVE_REGULATION_OF_RESPONSE_TO_CYTOKINE_STIMULUS	50	0.497838042414284	2.1739992659159	3.40948709818071e-05	0.000206679331912518	0.000118423124651365	2977	tags=46%, list=19%, signal=37%	CASP1/HSPA1A/CSF1/CASP4/EDN1/RIPK2/IRF7/HSPA1B/TICAM2/GAS6/CD300LF/LAPTM5/ZBP1/TREM2/TLR2/IL1R1/STING1/TSLP/TLR4/AXL/IL7/CXCR4/IRF3
NUCLEUS_ORGANIZATION	111	-0.412054	-1.8499	3.55311626247163e-05	0.000215035751689746	0.000123211186097861	5161	tags=53%, list=33%, signal=36%	SRPK1/EMG1/SEH1L/DMRTC2/CHMP6/TOR1AIP1/TMEM170A/PDCD6IP/NUP98/PLK1/BAZ2A/POLR1B/PYGO1/CHMP1B/USPL1/HIPK2/H1-7/TOR1A/VPS4A/AHCTF1/NOLC1/DDX11/PRKCA/TNP2/NUP205/PIWIL1/SERBP1/TSSK6/NUP35/PYGO2/GOLM1/SYCP3/NUP153/WRAP53/AFF2/PARP11/NDC1/WEE2/H3-3B/HMGB2/SIRT1/SYCP1/WDR73/NUP54/SUV39H1/H3-3A/LEMD3/NUP155/NUP93/LMNB1/CELF3/BEND3/TPR/NUP133/NEMP1/RRN3/NUP107/SPAST/UBE2I
NEGATIVE_REGULATION_OF_SUPRAMOLECULAR_FIBER_ORGANIZATION	127	0.352332411789236	1.85227317795173	3.60408549694195e-05	0.000217766334734057	0.000124775755584491	2761	tags=28%, list=18%, signal=23%	CRYAB/CLU/PHLDB2/TACSTD2/LMOD1/TMOD2/SWAP70/GMFG/GSN/S1PR1/DLC1/LMOD3/FKBP4/WAS/PFN1/RHPN1/MET/TMSB4X/FLII/SPTAN1/SPTA1/TREM2/HSPA8/MYADM/CAPG/CORO1A/CDH5/MYOC/LDLR/SPTB/CAPZB/TMOD1/CAV3/PFDN1/TMOD3
RNA_METHYLATION	66	-0.468534	-1.91789	3.70723903097686e-05	0.00022335352790494	0.000127977105555985	6681	tags=77%, list=43%, signal=44%	BCDIN3D/TFB1M/METTL14/THUMPD2/METTL4/MEPCE/METTL2B/TRMT10A/CMTR2/WDR4/METTL15/NSUN3/GTPBP3/METTL6/ZC3H13/THUMPD3/EMG1/TRMT10B/NSUN6/VIRMA/TRMT1L/TRMT2B/FDXACB1/WTAP/CBLL1/LCMT2/TRMT44/TARBP1/METTL3/MRM2/TRMT10C/METTL1/TRMT6/TRMT11/PCIF1/FBL/TRMT61B/HENMT1/TRMT5/RNMT/MRM1/TFB2M/METTL2A/TGS1/FTSJ3/MRM3/TRDMT1/RAMAC/METTL16/CMTR1/RBM15B
POSITIVE_REGULATION_OF_MRNA_METABOLIC_PROCESS	100	-0.42813	-1.88867	3.70855669654092e-05	0.00022335352790494	0.000127977105555985	5302	tags=58%, list=34%, signal=38%	TNRC6B/TNRC6A/NANOS2/UPF1/GTPBP1/PNLDC1/LEO1/PABPC1/CELF4/PAF1/DCP1B/SNRNP70/CDC73/NUP98/ZFP36L2/TTC5/POLR2G/METTL3/RC3H2/TNRC6C/PAIP1/STH/DIS3L2/YTHDF2/GIGYF2/NCBP1/TUT4/EXOSC7/CNOT6/HNRNPD/CNOT2/IGF2BP1/SLC39A5/DCP2/EIF4ENIF1/DCP1A/CNOT7/SYNCRIP/CIRBP/HNRNPU/DIS3/EXOSC3/PARN/NCBP2/EXOSC9/POLR2D/SF3B4/SNW1/DHX36/METTL16/PRPF19/RBMXL1/CELF3/NUDT21/PUM1/DHX9/NCL/RBMX
POSITIVE_REGULATION_OF_NEUTROPHIL_MIGRATION	25	0.617094210366185	2.25492230534274	3.75603421958681e-05	0.000225847485707627	0.000129406093510465	3244	tags=64%, list=21%, signal=51%	EDN1/C3AR1/C5AR1/ADAM8/NCKAP1L/CCL21/CCR7/RAC2/FUT7/CCL19/RIPOR2/IL1A/IL1R1/LBP/CD99/XG
POSITIVE_REGULATION_OF_SMALL_GTPASE_MEDIATED_SIGNAL_TRANSDUCTION	46	0.498409390220243	2.12874185556322	3.81519204047976e-05	0.000229034593139769	0.000131232242343158	2972	tags=39%, list=19%, signal=32%	TGM2/CSF1/RASGRP4/IGF1/ADGRG1/GPR65/GPR4/RASGEF1A/GPR174/P2RY10/NET1/ABRA/MCF2L/PDGFRB/PIK3CB/COL3A1/PIK3CG/FGF10
REGULATION_OF_CELL_MIGRATION_INVOLVED_IN_SPROUTING_ANGIOGENESIS	29	0.576900663538984	2.19213661618603	3.89299562065063e-05	0.000233328980677321	0.000133692840536286	3105	tags=52%, list=20%, signal=41%	ANXA1/TBXA2R/THBS1/MMRN2/PLK2/ITGB1BP1/HDAC7/FOXC2/STARD13/MEOX2/FGFBP1/KDR/KLF4/CIB1/JCAD
NEGATIVE_REGULATION_OF_INTRACELLULAR_SIGNAL_TRANSDUCTION	405	0.248042544010315	1.51462658920428	3.91513886708085e-05	0.000234278888477089	0.000134237118712232	2646	tags=26%, list=17%, signal=22%	HSPB1/CLU/TIMP3/SIRPA/HSPA1A/RCAN1/DUSP3/BCL2L1/BCL6/CAV1/VNN1/CAVIN3/EPHA2/PDE2A/SPI1/DUSP8/SOD2/PHLDA3/RASAL3/DUSP5/ITGA3/NOL3/DEFB114/PTPRC/THBS1/CD300A/DLC1/ABCA7/FBLN1/ATF3/PLEK/CCN3/ADGRG3/SFRP2/CDKN2D/MET/LIF/BID/YBX3/BMP4/UBE2B/PYDC2/TPT1/PYCARD/TMSB4X/IL1B/SNAI1/PTPN22/RASA3/PLAUR/BANK1/SLA2/DUSP1/ADRA1A/TAOK3/LYN/ITGB1BP1/HDAC7/P2RX7/TNIP1/ARNTL/BCL2L2/NLRP3/HEG1/EFNA1/TREM2/LILRB4/RGS2…
ANTIMICROBIAL_HUMORAL_IMMUNE_RESPONSE_MEDIATED_BY_ANTIMICROBIAL_PEPTIDE	67	0.427244291539966	1.98253106609139	4.13666713581267e-05	0.000247137641725437	0.00014160492721393	3609	tags=46%, list=23%, signal=36%	KRT6A/S100A9/KLK5/KLK7/RNASE6/DEFB127/DEFB1/GNLY/GAPDH/NOD2/DEFA4/CXCL2/PPBP/CXCL1/CXCL14/CXCL11/CXCL9/MUC7/S100A12/LTF/DEFA5/CXCL3/ELANE/DEFA6/REG1B/H2BC12/CXCL10/RPS19/CXCL6/H2BC11/CAMP
SKELETAL_SYSTEM_DEVELOPMENT	427	0.238445418890172	1.46021211274268	4.15079243193806e-05	0.000247584125507588	0.0001418607534937	2385	tags=23%, list=15%, signal=20%	ANXA2/TGM2/FST/CCN1/MGP/TGFBR2/BGN/EDN1/TGFBI/MUSTN1/HAPLN3/SERPINH1/IGF1/CCN2/EPHA2/TYROBP/TEAD4/RARG/SPNS2/FAM20C/TGFB1/SCX/PTPRC/TIMP1/ESRRA/HOXB4/CCN3/SULF1/FGR/PHOSPHO1/TNFRSF11B/FLI1/SFRP2/BMP1/PRRX1/GHR/ECM1/ACVRL1/BMP4/EFEMP1/SNAI1/TTC9/NPR3/RB1/FGF18/WNT7B/GPR68/WNT9B/CHRD/P2RX7/HAS2/FOXC2/DDRGK1/COL10A1/SFRP4/PTH1R/TGFB3/TLE5/VCAN/PRDX1/SNX19/RANBP3L/GDF2/PPARGC1B/WNT9A/MMP2/DHRS3/CTSK/…
REGULATION_OF_OSTEOBLAST_DIFFERENTIATION	106	0.366155949259259	1.86618089796811	4.20985779268582e-05	0.000250705451270026	0.000143649210744951	3536	tags=46%, list=23%, signal=36%	CCN1/IGF1/HGF/ID3/FAM20C/TRPM4/CEBPD/ESRRA/CLIC1/PDLIM7/TENT5A/SFRP2/IL6/TCIRG1/BMP4/CEBPB/CRIM1/WNT7B/HDAC7/CHRD/TNFAIP6/SMAD6/RANBP3L/GREM1/MEF2C/BMP7/SOX9/LTF/CTHRC1/VEGFC/CCN4/FFAR4/TNF/TMEM119/PTK2/CDK6/IL6ST/NOCT/RORB/FERMT2/HOXA2/AREG/RASSF2/CEBPA/SKI/DDX5/SMAD1/JUND/SNAI2
MITOCHONDRIAL_GENE_EXPRESSION	92	-0.434343	-1.89061	4.26271456611981e-05	0.000253447661583034	0.000145220442424058	5712	tags=58%, list=37%, signal=37%	NOA1/MRPS34/NSUN3/RCC1L/TRIT1/YARS2/C1QBP/MTERF4/TEFM/SUPV3L1/WARS2/MRPS16/EARS2/MRPS21/NDUFA7/MRPS2/CDK5RAP1/MRPS17/MRPS14/MRPS28/ALKBH1/GATC/IARS2/MRPL44/MTERF2/MRPS18A/QRSL1/TRMT10C/PTCD3/DARS2/TUFM/ELAC2/SHMT2/MRPL2/TWNK/TBRG4/MTG1/GFM2/TRMT61B/FASTKD3/FOXO3/TRMT5/MRPS27/AARS2/LARS2/PRORP/TFB2M/TFAM/GATB/MRPS18B/TRUB2/SARS2/FASTKD2
VASCULAR_ASSOCIATED_SMOOTH_MUSCLE_CELL_PROLIFERATION	45	0.508507064186218	2.16609191645936	4.33540760630456e-05	0.000257358646103119	0.000147461358354286	2196	tags=40%, list=14%, signal=34%	CNN1/EDN1/IGF1/PRKG1/SOD2/HTR1B/TPM1/TGFB3/MYOCD/PDGFB/IL10/MMP2/EFEMP2/LDLRAP1/NR4A3/CDKN1A/ADAMTS1/MEF2C
B_CELL_DIFFERENTIATION	108	0.363997125092594	1.86429056231175	4.40265529785531e-05	0.000260934442971615	0.0001495102184622	3964	tags=49%, list=26%, signal=37%	KLF6/BCL6/SPI1/PTPRC/LYL1/LGALS1/INPP5D/IFNA16/IFNA14/ADGRG3/IFNA7/IFNA17/IL6/TCIRG1/PTK2B/GPR183/IFNA10/CLCF1/BCL3/NCKAP1L/ST3GAL1/ZBTB7A/CD79B/NFAM1/IL10/BAD/CMTM7/CD40LG/MFNG/INHBA/IKZF3/IRF8/CD27/HHEX/ITGA4/IL7/BLNK/FCRL3/MS4A1/IFNA2/SYVN1/ID2/IL4I1/PTPN6/VCAM1/AICDA/ITM2A/ADA/CEBPG/SLAMF8/IFNA6/ZFP36L1/CARD11
POSITIVE_REGULATION_OF_DNA_REPAIR	77	-0.454539	-1.91644	4.50936667798528e-05	0.000266834066382531	0.000152890584714219	5231	tags=62%, list=34%, signal=41%	HMGB1/TRIM28/EYA3/CCDC117/PNKP/MORF4L1/BABAM1/KMT5B/ABRAXAS1/FOXM1/MEAF6/EP400/RUVBL2/SHLD1/KMT5C/EPC1/HDGFL2/BRCA1/DDX11/SPIRE2/WDR48/TRRAP/RUVBL1/KAT5/WRAP53/BRD8/KHDC3L/PRKDC/ARID2/SLF2/TIMELESS/SIRT1/EPC2/RNF168/MBTD1/KDM4D/XRCC1/RIF1/FANCB/RAD51AP1/SLF1/PARP1/YEATS4/DHX9/EYA1/ACTL6A/PCNA/FUS
MAINTENANCE_OF_BLOOD_BRAIN_BARRIER	25	0.613018530924436	2.24002937598407	4.72330878548323e-05	0.000279050084120136	0.0001598901186197	2456	tags=44%, list=16%, signal=37%	ESAM/CLDN1/PECAM1/CLDN3/IL6/ACTB/JAM2/ANGPT1/VCL/CDH5/MBP
POSITIVE_REGULATION_OF_CELL_CYCLE_G2_M_PHASE_TRANSITION	23	-0.655149	-2.12429	4.77152563420601e-05	0.000281006620419537	0.000161011174798491	2008	tags=52%, list=13%, signal=45%	MTA3/RCC2/DBF4B/PBX1/FBXO5/RRM1/CCNB1/SIN3A/CDC25A/CDK4/DTL/ATAD5
REGULATION_OF_LIPID_METABOLIC_PROCESS	271	0.27307912709769	1.59576802847396	4.76805063742424e-05	0.000281006620419537	0.000161011174798491	3153	tags=30%, list=20%, signal=24%	CCN1/C3/ANXA1/THRSP/IGFBP7/CAV1/RARRES2/TNFAIP8L3/SPHK1/ADORA1/PLPP1/DHH/TGFB1/TSPO/FGF1/ABCA7/C1QTNF2/RUBCNL/CEACAM1/FGR/PDGFA/SCT/FABP3/PTK2B/APOD/LGALS12/IL1B/SNAI1/LACTB/ORMDL2/PPP2R5A/ADGRF5/PRKAG2/DNAJC15/LYN/ABCG4/CCL21/CCR7/SEC14L2/CD81/NOD2/TREM2/PDGFB/CCL19/EGR1/APOB/PDGFRB/NR1H3/SOD1/CHP1/LDLRAP1/NR4A3/IL1A/INSIG1/DAB2/FLT1/PIP4K2A/SOX9/CES1/VAV3/NFKB1/P2RY12/LDLR/HTR2A/NR1D1/TNF/AKR1C…
REGULATION_OF_PHOSPHOLIPASE_ACTIVITY	57	0.450911557843908	2.01384334611159	4.85912517817358e-05	0.000285301501945282	0.000163472056036975	2599	tags=37%, list=17%, signal=31%	CCN1/ANXA1/RASGRP4/GNA15/SELE/C5AR1/CCL5/ADRA1A/ITK/CD86/PTAFR/S1PR4/RGS2/PLCB2/ANXA8L1/PDGFRB/PLA2R1/FLT1/P2RY12/ANXA8/HTR2A
NEGATIVE_REGULATION_OF_PHOSPHORUS_METABOLIC_PROCESS	351	0.254517736974531	1.5318698851791	4.85978377843387e-05	0.000285301501945282	0.000163472056036975	2740	tags=28%, list=18%, signal=24%	HSPB1/NUPR1/SIRPA/DUSP3/THY1/CAV1/HGF/GADD45B/PPP1R16B/SWAP70/PPP1R15A/NIBAN1/TGFB1/MICAL1/DEFB114/PTPRC/CDA/CD300A/UBASH3B/FBLN1/PLEK/CEACAM1/PDGFA/SFRP2/CDKN2D/SAMSN1/SOCS3/PPM1F/BMP4/UBE2B/PPP1R36/PYCARD/PMEPA1/CDKN2B/IL1B/PPP2R5A/PTPN22/TRIB1/PRKAG2/DUSP1/RB1/LYN/NCKAP1L/CD109/ADORA2A/ITGB1BP1/CBFA2T3/CBL/HEG1/PTK6/MYOCD/CHORDC1/LILRB4/RGS2/GSTP1/PDGFB/ZFYVE28/MYADM/SMAD6/ANGPT1/GPRC5A/GCKR/L…
DNA_REPLICATION_CHECKPOINT_SIGNALING	16	-0.714624	-2.10184	4.92153094245356e-05	0.00028847146720964	0.000165288382750284	3821	tags=88%, list=25%, signal=66%	TIPIN/RAD17/TICRR/DNA2/CDC45/TIMELESS/RAD9B/TOPBP1/NAE1/ZNF830/CDT1/CLSPN/CDC6/ORC1
APOPTOTIC_PROCESS_INVOLVED_IN_MORPHOGENESIS	21	0.647846905692696	2.25733596721525	4.94476539449472e-05	0.000289377622614927	0.000165807591679019	2199	tags=43%, list=14%, signal=37%	CRYAB/CCN1/TNFRSF1A/SPI1/BMP4/FOXC2/TNFRSF1B/JAG2/BMP7
NEGATIVE_REGULATION_OF_CELL_CYCLE	292	-0.320577	-1.62419	4.95607981756513e-05	0.000289584443971388	0.000165926096180896	4723	tags=45%, list=30%, signal=32%	FBXO7/THAP5/KLHL22/CRY1/TP53/MRE11/BABAM1/USP47/HORMAD1/PTPRK/TIPRL/PDCD4/CDC73/PLK1/SYF2/TRIM37/TFDP3/ABRAXAS1/ABL1/GMNC/PROX1/MYO16/NDC80/CDK5RAP1/ZFP36L2/USP44/TIPIN/RAD17/TP53BP2/VPS4A/WDR76/TICRR/DLG1/LCMT1/BRCA1/IPO5/CASP2/NUDT6/FZR1/GTSE1/BTG1/CUL4A/NEK11/E2F8/BAZ1B/FOXO4/GIGYF2/BRSK1/DMRT1/RAD1/LATS1/ETAA1/CTDSP1/DDX39B/INHA/TERF1/TRIAP1/DNA2/BRINP2/ATRX/SDE2/PRAP1/ZNF207/TERF2/ESPL1/CDK2…
T_HELPER_2_CELL_DIFFERENTIATION	15	0.740609387121962	2.33359711857609	4.97629092162593e-05	0.000290309636524948	0.000166341617013927	2249	tags=67%, list=15%, signal=57%	IL18/BCL6/ANXA1/BATF/CD86/BCL3/HLX/NLRP3/TNFSF4/IL4R
NEUTROPHIL_ACTIVATION_INVOLVED_IN_IMMUNE_RESPONSE	18	0.681933704915697	2.28235232304957	4.98714433694027e-05	0.00029048749956325	0.000166443528978519	1771	tags=56%, list=11%, signal=49%	TYROBP/SPI1/FCER1G/ITGB2/ITGAM/PRAM1/VAMP8/PTAFR/ANXA3/DNASE1L3
ZYMOGEN_ACTIVATION	51	0.469588930863276	2.05642021406748	5.01014819078635e-05	0.000291371430720419	0.000166950003857453	1719	tags=27%, list=11%, signal=24%	ANXA2/VSIR/S100A10/PLAU/DHCR24/RIPK2/CLEC3B/THBS1/C1R/OMA1/PYCARD/CTSH/BAD/SERPINE1
POSITIVE_REGULATION_OF_GRANULOCYTE_CHEMOTAXIS	21	0.64766422335091	2.25669943500824	5.10299456411704e-05	0.000296308046297092	0.000169778585875706	1905	tags=48%, list=12%, signal=42%	EDN1/S100A14/C3AR1/C5AR1/NCKAP1L/CCL21/CCR7/RAC2/CCL19/RIPOR2
GLIOGENESIS	228	0.289078465614607	1.64964711294058	5.22596336936011e-05	0.000302975633345145	0.000173598979936442	2998	tags=32%, list=19%, signal=27%	CLU/CD9/ITGB4/MAL/CSF1/CCL2/ANXA1/BIN1/DRD1/S100A9/TGFB1/TSPO/ADGRG1/LGI4/IL6/LIF/ASPA/C5AR1/PTK2B/GPR183/IFNGR1/METRN/CDKN2B/IL1B/BOK/C1QA/CSF1R/SOX8/CLCF1/LYN/S100A8/ADORA2A/CCL3/CX3CR1/LTA/TREM2/GSX2/SH3TC2/NDRG1/VIM/SOD1/MYC/CX3CL1/TLR2/PHOX2B/TSPAN2/TPPP/NKX2-2/MMP24/TNFRSF1B/SOX9/WDR1/DAB1/TLR4/P2RY12/MYOC/PRDM8/LDLR/ADGRG6/ZNF365/SOX2/NR1D1/RHEB/NTRK3/TNF/RNF112/HDAC11/CXCR4/CDK6/STAP1/IL6…
RESPONSE_TO_HYDROGEN_PEROXIDE	99	0.374990954158148	1.88727894422366	5.26588337503161e-05	0.000304815208738222	0.000174653019854531	2815	tags=34%, list=18%, signal=28%	CRYAB/SIRPA/ANXA1/EDN1/HBB/HGF/SPHK1/HBA2/SOD2/HSF1/IL6/MET/PTK2B/KLF2/TXN/IL18BP/NET1/IL10/BAD/MAPK13/PDGFRB/SOD1/MMP2/MAP1LC3A/RIPK3/NR4A3/CYP1B1/NQO1/STAT6/HBA1/AXL/FOSL1/RNF112/TXNIP
RENAL_FILTRATION	23	0.622647288106796	2.22754100903879	5.34757274036317e-05	0.000309063132602977	0.000177086995292183	2956	tags=57%, list=19%, signal=46%	MCAM/ADORA1/ITGA3/SULF1/ADGRF5/GAS6/CD34/PDGFB/TBC1D8B/GJA5/MYO1E/CYBA/JCHAIN
RESPONSE_TO_TOXIC_SUBSTANCE	189	0.312602899142385	1.74050882991568	5.37210187452746e-05	0.000309999429100639	0.00017762347446418	2991	tags=35%, list=19%, signal=29%	NUPR1/LTC4S/GLRX/HBB/NXN/INMT/SOD3/HBA2/S100A9/MT2A/SLC15A2/SOD2/CLDN1/GSTK1/CCL4/MGST2/INHBB/FOS/MT1E/ALOX5AP/CCL5/MT1M/LYN/TXN/CLIC2/CCL3/MGST3/SLC22A18/GSTO1/ESD/MT4/AKR1B10/SLC6A1/SCN2B/GSTP1/MT1X/NOS3/AHR/PRDX1/PDGFRB/PRXL2C/SOD1/MGST1/TLR2/MT1G/CYP1B1/NQO1/ABCB1/HBG1/PRDX5/MT1A/PRDX6/BMP7/CES1/HBA1/MBP/PTGS1/SLC47A2/HBG2/SELENOS/TNF/GLYAT/TH/SRF/PDZK1/GPX8/ASS1
CHONDROCYTE_DIFFERENTIATION	90	0.39028908657212	1.92483577705901	5.67425835716388e-05	0.000326928631661981	0.000187323569033958	2385	tags=34%, list=15%, signal=29%	TGFBR2/TGFBI/MUSTN1/SERPINH1/CCN2/RARG/TGFB1/SCX/CCN3/SULF1/SFRP2/ECM1/ACVRL1/BMP4/EFEMP1/RB1/FGF18/PTH1R/SNX19/WNT9A/COMP/ARID5A/NKX3-2/GREM1/MEF2C/RUNX3/SOX9/ZNF219/TSKU/SLC39A14/COL3A1
HEART_VALVE_DEVELOPMENT	47	0.481942671090561	2.07349158162689	5.79028312804023e-05	0.000333097894939192	0.00019085843353794	2235	tags=43%, list=14%, signal=37%	CCN1/TGFBR2/TNFRSF1A/SLIT3/PDE2A/TGFB1/SCX/BMP4/SNAI1/TIE1/RB1/EFNA1/NOS3/SMAD6/HEY2/NFATC1/TNFRSF1B/MEF2C/SOX9/HEYL
ACTIVATION_OF_CYSTEINE_TYPE_ENDOPEPTIDASE_ACTIVITY_INVOLVED_IN_APOPTOTIC_PROCESS	63	0.437192356968048	1.99519550948533	5.85463383763223e-05	0.000336280048513382	0.000192681743909079	3870	tags=54%, list=25%, signal=41%	CASP1/CASP4/CASP10/RPS27L/S100A9/DLC1/HSPE1/BID/PYCARD/BOK/S100A8/LAPTM5/CTSH/FASLG/BAD/CASP5/NLRP12/PML/ATP2A3/NLRP1/EGLN3/TNFSF15/NLRC4/TNF/BBC3/LCK/HSPD1/SLC1A1/P2RX1/HIP1/F2R/CARD8/NGFR/RACK1
NON_MOTILE_CILIUM_ASSEMBLY	43	-0.537161	-2.01118	5.8882341540698e-05	0.000337688867818918	0.000193488969201937	5807	tags=72%, list=37%, signal=45%	WRAP73/BBS10/KCNJ10/TMEM107/IFT172/ARL13A/CEP89/ATMIN/IFT57/TOGARAM1/CEP135/INTU/CEP350/BBS4/PIBF1/FUZ/BBS7/IFT80/IFT74/CEP250/TTC8/TMEM17/IFT140/MAK/CEP131/BBS1/IFT88/MKS1/VANGL2/TBC1D32/IFT52
ATP_METABOLIC_PROCESS	227	0.285480243064756	1.62677989534281	5.96907589206951e-05	0.00034179846877358	0.000195843688377859	3576	tags=35%, list=23%, signal=28%	NUPR1/COX7A1/HSPA1A/LDHA/IGF1/AK4/TGFB1/TSPO/ATP5F1E/NDUFB2/HSPA1B/BID/NDUFA1/TMSB4X/PRKAG2/DNAJC15/CHCHD10/AK5/NDUFB7/ATP5F1D/NDUFS8/CBFA2T3/NDUFA3/ZBTB7A/GAPDH/P2RX7/HK1/NDUFB4/UQCRB/TREM2/ATP5PD/HSPA8/SDHD/COX5A/UQCRQ/BAD/COX6A1/PRXL2C/HK3/MYC/TPI1/ATP5MF/ATP5ME/NDUFB1/PGK1/NDUFA6/AK1/NDUFA4/FIS1/NDUFB9/PID1/NDUFA8/ENO2/GPI/COX7C/HTR2A/ENO1/TIGAR/TNF/SLC2A6/ATP6V1B1/ATP5PO/NUDT5/ANTKMT/NDUFS6/…
REGULATION_OF_LEUKOCYTE_ADHESION_TO_VASCULAR_ENDOTHELIAL_CELL	21	0.643149063292775	2.24096696317361	6.05237137728342e-05	0.000346035733736542	0.000198271556477908	2751	tags=67%, list=18%, signal=55%	SELP/ITGB2/CCL28/SELE/IL6/CCL21/PTAFR/FUT7/TRAF6/ITGA4/ETS1/TNF/KLF4/ELANE
NEGATIVE_REGULATION_OF_BLOOD_VESSEL_ENDOTHELIAL_CELL_MIGRATION	30	0.582532556681594	2.23578014348103	6.11469915341879e-05	0.000349063040629214	0.000200006142796682	2861	tags=50%, list=18%, signal=41%	RGCC/TGFB1/TBXA2R/THBS1/MMRN2/ACVRL1/ITGB1BP1/STARD13/MEOX2/GDF2/MEF2C/ANGPT4/TNF/KLF4/GADD45A
NEGATIVE_REGULATION_OF_GENE_EXPRESSION_EPIGENETIC	58	-0.487845	-1.947	6.17663729286674e-05	0.000352058866830781	0.000201722691308906	3754	tags=47%, list=24%, signal=35%	L3MBTL3/EPC1/CTR9/POLE3/L3MBTL1/APOBEC1/MORC2/FAM172A/CTCF/CDK2/NRDE2/HDAC1/TET1/PPHLN1/H3-3B/SIRT1/MACROH2A2/RIF1/SUV39H1/H3-3A/SIN3A/CBX3/BEND3/LHX2/TPR/HMGA2/HELLS
PROTEIN_LOCALIZATION_TO_CELL_PERIPHERY	263	0.274511896064655	1.59868655105495	6.1905662256485e-05	0.000352313264401586	0.000201868456030321	3171	tags=28%, list=20%, signal=22%	EHD1/S100A10/MAL/TTC7A/ARL6IP5/BCL2L1/RAMP1/RHOG/KCNB1/VAMP5/CAV1/EHD2/TNFRSF1A/EPHA2/PLEKHF1/FYB1/PICALM/TGFB1/ITGA3/ABI3/RAMP3/FLNA/TSPAN15/EFR3A/LAMA5/PRAM1/VAMP8/PPP2R5A/ACTB/STXBP1/GAS6/PKP3/ITGB1BP1/LRRC15/RHOQ/FLOT2/CD81/ATP1B3/TREM2/FLOT1/TSPAN17/SKAP1/TMBIM1/OPTN/MYADM/GGA3/RAB3C/EPHA3/RAB13/LDLRAP1/TNIK/DAB2/RAB31/RAB3D/PID1/NSF/TPBG/TMEM150A/TNF/CAV3/RAB15/TRARG1/DPP6/ZDHHC7/RAB29/PACS…
MOTILE_CILIUM_ASSEMBLY	48	-0.508708	-1.95192	6.29370029711522e-05	0.000357635916120044	0.000204918229039059	3444	tags=50%, list=22%, signal=39%	CFAP47/CFAP157/CFAP206/BBOF1/SPEF2/SPATA6/TTLL1/DZIP1/MEIG1/MCIDAS/MNS1/CFAP43/DNAAF3/IQCG/DRC7/DNAAF1/SPAG6/CFAP65/CEP131/BBS5/CFAP221/MKS1/PLA2G3/CCDC39
EPIDERMIS_DEVELOPMENT	277	0.270749109573802	1.58380486864507	6.43130541209209e-05	0.00036489815158242	0.000209079344751261	3918	tags=37%, list=25%, signal=28%	FST/ZBED2/EMP1/CST6/TGM1/HLA-DRB1/LAMA3/ANXA1/PLOD3/CCN2/TRADD/EPHA2/FGF7/KLK5/PLAAT4/CLIC4/KLK7/KRTAP6-2/LCE3B/WAS/KRTAP6-1/FOXQ1/YBX1/PDGFA/ZFP36/PALLD/BMP4/LAMA5/LAMC2/SNAI1/SHARPIN/KRT5/CD109/LCE2D/FLOT2/CSTA/LCE1D/SULT2B1/SFRP4/MAFF/TRIM16/LDB2/PPL/HEY2/LCE2A/SOD1/KLK14/LCE6A/LCE1B/ST14/IL1A/INHBA/DKK1/TPRN/EXPH5/LIPN/JAG2/LCE3D/SOX9/KRT76/LCE3A/GRHL1/WHRN/PLOD1/TNF/AKR1C3/POU2F3/KLF4/SPRR4/…
POSITIVE_REGULATION_OF_CELL_ADHESION_MEDIATED_BY_INTEGRIN	19	0.663217707468462	2.25631465822382	6.46195934469919e-05	0.000365540373241409	0.000209447324920697	1623	tags=53%, list=10%, signal=47%	PIEZO1/PODXL/CD3E/SFRP2/LIF/CCL5/NCKAP1L/CCL21/FOXC2/SKAP1
TELOMERE_MAINTENANCE_VIA_TELOMERE_LENGTHENING	69	-0.461875	-1.90803	6.46226667363909e-05	0.000365540373241409	0.000209447324920697	4866	tags=55%, list=31%, signal=38%	PNKP/PIF1/MRE11/HNRNPA2B1/ACD/XRN1/MAP3K4/DCLRE1B/GNL3L/POT1/DKC1/EXOSC10/NAF1/TERF2IP/TERF1/CCT2/WRAP53/TERF2/DCP2/TNKS2/CTNNB1/TELO2/AURKB/HNRNPU/SMG6/PARN/SLX4/HNRNPA1/RAD51/TERT/DHX36/FBXO4/PARP1/RPA1/NEK2/XRCC5/MAPKAPK5/TNKS
POSITIVE_REGULATION_OF_SYNCYTIUM_FORMATION_BY_PLASMA_MEMBRANE_FUSION	22	0.624529868344477	2.20651460400974	6.54560344425625e-05	0.00036969250408986	0.00021182641287538	2249	tags=50%, list=15%, signal=43%	EHD1/EHD2/TYROBP/TNFSF14/RAPGEF3/CD53/TREM2/FLOT1/RIPOR2/CXCL9/IL4R
KINETOCHORE_ORGANIZATION	20	-0.656912	-2.04411	6.60733372622379e-05	0.000372354537488835	0.000213351704785876	4768	tags=85%, list=31%, signal=59%	RNF4/CENPW/SMC4/NDC80/MIS12/TRAPPC12/SENP6/CENPC/CENPA/DLGAP5/CDT1/CENPS/SMC2/NUF2/CENPK/KNTC1/CENPH
FOCAL_ADHESION_ASSEMBLY	62	0.438452589893843	1.99665345897741	6.61274447286727e-05	0.000372354537488835	0.000213351704785876	3123	tags=45%, list=20%, signal=36%	PHLDB2/S100A10/DUSP3/THY1/FAM107A/THBS1/RHOD/DLC1/ACVRL1/PPM1F/PTK2B/APOD/ITGB1BP1/DAPK3/ITGA2/EPHA3/CTTN/THSD1/VCL/GREM1/CORO1C/MYOC/KDR/SDC4/PTK2/BCR/FERMT2/TRIP6
REGULATION_OF_MACROPHAGE_CHEMOTAXIS	21	0.639646274530493	2.22876196383013	6.68529051751882e-05	0.000375870865652644	0.000215366490515076	1057	tags=43%, list=7%, signal=40%	MMP28/CSF1/RARRES2/THBS1/C3AR1/C5AR1/PTK2B/CSF1R/CCL5
NEURON_DEATH	285	0.26461070996972	1.55857630452277	6.73115583894024e-05	0.00037787876368832	0.000216516975941779	2998	tags=31%, list=19%, signal=25%	CLU/NUPR1/VSTM2L/ARL6IP5/BCL2L1/CSF1/DHCR24/CCL2/KCNB1/HLA-F/SNCG/ADORA1/TYROBP/PICALM/SOD2/GPNMB/FOXQ1/ITGB2/FOS/HSF1/ITGAM/GHR/BID/ADAM8/PTK2B/BOK/C1QA/CPEB4/CLCF1/ITGA1/CCL5/CEBPB/RB1/STXBP1/CASP7/MAX/ADORA2A/CD34/UNC5B/CCL3/CX3CR1/MAP3K11/GAPDH/DNAJC5/SERPINF1/FASLG/CBL/TGFB3/TREM2/IL10/BAD/EGR1/ANGPT1/SOD1/ARMCX5-GPRASP2/CHP1/CX3CL1/MCL1/NR4A3/DKK1/NQO1/CORO1A/CHMP4A/TNFRSF1B/MEF2C/TFAP2D/TL…
POSITIVE_REGULATION_OF_NATURAL_KILLER_CELL_MEDIATED_IMMUNITY	24	0.590846971045265	2.14001	6.75803995614016e-05	0.00037824698822186	0.000216727961236881	2083	tags=42%, list=13%, signal=36%	HLA-F/HLA-E/VAV1/NCR3/SH2D1B/KLRD1/IL12A/SLAMF6/CRTAM/SH2D1A
REGULATION_OF_RNA_SPLICING	121	-0.395697	-1.80396	6.75096892128526e-05	0.00037824698822186	0.000216727961236881	4972	tags=53%, list=32%, signal=36%	RBM10/CELF4/RBM23/RBM42/SNRNP70/HNRNPH2/HNRNPA2B1/MAGOH/QKI/RBM20/NUP98/SRSF6/SRSF7/WTAP/TMBIM6/SRSF3/SRSF10/SFSWAP/HNRNPH1/CWC22/DYRK1A/STH/REST/SRSF2/ZC3H10/HNRNPLL/RBM25/NCBP1/FAM172A/RAVER1/PTBP2/RRP1B/SON/SLC39A5/YTHDC1/AFF2/SRSF12/CDK12/RBM38/CIRBP/PTBP1/HNRNPU/RBM39/HNRNPA1/SF3B4/POLR2A/ZNF326/SMU1/SNW1/METTL16/HNRNPK/PRPF19/RBM12/RBM15B/RBMXL1/CELF3/AKAP17A/NCL/TIA1/SRSF9/RBMX/RNPS1/KHDRB…
TRANSITION_METAL_ION_HOMEOSTASIS	117	0.353423025441049	1.82803853170134	6.83637768295914e-05	0.000382057023062671	0.000218911035019365	2104	tags=28%, list=14%, signal=25%	STEAP4/TTC7A/STEAP2/STEAP1/S100A9/MT2A/FTL/TMC8/PICALM/SOD2/SLC39A13/LCN2/EPAS1/FTH1/MT1E/SCO2/MT1M/S100A8/CP/SLC25A28/MT4/EPB42/MT1X/SLC11A1/GDF2/SOD1/MYC/CYBRD1/SLC25A37/MT1G/ATOX1/FTMT/MT1A
ANTIBACTERIAL_HUMORAL_RESPONSE	47	0.478519894300084	2.0587655586234	6.95729552229828e-05	0.000388231693163331	0.000222448997525074	3609	tags=51%, list=23%, signal=39%	SLPI/WFDC5/KLK5/HLA-A/HLA-E/KLK7/RNASE6/PI3/RNASE2/DEFB1/WFDC12/NOD2/DEFA4/SFTPD/CTSG/LTF/DEFA5/ELANE/DEFA6/JCHAIN/H2BC12/SPON2/H2BC11/CAMP
REGULATION_OF_REGULATED_SECRETORY_PATHWAY	114	0.356098567439567	1.83793604722917	6.99671541766437e-05	0.000389846927912377	0.000223374494739805	1435	tags=23%, list=9%, signal=21%	KCNB1/HLA-F/DRD1/FOXF1/SPI1/MICAL1/PRKCB/CD300A/ITGB2/CEACAM1/FGR/ITGAM/RAB27A/HTR1B/PRAM1/ADGRE2/VAMP8/ADRA1A/GIPC1/LYN/STXBP1/NCKAP1L/ADORA2A/CD84/PTAFR/RAC2
MACROPHAGE_CHEMOTAXIS	31	0.572862613820826	2.21805594231696	7.07194352018023e-05	0.000393449533364885	0.000225438715630323	3868	tags=65%, list=25%, signal=48%	MMP28/CSF1/CCL2/RARRES2/THBS1/C3AR1/C5AR1/PTK2B/CSF1R/CCL5/CCL3/SFTPD/PTK2/CMKLR1/STAP1/LGALS3/CXCL17/EDN2/TRPV4/SLAMF8
REGULATION_OF_COAGULATION	62	0.436681132001521	1.98858648067767	7.09541827100825e-05	0.000393735205898863	0.000225602400280295	2218	tags=34%, list=14%, signal=29%	CD9/PLAU/EDN1/CAV1/PRKG1/TBXA2R/THBS1/UBASH3B/C1QTNF1/PROCR/CEACAM1/ANXA5/PDGFA/PROS1/CD34/THBD/PDGFB/NOS3/SERPINE1/SERPING1/VKORC1
REGULATION_OF_PRODUCTION_OF_MOLECULAR_MEDIATOR_OF_IMMUNE_RESPONSE	134	0.340411011075749	1.79902832220845	7.0982354421853e-05	0.000393735205898863	0.000225602400280295	3014	tags=39%, list=19%, signal=32%	IL18/BCL6/HLA-F/TRPM4/KLK5/TGFB1/HLA-A/HLA-E/KLK7/PTPRC/IL6/SASH3/CLEC7A/IL1B/PTPN22/CLCF1/CD86/CD96/LAPTM5/HK1/CD81/NOD2/NLRP3/TGFB3/TRAF6/LILRB4/IL10/ANGPT1/TBX21/ARID5A/CD40LG/NR4A3/TNFSF4/IL1R1/STAT6/TNFRSF1B/IL4R/TLR4/PKN1/SLC7A5/GPI/LACC1/TLR3/IL27RA/TNF/CD40/CD244/FCRL3/CD28/TNFRSF4/IFNA2/SCIMP
REGULATION_OF_T_CELL_APOPTOTIC_PROCESS	29	0.561355080398334	2.13306571511698	7.16205961584929e-05	0.000396684313842129	0.000227292180164641	2684	tags=55%, list=17%, signal=46%	ADAM8/BMP4/GIMAP8/LGALS16/CD274/CCL5/IL7R/ST3GAL1/LGALS14/EFNA1/RIPK3/SLC46A2/IDO1/CD27/PRELID1/PTCRA
SPERMATID_DIFFERENTIATION	147	-0.376833	-1.76513	7.36209424344838e-05	0.000407157723240934	0.000233293234335284	5411	tags=51%, list=35%, signal=34%	TSSK4/SLC26A3/SPO11/SOX30/ARMC2/SRPK1/SEMG2/TTC12/AFF4/CCDC42/DMRTC2/CCDC63/DPY19L2/NECTIN3/CEP57/QKI/TDRD5/ABHD2/PYGO1/PRKACA/H1-7/NME5/CFAP47/CFAP157/TARBP2/BBS4/STRBP/KLHL10/FNDC3A/TNP2/PIWIL1/SPINK1/PCSK4/ADAD1/TSSK6/ZPBP/CFAP206/CATSPER4/FABP9/SPEF2/PYGO2/TOPAZ1/CATSPERD/TTLL1/RSPH1/DZIP1/GALNTL5/SYCP3/OSBP2/EHMT2/MEIG1/MNS1/CFAP43/NPHP1/MEIOC/ING2/IQCG/DRC7/FANCG/TCP11/H3-3B/SEPTIN14/HMGB2/…
POSITIVE_REGULATION_OF_LIPASE_ACTIVITY	57	0.444075559542169	1.98331268116298	7.40656142835392e-05	0.000409009223090999	0.0002343541067288	3890	tags=46%, list=25%, signal=34%	CCN1/RHOC/RASGRP4/GNA15/SELE/C5AR1/CCL5/ADRA1A/ITK/CD86/PTAFR/S1PR4/PLCB2/PDGFRB/NR1H3/FLT1/PNLIP/P2RY12/HTR2A/NR1H2/AVPR1A/ARHGAP6/GPIHBP1/APOH/GNAQ/ARF4
MITOCHONDRIAL_TRANSLATION	65	-0.466884	-1.90601	7.46892742184331e-05	0.000411842190579271	0.000235977340454652	5712	tags=60%, list=37%, signal=38%	NOA1/MRPS34/NSUN3/RCC1L/YARS2/C1QBP/WARS2/MRPS16/EARS2/MRPS21/NDUFA7/MRPS2/CDK5RAP1/MRPS17/MRPS14/MRPS28/ALKBH1/GATC/IARS2/MRPL44/MRPS18A/QRSL1/TRMT10C/PTCD3/DARS2/TUFM/SHMT2/MRPL2/MTG1/GFM2/FASTKD3/MRPS27/AARS2/LARS2/GATB/MRPS18B/TRUB2/SARS2/FASTKD2
EXTRACELLULAR_TRANSPORT	34	-0.573397	-2.03622	7.48588460102671e-05	0.000412166604808009	0.000236163223321086	4449	tags=65%, list=29%, signal=46%	DNAAF2/DAW1/GAS8/STK36/NME5/DPCD/CFAP45/SPEF2/TTLL1/DNAI1/DNAAF4/CFAP54/CFAP43/DNAAF1/DNAH9/AQP4/SPAG17/SPAG6/KIF27/CFAP221/ODAD4/CCDC39
LEUKOCYTE_TETHERING_OR_ROLLING	27	0.569212549402606	2.13037729273853	7.62549397905932e-05	0.000419233214033364	0.000240212249111003	3113	tags=59%, list=20%, signal=47%	SELP/CCL28/SELE/CCL21/CX3CR1/PTAFR/SELPLG/FUT7/SELL/JAM2/SPN/ITGA4/ITGB7/TNF/ELANE/LEP
REGULATION_OF_CELL_SHAPE	117	0.351719914772119	1.81922939448491	7.66861252078891e-05	0.000420981943987851	0.000241214236409227	3270	tags=39%, list=21%, signal=31%	RHOC/RHOG/CCL2/ANXA1/ARHGAP15/CCL11/LST1/PALM2AKAP2/MSN/RHOD/DLC1/FN1/ITGB2/FGR/CDC42EP1/PTK2B/CSF1R/TPM1/RHOQ/PLXND1/CCL3/DAPK3/RAC2/SPTA1/EPB42/PEAK3/FGD3/FGD2/RHOH/PARVB/PLXNB3/CORO1A/MYL12B/WDR1/FES/KDR/FBLIM1/PTK2/PARVA/RHOF/FERMT2/HEXB/CDC42EP3/PALM/SH3KBP1/RHOB
NEGATIVE_REGULATION_OF_CELL_CYCLE_PHASE_TRANSITION	184	-0.357616	-1.71948	7.77334083762965e-05	0.000426102718669478	0.000244148337912374	4723	tags=48%, list=30%, signal=34%	FBXO7/KLHL22/CRY1/TP53/MRE11/BABAM1/USP47/HORMAD1/TIPRL/CDC73/PLK1/SYF2/TFDP3/ABRAXAS1/PROX1/MYO16/NDC80/ZFP36L2/USP44/TIPIN/RAD17/VPS4A/WDR76/TICRR/DLG1/LCMT1/BRCA1/CASP2/FZR1/GTSE1/CUL4A/NEK11/FOXO4/GIGYF2/BRSK1/RAD1/ETAA1/CTDSP1/DDX39B/TRIAP1/DNA2/SDE2/PRAP1/ZNF207/CDK2/CDC45/BUB1/PRKDC/MAD2L1BP/BUB3/AURKB/XPC/TIMELESS/INTS7/RBL1/RAD9B/TOPBP1/PPP1R10/TRIP13/FBXO5/NAE1/ZNF830/SPDL1/CDT1/GEN1/TT…
HISTONE_H3_K9_MODIFICATION	42	-0.531609	-1.98201	8.02231806303255e-05	0.000439103938685399	0.000251597777023281	3411	tags=52%, list=22%, signal=41%	BRCA1/PIH1D1/DNMT3B/H1-5/EHMT1/ASH1L/ZNF451/ATRX/EHMT2/KDM4A/PRDM9/PRDM5/MECOM/ARID4B/SIRT1/JARID2/KDM4D/RIF1/SUV39H1/BEND3/SUV39H2/SMARCB1
SMOOTH_MUSCLE_CONTRACTION	88	0.389394626988314	1.91724791394458	8.05101015873837e-05	0.000440027309997419	0.000252126850322342	3945	tags=48%, list=25%, signal=36%	ACTA2/CNN1/EDN1/CAV1/MYH11/DRD1/PRKG1/SPHK1/ADORA1/TBXA2R/SULF1/ADRB2/ADRA1A/GUCY1A1/SETD3/DAPK3/PTAFR/ITGA2/MYOCD/RGS2/HTR7/SOD1/COMP/CTTN/CALCRL/ADRA2C/HTR2A/BDKRB2/SPX/SRF/TACR1/RAP1GDS1/SCNN1B/CALCA/P2RX1/ATP1A2/SLC8A1/EDN2/F2R/ADA/ROCK1/KCNMA1
FEMALE_MEIOTIC_NUCLEAR_DIVISION	28	-0.60345	-2.04682	8.25086722742503e-05	0.000450289264229853	0.000258006744910682	4823	tags=75%, list=31%, signal=52%	TRIM75P/MLH3/PLK1/NDC80/MARF1/SPIRE2/AURKA/RAD51C/CCNB2/TUBB8/MEIOC/MEIOB/PPP2R1A/WEE2/HSF2BP/NCAPH/MASTL/TRIP13/FBXO5/TTK/TOP2A
NEGATIVE_REGULATION_OF_CELL_CYCLE_PROCESS	218	-0.349277	-1.71373	8.27333800282972e-05	0.000450854524839417	0.000258330627937628	4723	tags=49%, list=30%, signal=34%	FBXO7/KLHL22/CRY1/TP53/MRE11/BABAM1/USP47/HORMAD1/TIPRL/CDC73/PLK1/SYF2/TRIM37/TFDP3/ABRAXAS1/PROX1/MYO16/NDC80/ZFP36L2/USP44/TIPIN/RAD17/VPS4A/WDR76/TICRR/DLG1/LCMT1/BRCA1/CASP2/FZR1/GTSE1/CUL4A/NEK11/E2F8/BAZ1B/FOXO4/GIGYF2/BRSK1/DMRT1/RAD1/ETAA1/CTDSP1/DDX39B/TERF1/TRIAP1/DNA2/ATRX/SDE2/PRAP1/ZNF207/TERF2/ESPL1/CDK2/CDC45/NUBP1/CCP110/BUB1/PRKDC/MAD2L1BP/BUB3/AURKB/XPC/MTBP/TIMELESS/DUX4/INTS7…
INTERLEUKIN_1_MEDIATED_SIGNALING_PATHWAY	24	0.586984819613372	2.12601711325108	8.43911112583282e-05	0.00045921595921564	0.000263121562649081	3028	tags=54%, list=20%, signal=44%	RPS6KA4/IL1R2/IL6/IL1B/IRAK2/ZBP1/TNIP2/TRAF6/EGR1/IL1R1/TOLLIP/IL1RN/MYD88
NEGATIVE_REGULATION_OF_VASCULAR_ASSOCIATED_SMOOTH_MUSCLE_CELL_PROLIFERATION	18	0.669123500548064	2.23947806784492	8.49326359480126e-05	0.00046087405957367	0.000264071621000666	2196	tags=56%, list=14%, signal=48%	CNN1/PRKG1/SOD2/TPM1/TGFB3/MYOCD/IL10/EFEMP2/CDKN1A/MEF2C
CELL_CELL_ADHESION_VIA_PLASMA_MEMBRANE_ADHESION_MOLECULES	219	0.285875799089654	1.62237916479274	8.49434725597897e-05	0.00046087405957367	0.000264071621000666	2809	tags=28%, list=18%, signal=23%	CDH6/VSTM2L/FXYD5/TGFBR2/PCDH20/MPZL2/ITGA5/NEXN/SELP/MILR1/L1CAM/CDH26/ESAM/CLDN1/CDH19/IGSF21/PECAM1/ITGB2/CEACAM1/ICAM1/ITGAM/CADM3/SELE/CLDN3/PALLD/JAML/ITGAL/PCDH1/CD84/CELSR2/NPTN/CLDN7/CLDN16/EMB/SELL/IL10/MYADM/CRTAM/CLDN17/AMIGO2/PLXNB3/IGFN1/PCDHGA12/TENM3/CX3CL1/PCDH7/PIK3CB/CDH5/MMP24/DAB1/SLITRK3/SCARF2/CLDN15/CELSR1/MBP/PCDHGA11/IL1RN/CD209/KLF4/ROBO4/PCDH12
DNA_REPLICATION_DEPENDENT_CHROMATIN_ORGANIZATION	22	-0.651588	-2.08438	8.52970755236633e-05	0.000462118944831259	0.000264784915361897	2716	tags=59%, list=18%, signal=49%	IPO4/H3C11/HAT1/H3C2/ASF1B/H4C1/H4C13/ASF1A/NASP/H3C12/CHAF1B/CHAF1A/RBBP4
TISSUE_REGENERATION	56	0.456616011663532	2.03481958104786	8.59247027125265e-05	0.000464842650430267	0.000266345544209882	3928	tags=46%, list=25%, signal=35%	CD9/TGFBR2/ANXA1/MUSTN1/IGF1/CCN3/KLK6/APOD/NINJ1/CD81/HOPX/ADAM15/CDKN1A/SPAAR/CPQ/TM4SF4/MYOZ1/SOX2/CAPN3/FGF10/EPPK1/WNT7A/DUSP10/GAP43/PTPN12/ERBB4
NEGATIVE_REGULATION_OF_HEMOPOIESIS	85	0.38478531671004	1.88262814913314	8.82657070602713e-05	0.000476814167893077	0.000273204984346665	3082	tags=39%, list=20%, signal=31%	BCL6/ANXA1/FSTL3/INPP5D/UBASH3B/CEACAM1/BMP4/TRIB1/LYN/TMEM176B/HLX/GPR68/MAFB/CCL3/FGL2/C1QC/TNFAIP6/LILRB4/TMEM176A/MYC/TBX21/INHBA/TNFSF4/RUNX3/IL4R/TLR4/LTF/ZC3H12A/CTLA4/TLR3/CDK6/IFNA2/ID2
NEGATIVE_REGULATION_OF_CELL_SUBSTRATE_ADHESION	40	0.505444481341508	2.08884089894304	8.86390486683138e-05	0.000478137013251397	0.00027396294828681	3663	tags=52%, list=24%, signal=40%	PHLDB2/TACSTD2/BCL6/FAM107A/THBS1/DLC1/FBLN1/ACVRL1/APOD/ITGB1BP1/SERPINE1/ADAM15/CX3CL1/ACTN4/CORO1C/MYOC/AJAP1/FZD4/SPOCK1/ARHGAP6/PTPRO
MICROTUBULE_DEPOLYMERIZATION	38	-0.557003	-2.02829	9.05539121835837e-05	0.000487759278071344	0.000279476313632326	2222	tags=39%, list=14%, signal=34%	KIF18B/CKAP2/NAV3/KATNB1/KIF2C/KIF2A/KIF18A/TPX2/CCSAP/KIF14/STMND1/CAMSAP1/CKAP5/SPAST/STMN1
SUBSTRATE_ADHESION_DEPENDENT_CELL_SPREADING	83	0.393898503440237	1.91597886684115	9.07499139153255e-05	0.000488108641030118	0.000279676491622223	3109	tags=39%, list=20%, signal=31%	S100A10/TACSTD2/FERMT3/PARVG/ITGB3/MICALL2/FBLN1/FN1/FLNA/LIMS2/LAMA5/ITGB1BP1/HAS2/EFNA1/ITGA8/MYADM/PARVB/EPHA1/DAB2/ACTN4/ARPC2/CORO1C/MYOC/ITGA4/AXL/ITGB7/AKIP1/PTK2/PARVA/FZD4/CIB1/FERMT2
B_CELL_PROLIFERATION	84	0.389155724917788	1.89815591016609	9.10234630152964e-05	0.000488540028875412	0.000279923668232016	2948	tags=45%, list=19%, signal=37%	BCL6/TYROBP/PTPRC/INPP5D/CD300A/IFNA16/MNDA/IFNA14/IFNA7/IFNA17/SASH3/GPR183/IFNA10/CLCF1/LYN/NCKAP1L/IL7R/CD180/CD81/PELI1/IL10/AHR/CD40LG/BLK/CDKN1A/IKZF3/CD70/MEF2C/TLR4/VAV3/PKN1/CTLA4/IL7/CD40/FCRL3/TNFRSF4/MS4A1/IFNA2
NEGATIVE_REGULATION_OF_PHOSPHORYLATION	300	0.265144184905565	1.56542182197098	9.10926330036368e-05	0.000488540028875412	0.000279923668232016	3586	tags=37%, list=23%, signal=29%	HSPB1/NUPR1/SIRPA/DUSP3/THY1/CAV1/HGF/GADD45B/NIBAN1/TGFB1/MICAL1/DEFB114/PTPRC/CD300A/UBASH3B/FBLN1/CEACAM1/SFRP2/CDKN2D/SAMSN1/SOCS3/PPM1F/BMP4/UBE2B/PYCARD/PMEPA1/CDKN2B/IL1B/PPP2R5A/PTPN22/TRIB1/PRKAG2/DUSP1/RB1/LYN/CD109/ADORA2A/ITGB1BP1/CBFA2T3/CBL/HEG1/PTK6/MYOCD/CHORDC1/LILRB4/RGS2/GSTP1/ZFYVE28/MYADM/SMAD6/ANGPT1/GPRC5A/GCKR/LDLRAD4/CHP1/EPHA1/DYNLL1/NCK1/NLRP12/PPEF2/PIK3CB/INHBA/CDKN1A…
CELLULAR_RESPONSE_TO_EXTERNAL_STIMULUS	258	0.268211354374032	1.55800281850699	9.18455333805478e-05	0.000491869173010646	0.00028183120125557	2861	tags=30%, list=18%, signal=25%	BAG3/TFEB/CASP1/IL15/KCNB1/PIEZO1/FAM107A/FOLR1/TNFRSF1A/RIPOR1/SIPA1/PDE2A/GSDMD/AIF1/SCX/GAS2L1/PTPRC/CDA/TNFSF14/ATF3/INHBB/UPP1/FOS/SFRP2/CDKN2B/IL1B/TLR7/CPEB4/PRKAG2/DNAJC15/LTBR/KCNJ2/LYN/GAS6/MAX/POSTN/WNT9B/P2RX7/RALB/ITGA2/CBL/MYOCD/TLE5/HSPA8/UCP2/BAD/CASP5/MAP1LC3A/HABP4/PTGER4/TLR8/SH3GLB1/CDKN1A/RNF152/NIM1K/TNFRSF10A/SOX9/TLR4/NFKB1/SREBF2/FES/ANKRD1/ZC3H12A/RRAGC/ITGA4/KLF10/CD68/…
REGULATION_OF_ION_TRANSMEMBRANE_TRANSPORT	358	0.252144374724706	1.5223699417938	9.25220691568154e-05	0.000494780375577107	0.000283499262116921	3494	tags=32%, list=23%, signal=25%	RRAD/JPH2/ARL6IP5/FXYD5/COX17/STOM/CLIC3/THY1/CCL2/KCNB1/EDN1/GLRX/CAV1/REM1/BIN1/DRD1/YWHAH/FHL1/PLN/CASQ2/KCNMB1/CLIC4/RAMP3/CATSPER1/CAPN1/UBASH3B/CD63/CLIC1/FLNA/KCNAB1/TCIRG1/PTK2B/TMSB4X/KCND3/ADRB2/CLIC5/KCNJ2/GEM/LYN/CLIC2/PDE4B/KCNK6/P2RX7/PTAFR/SNTA1/GSTO1/ATP1B3/TREM2/RGS2/CRHBP/SCN2B/SCN4B/FGF14/KCNJ5/AHNAK/KCNK15/CHP1/KCNJ12/CX3CL1/ANO9/KCNA1/ABCB1/CYBB/NALCN/CXCL11/CORO1A/ACTN4/MEF2…
POSITIVE_REGULATION_OF_NATURAL_KILLER_CELL_ACTIVATION	21	0.629873571158332	2.19471028491485	9.30232525469938e-05	0.000496746837847792	0.000284626005678788	1567	tags=43%, list=10%, signal=39%	IL18/IL15RA/IL15/HLA-F/TYROBP/HLA-E/GAS6/FCGR3A/IL12A
CD4_POSITIVE_ALPHA_BETA_T_CELL_CYTOKINE_PRODUCTION	16	0.699734811510503	2.25181690466864	9.4011785240259e-05	0.000501306396367112	0.000287238541542399	3119	tags=62%, list=20%, signal=50%	IL18/IL6/IL1B/CD81/NLRP3/TBX21/ARID5A/IL1R1/IFNA2/GATA3
POSITIVE_REGULATION_OF_LEUKOCYTE_APOPTOTIC_PROCESS	21	0.629823869002479	2.19453710439477	9.46133552247718e-05	0.000503792429394279	0.000288662988758961	2608	tags=67%, list=17%, signal=56%	ANXA1/ADAM8/LGALS16/CD274/CCL5/LYN/P2RX7/LGALS14/IL10/IDO1/PIK3CB/BLK/MEF2C/PRELID1
POSITIVE_REGULATION_OF_NIK_NF_KAPPAB_SIGNALING	56	0.454252929497859	2.02428896946282	9.53152917421882e-05	0.000506805022663463	0.000290389144465674	2708	tags=45%, list=17%, signal=37%	IL18/EDN1/SPHK1/TRADD/TNFSF14/HAVCR2/CD14/IL1B/TLR7/CD86/LAPTM5/NOD2/TREM2/TRAF6/CCL19/NLRP12/TLR2/GREM1/ACTN4/TLR4/CD27/NMI/RBCK1/TLR3/TNF
NEGATIVE_REGULATION_OF_MAP_KINASE_ACTIVITY	51	0.454315489597169	1.98953487820521	9.70025544812647e-05	0.000514306991138557	0.000294687622400723	4321	tags=59%, list=28%, signal=43%	CAV1/DEFB114/CD300A/SFRP2/BMP4/IL1B/PTPN22/DUSP1/LYN/RGS2/GSTP1/PIK3CB/BMP7/STK38/RGS14/DUSP7/CBLC/AIDA/CAV3/SH2B3/DUSP10/PTPN6/HIPK3/SPRY1/DNAJA1/INPP5K/SMPD1/APOE/BMP2/LAX1
REGULATION_OF_ACTOMYOSIN_STRUCTURE_ORGANIZATION	78	0.396866926619911	1.89815052139355	9.6928576866374e-05	0.000514306991138557	0.000294687622400723	2017	tags=29%, list=13%, signal=26%	RGCC/PHLDB2/S100A10/TACSTD2/RHOC/EDN1/CCN2/S1PR1/GPR65/DLC1/RAPGEF3/WAS/PFN1/RHPN1/MET/PPM1F/TPM1/ARHGEF15/ITGB1BP1/TGFB3/ARHGEF10L/EPHA1/PTGER4
REGULATION_OF_CELL_CYCLE_CHECKPOINT	29	-0.588661	-2.01707	9.78587573045439e-05	0.000518108527293759	0.000296865826606283	4151	tags=66%, list=27%, signal=48%	PROX1/NDC80/USP44/WDR76/LCMT1/CUL4A/ETAA1/DDX39B/PRAP1/MAD2L1BP/PPP1R10/CDT1/GEN1/RPA2/CCNB1/FBXO4/TPR/RFWD3/MAD2L1
REGULATION_OF_PATTERN_RECOGNITION_RECEPTOR_SIGNALING_PATHWAY	84	0.38792812951845	1.89216815947056	9.83894446413005e-05	0.00052017828544733	0.000298051756643653	3196	tags=43%, list=21%, signal=34%	HSPA1A/BIRC3/CAV1/SLC15A2/IRF7/TASL/HSPA1B/CD300A/TICAM2/RAB7B/PTPN22/LYN/CD300LF/FLOT2/NINJ1/NOD2/PELI1/TREM2/FLOT1/NR1H3/SLC46A2/TLR2/TREML4/LRRC14/TLR4/LTF/TLR6/NR1D1/TLR3/FCRL3/NLRX1/CYBA/ARRB2/LBP/RNF125/CD36
REGULATION_OF_RAS_PROTEIN_SIGNAL_TRANSDUCTION	137	0.323546606859235	1.71174671442298	9.88656684951896e-05	0.000521954635658292	0.000299069569796572	4290	tags=45%, list=28%, signal=32%	BCL6/CSF1/DENND3/RASGRP4/ARHGDIB/IGF1/CYTH4/RASAL3/ITGA3/ADGRG1/GPR65/DLC1/MET/GPR4/RASA3/ADRA1A/RASGEF1A/STARD13/CYTH3/CBL/HEG1/FLOT1/GPR174/P2RY10/NET1/ABRA/MCF2L/PDGFRB/RIPOR2/PIK3CB/EPS8L1/COL3A1/MYOC/KCTD10/PIK3CG/ARHGAP17/FGF10/BCR/FLCN/ARHGEF25/ARHGEF10/SQSTM1/SGSM3/SPRY1/RALGPS1/F2R/RALBP1/NRP1/KANK2/PSD4/IQSEC1/FBXO8/RAC1/RASA4B/ARHGAP42/APOE/P2RY8/RASIP1/MAPRE2/DENND4B/GABARAP
REGULATION_OF_CELL_CYCLE_G2_M_PHASE_TRANSITION	83	-0.444228	-1.89951	9.91385133461013e-05	0.000522653748830296	0.000299470147665426	4661	tags=51%, list=30%, signal=36%	TP53/MRE11/BABAM1/USP47/PLK1/SYF2/ABRAXAS1/RAD17/VPS4A/TICRR/BRCA1/CDC7/FZR1/AURKA/RAD51C/FOXO4/BRSK1/CDK2/MTA3/PAXIP1/AURKB/RCC2/DBF4B/TOPBP1/KIF14/PBX1/FBXO5/NAE1/ZNF830/RRM1/CCNB1/CLSPN/CDC6/KCNH5/SIN3A/CDC25A/CCNB3/HMGA2/CDK4/ORC1/DTL/ATAD5
POSITIVE_REGULATION_OF_CELL_CYCLE_PHASE_TRANSITION	90	-0.425461	-1.8452	9.96169146448545e-05	0.000524433035796533	0.000300489643520398	3124	tags=40%, list=20%, signal=32%	RAD51C/ANAPC5/CUL4A/STXBP4/TOPAZ1/UBE2C/CDC23/ADAM17/DDX39B/PRAP1/ESPL1/MTA3/PLRG1/TFDP1/DLGAP5/MAD2L1BP/RCC2/DBF4B/RRM2/MTBP/PBX1/PPP1R10/FBXO5/CDCA5/TERT/RRM1/CDT1/CCNB1/CPSF3/CDC6/SIN3A/CDC25A/CDK4/APEX1/DTL/ATAD5
ANTIGEN_PROCESSING_AND_PRESENTATION_OF_ENDOGENOUS_ANTIGEN	15	0.7227041977039	2.27717939128273	0.000100017291004723	0.000525055510746937	0.000300846309220649	400	tags=33%, list=3%, signal=33%	HLA-DRB1/HLA-F/HLA-DRA/HLA-A/HLA-E
POSITIVE_REGULATION_OF_TYPE_2_IMMUNE_RESPONSE	15	0.721982296841372	2.27490474313218	0.000100017291004723	0.000525055510746937	0.000300846309220649	2249	tags=60%, list=15%, signal=51%	IL18/IL6/CD86/CD81/NOD2/NLRP3/IDO1/TNFSF4/IL4R
REGULATION_OF_PHOSPHATIDYLINOSITOL_3_KINASE_SIGNALING	85	0.381743089713352	1.86774	0.000103064583591097	0.00054029067623389	0.000309575754418921	3988	tags=45%, list=26%, signal=33%	IL18/IGF1/HGF/SELP/PPP1R16B/FN1/CEACAM1/FGR/PDGFA/HCST/HCLS1/CCL5/UNC5B/OSM/CBL/TREM2/PDGFB/PDGFRB/ANGPT1/FLT1/SOX9/MYOC/KDR/NTRK3/TNF/PTK2/GH1/CD28/LEP/DCN/MYDGF/PTPN6/F2R/HAX1/EGF/ERBB4/CSF3/PIP5K1B
CHROMOSOME_CONDENSATION	36	-0.555951	-1.99818	0.000106069752234068	0.000555262472313925	0.000318154294213075	4481	tags=61%, list=29%, signal=44%	SMC4/PHF13/PLK1/H1-4/H1-7/SMC5/NCAPD2/BAZ1B/H1-5/NCAPG/H3-3B/NCAPH/CDCA5/NCAPG2/PRM3/H3-3A/SMARCA5/H1-10/SMC2/TOP2A/NUSAP1/HMGA2
POSITIVE_REGULATION_OF_TOLL_LIKE_RECEPTOR_SIGNALING_PATHWAY	24	0.579934070050219	2.10047980166884	0.000106894798877603	0.000558795563795557	0.000320178684988206	3106	tags=58%, list=20%, signal=47%	CAV1/TASL/TICAM2/PTPN22/NINJ1/PELI1/FLOT1/NR1H3/TLR2/TREML4/LTF/TLR3/CYBA/LBP
EMBRYONIC_DIGIT_MORPHOGENESIS	48	-0.499398	-1.9162	0.000108541646564858	0.000566608707593833	0.000324655460161517	4695	tags=52%, list=30%, signal=36%	WNT5A/TWIST1/INTU/ECE1/BCL2L11/FLVCR1/ROR2/TBX3/WDPCP/ALX4/SHH/CTNNB1/HDAC1/LRP4/HOXD12/HOXD13/IFT140/IHH/CREBBP/GLI3/MKS1/HDAC2/TBC1D32/IFT52/FREM2
SEQUESTERING_OF_CALCIUM_ION	89	0.380446242951272	1.87390300012752	0.000109320353891735	0.000569874449838986	0.000326526665169769	3473	tags=42%, list=22%, signal=32%	JPH2/THY1/DRD1/PLN/CASQ2/NOL3/PTPRC/UBASH3B/PTK2B/RASA3/LYN/CLIC2/CCL21/CCL3/CCR7/P2RX7/GSTO1/FASLG/CCL19/CX3CL1/CXCL11/CORO1A/CXCL9/AKAP6/DHRS7C/HTR2A/ERO1A/TPCN1/CYBA/LCK/CAPN3/CXCL10/SRI/GP9/BDKRB1/ATP1A2/PTPN6
DNA_TEMPLATED_TRANSCRIPTION_ELONGATION	59	-0.486252	-1.94741	0.000111028695036588	0.00057797035374291	0.000331165456229853	5337	tags=63%, list=34%, signal=41%	NELFE/WDR61/TCEA2/LEO1/TEFM/PAF1/LDB1/RECQL5/CDC73/AXIN1/ZMYND11/CCNK/CCNT2/GTF2F1/NELFB/CTR9/HMGN1/HTATSF1/KAT7/DDX39B/SHH/NELFCD/ENY2/NELFA/WDR43/CDK12/CTNNB1/ALYREF/HNRNPU/ELOA3CP/CCNT1/RNF168/ZNF326/SUPT6H/ELP2/SCAF8/SUPT16H
RNA_CATABOLIC_PROCESS	231	-0.334042	-1.64966	0.00011203004674172	0.00058236848320207	0.000333685496469751	5334	tags=49%, list=34%, signal=33%	SLFN13/TNRC6B/LSM2/TNRC6A/EDC4/FXR2/NANOS2/CASC3/UPF1/GTPBP1/EDC3/NUDT16/PNLDC1/RBM10/PABPC1/LSM4/PHAX/PYM1/DCP1B/SUPV3L1/MAGOH/ZC3H14/LSM6/ELAVL1/A1CF/TENT5D/XRN1/ZCCHC17/TTC37/RNASEH1/AGO3/ZFP36L2/ZC3H18/NUDT16L1/TTC5/GSPT1/AGO1/PABPC4/POLR2G/METTL3/UPF3A/RC3H2/TNRC6C/DICER1/PAIP1/MRPL44/DKC1/DIS3L2/PRKCA/EXOSC6/EXOSC10/SCGB1A1/SERBP1/APOBEC1/YTHDF2/GIGYF2/NCBP1/TUT4/NBAS/EXOSC7/MTPAP/NAF1/TUT1…
CELL_CELL_ADHESION_MEDIATED_BY_INTEGRIN	15	0.717108136667002	2.25954667944008	0.000112232918991639	0.000582609378642789	0.000333823524740601	1623	tags=53%, list=10%, signal=48%	PIEZO1/ITGA5/FERMT3/SWAP70/PODXL/CD3E/CCL5/SKAP1
GLIAL_CELL_DEVELOPMENT	92	0.380058528901064	1.88417110690988	0.000112834003655486	0.000584647796663423	0.000334991497508441	2849	tags=36%, list=18%, signal=29%	CLU/ITGB4/MAL/DRD1/S100A9/LGI4/IL6/ASPA/C5AR1/IFNGR1/IL1B/C1QA/LYN/S100A8/ADORA2A/TREM2/SH3TC2/NDRG1/VIM/SOD1/TLR2/TSPAN2/TPPP/NKX2-2/TLR4/MYOC/PRDM8/LDLR/ADGRG6/NR1D1/TNF/HDAC11/CDK6
PHOSPHOLIPASE_C_ACTIVATING_G_PROTEIN_COUPLED_RECEPTOR_SIGNALING_PATHWAY	81	0.387680237784768	1.87007460143497	0.000112939754379635	0.000584647796663423	0.000334991497508441	3048	tags=41%, list=20%, signal=33%	TGM2/EDN1/DRD1/HRH1/GNA15/S1PR1/GPR65/C3AR1/C5AR1/GPR4/NPR3/VIP/ADRA1A/FPR1/HCRT/CX3CR1/PTH1R/CXCR2/GPR174/P2RY10/PLCB2/P2RY2/GNA11/FPR3/ADRA1B/GPR32/GPR139/P2RY12/HTR2A/FFAR4/CMKLR1/FPR2/TACR1
ANGIOGENESIS_INVOLVED_IN_WOUND_HEALING	19	0.65179894583921	2.21746720443494	0.000114507474573111	0.000591282679093338	0.000338793152476909	2985	tags=63%, list=19%, signal=51%	MCAM/ITGB3/GPR4/CD34/FOXC2/SERPINE1/CX3CL1/PIK3CB/KDR/TNF/CXCR4/SRF
GPI_ANCHOR_METABOLIC_PROCESS	27	-0.605636	-2.0345	0.00011469803715889	0.000591282679093338	0.000338793152476909	4106	tags=67%, list=27%, signal=49%	PGAP1/PIGH/PGAP4/PIGA/PIGW/DPM2/PIGM/PIGF/PIGC/PIGS/PIGL/PGAP3/PIGG/PIGO/PIGQ/GPLD1/PIGN/PIGU
TEMPERATURE_HOMEOSTASIS	145	0.319754122492796	1.70852080070162	0.00011465413898557	0.000591282679093338	0.000338793152476909	3395	tags=39%, list=22%, signal=30%	IL18/IL15/ACSL1/CAV1/DRD1/ADORA1/LCN2/EPAS1/NOVA2/HSF1/OMA1/IL1B/ADRB2/NPR3/CEBPB/RB1/PRDM16/HCRT/ARNTL/TFE3/FOXC2/LAMA4/UCP2/EGR1/EBF2/NR1H3/PPARGC1B/PLAC8/PHOX2B/IL1A/STAT6/TSHR/PCTP/IL4R/FABP4/TLR4/HTR2A/FFAR4/NR1D1/RHEB/TNF/TNFRSF11A/ADCYAP1/TRPV2/NOX3/CXCR4/NR1H2/ABHD6/CMKLR1/LEP/SLN/CD36/ID1/FLCN/SIRT6/SQSTM1
POSITIVE_REGULATION_OF_ACTIN_FILAMENT_POLYMERIZATION	43	0.471197075499845	1.98617276919781	0.000115399736890572	0.000593256658434679	0.000339924203169959	2186	tags=37%, list=14%, signal=32%	LMOD1/BIN1/CCL11/PFN1/CDC42EP1/CCL26/PTK2B/PYCARD/NCKAP1L/CCL21/CCR7/VASP/CTTN/NCK1/FCHSD1/ARPC2
NEGATIVE_REGULATION_OF_MYELOID_LEUKOCYTE_DIFFERENTIATION	43	0.470291365914583	1.98235505510623	0.000115399736890572	0.000593256658434679	0.000339924203169959	2849	tags=42%, list=18%, signal=34%	FSTL3/INPP5D/UBASH3B/CEACAM1/TRIB1/LYN/GPR68/MAFB/CCL3/C1QC/TNFAIP6/LILRB4/MYC/INHBA/TLR4/LTF/TLR3/CDK6
METAPHASE_PLATE_CONGRESSION	58	-0.476757	-1.90275	0.000116133672140757	0.000596206245114341	0.000341614257360688	5677	tags=66%, list=37%, signal=42%	VPS4B/FAM83D/BOD1/RRS1/EML4/SEH1L/CHMP6/PDCD6IP/ANKRD53/NDC80/CHMP1B/BECN1/VPS4A/MIS12/PIBF1/TRAPPC12/CDC23/SPICE1/INCENP/NUP62/CENPC/CHAMP1/MEIOC/KIF2C/AURKB/HNRNPU/KIF18A/CDCA8/KIF14/KPNB1/CDCA5/SPDL1/SPAG5/CDT1/CCNB1/CENPQ/NUF2/KIFC1
MRNA_CIS_SPLICING_VIA_SPLICEOSOME	24	-0.609953	-1.99825	0.000116977181639634	0.000599709462896308	0.000343621531103232	4009	tags=71%, list=26%, signal=53%	PRPF39/SFSWAP/CACTIN/SNRPC/NCBP1/PRPF40A/RBM17/SRSF12/PRPF4B/DDX23/NCBP2/NCBP2L/WBP11/CLNS1A/SF3A1/PSIP1/SNRNP200
COMPLEMENT_ACTIVATION	51	0.449525327059506	1.96855783546911	0.000117326338022156	0.00060067211845731	0.000344173113491476	2780	tags=41%, list=18%, signal=34%	CLU/RGCC/CFD/CD59/C3/A2M/CFB/C1R/VSIG4/IL1B/C1QA/C1QB/C1QC/C2/TREM2/SERPING1/MFAP4/C4A/C8B/FCN3/C8A
RESPONSE_TO_PROTOZOAN	20	0.637431668362541	2.19773067205923	0.000118114377146041	0.000603875977661488	0.000346008860754596	3754	tags=70%, list=24%, signal=53%	GBP2/NKG7/BATF/CLEC7A/CCDC88B/BCL3/IL10/SLC11A1/IRF8/IL4R/CD40/MYD88/GBP6/BATF2
HISTONE_H4_K16_ACETYLATION	23	-0.638223	-2.06941	0.0001200926090287	0.000613147724012103	0.00035132138602577	4126	tags=70%, list=27%, signal=51%	MEAF6/KANSL1/MSL2/KANSL3/BRCA1/PIH1D1/KAT8/KAT7/MCRS1/HCFC1/JADE3/MSL1/AUTS2/SIRT1/KANSL2/SMARCB1
MACROPHAGE_DIFFERENTIATION	40	0.498303764969079	2.0593305947314	0.000123742638117235	0.000630917943934724	0.000361503366727495	2533	tags=48%, list=16%, signal=40%	IL15/CSF1/HLA-DRB1/GAB3/SPI1/TGFB1/HSF1/LIF/BMP4/CSF1R/TRIB1/HCLS1/RB1/C1QC/TLR2/INHBA/TSPAN2/CD4/CEBPE
ANATOMICAL_STRUCTURE_HOMEOSTASIS	252	0.266755113449464	1.54388122334739	0.000125272865400895	0.000637846244900317	0.000365473144650031	2985	tags=29%, list=19%, signal=24%	HSPB1/BAG3/CSF1/CCN2/ADORA1/SCX/ESAM/CLDN1/EPAS1/INPP5D/ITGB3/S1PR1/UBASH3B/PECAM1/TNFRSF11B/CLDN3/IL6/TCIRG1/SASH3/ADAM8/PTK2B/HTR1B/ADRB2/ADGRF5/ACTB/CSF1R/CFL2/RB1/CD34/CTSH/P2RX7/NOD2/PTH1R/TRAF6/LDB2/NOS3/SFTPD/PRDX1/JAM2/ANGPT1/PPARGC1B/SOD1/CTSK/COMP/CX3CL1/LOX/VCL/CORO1A/CDH5/DRAM2/SOX9/LRRK1/RAB3D/TLR4/SNX10/LTF/COL3A1/LYZ/MBP/WHRN/KDR/DEF8/HAMP/IL7/CAV3/NOX4/TMEM119/RCN3/TNFRSF11A/PLEKH…
NEGATIVE_REGULATION_OF_HISTONE_METHYLATION	18	-0.681614	-2.06374	0.000127352044116192	0.000647546869126323	0.00037103140836843	3411	tags=61%, list=22%, signal=48%	BRCA1/PIH1D1/DNMT3B/KDM4A/MTF2/SIRT1/JARID2/KDM4D/SUPT6H/PRMT6/SMARCB1
HETEROCHROMATIN_ORGANIZATION	58	-0.475467	-1.8976	0.000130550049994108	0.000662902163817283	0.000379829685198624	3484	tags=45%, list=22%, signal=35%	L3MBTL3/CTR9/POLE3/L3MBTL1/APOBEC1/MORC2/FAM172A/CTCF/CDK2/MECOM/NRDE2/HDAC1/TET1/PPHLN1/H3-3B/SIRT1/RIF1/SUV39H1/H3-3A/SIN3A/CBX3/HDAC2/BEND3/TPR/HMGA2/HELLS
CELLULAR_COMPONENT_ASSEMBLY_INVOLVED_IN_MORPHOGENESIS	84	0.382582155974098	1.86609250227459	0.000132187017407226	0.000670293334794849	0.000384064678382976	2985	tags=38%, list=19%, signal=31%	MYL9/CD9/PHLDB2/ITGB4/LMOD1/EDN1/MYH11/TMOD2/PMP22/LMOD3/CFL2/TPM1/FLII/CSRP2/PDGFRB/SPACA1/KRT19/TLR2/TPPP/WDR1/MYL2/NEBL/FLNC/ANKRD1/MYOZ1/TMOD1/CAV3/TMOD3/MYOM2/CSRP1/CAPN3/SRF
NUCLEAR_TRANSCRIBED_MRNA_CATABOLIC_PROCESS	106	-0.400148	-1.78298	0.000132365825113975	0.000670293334794849	0.000384064678382976	5302	tags=55%, list=34%, signal=36%	TNRC6B/TNRC6A/EDC4/NANOS2/CASC3/UPF1/EDC3/PNLDC1/PABPC1/LSM4/PYM1/DCP1B/MAGOH/A1CF/XRN1/TTC37/ZFP36L2/GSPT1/AGO1/POLR2G/UPF3A/RC3H2/TNRC6C/PAIP1/DIS3L2/EXOSC6/EXOSC10/APOBEC1/NCBP1/TUT4/NBAS/EXOSC7/MTPAP/TUT1/CNOT6/HNRNPD/CNOT2/IGF2BP1/DCP2/EIF4ENIF1/DCP1A/CNOT7/SYNCRIP/MRTO4/HNRNPU/DIS3/EXOSC3/SMG6/PARN/NCBP2/EXOSC9/SECISBP2/POLR2D/DHX36/MAGOHB/XRN2/DHX9/RNPS1
REGULATION_OF_T_CELL_MIGRATION	35	0.530175323347411	2.12041198266562	0.000132952495274023	0.000672349439415645	0.000385242785219066	3623	tags=57%, list=23%, signal=44%	AIF1/LRCH1/TNFSF14/ECM1/ADAM8/APOD/XCL2/PYCARD/CCL5/CCL21/RIPK3/SPN/RIPOR2/ITGA4/CD200R1/IL27RA/CCL20/CXCL10/TMEM102/CD200
REGULATION_OF_RENAL_SYSTEM_PROCESS	30	0.563610383966146	2.16315618874498	0.000134602276135954	0.000679768889793784	0.000389493981934502	3792	tags=60%, list=24%, signal=45%	NPR1/EDN1/ADORA1/OR51E2/GAS6/ADORA2A/PDGFB/GJA5/CYBA/SPX/TACR1/CORIN/AVPR1A/PTPRO/ACE/F2R/GNAI2/INPP5K
NEGATIVE_REGULATION_OF_MRNA_PROCESSING	28	-0.595055	-2.01835	0.000134900096592388	0.000680349809643451	0.000389826837392922	5337	tags=82%, list=34%, signal=54%	NELFE/C1QBP/RBM10/CELF4/RBM42/HNRNPA2B1/ZC3H14/SRSF6/BARD1/SRSF7/SRSF10/SFSWAP/CTR9/DYRK1A/RNF20/SRSF12/PTBP1/CCNT1/HNRNPK/RNF40/SRSF9/RBMX/RNPS1
POSTTRANSCRIPTIONAL_REGULATION_OF_GENE_EXPRESSION	408	-0.29131	-1.51989	0.000140847137154515	0.000709381656954132	0.000406461505412787	3619	tags=31%, list=23%, signal=24%	GSPT1/AGO1/PABPC4/TMED2/MARF1/POLR2G/METTL3/UPF3A/GUF1/SECISBP2L/TARBP2/RC3H2/CDC123/ALKBH1/TNRC6C/DICER1/PAIP1/NOLC1/PA2G4/BARHL2/ZC3H7A/DKC1/DIS3L2/PRKCA/ZC3H10/PIWIL1/SCGB1A1/DPH1/EIF2AK1/SERBP1/APOBEC1/YTHDF2/GIGYF2/NCBP1/EIF4A2/TUT4/TRMT10C/PTCD3/UNK/EXOSC7/ZAR1L/NAF1/CNOT6/RBM46/HNRNPD/ZC3H7B/SNIP1/BOLL/CNOT2/GEMIN5/IGF2BP1/DPH6/SHMT2/PCIF1/ATG14/TBRG4/IGF2BP3/MTG1/DCP2/EIF4ENIF1/YTHDC1/IMP…
REGULATION_OF_MAST_CELL_ACTIVATION	40	0.494272216870105	2.04266949174964	0.000141294509377235	0.000710673194462253	0.000407201530580764	2418	tags=42%, list=16%, signal=36%	MILR1/FOXF1/CD300A/FGR/ADGRE2/VAMP8/LYN/STXBP1/CD300LF/CD84/RAC2/PLSCR1/NR4A3/BLK/TSLP/IL4R/FES
SEMI_LUNAR_VALVE_DEVELOPMENT	32	0.532366044386817	2.07768180941815	0.000143643919446152	0.000721515071765962	0.000413413709493436	3119	tags=56%, list=20%, signal=45%	TNFRSF1A/SLIT3/TGFB1/BMP4/SNAI1/TIE1/RB1/EFNA1/NOS3/SMAD6/HEY2/NFATC1/TNFRSF1B/SOX9/HEYL/GJA5/GATA5/GATA3
INTERLEUKIN_4_PRODUCTION	28	0.558501723485665	2.10542806493005	0.000146167505258918	0.000733201421258348	0.000420109754085074	3119	tags=54%, list=20%, signal=43%	HLA-DRB1/HLA-E/FCER1G/HAVCR2/CD3E/SASH3/CEBPB/CD86/NLRP3/CD40LG/TNFSF4/SLC7A5/ZP3/CD28/GATA3
POSITIVE_REGULATION_OF_MYELOID_LEUKOCYTE_DIFFERENTIATION	46	0.47270667831836	2.01896375005272	0.000148710992239235	0.000744956006883489	0.000426844896616405	2708	tags=46%, list=17%, signal=38%	CSF1/HLA-DRB1/TYROBP/EVI2B/TGFB1/FOS/HSF1/LIF/TRIB1/HCLS1/RB1/GPR68/TREM2/TRAF6/PPARGC1B/CCR1/SLC9B2/CD4/FES/KLF10/TNF
TRANSFORMING_GROWTH_FACTOR_BETA_PRODUCTION	31	0.559117505501391	2.16483651683836	0.000153911872259985	0.00076893958194854	0.00044058700557927	4280	tags=55%, list=28%, signal=40%	LRRC32/TYROBP/LUM/THBS1/FN1/CD34/ITGB8/CX3CL1/TSKU/COL3A1/ITGB6/CD200/LTBP1/HIF1A/SERPINF2/SERPINB7/LGALS9
SUPEROXIDE_METABOLIC_PROCESS	56	0.446611270569864	1.99023541719749	0.000153824120705664	0.00076893958194854	0.00044058700557927	3393	tags=46%, list=22%, signal=36%	EDN1/TYROBP/SOD3/NCF4/SOD2/TGFB1/PRG3/ITGB2/ITGAM/NCF2/CLEC7A/GSTP1/NOS3/PRDX1/SOD1/NQO1/CYBB/SH3PXD2B/BMP7/NOX4/NOX3/CYBA/FPR2/CD36/SLC1A1/IMMP2L
BASEMENT_MEMBRANE_ORGANIZATION	21	0.616611216295515	2.14849938172345	0.000156627661060732	0.000781458652101938	0.000447760182459495	184	tags=19%, list=1%, signal=19%	CAV2/PHLDB2/PLOD3/CAV1
REGULATION_OF_CALCIUM_ION_TRANSMEMBRANE_TRANSPORT	109	0.355436641530448	1.82054469043366	0.000158296745276759	0.000788728896814053	0.000451925887311652	4165	tags=46%, list=27%, signal=34%	RRAD/JPH2/THY1/REM1/BIN1/DRD1/PLN/CASQ2/RAMP3/UBASH3B/PTK2B/GEM/LYN/CLIC2/PDE4B/GSTO1/AHNAK/CX3CL1/CXCL11/CORO1A/CXCL9/AKAP6/DHRS7C/STIMATE/CAV3/VDAC1/PIK3CG/CYBA/CAPN3/SLN/CXCL10/SRI/BDKRB1/STAC2/CACNG1/P2RX1/GJC2/ATP1A2/PTPN6/STAC3/SLC8A1/F2R/EHD3/VMP1/CEMIP/SLC9A1/HRC/DRD3/C4orf3/ADRA2A
REGULATION_OF_JNK_CASCADE	114	0.343872575806688	1.77483388173393	0.00015953251167092	0.000793823540694069	0.000454845016387959	3492	tags=39%, list=23%, signal=31%	SIRPA/DUSP3/CCN2/RIPK2/GADD45B/DIXDC1/CARD9/SFRP2/SH3RF3/PTK2B/PYCARD/IL1B/PTPN22/LTBR/TAOK3/CCL21/WNT7B/CCR7/MAP3K11/TRAF1/NOD2/FLT4/TRAF6/GSTP1/CCL19/IL1A/TNIK/MAP4K2/STK3/TLR4/CD27/AIDA/TLR3/TNF/GADD45A/TRAF5/MYD88/EDA2R/CYLD/RASSF2/WNT7A/TRAF3/DUSP10/MAP3K10/HIPK3
CELL_CELL_JUNCTION_ORGANIZATION	157	0.30947228313496	1.6792771006217	0.000160036856087022	0.000795269931049262	0.00045567376914104	2708	tags=29%, list=17%, signal=24%	CD9/CDH6/MYO1C/RHOC/CAV1/EPHA2/GJB2/TGFB1/ESAM/CLDN1/CDH19/PECAM1/MICALL2/FLNA/GJA4/LIMS2/CLDN3/IL1B/SNAI1/ACTB/CSF1R/PKP3/HDAC7/TGFB3/HEG1/CLDN7/CLDN16/POF1B/MYADM/CLDN17/PARD6B/RAB13/OCEL1/VCL/CDH5/CCM2/WDR1/IRX3/TLN1/CLDN15/GRHL1/WHRN/GJA5/KIFC3/TNF
PROTEIN_CONTAINING_COMPLEX_LOCALIZATION	123	-0.38345	-1.75248	0.000160284652308422	0.00079543930118926	0.000455770814844719	2961	tags=31%, list=19%, signal=25%	BIRC5/GHSR/CNIH2/CLSTN1/MIOS/DZIP1/TERF1/IFT27/MZT1/IFT74/TERF2/CILK1/WDR19/NOP9/KIF3B/NUP88/TRAF3IP1/RCC2/DYNC2LI1/HNRNPU/DLG3/NDC1/LSG1/TTC26/TTC30A/IFT140/MAK/CEP131/CEP72/IFT81/TTC30B/IFT88/CACNG5/DYNLT2B/HASPIN/WDR35/IFT52/SFPQ
REGULATION_OF_CELLULAR_COMPONENT_SIZE	274	0.260991084266156	1.52605996252146	0.000160836398696802	0.000797114615112512	0.000456730736224992	2840	tags=27%, list=18%, signal=22%	DSTN/ARPC1B/LMOD1/EDN1/BIN1/TMOD2/SWAP70/PPP1R15A/L1CAM/PICALM/RARG/CCL11/GSN/VAV1/ESAM/MSN/RILP/LMOD3/WAS/PFN1/SEMA3B/PLEK/FN1/SLC12A8/SCT/CDC42EP1/CCL26/CYRIA/PTK2B/PYCARD/TMSB4X/NTN1/ARPC1A/HCLS1/CFL2/NCKAP1L/FLII/CCL21/WNT7B/SPTAN1/IL7R/CCR7/P2RX7/PRR16/COTL1/SPTA1/VASP/MYADM/CAPG/SLC12A4/RIN3/ARHGAP4/SLC12A9/CTTN/NCK1/FCHSD1/CORO1A/GDI1/ARPC2/ARPC5/WDR1/BRK1/VAV3/SEMA6B/SLC12A7/SHTN1/SPTB/CA…
VACUOLAR_LOCALIZATION	65	0.418472638374378	1.92844906570035	0.00016355593862455	0.000809514898351827	0.00046383585057858	2788	tags=38%, list=18%, signal=32%	TFEB/LAT2/MILR1/FOXF1/PTGDS/CD300A/FGR/PTGDR/ADGRE2/VAMP8/LYN/STXBP1/CD84/RAC2/CBL/MRGPRX2/NR4A3/BORCS6/BLK/IL4R/FES/DEF8/KLC2/PIK3CG/PLEKHM1
NEGATIVE_REGULATION_OF_ACTIN_FILAMENT_DEPOLYMERIZATION	34	0.52924665327494	2.09798063576259	0.000164591137490262	0.000812050600165448	0.000465288757016657	2974	tags=41%, list=19%, signal=33%	LMOD1/TMOD2/SWAP70/GSN/LMOD3/FLII/SPTAN1/SPTA1/CAPG/SPTB/CAPZB/TMOD1/TMOD3/CAPZA1
ACTIN_FILAMENT_BASED_MOVEMENT	86	0.381008979360571	1.86876924987183	0.00016490544523753	0.000812050600165448	0.000465288757016657	3319	tags=41%, list=21%, signal=32%	ACTA2/MYL6/MYO1C/CAV1/BIN1/PLN/ADORA1/TRPM4/MYO1F/GSN/WAS/FLNA/MYO1G/WIPF1/KCND3/KCNJ2/TPM1/PDE4B/SNTA1/TNNC1/SCN2B/SCN4B/KCNJ5/ACTN4/MYO5C/SHTN1/GJA5/MYO1E/CAV3/PARVA/MYH2/GPD1L/WIPF2/SRI/EPDR1
RESPONSE_TO_TEMPERATURE_STIMULUS	137	0.318071827523772	1.68278	0.000164940960162568	0.000812050600165448	0.000465288757016657	3210	tags=36%, list=21%, signal=29%	BAG3/DNAJB1/HSPA1A/HSPA6/IGFBP7/DNAJB4/IGF1/HSP90AA1/ADORA1/SOD2/THBS1/HSPA1B/FGF1/FOS/HSF1/METRNL/CD14/HTR1B/HSBP1L1/ADRB2/LYN/LXN/CD34/CHORDC1/UCP2/IER5/TFEC/NOS3/SOD1/PLAC8/DNAJB6/MICA/IL1A/MMP24/PLIN1/SAXO1/HTR2A/SCARA5/ERO1A/ADM/TRPV2/CLPB/CXCR4/MICB/ARRB2/TACR1/HSPD1/CXCL10/CETN1
POSITIVE_REGULATION_OF_PROTEIN_CONTAINING_COMPLEX_ASSEMBLY	155	0.309752655407775	1.67974289262681	0.000164397537112829	0.000812050600165448	0.000465288757016657	3222	tags=34%, list=21%, signal=27%	CLU/PPP2R5B/HSPA1A/RHOC/LMOD1/PIEZO1/BIN1/HSP90AA1/CCL11/TGFB1/HSPA1B/MSN/PFN1/PLEK/CDC42EP1/MET/BID/CCL26/PTK2B/PYCARD/CLEC7A/NCKAP1L/CCL21/CCR7/VASP/SKAP1/CAPG/CTTN/NCK1/LCP1/FCHSD1/SH3GLB1/HRK/CDH5/TPPP/ARPC2/BRK1/TLR4/P2RY12/ISG15/FES/WARS1/TLR6/TNF/CAV3/NR1H2/MYD88/MAPK9/FERMT2/CDC42EP3/LGALS3/CD36/BIK
MAST_CELL_ACTIVATION_INVOLVED_IN_IMMUNE_RESPONSE	44	0.481159104553167	2.04092417820328	0.0001653529055865	0.000813003321787256	0.000465834647456371	2418	tags=43%, list=16%, signal=37%	LAT2/MILR1/FOXF1/PTGDS/CD300A/FGR/PTGDR/ADGRE2/VAMP8/LYN/STXBP1/CD84/RAC2/CBL/MRGPRX2/NR4A3/BLK/IL4R/FES
REGULATION_OF_MITOCHONDRIAL_MEMBRANE_POTENTIAL	54	0.435700692065062	1.92522361971624	0.000171544394699923	0.000842332766587219	0.000482639832887159	2608	tags=39%, list=17%, signal=32%	SLC4A11/ARL6IP5/BCL2L1/SOD2/TSPO/CLIC1/BID/BOK/BCO2/ADORA2A/HSH2D/P2RX7/UCP2/BAD/SOD1/MYC/HEBP2/MYOC/PID1/KDR/PRELID1
TRNA_MODIFICATION	76	-0.44171	-1.85894	0.000172985452986335	0.000848289665369091	0.00048605301678152	7058	tags=71%, list=46%, signal=39%	NSUN2/ELP4/THG1L/MTFMT/QTRT1/BCDIN3D/TYW1B/THUMPD2/OSGEP/METTL2B/TRMT10A/URM1/DUS2/WDR4/TRMU/NSUN3/TRIT1/GTPBP3/METTL6/THUMPD3/ELP1/TRMT10B/NSUN6/TRMT1L/QTRT2/TRMT2B/TPRKB/TYW5/CDK5RAP1/LCMT2/TRMT44/TARBP1/TRUB1/ALKBH1/OSGEPL1/C9orf64/TRMT10C/ADAT2/DUS4L/METTL1/TRMT6/TRMT11/TRMT61B/TRMT5/AARS2/KTI12/MOCS3/ELP3/METTL2A/DUS3L/TRDMT1/CDKAL1/ANKRD16/THUMPD1
LEUKOCYTE_MIGRATION_INVOLVED_IN_INFLAMMATORY_RESPONSE	15	0.705813132626427	2.2239570834375	0.000173401564394756	0.000849211345628002	0.000486581121140963	3868	tags=87%, list=25%, signal=65%	S100A9/SELE/ADAM8/S100A8/NINJ1/FUT7/CX3CL1/TRIM55/TNF/ELANE/LBP/FFAR2/SLAMF8
CELLULAR_OXIDANT_DETOXIFICATION	77	0.391452022425526	1.87125	0.000174379493386468	0.000852878415748273	0.000488682278997144	2551	tags=39%, list=16%, signal=33%	LTC4S/GLRX/HBB/NXN/SOD3/HBA2/S100A9/SOD2/GSTK1/MGST2/ALOX5AP/TXN/CLIC2/MGST3/GSTO1/GSTP1/NOS3/PRDX1/PRXL2C/SOD1/MGST1/NQO1/HBG1/PRDX5/PRDX6/BMP7/HBA1/PTGS1/HBG2/SELENOS
INTEGRIN_ACTIVATION	22	0.602077402115813	2.12718822245347	0.000177881421724735	0.000868864372256515	0.000497841912438615	2605	tags=55%, list=17%, signal=45%	PIEZO1/FERMT3/SELP/PLEK/FN1/ITGB1BP1/SKAP1/CX3CL1/PTGER4/TLN1/P2RY12/FBLIM1
RENAL_SYSTEM_VASCULATURE_DEVELOPMENT	26	0.574118285619091	2.12435730193875	0.000178894694130501	0.000872668481721791	0.000500021591099394	2199	tags=46%, list=14%, signal=40%	ACTA2/PECAM1/PDGFA/BMP4/GPR4/CD34/FOXC2/PDGFB/EGR1/PDGFRB/ANGPT1/BMP7
AXONEMAL_DYNEIN_COMPLEX_ASSEMBLY	30	-0.579519	-1.99569	0.000179149089936586	0.000872765592596823	0.000500077233689065	5224	tags=77%, list=34%, signal=51%	DNAL1/TTC12/CCDC63/DNAAF2/ODAD1/DAW1/CCDC65/DRC1/DNAAF5/DNAI2/ODAD2/DNAI1/DNAAF4/TEKT2/DNAI3/DNAI4/CFAP100/DNAAF3/DNAAF1/DNAH7/ODAD4/LRRC49/CCDC39
I_KAPPAB_PHOSPHORYLATION	15	0.70479568347317	2.22075118778775	0.000182608492837881	0.000888455961232146	0.000509067501189606	2708	tags=60%, list=17%, signal=50%	SIRPA/TLR7/CX3CR1/DDRGK1/CX3CL1/TLR2/TLR4/TLR3/TNF
CARDIAC_MUSCLE_CONTRACTION	92	0.372595771960631	1.84717388165168	0.000185133576116782	0.000899565496483891	0.000515433042754706	2826	tags=36%, list=18%, signal=29%	CAV1/VEGFB/BIN1/CCN2/PLN/ADORA1/CASQ2/TRPM4/GSN/GRK2/FLNA/PPP1R13L/KCND3/ADRA1A/KCNJ2/TPM1/CLIC2/PDE4B/SNTA1/GSTO1/TNNC1/RGS2/SCN2B/SCN4B/KCNJ5/ADRA1B/MYL2/MAP2K3/ZC3H12A/GJA5/CAV3/PIK3CG/CXCR4
RESPONSE_TO_OXYGEN_LEVELS	240	0.269890623571412	1.55072383696329	0.000188579242528638	0.000915113351618763	0.000524341652869033	3153	tags=30%, list=20%, signal=24%	CRYAB/RGCC/PLAU/TGFBR2/EDN1/CAV1/VEGFB/CCN2/ADORA1/SOD3/AK4/SOD2/KCNMB1/PTGIS/NOL3/THBS1/EPAS1/PDGFA/HSF1/CLDN3/ACVRL1/ADAM8/PTK2B/CPEB4/PLEKHN1/CD34/CBFA2T3/LTA/PLK3/ITGA2/CBL/TGFB3/MYOCD/TREM2/UCP2/PDLIM1/NDRG1/BAD/EGR1/ADAM15/PDGFRB/MMP2/MYC/ANGPTL4/TLR2/WTIP/PIK3CB/IL1A/PML/CYBB/ACTN4/BMP7/PGK1/VEGFC/EGLN3/PLOD1/ANGPT4/ENO1/TIGAR/TNF/CAV3/VEGFD/ERO1A/ADM/CXCR4/CYBA/TH/SRF/PLAT/LEP/AGTRAP/CAPN2
POSITIVE_REGULATION_OF_LEUKOCYTE_ADHESION_TO_VASCULAR_ENDOTHELIAL_CELL	16	0.682556838925108	2.19653646353662	0.000188952057472882	0.000915728591033944	0.000524694172752275	2751	tags=69%, list=18%, signal=57%	SELP/ITGB2/SELE/IL6/PTAFR/FUT7/TRAF6/ITGA4/ETS1/TNF/ELANE
MYELOID_DENDRITIC_CELL_ACTIVATION	25	0.584786372537196	2.13686632145212	0.000190802907942728	0.000923495999171437	0.000529144742306437	2856	tags=52%, list=18%, signal=42%	TGFBR2/SPI1/BATF3/HAVCR2/CD2/BATF/PYCARD/LTBR/TRAF6/IL10/ITGB8/RELB/ITGB6
ADENYLATE_CYCLASE_ACTIVATING_G_PROTEIN_COUPLED_RECEPTOR_SIGNALING_PATHWAY	128	0.33101263713136	1.74084458118631	0.000192062059398059	0.000928383097505943	0.000531944951935021	3015	tags=36%, list=19%, signal=29%	ADGRG4/RAMP1/DRD1/PLN/RXFP2/PDE4A/TBXA2R/RAMP3/ADGRG1/S1PR1/GPR65/PTGIR/ADGRG3/ADGRE5/PTGFR/GPR4/ADGRE2/ADRB2/VIP/ADRA1A/ADGRL4/ADORA2A/ADGRF1/PDE4B/S1PR3/ADCY9/PTH1R/ADGRG2/S1PR4/ADGRE1/PTGER4/CALCRL/ADRA1B/CXCL11/GCG/TSHR/CXCL9/PTGER1/ADGRG6/ADRA2C/GALR1/ADCYAP1/ADM/ADM2/GPR12/PTGER2
ATTACHMENT_OF_SPINDLE_MICROTUBULES_TO_KINETOCHORE	30	-0.578954	-1.99374	0.000192798146381731	0.000930732426501689	0.000533291070474963	4239	tags=70%, list=27%, signal=51%	ABRAXAS1/NDC80/BECN1/MIS12/ECT2/RACGAP1/ZNF207/SPC25/CENPC/CHAMP1/KIF2C/BUB3/AURKB/RCC2/HNRNPU/SPAG5/CDT1/SGO1/CCNB1/NUF2/NEK2
INOSITOL_LIPID_MEDIATED_SIGNALING	135	0.330887451551951	1.74839621730727	0.000193336854562041	0.00093212405787554	0.000534088447426636	3243	tags=33%, list=21%, signal=26%	IL18/EDN1/IGF1/HGF/TNFAIP8L3/SELP/PPP1R16B/ADAP2/FN1/CEACAM1/FGR/PDGFA/HCST/CSF1R/NPR3/HCLS1/CCL5/PLCD3/UNC5B/PTAFR/OSM/CBL/TREM2/PDGFB/PLCB2/PDGFRB/ANGPT1/PIK3CB/FLT1/SOX9/PLCB3/MYOC/KDR/HTR2A/NTRK3/TNF/PIK3CG/PTK2/GH1/CD28/LEP/GATA3/DCN/MYDGF
NEGATIVE_REGULATION_OF_CD4_POSITIVE_ALPHA_BETA_T_CELL_ACTIVATION	27	0.547354068826302	2.04856811491489	0.000193952273814519	0.000932674887774727	0.000534404061945077	2459	tags=41%, list=16%, signal=34%	VSIR/BCL6/ANXA1/CD274/HLX/TARM1/TBX21/TNFSF4/RUNX3/IL4R/ZC3H12A
NEGATIVE_REGULATION_OF_ADAPTIVE_IMMUNE_RESPONSE	44	0.477429223587251	2.02510320719157	0.000193718041501743	0.000932674887774727	0.000534404061945077	3191	tags=48%, list=21%, signal=38%	BCL6/HLA-F/PTPRC/HAVCR2/CEACAM1/SAMSN1/IL1RL1/NCKAP1L/IL7R/NOD2/KLRD1/LILRB4/AHR/TBX21/TNFSF4/IL4R/KLRC1/ZC3H12A/IL27RA/IFNA2/IL4I1
POSITIVE_REGULATION_OF_LYMPHOCYTE_MIGRATION	28	0.549657247076251	2.07208634355491	0.000195306610320643	0.000937975746597978	0.000537441348060608	3464	tags=57%, list=22%, signal=44%	AIF1/TNFSF14/CCL4/ADAM8/PTK2B/XCL2/PYCARD/CCL5/CCL21/CCL3/JAM2/SPN/ITGA4/CCL20/CXCL10/TMEM102
POSITIVE_REGULATION_OF_ENDOCYTOSIS	84	0.378205807386935	1.84474631255214	0.000197750611277902	0.000948489401000451	0.000543465461813658	2096	tags=30%, list=14%, signal=26%	CLU/ANXA2/C3/BIN1/CD151/ABCA7/CD63/PPP3CC/SELE/CD14/NCKAP1L/CCL21/SFRP4/ITGA2/CBL/TREM2/FLOT1/CCL19/SERPINE1/ANGPT1/LDLRAP1/VPS28/DAB2/GREM1/RAB31
POSITIVE_REGULATION_OF_DOUBLE_STRAND_BREAK_REPAIR_VIA_HOMOLOGOUS_RECOMBINATION	32	-0.558852	-1.95916	0.00020136825076831	0.000964597978583846	0.000552695354679395	4126	tags=69%, list=27%, signal=51%	MEAF6/EP400/RUVBL2/EPC1/HDGFL2/WDR48/TRRAP/RUVBL1/KAT5/WRAP53/BRD8/KHDC3L/ARID2/TIMELESS/EPC2/MBTD1/FANCB/RAD51AP1/PARP1/YEATS4/ACTL6A/FUS
POSITIVE_REGULATION_OF_ACTIN_FILAMENT_BUNDLE_ASSEMBLY	52	0.453464155207164	1.99015042172739	0.000203596378717395	0.000974017637000186	0.000558092630606741	1911	tags=37%, list=12%, signal=32%	RGCC/S100A10/RHOC/CCN2/SWAP70/SYNPO/GPR65/RAPGEF3/PFN1/PLEK/PPM1F/TPM1/ARHGEF15/ITGB1BP1/SYNPO2/TGFB3/ARHGEF10L/EPHA1/CX3CL1
REGULATION_OF_SYNCYTIUM_FORMATION_BY_PLASMA_MEMBRANE_FUSION	26	0.570290137614033	2.11019235654134	0.000211718559197086	0.00101157442532934	0.000579611919374766	3206	tags=54%, list=21%, signal=43%	EHD1/EHD2/TYROBP/TNFSF14/RAPGEF3/CD53/TREM2/FLOT1/RIPOR2/CXCL9/IL4R/CAPN2/CXCL10/MAPK14
MODULATION_OF_PROCESS_OF_ANOTHER_ORGANISM	23	0.588576239629381	2.10565072034075	0.0002127723215766	0.00101530587295911	0.000581749964256668	3158	tags=57%, list=20%, signal=45%	BCL2L1/SLPI/S100A9/GSDMD/CLEC7A/P2RX7/DEFA4/PRF1/MPEG1/LTF/DEFA5/DEFA6/REG1B
MYELOID_CELL_DEVELOPMENT	60	0.425977572067111	1.92649962681943	0.000213554776422602	0.00101773479877711	0.000583141690184232	3473	tags=45%, list=22%, signal=35%	ANXA2/BCL6/TYROBP/FAM20C/EVI2B/FLI1/KLF2/ADGRF5/NCKAP1L/GPR68/ZBTB7A/EPB42/RHEX/TLR2/TSPAN2/PIP4K2A/SLC9B2/LRRK1/TRIM58/LTF/TMOD3/SH2B3/JMJD6/SRF/ZNF385A/MPIG6B/PTPN6
POSITIVE_REGULATION_OF_RHO_PROTEIN_SIGNAL_TRANSDUCTION	26	0.569409456648518	2.10693365343671	0.00021828334624856	0.00103496893597088	0.000593016506201251	2385	tags=38%, list=15%, signal=33%	ADGRG1/GPR65/GPR4/GPR174/P2RY10/NET1/ABRA/MCF2L/PDGFRB/COL3A1
NEGATIVE_REGULATION_OF_ACTIN_FILAMENT_BUNDLE_ASSEMBLY	24	0.564046914987725	2.04293766017704	0.000218076017317875	0.00103496893597088	0.000593016506201251	830	tags=33%, list=5%, signal=32%	PHLDB2/TACSTD2/S1PR1/DLC1/WAS/PFN1/RHPN1/MET
CELL_MIGRATION_INVOLVED_IN_SPROUTING_ANGIOGENESIS	43	0.460982701286527	1.94311751064093	0.00021777525268061	0.00103496893597088	0.000593016506201251	3668	tags=49%, list=24%, signal=37%	ANXA1/TBXA2R/THBS1/MMRN2/PLK2/ITGB1BP1/HDAC7/FOXC2/STARD13/MEOX2/CLEC14A/GREM1/FGFBP1/KDR/KLF4/SRF/CIB1/JCAD/NR4A1/GATA2/EGR3
POSITIVE_REGULATION_OF_CALCIUM_ION_TRANSPORT	87	0.374343860670207	1.83924114826616	0.000217955226578501	0.00103496893597088	0.000593016506201251	4070	tags=47%, list=26%, signal=35%	JPH2/THY1/CCL2/CAV1/DRD1/TSPO/RAMP3/CCL4/CCL5/HCRT/CCL3/P2RX7/GSTO1/PDGFB/PDGFRB/CCR1/CX3CL1/CXCL11/GCG/CXCL9/P2RX5/AKAP6/STIMATE/LILRA5/TRPV2/CAPN3/ARRB2/LGALS3/TRPC3/CXCL10/SRI/BDKRB1/STAC2/P2RX1/GJC2/STAC3/F2R/EHD3/VMP1/CEMIP/SLC9A1
TOLERANCE_INDUCTION	27	0.543775786686562	2.03517576960291	0.000220029313052303	0.00104191997860136	0.00059699931464305	2659	tags=48%, list=17%, signal=40%	TGFBR2/HLA-E/HAVCR2/CD3E/LILRB2/CD274/LYN/LILRB4/IDO1/BLK/IL2RA/ICOS/CCR4
NEGATIVE_REGULATION_OF_CYTOKINE_PRODUCTION_INVOLVED_IN_IMMUNE_RESPONSE	21	0.609212178732457	2.12271842411278	0.000222120295849401	0.00104926010244312	0.000601205058839263	2948	tags=52%, list=19%, signal=42%	BCL6/HLA-F/TGFB1/CD96/TGFB3/LILRB4/IL10/ANGPT1/TBX21/TNF/IFNA2
REGULATION_OF_NECROTIC_CELL_DEATH	29	0.539829869666554	2.05127311961745	0.000222425099631278	0.00104926010244312	0.000601205058839263	3477	tags=52%, list=22%, signal=40%	NUPR1/BIRC3/CAV1/TSPO/NOL3/YBX3/BOK/PELI1/ZBP1/RIPK3/HEBP2/RBCK1/SLC25A4/CYLD/ASAH1
RESPONSE_TO_KETONE	155	0.306901869984765	1.66428350440494	0.000222264396443859	0.00104926010244312	0.000601205058839263	3048	tags=38%, list=20%, signal=31%	BCL2L1/IGFBP7/EDN1/CAV1/A2M/SLIT3/GJB2/TGFB1/TSPO/TBXA2R/CLDN1/THBS1/CDA/MSN/FDX1/FBXO32/PTGDR/FOS/HSF1/FIBIN/PTGFR/KLF2/CCND1/GAS6/CCL21/POSTN/NR3C1/CCR7/PTAFR/SERPINF1/CBL/TGFB3/CCL19/AHR/BAD/FOSB/ADAM15/NR1H3/MYC/TLR2/PTGER4/CYP1B1/NQO1/CYBB/TNFSF4/NKX2-2/MBP/GPI/FOSL1/NTRK3/F5/AKR1C3/TXNIP/CYBA/TH/ASS1/PTGER2/PLAT/TACR1
EXTRACELLULAR_MATRIX_ASSEMBLY	32	0.52320715313445	2.04193711467264	0.000223791118363274	0.00105436777537735	0.000604131653303122	2385	tags=44%, list=15%, signal=37%	RGCC/PHLDB2/PLOD3/MYH11/TGFB1/TIE1/GAS6/HAS1/HAS2/EFEMP2/LOX/SOX9/MFAP4/COL3A1
ASTROCYTE_DIFFERENTIATION	63	0.414606909287325	1.89212329636431	0.000224776750579287	0.00105767264937561	0.000606025280023468	3082	tags=44%, list=20%, signal=36%	BIN1/DRD1/S100A9/IL6/LIF/C5AR1/IFNGR1/IL1B/C1QA/SOX8/CLCF1/S100A8/ADORA2A/TREM2/VIM/TSPAN2/NKX2-2/SOX9/DAB1/TLR4/LDLR/NR1D1/NTRK3/TNF/CDK6/IL6ST/FPR2/ID2
CHAPERONE_MEDIATED_PROTEIN_FOLDING	56	0.439654081907091	1.95923207224583	0.000225712447771368	0.00106073450833969	0.000607779663988294	2756	tags=36%, list=18%, signal=29%	HSPB1/CLU/DNAJB1/HSPA1A/HSPA6/DNAJB4/HSPA1B/FKBP4/HSPE1/CRTAP/HSPH1/DNAJC5/CHORDC1/HSPA8/DNAJB6/HSPB6/PTGES3/UNC45B/SDF2L1/ERO1A
MISMATCH_REPAIR	20	-0.629368	-1.95841	0.000228023092733487	0.00107024205694078	0.000613227299234146	3386	tags=70%, list=22%, signal=55%	POLD3/RPA3/PMS2/MSH3/TDG/RNASEH2A/TP73/LIG1/XPC/RPA2/MSH2/RPA1/EXO1/PCNA
AMINO_ACID_ACTIVATION	41	-0.501872	-1.86021	0.000231140089543403	0.00108350555828784	0.000620827020303506	4796	tags=56%, list=31%, signal=39%	FARS2/NARS1/WARS2/DARS1/EARS2/VARS1/AASDH/FARSA/EPRS1/FARSB/GATC/IARS2/QRSL1/DARS2/LRRC47/AARS2/QARS1/NARS2/LARS2/AARSD1/GATB/PARS2/SARS2
REGULATION_OF_MYOBLAST_FUSION	18	0.637144804046458	2.13244911221124	0.000235293320177873	0.00110158709144911	0.000631187377266298	3206	tags=61%, list=21%, signal=49%	EHD1/EHD2/TNFSF14/CD53/FLOT1/RIPOR2/CXCL9/IL4R/CAPN2/CXCL10/MAPK14
MRNA_3_END_PROCESSING	56	-0.485222	-1.92283	0.000237138822522431	0.0011088325344579	0.000635338871238355	4998	tags=57%, list=32%, signal=39%	LEO1/PABPC1/SNRPA/PAF1/VIRMA/ZC3H14/CDC73/BARD1/CSTF1/CTR9/PAPOLG/RNF20/NCBP1/CSTF3/MTPAP/TUT1/RPRD1B/CSTF2T/YTHDC1/CPSF4L/RPRD1A/CCNT1/NCBP2/POLR2D/DHX36/FIP1L1/CPSF3/CPSF6/NUDT21/CSTF2/RNF40/SCAF8
CELL_JUNCTION_ASSEMBLY	318	0.248087880782463	1.47418596111503	0.000240148081380083	0.00112149455319532	0.000642593954798981	2589	tags=25%, list=17%, signal=21%	CD9/PHLDB2/CDH6/ITGB4/S100A10/DUSP3/MYO1C/RHOC/THY1/PDLIM5/CAV1/ITGA5/FAM107A/DRD1/EPHA2/GJB2/ESAM/CLDN1/ABI3/CDH19/THBS1/RHOD/PECAM1/DLC1/MICALL2/FN1/GJA4/CLDN3/ACVRL1/PPM1F/PTK2B/APOD/CBLN4/IL1B/SNAI1/NTN1/ACTB/PKP3/ADGRF1/ITGB1BP1/PLXND1/HDAC7/DAPK3/ITGA2/NPTN/HEG1/CLDN7/NEGR1/RAB17/CLDN16/POF1B/FLOT1/CLDN17/EPHA3/ARMCX5-GPRASP2/PARD6B/RAB13/AMIGO2/IGFN1/CTTN/THSD1/TLR2/OCEL1/DKK1/VCL/GREM1/CD…
FAT_CELL_DIFFERENTIATION	187	0.292898746889969	1.6262251623785	0.000241190640538009	0.00112495183468981	0.000644574907967295	3547	tags=37%, list=23%, signal=29%	JDP2/STEAP4/TGFB1I1/RARRES2/TRPM4/SOD2/TGFB1/RUNX1T1/CEBPD/INHBB/METRNL/SFRP2/ZFP36/IL6/SORT1/FABP3/LGALS12/ADRB2/ADGRF5/SOX8/CCND1/MEDAG/CEBPB/PRDM16/TMEM120A/CCDC85B/MAFB/ZBTB7A/ARNTL/TFE3/RGS2/SMAD6/EBF2/GRK5/PLAC8/NR4A3/INSIG1/PSMB8/BMP7/STK3/FABP4/ZC3H12A/PID1/CCN4/HTR2A/FFAR4/NR1D1/TNF/LRG1/KLF4/ERO1A/CMKLR1/FGF10/NOCT/CCDC3/ID2/FERMT2/RNASEL/LEP/GATA3/MAPK14/GDF3/ZNF385A/RETN/FLCN/CEBPA/DU…
POSITIVE_REGULATION_OF_MITOTIC_CELL_CYCLE_PHASE_TRANSITION	71	-0.446164	-1.85361	0.000243901489968458	0.00113617189694944	0.000651003779297934	3497	tags=46%, list=23%, signal=36%	RPTOR/CDC7/RAD51C/ANAPC5/CUL4A/UBE2C/CDC23/ADAM17/PRAP1/ESPL1/MTA3/PLRG1/TFDP1/DLGAP5/MAD2L1BP/RCC2/DBF4B/RRM2/MTBP/PBX1/FBXO5/CDCA5/TERT/RRM1/CDT1/CCNB1/CPSF3/CDC6/SIN3A/CDC25A/CDK4/APEX1/DTL
POSITIVE_REGULATION_OF_LIPID_METABOLIC_PROCESS	125	0.327331852096163	1.71383647335273	0.000245590707691235	0.00114261076753347	0.000654693123397951	3424	tags=38%, list=22%, signal=30%	CCN1/ANXA1/TNFAIP8L3/ADORA1/TGFB1/FGF1/FGR/SCT/FABP3/PTK2B/IL1B/ADGRF5/LYN/ABCG4/CCL21/CCR7/CD81/NOD2/PDGFB/CCL19/PDGFRB/NR1H3/CHP1/LDLRAP1/NR4A3/IL1A/DAB2/FLT1/CES1/VAV3/P2RY12/LDLR/HTR2A/NR1D1/TNF/ADM/PTK2/NR1H2/ABHD6/FPR2/PNPLA2/CCDC3/AVPR1A/CAPN2/ABCD1/STARD4/ABCD2
POSITIVE_REGULATION_OF_LIPID_KINASE_ACTIVITY	31	0.549775062738768	2.12866368903383	0.000248489979265757	0.00115465630814875	0.000661594977321011	2993	tags=55%, list=19%, signal=44%	TNFAIP8L3/TGFB1/FGR/PTK2B/LYN/CCL21/CCR7/CD81/NOD2/PDGFB/CCL19/PDGFRB/FLT1/VAV3/P2RY12/PTK2/FPR2
RESPONSE_TO_ESTRADIOL	104	0.342604650608744	1.73993486767482	0.000249537769369535	0.00115807927380724	0.00066355626820144	3113	tags=38%, list=20%, signal=30%	CRYAB/ARPC1B/ANXA1/CCN2/GJB2/DHH/TGFB1/RAMP3/ESRRA/PDGFA/HSF1/PTGFR/CCND1/STXBP1/BCL2L2/ITGA2/SLC6A1/CRHBP/IL10/BAD/APOB/PDGFRB/MMP2/MYC/CYP1B1/NQO1/BMP7/ALDH1A2/ENO2/GPI/TXNIP/GH1/MBD2/FGF10/TH/ASS1/TACR1/UGT1A1/LEP
EPIBOLY	28	0.543145795154384	2.04753960888383	0.000251107331513657	0.00116305001137783	0.000666404401439938	872	tags=32%, list=6%, signal=30%	PHLDB2/CCN1/HBEGF/RHOC/ITGA5/CD151/CEACAM1/FLNA/ACVRL1
CYTOKINESIS	136	-0.373343	-1.73024	0.000251233801490535	0.00116305001137783	0.000666404401439938	4478	tags=49%, list=29%, signal=35%	SEPTIN2/ALKBH4/PDCD6IP/RAB11FIP3/FSD1/TAS2R13/PLK1/ANKRD53/OPN1MW/ZFYVE26/PDXP/CDC14A/KLHDC8B/ARL3/CHMP1B/KLHL9/BECN1/OPN1LW/TRIM36/DCTN3/KIF23/SEPTIN10/VPS4A/AHCTF1/PIK3R4/BBS4/POLDIP2/SPIRE2/AURKA/ECT2/E2F8/SHCBP1L/PKN2/PRPF40A/CIT/ANLN/KLHL13/SON/RASA1/EFHC1/RACGAP1/INCENP/IGF1R/ESPL1/NUP62/RAB11FIP4/CKAP2/CCP110/KIF3B/MAP9/KIF4B/KIF4A/CENPA/AURKB/SEPTIN14/KIF14/KIF20B/EFHC2/CDC6/ROPN1B/E2F7/P…
REGULATION_OF_LYMPHOCYTE_APOPTOTIC_PROCESS	45	0.472737985842246	2.01372606568387	0.000251937359692315	0.00116485820220472	0.000667440458629134	2684	tags=51%, list=17%, signal=42%	BCL6/ADAM8/BMP4/GIMAP8/LGALS16/CD274/CCL5/LYN/HSH2D/IL7R/ST3GAL1/P2RX7/LGALS14/EFNA1/IL10/RIPK3/SLC46A2/IDO1/BLK/CD27/PRELID1/CD3G/PTCRA
CALCIUM_ION_TRANSMEMBRANE_TRANSPORT	224	0.27104459908925	1.54187798372896	0.000254260620734118	0.00117414147688882	0.00067275958940489	4360	tags=41%, list=28%, signal=30%	ANXA2/RRAD/JPH2/NCS1/THY1/EDN1/REM1/BIN1/DRD1/MCUB/PLN/CASQ2/TRPM4/NOL3/RAMP3/PTPRC/CATSPER1/UBASH3B/PTK2B/RASA3/GEM/LYN/GAS6/CLIC2/CCL21/PDE4B/CCL3/CCR7/P2RX7/GSTO1/FASLG/CCL19/AHNAK/CX3CL1/NALCN/CXCL11/CORO1A/ANXA9/ATP2A3/CXCL9/AKAP6/DHRS7C/CACNA2D3/STIMATE/HTR2A/CAV3/VDAC1/PIK3CG/ERO1A/TRPV2/TPCN1/CYBA/CACNA1F/LCK/CAPN3/CACNG4/SLN/TRPC3/CXCL10/SRI/GP9/BDKRB1/STAC2/CACNG1/P2RX1/GJC2/ATP1A2/PTPN…
MYOBLAST_FUSION	35	0.515903297673841	2.06333166805558	0.000256874288233517	0.0011832748772341	0.000677992845181221	3206	tags=46%, list=21%, signal=36%	CD9/EHD1/EHD2/MYOF/TNFSF14/CD53/CD81/FLOT1/JAM2/RIPOR2/CXCL9/IL4R/CAV3/CAPN2/CXCL10/MAPK14
TELOMERE_CAPPING	36	-0.54154	-1.94639	0.000256830852988699	0.0011832748772341	0.000677992845181221	5480	tags=67%, list=35%, signal=43%	TEN1/NABP2/PNKP/MRE11/ACD/MAP3K4/DCLRE1B/TFIP11/POT1/TERF2IP/HNRNPD/TERF1/USP7/TERF2/DCLRE1A/TNKS2/DCLRE1C/PRKDC/AURKB/SMG6/XRCC1/NEK2/MAPKAPK5/TNKS
POSITIVE_REGULATION_OF_TELOMERE_MAINTENANCE_VIA_TELOMERE_LENGTHENING	33	-0.55549	-1.95953	0.000259055492993678	0.00119184739792642	0.000682904728131146	4866	tags=58%, list=31%, signal=40%	PNKP/HNRNPA2B1/ACD/MAP3K4/POT1/DKC1/NAF1/CCT2/TNKS2/CTNNB1/AURKB/PARN/HNRNPA1/DHX36/FBXO4/NEK2/XRCC5/MAPKAPK5/TNKS
RESPONSE_TO_STEROID_HORMONE	283	0.255275464578995	1.50418218007031	0.000260077249860921	0.00119507101726216	0.00068475179755455	3068	tags=31%, list=20%, signal=25%	HSPA1A/TGFBR2/ANXA1/IGFBP7/EDN1/CAV1/FAM107A/CCN2/YWHAH/A2M/SLIT3/PLPP1/GJB2/TGFB1/TSPO/AIF1/CLDN1/THBS1/HSPA1B/ESRRA/FKBP4/FBXO32/OR51E2/PADI2/FOS/FIBIN/LBH/ZFP36/GHR/IL6/BMP4/HTR1B/PMEPA1/CCND1/WNT7B/NR3C1/ZBTB7A/PTAFR/ARNTL/DDRGK1/ANXA3/SERPINF1/TGFB3/HSPA8/BCHE/IL10/BAD/FOSB/NR1H3/PPARGC1B/SCGB2A2/NR4A3/TRIP4/TLR2/CYP1B1/CYP7B1/LOX/LCAT/CYBB/DAB2/NKX2-2/BMP7/HEYL/PTGES3/PKN1/ZNF366/CALCOCO1/M…
POSITIVE_REGULATION_OF_MONOCYTE_CHEMOTAXIS	16	0.669163517324336	2.15343540940273	0.000265760389264579	0.00121817754783592	0.000697991377560329	3692	tags=75%, list=24%, signal=57%	AIF1/S100A14/CCL5/CX3CR1/SERPINE1/CCR1/FPR2/CXCL10/CCL1/CREB3/CXCL17/PLA2G7
IMMUNOLOGICAL_MEMORY_PROCESS	16	0.66906953861262	2.15313297646923	0.000265760389264579	0.00121817754783592	0.000697991377560329	2135	tags=50%, list=14%, signal=43%	BCL6/HLA-DRB1/HLA-DRA/ST3GAL1/FGL2/CD81/IL12RB1/TNFSF4
REGULATION_OF_ENDOCYTOSIS	174	0.296096368889018	1.62864	0.000274935675556631	0.00125868460568485	0.000721201111772817	2120	tags=22%, list=14%, signal=20%	CLU/ANXA2/C3/CAV1/BIN1/CD151/SPHK1/PICALM/RSPO1/ITGB3/CD300A/ABCA7/CD63/PPP3CC/SELE/CD14/NCKAP1L/CCL21/SFRP4/ITGA2/CBL/RAB17/TREM2/FLOT1/CCL19/PROM2/SERPINE1/RIN3/ANGPT1/NR1H3/EPHA3/LDLRAP1/PIK3CB/DKK1/VPS28/DAB2/GREM1/RAB31/PACSIN2
REGULATION_OF_SMOOTH_MUSCLE_CONTRACTION	51	0.433237585744916	1.89723068467948	0.000276659865404894	0.00126502213640911	0.000724832390159466	3773	tags=57%, list=24%, signal=43%	CNN1/EDN1/CAV1/PRKG1/SPHK1/ADORA1/TBXA2R/ADRB2/ADRA1A/GUCY1A1/SETD3/DAPK3/PTAFR/ITGA2/MYOCD/RGS2/SOD1/CTTN/CALCRL/ADRA2C/SPX/SRF/TACR1/CALCA/P2RX1/ATP1A2/EDN2/F2R/ADA
NEGATIVE_REGULATION_OF_MONONUCLEAR_CELL_MIGRATION	21	0.60311975562799	2.10149018997234	0.000286038825954766	0.00130630246650753	0.000748485193909404	4116	tags=76%, list=27%, signal=56%	CCL2/LRCH1/CCN3/PADI2/APOD/DUSP1/RIPOR2/GREM1/CD200R1/IL27RA/GCSAM/NBL1/CD200/SLAMF8/KLRK1/SLIT2
NEGATIVE_REGULATION_OF_LEUKOCYTE_APOPTOTIC_PROCESS	39	0.477397010815456	1.9579697497546	0.000288867107165724	0.00131760217263581	0.000754959699584309	2684	tags=51%, list=17%, signal=43%	BCL6/IRF7/BMP4/HCLS1/CCL5/GAS6/CCL21/HSH2D/IL7R/ST3GAL1/CCR7/NOD2/EFNA1/CCL19/SLC46A2/IDO1/CD27/SELENOS/AXL/PTCRA
NUCLEAR_TRANSPORT	252	-0.316076	-1.57523	0.000289988282319649	0.00132109716865818	0.000756962262422998	4806	tags=41%, list=31%, signal=29%	CBLB/EIF6/PHAX/KPNA2/TP53/THOC3/HNRNPA2B1/RITA1/ZIC1/RANBP6/NEMF/SMO/NUP98/AXIN1/ELAVL1/BARD1/THOC6/HDAC3/RIOK2/NCBP3/POM121C/NUP85/PRKACA/STRADA/XPO5/FRAT1/SRSF3/RANBP17/IPO11/MCM3AP/JUP/CITED1/UPF3A/PSEN1/NOLC1/IPO5/BACH2/NUP205/ECT2/STRADB/EFCAB7/NCBP1/C12orf50/MMP12/MED1/NUP35/IPO4/CHTOP/DDX39B/NOL6/YWHAE/FBXO22/XPO7/DDX19A/SHH/NUP153/NUP50/ENY2/NUP62CL/NUP62/EIF4ENIF1/YTHDC1/DNAJC27/NOP9/NRD…
APOPTOTIC_PROCESS_INVOLVED_IN_DEVELOPMENT	33	0.520004008013604	2.04604248522722	0.000291769666305579	0.00132758765035375	0.000760681178657964	2199	tags=36%, list=14%, signal=31%	CRYAB/CCN1/TNFRSF1A/SLIT3/SPI1/BMP4/XKR4/FOXC2/XKR6/TNFRSF1B/JAG2/BMP7
POSITIVE_REGULATION_OF_LIPID_LOCALIZATION	95	0.358943163849836	1.79745273295346	0.00029221851591482	0.00132800649112938	0.000760921166047715	2827	tags=33%, list=18%, signal=27%	ANXA2/EHD1/ACSL1/C3/EDN1/CAV1/CYP8B1/C1QTNF1/ABCA7/FABP3/IL1B/ABCG4/P2RX7/FASLG/TREM2/MSR1/APOB/SCP2D1/NR1H3/PLA2R1/LDLRAP1/IL1A/DAB2/CES1/NFKB1/SREBF2/ZC3H12A/PRELID1/GALR1/TNFRSF11A/NR1H2
NEGATIVE_REGULATION_OF_T_CELL_RECEPTOR_SIGNALING_PATHWAY	20	0.615593263234908	2.12243643244113	0.000293992089034511	0.0013344372626664	0.000764605869555736	3805	tags=70%, list=25%, signal=53%	DUSP3/THY1/CEACAM1/PTPN22/SLA2/LAPTM5/LILRB4/SH2D1A/UBASH3A/PHPT1/LGALS3/PTPN6/PAWR/DGKZ
MORPHOGENESIS_OF_AN_EPITHELIUM	410	0.231326145458787	1.41341636442699	0.000296953149549919	0.00134623583754543	0.000771366217049985	3129	tags=30%, list=20%, signal=24%	PHLDB2/TGM2/FST/CCN1/TACSTD2/TGFB1I1/TGFBR2/HBEGF/CSF1/RHOC/LAMA3/EDN1/PLOD3/ITGA5/FOLR1/HGF/CD151/KRT6A/EPHA2/FOXF1/FGF7/RARG/ALDH1A3/CCL11/TGFB1/CLIC4/MSN/FGF1/DLC1/MMRN2/PFN1/PODXL/FOXQ1/HOXB4/SULF1/CEACAM1/FLNA/PDGFA/ITGAX/SFRP2/MET/LIF/RIPK4/SOCS3/ACVRL1/BMP4/LAMA5/SNAI1/NTN1/ACTB/CSF1R/SOX8/PRKX/TIE1/FOXF2/TNC/NKD1/WNT7B/PLXND1/WNT9B/CTSH/CELSR2/FOXC2/STARD13/TRAF6/VASP/IL10/GDF2/MMP2/MYC/K…
SPLICEOSOMAL_SNRNP_ASSEMBLY	29	-0.566581	-1.94142	0.000299299589213799	0.00135522271417732	0.000776515517668276	5531	tags=76%, list=36%, signal=49%	GEMIN6/LSM2/LSM4/SMN2/GEMIN4/CD2BP2/SMN1/SRSF10/SNRPC/GEMIN5/PRPF3/SRSF12/PRMT5/TGS1/SNRPD1/CLNS1A/COIL/PRPF6/PRPF19/PRPF8/SNRPE/SART3
POSITIVE_REGULATION_OF_BLOOD_VESSEL_ENDOTHELIAL_CELL_MIGRATION	41	0.479648384118749	1.99739328584481	0.000302949282916534	0.0013700816901766	0.000785029413811982	3206	tags=54%, list=21%, signal=43%	HSPB1/ANXA1/TGFB1/THBS1/TMSB4X/PLK2/FGF18/HDAC7/FOXC2/PDGFB/NOS3/ANGPT1/FGFBP1/MAP2K3/VEGFC/ETS1/KDR/ANGPT4/CD40/CIB1/JCAD/MAPK14
BLOOD_VESSEL_ENDOTHELIAL_CELL_PROLIFERATION_INVOLVED_IN_SPROUTING_ANGIOGENESIS	21	0.601112000634795	2.0944944360069	0.000308410353415112	0.00139308657210079	0.000798210751174012	3740	tags=57%, list=24%, signal=43%	PPP1R16B/EPHA2/THBS1/MMRN2/ACVRL1/BMP4/ITGB1BP1/IL12A/FGFBP1/JCAD/GATA2/NGFR
POSITIVE_REGULATION_OF_NATURAL_KILLER_CELL_MEDIATED_CYTOTOXICITY	22	0.590356457251735	2.08577717499799	0.00030928651919186	0.00139535081749346	0.000799508118510631	2083	tags=41%, list=13%, signal=35%	HLA-F/HLA-E/VAV1/NCR3/KLRD1/IL12A/SLAMF6/CRTAM/SH2D1A
POSITIVE_REGULATION_OF_TELOMERE_MAINTENANCE	48	-0.484264	-1.85813	0.000310008661963669	0.00139691554458689	0.000800404675848595	5370	tags=58%, list=35%, signal=38%	SLX1B/NABP2/GNL3/PNKP/MRE11/HNRNPA2B1/ACD/MAP3K4/POT1/DKC1/NAF1/HNRNPD/CCT2/ATRX/TERF2/TNKS2/CTNNB1/AURKB/PARN/SLX4/PPP1R10/HNRNPA1/DHX36/FBXO4/NEK2/XRCC5/MAPKAPK5/TNKS
REGULATION_OF_DNA_TEMPLATED_TRANSCRIPTION_ELONGATION	44	-0.514588	-1.93593	0.000310501635168969	0.00139744508597207	0.000800708092474169	5066	tags=66%, list=33%, signal=44%	TCEA2/LEO1/LDB1/RECQL5/CDC73/AXIN1/ZMYND11/CCNK/CCNT2/GTF2F1/NELFB/HMGN1/HTATSF1/KAT7/DDX39B/SHH/NELFCD/NELFA/WDR43/CDK12/CTNNB1/ALYREF/HNRNPU/CCNT1/RNF168/ZNF326/SUPT6H/SCAF8/SUPT16H
REGULATION_OF_LYMPHOCYTE_CHEMOTAXIS	21	0.600045627311896	2.09077880066913	0.000314802221221058	0.00141508921181737	0.000810817823790827	1254	tags=43%, list=8%, signal=39%	CCL2/TNFSF14/CCL4/PADI2/PTK2B/XCL2/CCL5/CCL21/CCL3
VASCULAR_ENDOTHELIAL_GROWTH_FACTOR_SIGNALING_PATHWAY	34	0.515092429402468	2.04187203797563	0.000320523736085027	0.0014363196729922	0.000822982453542859	3203	tags=44%, list=21%, signal=35%	HSPB1/TSPAN12/MYO1C/VEGFB/CD63/FLT4/IL12A/PDGFRB/PIK3CB/FLT1/VEGFC/KDR/VEGFD/JCAD/DCN
HEART_VALVE_MORPHOGENESIS	42	0.468509819441305	1.96381596043394	0.000321068771609218	0.0014363196729922	0.000822982453542859	2235	tags=40%, list=14%, signal=35%	CCN1/TGFBR2/SLIT3/TGFB1/SCX/BMP4/SNAI1/TIE1/RB1/EFNA1/NOS3/SMAD6/HEY2/NFATC1/MEF2C/SOX9/HEYL
NEGATIVE_REGULATION_OF_T_CELL_PROLIFERATION	56	0.433369560008593	1.93122633462397	0.000320547708721295	0.0014363196729922	0.000822982453542859	1926	tags=34%, list=12%, signal=30%	VSIR/HLA-DRB1/LRRC32/GPNMB/VSIG4/HAVCR2/BMP4/LILRB2/CD274/CEBPB/CD86/PDCD1LG2/PELI1/LILRB4/IL10/CRTAM/SFTPD/SPN/IDO1
NON_MEMBRANE_BOUNDED_ORGANELLE_ASSEMBLY	301	-0.303542	-1.54345	0.000320682991452213	0.0014363196729922	0.000822982453542859	3454	tags=32%, list=22%, signal=25%	MIS12/BRIX1/BRCA1/CEP120/POLDIP2/FARP2/PIBF1/PPAN/CEP97/AURKA/YTHDF2/FSCN1/BICD1/TUBGCP5/TRAPPC12/KIAA0753/MYBL2/ANLN/POC1B/CNOT6/GOLGA6A/CNOT2/SENP6/HAUS8/STAG1/CCNB2/SPICE1/RACGAP1/HAUS2/MZT1/INCENP/ZNF207/CDK2/NUP62/EIF4ENIF1/MCIDAS/CCP110/MDN1/KIF3B/CNOT7/CENPC/TUBB8/MAP9/MRTO4/KIF4B/KIF4A/PRKDC/CENPA/DLGAP5/KLHL41/CIRBP/AURKB/C9orf72/NLE1/HNRNPU/KIF2A/RPL3L/DHX30/TPX2/DRG1/CCSAP/SMC1A/MYH6/U…
RESPONSE_TO_PROSTAGLANDIN	22	0.588795596290618	2.08026252681204	0.000322106573352721	0.00143923249221948	0.000824651440718534	3015	tags=55%, list=19%, signal=44%	EDN1/A2M/PTGDR/PTGFR/CCL21/CCR7/CCL19/APOB/PTGER4/TNFSF4/AKR1C3/PTGER2
MRNA_CATABOLIC_PROCESS	192	-0.344475	-1.66435	0.000324080297842007	0.00144631519012944	0.000828709685003038	5302	tags=50%, list=34%, signal=33%	TNRC6B/LSM2/TNRC6A/EDC4/FXR2/NANOS2/CASC3/UPF1/GTPBP1/EDC3/NUDT16/PNLDC1/RBM10/PABPC1/LSM4/PYM1/DCP1B/SUPV3L1/MAGOH/ZC3H14/LSM6/ELAVL1/A1CF/TENT5D/XRN1/TTC37/AGO3/ZFP36L2/NUDT16L1/TTC5/GSPT1/AGO1/PABPC4/POLR2G/METTL3/UPF3A/RC3H2/TNRC6C/PAIP1/DIS3L2/PRKCA/EXOSC6/EXOSC10/SCGB1A1/SERBP1/APOBEC1/YTHDF2/GIGYF2/NCBP1/TUT4/NBAS/EXOSC7/MTPAP/TUT1/CNOT6/RBM46/HNRNPD/BOLL/CNOT2/IGF2BP1/TBRG4/DCP2/EIF4ENIF1…
REGULATION_OF_CALCIUM_ION_TRANSPORT_INTO_CYTOSOL	71	0.387557283544625	1.81846982332979	0.000332765687640404	0.00148329807113483	0.000849900136349775	3724	tags=45%, list=24%, signal=34%	JPH2/THY1/CAV1/DRD1/PLN/CASQ2/RAMP3/UBASH3B/PTK2B/LYN/CLIC2/P2RX7/GSTO1/CX3CL1/PML/CXCL11/CORO1A/CXCL9/P2RX5/AKAP6/DHRS7C/CYBA/CAPN3/TRPC3/CXCL10/SRI/BDKRB1/P2RX1/ATP1A2/PTPN6/SLC8A1/F2R
SKIN_DEVELOPMENT	224	0.268708736802694	1.52859007965426	0.000335266288339842	0.00149265684832642	0.000855262528552656	3035	tags=30%, list=20%, signal=25%	ITGB4/FST/ZBED2/ELOVL1/TGM1/DHCR24/ANXA1/TRADD/EPHA2/FGF7/KLK5/PLAAT4/CLIC4/ITGA3/CLDN1/KRTAP6-2/LCE3B/TSSK1B/KRTAP6-1/FOXQ1/PDGFA/ZFP36/MET/PALLD/LAMA5/SNAI1/SHARPIN/ADAMTS2/CD109/LCE2D/CSTA/LCE1D/ITGA2/TRIM16/LDB2/PPL/LCE2A/COMP/LCE6A/LCE1B/ST14/IL1A/INHBA/DKK1/EXPH5/COL5A1/LIPN/LCE3D/SOX9/KRT76/PTGES3/LCE3A/GRHL1/COL3A1/LTB/TNF/AKR1C3/COL5A3/SPRR4/TXNIP/KAZN/ITGB6/CASP14/FGF10/SRF/BCR/NME2/WNT…
REGULATION_OF_NUCLEAR_DIVISION	117	-0.377858	-1.71138	0.00033646155794234	0.00149618867223583	0.000857286193034245	3436	tags=43%, list=22%, signal=34%	LCMT1/MKI67/NPM2/L3MBTL1/FZR1/AURKA/ANAPC5/DMRT1/RAD1/CDC23/PRAP1/ZNF207/PRDM9/ESPL1/NUP62/BUB1/EDN3/GPR3/SMPD3/CDCA2/DLGAP5/MAD2L1BP/BORA/BUB3/AURKB/HOXA13/MTBP/CCDC8/WEE2/PRMT5/TRIP13/FBXO5/SPDL1/RAD51AP1/CDT1/GEN1/TTK/CCNB1/KIF20B/BUB1B/OBSL1/ZWINT/PKMYT1/TPR/NUSAP1/NEK2/KNTC1/FBXO43/MAD2L1/ZWILCH
MRNA_CLEAVAGE	18	-0.656723	-1.98838	0.000341877893951866	0.0015184600492707	0.000870047246761062	2943	tags=61%, list=19%, signal=50%	NCBP1/CSTF3/TUT1/CSTF2T/CPSF4L/NCBP2/FIP1L1/CPSF3/CPSF6/NUDT21/CSTF2
POSITIVE_REGULATION_OF_PHOSPHOLIPASE_ACTIVITY	46	0.457497172308597	1.95400287114329	0.000342365208216602	0.0015188120440789	0.000870248932748054	2599	tags=35%, list=17%, signal=29%	CCN1/RASGRP4/GNA15/SELE/C5AR1/CCL5/ADRA1A/ITK/CD86/PTAFR/S1PR4/PLCB2/PDGFRB/FLT1/P2RY12/HTR2A
REGULATION_OF_MITOTIC_NUCLEAR_DIVISION	94	-0.407993	-1.7809	0.000347120558497267	0.00153807466515098	0.000881286029467998	2172	tags=38%, list=14%, signal=33%	PRAP1/ZNF207/ESPL1/NUP62/BUB1/EDN3/SMPD3/CDCA2/DLGAP5/MAD2L1BP/BORA/BUB3/AURKB/HOXA13/MTBP/CCDC8/PRMT5/TRIP13/FBXO5/SPDL1/CDT1/GEN1/TTK/CCNB1/KIF20B/BUB1B/OBSL1/ZWINT/PKMYT1/TPR/NUSAP1/NEK2/KNTC1/FBXO43/MAD2L1/ZWILCH
MITOTIC_DNA_INTEGRITY_CHECKPOINT_SIGNALING	65	-0.441616	-1.80285	0.000349731680713477	0.00154780180215881	0.000886859484480262	4879	tags=60%, list=32%, signal=41%	RAD9A/TAOK1/TP53/MRE11/BABAM1/PLK1/SYF2/ABRAXAS1/TIPIN/RAD17/TICRR/BRCA1/CASP2/FZR1/GTSE1/NEK11/FOXO4/GIGYF2/BRSK1/TRIAP1/SDE2/PRAP1/CDK2/PRKDC/XPC/RAD9B/TOPBP1/PPP1R10/NAE1/ZNF830/RPA2/CLSPN/CDC6/MSH2/HMGA2/RFWD3/EME1/ORC1/DTL
REGULATION_OF_TUMOR_NECROSIS_FACTOR_MEDIATED_SIGNALING_PATHWAY	48	0.44399674736487	1.9156587726423	0.00035232639079461	0.00155743328567404	0.000892378131953845	1579	tags=27%, list=10%, signal=24%	CASP1/HSPA1A/CASP4/TNFRSF1A/SPHK1/NOL3/HSPA1B/PYDC2/PYCARD/SHARPIN/GAS6/LAPTM5/GSTP1
TOLL_LIKE_RECEPTOR_2_SIGNALING_PATHWAY	16	0.662446335534657	2.13181884373112	0.000355070317378645	0.00156755084338752	0.000898175290224021	4280	tags=69%, list=28%, signal=50%	RIPK2/LYN/NOD2/TREM2/TNIP2/TLR2/TLR6/CYBA/MFHAS1/IRAK1/LGALS9
NEGATIVE_REGULATION_OF_BLOOD_CIRCULATION	18	0.627780117217897	2.10110660107896	0.000355457526012645	0.00156755084338752	0.000898175290224021	3777	tags=67%, list=24%, signal=50%	BIN1/PLN/ADORA1/GRK2/ADRA1A/ZC3H12A/TNF/PIK3CG/SPX/SRI/ATP1A2/GJD3
PHOSPHATIDYLINOSITOL_3_KINASE_SIGNALING	107	0.335760696753537	1.71556875299714	0.000361920365398049	0.00159416284025034	0.000913423432321952	3243	tags=34%, list=21%, signal=27%	IL18/EDN1/IGF1/HGF/SELP/PPP1R16B/FN1/CEACAM1/FGR/PDGFA/HCST/HCLS1/CCL5/UNC5B/OSM/CBL/TREM2/PDGFB/PDGFRB/ANGPT1/PIK3CB/FLT1/SOX9/MYOC/KDR/HTR2A/NTRK3/TNF/PIK3CG/PTK2/GH1/CD28/LEP/GATA3/DCN/MYDGF
NEGATIVE_REGULATION_OF_PROTEIN_LOCALIZATION_TO_CELL_PERIPHERY	20	0.605509123389077	2.08766843370419	0.000363383000394198	0.00159871338944114	0.000916030806020462	2502	tags=50%, list=16%, signal=42%	BCL2L1/PICALM/TGFB1/ABI3/PPP2R5A/LRRC15/RHOQ/TMBIM1/DAB2/PID1
MITOTIC_METAPHASE_PLATE_CONGRESSION	47	-0.494474	-1.88806	0.000373667145977757	0.00164201784808644	0.000940843394955492	5677	tags=66%, list=37%, signal=42%	VPS4B/BOD1/RRS1/EML4/SEH1L/CHMP6/PDCD6IP/ANKRD53/NDC80/CHMP1B/BECN1/VPS4A/MIS12/PIBF1/CDC23/NUP62/CENPC/CHAMP1/KIF2C/AURKB/HNRNPU/KIF18A/CDCA8/KIF14/KPNB1/CDCA5/SPDL1/CDT1/CCNB1/NUF2/KIFC1
REGULATION_OF_OSSIFICATION	96	0.348469210882168	1.74709379426583	0.000376930146535162	0.00165440330825929	0.00094794001598838	2399	tags=32%, list=15%, signal=27%	CCN1/MGP/CSF1/SRGN/FAM20C/TRPM4/TGFB1/ESRRA/S1PR1/PHOSPHO1/TENT5A/ECM1/BMP4/PTK2B/ADRB2/CCL3/P2RX7/TGFB3/STATH/SMAD6/CCR1/DHRS3/COMP/PTGER4/DKK1/GREM1/MEF2C/BMP7/SOX9/LTF/ISG15
CYTOSKELETON_DEPENDENT_CYTOKINESIS	81	-0.417508	-1.78027	0.000381697592271782	0.00167335505116086	0.000958798985732603	4845	tags=54%, list=31%, signal=38%	CHMP6/USP8/KIF20A/SEPTIN2/ALKBH4/PDCD6IP/PLK1/ANKRD53/ZFYVE26/KLHDC8B/ARL3/CHMP1B/TRIM36/DCTN3/KIF23/SEPTIN10/VPS4A/BBS4/POLDIP2/SPIRE2/ECT2/SHCBP1L/CIT/ANLN/SON/RASA1/EFHC1/RACGAP1/INCENP/ESPL1/NUP62/CKAP2/MAP9/KIF4B/KIF4A/CENPA/AURKB/SEPTIN14/KIF20B/EFHC2/ROPN1B/NUSAP1/SPAST/STMN1
RESPONSE_TO_INTERFERON_BETA	21	0.593602643588799	2.06832908490059	0.000382200362648066	0.00167358794091306	0.000958932426904003	3153	tags=43%, list=20%, signal=34%	MNDA/PYHIN1/UBE2G2/SHFL/PLSCR1/AIM2/STING1/TLR3/CAPN2
REGULATION_OF_PROTEIN_POLYMERIZATION	158	0.297162847378141	1.61430885890395	0.000385270585439167	0.0016850494935424	0.000965499667387905	2840	tags=30%, list=18%, signal=25%	HSPA1A/ARPC1B/LMOD1/BIN1/TMOD2/HSP90AA1/CCL11/GSN/ESAM/HSPA1B/LMOD3/FKBP4/PFN1/CDC42EP1/MET/CCL26/CYRIA/PTK2B/PYCARD/TMSB4X/ARPC1A/HCLS1/NCKAP1L/FLII/CCL21/SPTAN1/CCR7/COTL1/SPTA1/VASP/MYADM/CAPG/CTTN/NCK1/FCHSD1/CORO1A/CDH5/TPPP/ARPC2/ARPC5/FES/SPTB/CAPZB/TMOD1/CAV3/TMOD3/ARPC3
REGULATION_OF_HOMOTYPIC_CELL_CELL_ADHESION	32	0.510645128321884	1.99291090288149	0.000387990212812417	0.00169495254939885	0.000971173920382947	2034	tags=38%, list=13%, signal=33%	CD9/PRKG1/UBASH3B/C1QTNF1/CEACAM1/IL6/PLAUR/CCL5/LYN/CTSG/MMRN1/BLK
PROTEIN_POLYMERIZATION	215	0.275446132507422	1.55818003481183	0.000396248974894589	0.00172900197486244	0.000990683560358409	2761	tags=27%, list=18%, signal=23%	HSPA1A/ARPC1B/LMOD1/FAM107A/BIN1/TMOD2/HSP90AA1/CASQ2/CCL11/AIF1/GSN/ESAM/HSPA1B/LMOD3/MICALL2/FKBP4/WAS/PFN1/CDC42EP1/MET/CCL26/CYRIA/PTK2B/PYCARD/TMSB4X/ARPC1A/HCLS1/NCKAP1L/FLII/CCL21/SPTAN1/CCR7/COTL1/SPTA1/VASP/RNF135/MYADM/CAPG/MSRB2/MAP7D3/CTTN/NCK1/FCHSD1/WASHC3/CORO1A/CDH5/TPPP/CHMP4A/CHMP3/ARPC2/ARPC5/FES/TUBG2/PSTPIP1/SPTB/CAPZB/TMOD1/CAV3/TMOD3
SENSORY_PERCEPTION_OF_CHEMICAL_STIMULUS	308	0.245141238194753	1.44886097192149	0.000397993705716718	0.00173458146683563	0.00099388049769761	1912	tags=25%, list=12%, signal=22%	PDE4A/OR8U1/OR4A15/OR4P4/OR51V1/OR5M3/OR8U3/OR10J5/OR5L1/TAS2R16/OR52J3/OR8J1/OR6C76/OR4A5/OR8H2/OR5AC2/OR5I1/OR5B3/OR4S2/OR5K4/OR5T3/OR51A2/OR4L1/OR4C13/OR51E2/OR5D13/OR8J3/OR5B17/OR4F3/OR2T1/OR13C4/OR4C12/OR5L2/OR5F1/OR5D16/OR4S1/OR4C46/OR5W2/OR9I1/OR8H3/OR6K2/OR6C68/OR1A2/OR2B3/C5AR1/OR4M1/OR4D11/OR5J2/OR6C70/OR52R1/OR5K3/OR10W1/OR10G9/OR7A10/OR10H3/OR1D5/OR52A5/OR10H4/OR10V1/OR9G4/OR10G6/OR4D…
NEGATIVE_REGULATION_OF_CELL_MATRIX_ADHESION	27	0.530364017231297	1.98497988208615	0.000402922967579812	0.00175196178192998	0.00100383907072885	2460	tags=44%, list=16%, signal=37%	PHLDB2/BCL6/FAM107A/THBS1/DLC1/ACVRL1/APOD/ITGB1BP1/SERPINE1/ADAM15/CORO1C/MYOC
NEGATIVE_REGULATION_OF_B_CELL_ACTIVATION	27	0.530042789947619	1.98377763292339	0.000402922967579812	0.00175196178192998	0.00100383907072885	2563	tags=52%, list=17%, signal=43%	BCL6/TYROBP/INPP5D/CD300A/MNDA/SAMSN1/BANK1/LYN/LAPTM5/IL10/INHBA/BLK/PKN1/CTLA4
REGULATION_OF_MYOBLAST_DIFFERENTIATION	45	0.46126347178234	1.96484797941729	0.000412992779668794	0.0017936512554577	0.00102772630548299	3212	tags=47%, list=21%, signal=37%	IL18/ANKRD2/ID3/TGFB1/TNFSF14/CMTM5/BMP4/SOX8/FLOT2/MYOCD/RANBP3L/RIPOR2/TRIP4/MEF2C/SOX9/CXCL9/TNF/CAPN3/CXCL10/MAPK14/GDF3
NEGATIVE_REGULATION_OF_EPITHELIAL_CELL_PROLIFERATION	97	0.3581289730858	1.79759261043571	0.000414512153338452	0.00179815178872461	0.00103030502105718	3293	tags=36%, list=21%, signal=29%	RGCC/NUPR1/CAV2/CCL2/CAV1/TGFB1/THBS1/MMRN2/SULF1/CEACAM1/LIMS2/SFRP2/ACVRL1/BMP4/CDKN2B/RB1/CD109/SERPINF1/IL12A/KRT4/GDF2/SPARC/DAB2/FLT1/MEF2C/RUNX3/SOX9/SCG2/SOX2/TNF/CDK6/MTSS1/GATA3/EREG/EPPK1
CYTOLYSIS	22	0.582638477726504	2.05850892827503	0.000415494351361529	0.00180031429076555	0.0010315440914876	3106	tags=64%, list=20%, signal=51%	PLA2G2A/TGFB1/GZMM/GZMA/GZMH/NINJ1/PRF1/MICA/LYZ/LYZL6/C8B/C8A/MICB/LBP
NEGATIVE_REGULATION_OF_NATURAL_KILLER_CELL_MEDIATED_IMMUNITY	15	0.683008835856569	2.15210268602013	0.000416366677445816	0.00180199624820154	0.00103250781946784	2330	tags=67%, list=15%, signal=57%	HLA-F/HLA-A/HLA-E/HAVCR2/CEACAM1/CD96/SERPINB9/KLRD1/MICA/KLRC1
REGULATION_OF_LIPID_KINASE_ACTIVITY	56	0.428580813903047	1.90988622806763	0.00042315708489428	0.00182925745641871	0.00104812794669089	3092	tags=46%, list=20%, signal=37%	TNFAIP8L3/TGFB1/FGR/SOCS3/PTK2B/PPP2R5A/SLA2/RB1/LYN/CCL21/CCR7/CD81/P3R3URF/NOD2/PDGFB/CCL19/PDGFRB/PIK3R6/FLT1/PIP4K2A/VAV3/P2RY12/PTK2/FPR2/PIP4K2C/CISH
VIRAL_LIFE_CYCLE	247	0.261393883420692	1.50755659699858	0.00043338262377948	0.00187128784884829	0.00107221052115915	2886	tags=27%, list=19%, signal=22%	CAV2/HSPA1A/STOM/HLA-DRB1/CCL2/CAV1/ITGA5/SLPI/EPHA2/GSN/CLDN1/LGALS1/HSPA1B/ITGB3/CH25H/GRK2/ICAM1/VAMP8/ANPEP/CCL5/CD86/CLEC5A/GAS6/SNX3/MID2/LRRC15/RNASEK/TNIP1/CXCR6/CD81/PTX3/SLC52A2/ITGA2/SELPLG/HSPA8/TRIM8/CHMP4C/SHFL/BANF1/PLSCR1/ITGB5/VPS37C/CCL8/VPS28/CHMP4A/CHMP3/CD4/LTF/ISG15/TRIM22/PARP10/ZC3H12A/LDLR/IFIT1/HTR2A/AXL/ITGB7/CD209/TNF/FCN3/APOBEC3H/TPCN1/CXCR4/ITGB6/CD28/TNFRSF4/RAB29
POSITIVE_REGULATION_OF_CYTOKINE_PRODUCTION_INVOLVED_IN_IMMUNE_RESPONSE	53	0.448918031869068	1.97879399418928	0.000441428531800919	0.00190382038860142	0.00109085101595251	3288	tags=49%, list=21%, signal=39%	IL18/HLA-F/HLA-A/HLA-E/IL6/SASH3/CLEC7A/IL1B/LAPTM5/HK1/CD81/NOD2/NLRP3/TRAF6/TBX21/ARID5A/NR4A3/TNFSF4/IL1R1/TLR4/SLC7A5/LACC1/SCIMP/GATA3/CD36/SPON2
HISTONE_H3_K9_TRIMETHYLATION	16	-0.658699	-1.93735	0.000442781266990789	0.00190744430062467	0.00109292744508204	2234	tags=56%, list=14%, signal=48%	ATRX/KDM4A/ARID4B/SIRT1/KDM4D/SUV39H1/BEND3/SUV39H2/SMARCB1
PROTEIN_MONOUBIQUITINATION	63	-0.446505	-1.81318	0.000451512592373439	0.00194280909689473	0.00111319076622889	4998	tags=56%, list=32%, signal=38%	LEO1/PAF1/FANCE/KLHL22/RAD18/CDC73/UBE2O/TRIM37/PCGF2/ZC4H2/KLHL12/PCGF6/RNF2/CTR9/PCGF3/MARCHF7/RNF20/WDR48/MGRN1/HUWE1/TOPORS/FANCL/FANCF/UBE3D/UBE2R2/OBI1/FANCG/UBE2T/RNF168/FANCB/FANCA/UHRF1/RNF40/FANCM/DTL
NEGATIVE_REGULATION_OF_INFLAMMATORY_RESPONSE_TO_ANTIGENIC_STIMULUS	21	0.585911931888046	2.04153182773529	0.000452857719881932	0.00194634692078586	0.00111521786858003	1651	tags=43%, list=11%, signal=38%	HLA-DRB1/NPY5R/FGR/RHBDF2/PLK2/LYN/NOD2/TREM2/IL10
NUCLEAR_EXPORT	133	-0.364179	-1.68085	0.000460134973801386	0.00197534299018311	0.00113183203657088	4805	tags=47%, list=31%, signal=32%	EIF6/PHAX/THOC3/HNRNPA2B1/RITA1/NEMF/BARD1/THOC6/RIOK2/NCBP3/POM121C/NUP85/PRKACA/STRADA/XPO5/FRAT1/SRSF3/RANBP17/MCM3AP/STRADB/NCBP1/C12orf50/CHTOP/DDX39B/NOL6/YWHAE/XPO7/DDX19A/NUP153/ENY2/NUP62CL/NUP62/EIF4ENIF1/YTHDC1/DNAJC27/NOP9/NRDE2/NUP88/ALYREF/THOC2/CTDSPL2/SMG6/LSG1/NCBP2/DDX25/POLR2D/HNRNPA1/DDX19B/SUPT6H/NPAP1/RAE1/NXF2/NUP155/NUP93/RBM15B/CPSF6/NUP160/TPR/DHX9/NUP133/NUP107/KHDRBS1
SIGNAL_TRANSDUCTION_IN_RESPONSE_TO_DNA_DAMAGE	136	-0.366241	-1.69733	0.000464086420762149	0.00199001112681649	0.00114023658557375	4879	tags=51%, list=32%, signal=35%	RAD9A/TAOK1/EEF1E1/COPS3/CRY1/TP53/MRE11/BABAM1/TWIST1/TIPRL/SMYD2/PLK1/SYF2/ABRAXAS1/ABL1/FOXM1/HIPK2/TIPIN/RAD17/YJU2/WDR76/TICRR/DYRK1A/BRCA1/CASP2/FZR1/GTSE1/CUL4A/NEK11/MARCHF7/FOXO4/GIGYF2/BRSK1/RAD1/ETAA1/DDX39B/KAT5/TRIAP1/ATRX/SDE2/PRAP1/CDK2/USP10/FOXO3/PAXIP1/PRKDC/XPC/TFAP4/INTS7/RAD9B/SIRT1/TOPBP1/PPP1R10/ZNF830/RPA2/PRPF19/CLSPN/FBXO4/CDC5L/MSH2/E2F7/SOX4/E2F1/HMGA2/RHNO1/RFWD3/EME1…
POSITIVE_REGULATION_OF_CELLULAR_EXTRAVASATION	15	0.680830801761494	2.14523988603838	0.000471881278858996	0.00202110715755257	0.0011580539894232	3244	tags=67%, list=21%, signal=53%	THY1/PLVAP/ICAM1/ADAM8/PTAFR/RIPOR2/IL1R1/LYVE1/CD99/XG
REGULATION_OF_PROGRAMMED_NECROTIC_CELL_DEATH	19	0.6170600443021	2.09928294628544	0.000474982360647774	0.00203205097279427	0.0011643245767361	3477	tags=63%, list=22%, signal=49%	NUPR1/BIRC3/CAV1/YBX3/BOK/PELI1/ZBP1/RIPK3/RBCK1/SLC25A4/CYLD/ASAH1
IRON_ION_TRANSPORT	46	0.449198490757539	1.91855861365062	0.000476947561550197	0.00203811575670474	0.001167799576652	2677	tags=39%, list=17%, signal=32%	STEAP4/STEAP2/FTL/LCN2/FTH1/CP/SLC25A28/SLC11A1/CYBRD1/SLC25A37/SLC48A1/FTMT/REP15/SLC39A14/LTF/ARHGAP1/SCARA5/HAMP
POSITIVE_REGULATION_OF_PRODUCTION_OF_MOLECULAR_MEDIATOR_OF_IMMUNE_RESPONSE	98	0.335311179115761	1.68587189487319	0.000486341861195565	0.0020758766139563	0.00118943579283222	3288	tags=42%, list=21%, signal=33%	IL18/HLA-F/KLK5/TGFB1/HLA-A/HLA-E/KLK7/PTPRC/IL6/SASH3/CLEC7A/IL1B/PTPN22/CLCF1/CD86/LAPTM5/HK1/CD81/NOD2/NLRP3/TRAF6/IL10/TBX21/ARID5A/NR4A3/TNFSF4/IL1R1/STAT6/IL4R/TLR4/SLC7A5/GPI/LACC1/CD40/CD244/CD28/TNFRSF4/SCIMP/GATA3/CD36/SPON2
POSITIVE_REGULATION_OF_MACROPHAGE_CHEMOTAXIS	15	0.678461736192805	2.13777516214891	0.00049655446718861	0.00211703977878122	0.00121302146322315	1057	tags=47%, list=7%, signal=44%	CSF1/RARRES2/THBS1/C3AR1/C5AR1/CSF1R/CCL5
EPITHELIAL_CELL_DEVELOPMENT	169	0.289829456769762	1.58753055513937	0.000499021844436615	0.00212512506292114	0.00121765416937081	2849	tags=31%, list=18%, signal=26%	ACTA2/PLOD3/TNFRSF1A/PPP1R16B/EPHA2/PDE2A/RARG/CLIC4/CLDN1/MSN/PECAM1/RAPGEF3/PODXL/ICAM1/CLDN3/MET/PALLD/BMP4/GPR4/IL1B/SOX8/WNT7B/S1PR3/ARNTL/FOXC2/HEG1/POF1B/PDGFB/MYADM/BAD/VIM/RAB13/SIDT2/NKX3-2/ST14/IL1A/VCL/CDH5/EXPH5/NKX2-2/CCM2/SOX9/HOXA5/MYO1E/RHEB/TMOD1/TIGAR/TNF/IQGAP1/SLC9A4/ROBO4/CXCR4/CDK6
MYOBLAST_DIFFERENTIATION	73	0.382818035284929	1.8068503249075	0.000513103171074164	0.00218114546271129	0.00124975273832775	3267	tags=40%, list=21%, signal=31%	IL18/IGF1/ANKRD2/ID3/TGFB1/LGALS1/EPAS1/TNFSF14/CMTM5/BMP4/SOX8/RB1/FLOT2/MYOCD/RANBP3L/RIPOR2/TRIP4/GREM1/MEF2C/SOX9/CXCL9/PITX1/TNF/CAPN3/SRF/CXCL10/MAPK14/GDF3/MEGF10
CELLULAR_RESPONSE_TO_TOXIC_SUBSTANCE	94	0.355630660069499	1.77458249442845	0.00051334858284124	0.00218114546271129	0.00124975273832775	2551	tags=34%, list=16%, signal=29%	LTC4S/GLRX/HBB/NXN/SOD3/HBA2/S100A9/SOD2/GSTK1/MGST2/ALOX5AP/TXN/CLIC2/MGST3/GSTO1/ESD/AKR1B10/GSTP1/NOS3/PRDX1/PRXL2C/SOD1/MGST1/NQO1/HBG1/PRDX5/PRDX6/BMP7/HBA1/PTGS1/HBG2/SELENOS
MUSCLE_ORGAN_DEVELOPMENT	259	0.255441567371759	1.48498517115841	0.000520311356798569	0.00220712937837174	0.00126464100245515	2495	tags=23%, list=16%, signal=19%	CRYAB/TAGLN/NUPR1/CAV2/JPH2/MYL6/RCAN1/HBEGF/VAMP5/CAV1/IGF1/ANKRD2/FHL1/TEAD4/ID3/TGFB1/SPEG/SCX/ITGA11/S1PR1/LMOD3/ATF3/USP2/FOS/LIF/YBX3/BMP4/LAMA5/SOX8/CFL2/RB1/TPM1/HLX/ARNTL/FOXC2/MAFF/HEG1/TNNC1/MYOCD/FLOT1/MEOX2/EGR1/HEY2/ETV1/EFEMP2/RIPOR2/PHOX2B/LOX/NIBAN2/MEF2C/HEYL/PITX1/MYL2/SFMBT1/COL3A1/ASB2/ANKRD1/UNC45B/MYOZ1
REGULATION_OF_SECRETION	472	0.221301056451665	1.36414839434106	0.000520650079046316	0.00220712937837174	0.00126464100245515	2848	tags=24%, list=18%, signal=20%	RGCC/NPR1/HLA-DRB1/ANXA1/KCNB1/EDN1/IGF1/HLA-F/DRD1/TNFRSF1A/SNCG/ADORA1/FOXF1/SPI1/TRPM4/C2CD2L/TGFB1/MICAL1/PRKCB/CD300A/C1QTNF1/NPY5R/CD33/INHBB/ADORA3/CCN3/GRK2/ITGB2/CEACAM1/OR51E2/FGR/SCT/ITGAM/RHBDF2/IL6/RAB27A/LIF/TCIRG1/ADAM8/HTR1B/PRAM1/IL1B/ADGRE2/VAMP8/VIP/CCL5/ADRA1A/GIPC1/LYN/STXBP1/NCKAP1L/S100A8/ADORA2A/GPR68/HCRT/CD84/P2RX7/PTAFR/ARNTL/RAC2/OSM/TGFB3/TREM2/UCP2/SLC6A1/IL12A/CRHBP…
REGULATION_OF_INNATE_IMMUNE_RESPONSE	178	0.284276918028712	1.57069879361691	0.000522303290127786	0.00221161870973336	0.00126721329956158	2556	tags=30%, list=17%, signal=26%	BIRC3/HLA-F/HSP90AA1/A2M/TYROBP/SPI1/HLA-A/HLA-E/VAV1/IRF7/TASL/CARD9/VSIG4/MNDA/HAVCR2/CEACAM1/FGR/PYHIN1/ADAM8/PYCARD/CLEC7A/PTPN22/CCL5/LYN/CD96/SERPINB9/NCR3/NOD2/SH2D1B/KLRD1/ZBP1/TREM2/TRAF6/IL12A/RNF135/SLAMF6/BANF1/PLSCR1/CRTAM/NR1H3/MICA/PIK3R6/AIM2/SERPING1/TLR8/SH2D1A/STING1/NCR1/TLR4/KLRC1/ISG15/CD1D/NMI/NLRC4
REGULATION_OF_COLLAGEN_METABOLIC_PROCESS	35	0.49901376053331	1.99578273592433	0.000523215443511399	0.00221296350085162	0.00126798383798337	3020	tags=46%, list=20%, signal=37%	VSIR/RGCC/CCN2/TGFB1/SCX/CST3/IL6/BMP4/ITGA2/TGFB3/PDGFRB/VIM/MFAP4/ENG/ARRB2/CREB3L1
NEGATIVE_REGULATION_OF_EXOCYTOSIS	25	0.558489150614933	2.04077371308707	0.000527705759290353	0.00222574085565196	0.00127530500680191	1267	tags=32%, list=8%, signal=29%	ANXA1/HLA-F/FOXF1/SPI1/CD300A/CEACAM1/NCKAP1L/CD84
POSITIVE_REGULATION_OF_ENDOTHELIAL_CELL_PROLIFERATION	76	0.371164968741315	1.76714504545384	0.000528003496134863	0.00222574085565196	0.00127530500680191	4492	tags=57%, list=29%, signal=40%	CAV2/TNFSF12/VEGFB/PPP1R16B/CCL11/ITGB3/ECM1/CCL26/ACVRL1/BMP4/VIP/FLT4/EGFL7/PDGFB/IL10/GDF2/PLXNB3/FGFBP1/SCG2/VEGFC/ITGA4/KDR/LRG1/VEGFD/WNT2/CYBA/JCAD/MYDGF/SIRT6/CDH13/NR4A1/GATA2/STAT3/EGR3/EGF/HIF1A/NRP1/JUN/HTR2B/BMP2/TEK/F3/PRKD2
DETECTION_OF_STIMULUS_INVOLVED_IN_SENSORY_PERCEPTION	322	0.240597194275242	1.43131500301401	0.000528030407184493	0.00222574085565196	0.00127530500680191	2025	tags=25%, list=13%, signal=23%	ADORA1/OR8U1/OR4A15/OR4P4/OR51V1/OR5M3/OR8U3/OR10J5/OR5L1/TAS2R16/OR52J3/OR8J1/OR6C76/OR4A5/OR8H2/OR5AC2/OR5I1/OR5B3/OR4S2/OR5K4/OR5T3/OR51A2/OR4L1/OR4C13/OR51E2/OR5D13/OR8J3/OR5B17/OR4F3/OR2T1/OR13C4/OR4C12/OR5L2/OR5F1/OR5D16/OR4S1/OR4C46/OR5W2/OR9I1/OR8H3/OR6K2/OR6C68/OR1A2/OR2B3/OR4M1/OR4D11/OR5J2/OR6C70/OR52R1/OR5K3/OR10W1/OR10G9/OR7A10/OR10H3/OR1D5/OR52A5/LXN/OR10H4/TMEM120A/OR10V1/OR9G4/OR1…
NEGATIVE_REGULATION_OF_TRANSMEMBRANE_TRANSPORT	89	0.353179503158616	1.73959959603871	0.000529055854687299	0.00222754060084403	0.00127633622481123	2736	tags=29%, list=18%, signal=24%	PEA15/RRAD/ARL6IP5/OAZ1/CAV1/REM1/BIN1/PLN/CASQ2/PRKCB/THBS1/KCNAB1/IL1B/GEM/CLIC2/GSTO1/RGS2/MYC/ANO9/PID1/SELENOS/HAMP/TNF/CAV3/RGS4/VDAC1
LAMELLIPODIUM_ASSEMBLY	53	0.444219620792973	1.95808378216928	0.000531975957132519	0.00223730453383868	0.00128193076318821	2585	tags=36%, list=17%, signal=30%	ABLIM3/EPHA2/ABI3/RHOD/S1PR1/WAS/ACTR3/ABLIM2/RAC2/PARVB/PLXNB3/NCK1/VCL/ARPC2/BRK1/VAV3/P2RY12/ARHGEF6/CAPZB
NEGATIVE_REGULATION_OF_CYSTEINE_TYPE_ENDOPEPTIDASE_ACTIVITY	64	0.398037283621459	1.82468146543337	0.000534493639180802	0.00224535589732612	0.00128654403348022	2812	tags=41%, list=18%, signal=33%	CRYAB/BIRC3/DHCR24/CAST/HGF/CST7/MICAL1/NOL3/THBS1/TNFSF14/SFRP2/CDKN2D/PLAUR/GAS6/ADORA2A/SERPINB9/RPS6KA1/DNAJB6/PRDX5/TNFAIP8/CD27/LTF/GPI/TNF/KLF4/RPS6KA3
NEGATIVE_REGULATION_OF_PROTEIN_LOCALIZATION	148	0.310466793769362	1.66521261334359	0.00053608280766032	0.00224949290880689	0.00128891445833953	2709	tags=29%, list=17%, signal=24%	BAG3/BCL2L1/KCNB1/PICALM/SPI1/TGFB1/ABI3/INHBB/CCN3/RHBDF2/TRIM29/PPM1F/APOD/IL1B/PPP2R5A/SNX3/TXN/UBE2G2/ITGB1BP1/LRRC15/RHOQ/LILRB4/UCP2/IL12A/TMBIM1/SIAH3/ANGPT1/NR1H3/RHBDF1/RAB11FIP5/CHP1/RIPOR2/SERGEF/INSIG1/DAB2/GDI1/ILRUN/PKIG/SP100/PID1/ABHD17A/NDUFAF2/CAV3
LIPID_STORAGE	72	0.38001677730602	1.78927216772027	0.000547803831886478	0.00229608768274941	0.00131561233215031	3686	tags=40%, list=24%, signal=31%	EHD1/C3/DGAT1/CAV1/PLA2G4C/ITGB3/IL6/IL1B/AUP1/TREM2/MSR1/APOB/NR1H3/CES1/NFKB1/SREBF2/ZC3H12A/SQLE/B4GALNT1/TNF/NR1H2/PNPLA2/LEP/HEXB/CD36/ALKBH7/STARD4/PLIN2/FFAR2
REGULATION_OF_CELL_SUBSTRATE_JUNCTION_ORGANIZATION	50	0.449131268104793	1.96130260038899	0.000549004317726213	0.00229853101302246	0.00131701231154261	2801	tags=42%, list=18%, signal=35%	PHLDB2/S100A10/DUSP3/THY1/FAM107A/THBS1/DLC1/ACVRL1/PPM1F/APOD/ITGB1BP1/DAPK3/EPHA3/VCL/GREM1/CORO1C/MYOC/KDR/LAMTOR2/SDC4/PTK2
NEGATIVE_REGULATION_OF_GROWTH	189	0.29212491600326	1.62649161967773	0.000553256491119097	0.0023137310785902	0.00132572164518899	2726	tags=28%, list=18%, signal=23%	CRYAB/HSPA1A/TGFBR2/BCL6/NPR1/FHL1/SIPA1/MT2A/SLIT3/TGFB1/DCUN1D3/CDA/DACT3/HSPA1B/SEMA3B/CCN3/SFRP2/CDKN2D/RERG/ACVRL1/BMP4/MT1E/NTN1/ADRB2/MT1M/RB1/CCDC85B/NKD1/EI24/PTK6/RGS2/MT1X/ADAM15/GDF2/ARHGAP4/PLAC8/MT1G/INHBA/CDKN1A/PML/DAB2/GREM1/MT1A/STK3/WWC1/MYL2/SEMA6B/MYOZ1/ENO1/PI16/CAV3/RGS4
ENSHEATHMENT_OF_NEURONS	114	0.327462273727721	1.6901351817259	0.000568070433746389	0.00237301700830983	0.00135969129750155	3424	tags=37%, list=22%, signal=29%	CLU/CD9/ITGB4/MAL/PLLP/HGF/PMP22/CST7/MARVELD1/RARG/DHH/TYMP/LGI4/DEGS1/ITGAX/ASPA/KLK6/MALL/SH3TC2/NDRG1/JAM2/MAL2/SOD1/TLR2/TSPAN2/TPPP/TNFRSF1B/MBP/MYOC/ADGRG6/CMTM8/TNF/CXCR4/TG/ZPR1/KLK8/PTPRZ1/HEXB/ABCD1/ARHGEF10/SKI/ABCD2
NEGATIVE_REGULATION_OF_INTERLEUKIN_1_PRODUCTION	35	0.495815057260521	1.98298966832965	0.00057172480557677	0.00238293362413969	0.00136537332009022	2995	tags=57%, list=19%, signal=46%	IGF1/IL1R2/CD33/CEACAM1/PYDC2/GAS6/CX3CR1/NLRP3/TREM2/LILRB4/GSTP1/IL10/MEFV/CX3CL1/NLRP12/PML/ZC3H12A/FFAR4/CPTP/ARRB2
DNA_BIOSYNTHETIC_PROCESS	163	-0.348517	-1.65229	0.000571682965555239	0.00238293362413969	0.00136537332009022	3714	tags=39%, list=24%, signal=30%	GNL3L/CHTF8/PCLAF/POT1/POLE3/POLD3/POLDIP2/DKC1/GINS3/KAT7/EXOSC10/GFER/NVL/NAF1/TERF2IP/HNRNPD/DNTT/ING5/TERF1/CCT2/WRAP53/TERF2/USP10/DCP2/TNKS2/CTNNB1/SMPD3/WRN/LIG1/TFDP1/TELO2/AURKB/HNRNPU/JADE3/PRIMPOL/SMG6/PARN/POLE/SIRT1/SYCP1/RFC2/HNRNPA1/TERT/LIG3/FBXO4/FGFR4/CHTF18/RPA1/RFC3/TYMS/RFC5/POLA1/NEK2/POLE2/XRCC5/GINS4/HROB/PCNA/MAPKAPK5/TNKS/GINS1/GINS2/DTL
NEGATIVE_REGULATION_OF_BONE_MINERALIZATION	16	0.65280474910795	2.10079125021092	0.000577370687618115	0.00240151795004062	0.00137602176723954	2211	tags=56%, list=14%, signal=48%	SRGN/TRPM4/ECM1/PTK2B/CCL3/STATH/CCR1/GREM1/SOX9
REGULATION_OF_APOPTOTIC_SIGNALING_PATHWAY	286	0.251948024463146	1.48430805026305	0.000577474090619654	0.00240151795004062	0.00137602176723954	2046	tags=23%, list=13%, signal=20%	HSPB1/CLU/PEA15/NUPR1/TIMP3/TNFSF12/HSPA1A/MAL/BCL2L1/CAV1/VNN1/IGF1/HGF/PLEKHF1/S100A9/TMC8/SOD2/NOL3/PTPRC/THBS1/SRPX/HSPA1B/ATF3/INHBB/ICAM1/SFRP2/CDKN2D/BID/YBX3/BMP4/TPT1/PYCARD/IL1B/SNAI1/BOK/PLAUR/LTBR/RB1/S100A8/EYA2/ADORA2A/UNC5B/CX3CR1/TRAF1/CTSH/TNFRSF12A/NACC2/BCL2L2/TREM2/GSTP1/TMBIM1/NOS3/BAD/MEIS3/SERPINE1/SOD1/MYC/RIPK3/CTTN/NCK1/CX3CL1/MCL1/PIK3CB/IL1A/INHBA/PML
STRIATED_MUSCLE_CONTRACTION	123	0.321306501653242	1.67531538769252	0.000578749013115952	0.00240413373528747	0.0013775205598836	2826	tags=31%, list=18%, signal=25%	CAV1/VEGFB/BIN1/CCN2/PLN/ADORA1/CASQ2/TRPM4/GSN/LMOD3/GRK2/FLNA/PPP1R13L/KCND3/ADRA1A/KCNJ2/TPM1/CLIC2/RCSD1/PDE4B/SNTA1/GSTO1/TNNC1/RGS2/SCN2B/SCN4B/KCNJ5/ADRA1B/SYNM/MYL2/MAP2K3/CHRNB1/ZC3H12A/GJA5/TNF/CAV3/PIK3CG/CXCR4
REGULATION_OF_RECEPTOR_MEDIATED_ENDOCYTOSIS	87	0.356940155231819	1.75373257035792	0.000585525595367567	0.00242957220285182	0.00139209629315812	2087	tags=25%, list=13%, signal=22%	CLU/ANXA2/C3/PICALM/RSPO1/ITGB3/CD63/SELE/CCL21/SFRP4/CBL/FLOT1/CCL19/PROM2/SERPINE1/RIN3/ANGPT1/LDLRAP1/PIK3CB/DKK1/DAB2/GREM1
COLLAGEN_BIOSYNTHETIC_PROCESS	40	0.464215240471138	1.91845359085764	0.000592044477857587	0.00245388590933846	0.0014060275608246	3020	tags=42%, list=20%, signal=34%	RGCC/SERPINH1/CCN2/TGFB1/SCX/IL6/BMP4/ITGA2/TGFB3/PDGFRB/VIM/TRAM2/COL5A1/ENG/RCN3/ARRB2/CREB3L1
VASOCONSTRICTION	66	0.384750299508795	1.77920339665007	0.000601677274049834	0.00249103761291822	0.00142731474413086	4475	tags=61%, list=29%, signal=43%	ACTA2/EDN1/CAV1/TRPM4/HRH1/TBXA2R/HTR1B/ADRA1A/SNTA1/HTR7/FAAH/CYSLTR1/MMP2/COMP/ADRA1B/GJA5/ADRA2C/HTR2A/BDKRB2/ADM/TBXAS1/TACR1/LEP/AVPR1A/RAP1GDS1/SCNN1B/P2RX1/ATP1A2/ACE/SLC8A1/EDN2/F2R/ADRA1D/ARHGAP42/ADRA2A/CRP/HTR2B/KCNA5/ASIC2/EDNRA
ACUTE_INFLAMMATORY_RESPONSE_TO_ANTIGENIC_STIMULUS	18	0.611309662789544	2.04598191717602	0.000602727373045068	0.00249261253608194	0.00142821714361323	3119	tags=61%, list=20%, signal=49%	C3/A2M/HLA-E/NPY5R/CCR7/FCGR3A/FUT7/SELENOS/ELANE/ZP3/GATA3
ENDOTHELIAL_CELL_CHEMOTAXIS	21	0.576140114088178	2.00748323447832	0.000607019793624045	0.00250479786238214	0.00143519909193875	3668	tags=57%, list=24%, signal=44%	HSPB1/THBS1/FGF1/CCN3/MET/TMSB4X/FGF18/RAB13/KDR/NR4A1/CORO1B/EGR3
POSITIVE_REGULATION_OF_LIPID_STORAGE	21	0.576106104814967	2.00736473371068	0.000607019793624045	0.00250479786238214	0.00143519909193875	4196	tags=57%, list=27%, signal=42%	EHD1/C3/MSR1/APOB/NFKB1/SREBF2/ZC3H12A/NR1H2/CD36/PLIN2/OSBPL11/FITM2
RESPIRATORY_BURST	26	0.543202362370008	2.00996194309811	0.000623444827318265	0.00256972496930076	0.0014724010259915	4219	tags=73%, list=27%, signal=53%	NCF2/CLEC7A/RAC2/TREM2/CD52/SLC11A1/CYBB/PIK3CG/CYBA/JCHAIN/BCR/LBP/RPS19/DUSP10/PGAM1/SLAMF8/RAC1/GRN/CYBC1
PLASMINOGEN_ACTIVATION	21	0.575089398986078	2.00382215811842	0.000626290086212269	0.00257574773578129	0.00147585195076017	480	tags=29%, list=3%, signal=28%	ANXA2/S100A10/PLAU/DHCR24/CLEC3B/THBS1
POSITIVE_REGULATION_OF_SMOOTH_MUSCLE_CELL_MIGRATION	27	0.518422880893591	1.94028809563478	0.000625673094565479	0.00257574773578129	0.00147585195076017	2559	tags=52%, list=17%, signal=43%	S100A11/IGF1/AIF1/CCL5/HAS2/ITGA2/PDGFB/PDGFRB/MYC/NR4A3/CYP1B1/ADAMTS1/TLR4/CCN4
MATURE_B_CELL_DIFFERENTIATION	26	0.542465672732283	2.00723603791382	0.000630042065839721	0.00258339226402796	0.00148023211259387	2209	tags=42%, list=14%, signal=36%	SPI1/LGALS1/IL6/PTK2B/GPR183/BCL3/ST3GAL1/IL10/CMTM7/MFNG/IRF8
AORTIC_VALVE_MORPHOGENESIS	26	0.542430995961693	2.00710772663607	0.000630042065839721	0.00258339226402796	0.00148023211259387	2235	tags=50%, list=14%, signal=43%	SLIT3/TGFB1/BMP4/SNAI1/TIE1/RB1/EFNA1/NOS3/SMAD6/HEY2/NFATC1/SOX9/HEYL
REGULATION_OF_HISTONE_H3_K9_METHYLATION	21	-0.611433	-1.93246	0.000630231105786509	0.00258339226402796	0.00148023211259387	3411	tags=57%, list=22%, signal=45%	BRCA1/PIH1D1/DNMT3B/H1-5/ATRX/EHMT2/KDM4A/SIRT1/JARID2/KDM4D/RIF1/SMARCB1
NEGATIVE_REGULATION_OF_LEUKOCYTE_CHEMOTAXIS	17	0.650795996798503	2.14243432887439	0.000635719316420966	0.00260302232752347	0.00149147974647545	4116	tags=82%, list=27%, signal=61%	MMP28/CCL2/CCN3/PADI2/DUSP1/TNFAIP6/RIN3/GREM1/STAP1/NBL1/DPP4/SLAMF8/KLRK1/SLIT2
REGULATION_OF_BONE_RESORPTION	34	0.499092445668422	1.97844668452497	0.000637323142110682	0.00260672168674281	0.00149359940533978	2788	tags=44%, list=18%, signal=36%	INPP5D/ITGB3/S1PR1/UBASH3B/TNFRSF11B/IL6/ADAM8/CSF1R/P2RX7/PPARGC1B/DEF8/HAMP/TMEM119/TNFRSF11A/PLEKHM1
REGULATION_OF_HISTONE_MODIFICATION	134	-0.363605	-1.68028	0.000641743083831006	0.00262191850496049	0.00150230687831951	4086	tags=44%, list=26%, signal=33%	KANSL1/RUVBL2/RPS6KA5/ZZZ3/YEATS2/PAXBP1/EID1/KANSL3/CTR9/BRCA1/PIH1D1/KDM5A/KAT8/KAT7/THAP7/MCRS1/RNF20/DNMT3B/H1-5/CTCF/PYGO2/NOC2L/CHTOP/PPP4R3B/C6orf89/GLYR1/TTLL12/NSD3/NIPBL/TADA2A/ZNF451/ATRX/OTUB2/EHMT2/HCFC1/KDM4A/PRDM9/NELFA/CTNNB1/PAXIP1/ING2/TET1/MTF2/AUTS2/SIRT1/JARID2/KDM4D/NCAPG2/RIF1/SNW1/SUPT6H/SUV39H1/WDR70/KANSL2/SIN3A/RNF40/PRMT6/SMARCB1/SART3
INCLUSION_BODY_ASSEMBLY	15	0.668878862898734	2.10758034434674	0.000650883727927594	0.00265634784577467	0.00152203420219449	760	tags=40%, list=5%, signal=38%	CLU/BAG3/DNAJB1/HSPA1A/HSPA1B/HSF1
POSITIVE_REGULATION_OF_VASOCONSTRICTION	25	0.551151440448915	2.01396100597436	0.000665366544202241	0.0027124800410961	0.00155419682775551	3995	tags=64%, list=26%, signal=48%	CAV1/TRPM4/HRH1/TBXA2R/ADRA1A/FAAH/CYSLTR1/ADRA1B/GJA5/HTR2A/TBXAS1/TACR1/AVPR1A/ACE/F2R/ADRA1D
IRON_ION_HOMEOSTASIS	70	0.384525349355935	1.79921250029834	0.000666197850372932	0.00271289759200006	0.00155443607607458	2677	tags=34%, list=17%, signal=28%	STEAP4/TTC7A/STEAP2/STEAP1/FTL/PICALM/SOD2/LCN2/EPAS1/FTH1/CP/SLC25A28/EPB42/SLC11A1/GDF2/SOD1/MYC/CYBRD1/SLC25A37/FTMT/SLC39A14/LTF/SCARA5/HAMP
RESPONSE_TO_DSRNA	46	0.440306638022925	1.88058087996204	0.000673548638627571	0.0027398339158162	0.00156987005103188	2977	tags=43%, list=19%, signal=35%	CAV1/RIPK2/RFTN1/CARD9/IFNA16/IFNA14/IFNA7/IFNA17/IFNA10/P2RX7/RALB/NOD2/PELI1/FLOT1/STING1/NFKB1/IFIT1/TLR3/IFNA2/IRF3
RESPONSE_TO_FLUID_SHEAR_STRESS	26	0.539050181984984	1.9945980103671	0.000682884991628225	0.00277175347747029	0.00158815932163093	3103	tags=54%, list=20%, signal=43%	PTK2B/KLF2/P2RX7/HAS2/TGFB3/NOS3/SMAD6/PDGFRB/MMP2/MEF2C/SREBF2/KLF4/ASS1/MTSS1
RUFFLE_ASSEMBLY	35	0.491088799828054	1.96408721766542	0.000682603520610776	0.00277175347747029	0.00158815932163093	4176	tags=60%, list=27%, signal=44%	TACSTD2/RHOG/CAV1/AIF1/ABI3/PFN1/ICAM1/AIF1L/EPS8L1/SNX10/CORO1C/P2RY12/DEF8/PLEKHM1/STAP1/DBNL/CSPG4/INPP5K/COBL/RAC1/CARMIL2
REGULATION_OF_CYTOKINESIS	71	-0.431752	-1.79374	0.00069286876462476	0.002809213008642	0.00160962288399239	4397	tags=56%, list=28%, signal=41%	RAB11FIP3/FSD1/TAS2R13/PLK1/ANKRD53/OPN1MW/ZFYVE26/PDXP/CDC14A/KLHL9/BECN1/OPN1LW/KIF23/VPS4A/AHCTF1/PIK3R4/BBS4/POLDIP2/AURKA/ECT2/E2F8/PKN2/PRPF40A/CIT/KLHL13/RACGAP1/IGF1R/NUP62/RAB11FIP4/CCP110/KIF3B/MAP9/AURKB/KIF14/KIF20B/CDC6/E2F7/PRC1/PLK4/SPAST
POSITIVE_REGULATION_OF_DEPHOSPHORYLATION	52	0.424821698042158	1.86444523080617	0.000702021577792622	0.00284322558492289	0.00162911141012296	2196	tags=37%, list=14%, signal=31%	PPP1R16B/ADORA1/PPP1R15A/TGFB1/PPP1R7/PTPRC/CD300A/DLC1/PLEK/CD33/LILRB2/PPP2R5A/ITGA1/ITGA2/PDGFRB/PPARGC1B/RIPK3/CDH5/MEF2C
REGENERATION	153	0.298358071253701	1.61135235145012	0.000713287276852569	0.00288571222222311	0.00165345540377953	3068	tags=32%, list=20%, signal=26%	NNMT/CD9/TGFBR2/THY1/ANXA1/MUSTN1/IGF1/FOLR1/HGF/TSPO/CLDN1/CCN3/FLNA/PRRX1/IL6/KLK6/APOD/CCND1/CEBPB/GAS6/NINJ1/CD81/ANXA3/HOPX/UCP2/IL10/ADAM15/MMP2/MYC/NR4A3/LCP1/CDKN1A/SPAAR/CPQ/RPS15/TM4SF4/MYOZ1/SOX2/AXL/HAMP/TNF/KLF4/ADM/CAPN3/FGF10/KLK8/RTN4RL1/PTPRU/UGT1A1
NEGATIVE_REGULATION_OF_KINASE_ACTIVITY	193	0.278215459600347	1.5543991983193	0.000714980010677093	0.00288941976084706	0.00165557974927915	3883	tags=40%, list=25%, signal=31%	HSPB1/DUSP3/THY1/CAV1/GADD45B/DEFB114/PTPRC/CD300A/UBASH3B/CEACAM1/SFRP2/CDKN2D/PPM1F/BMP4/PYCARD/CDKN2B/IL1B/PPP2R5A/PTPN22/TRIB1/PRKAG2/DUSP1/RB1/LYN/ADORA2A/ITGB1BP1/CBL/HEG1/PTK6/MYOCD/CHORDC1/LILRB4/RGS2/GSTP1/ZFYVE28/GPRC5A/GCKR/CHP1/EPHA1/PIK3CB/CDKN1A/PIP4K2A/BMP7/FABP4/STK38/RGS14/HHEX/CORO1C/PKN1/PKIG/WARS1/DUSP7/PTPRB/CBLC/AIDA/CAV3/SH2B3/GADD45A/MVP/PIP4K2C/LATS2/PKIB/YWHAG/CEBPA/DUSP…
CHAPERONE_COFACTOR_DEPENDENT_PROTEIN_REFOLDING	24	0.52683251091001	1.90814974525144	0.000724331998445586	0.00292403871823695	0.00167541571966064	2756	tags=46%, list=18%, signal=38%	DNAJB1/HSPA1A/HSPA6/DNAJB4/HSPA1B/HSPE1/HSPH1/HSPA8/PTGES3/SDF2L1/ERO1A
RESPONSE_TO_PROGESTERONE	34	0.494262412862516	1.95930000644173	0.000727027828581536	0.00292856880733818	0.00167801137013692	3274	tags=59%, list=21%, signal=46%	CAV1/GJB2/TGFB1/TSPO/THBS1/FOS/TGFB3/BAD/FOSB/NR1H3/TLR2/CYP1B1/NKX2-2/MBP/GPI/FOSL1/TXNIP/PTGER2/TACR1/WBP2
REGULATION_OF_PROTEIN_SERINE_THREONINE_KINASE_ACTIVITY	303	0.241846979031657	1.4287780079323	0.000726938124996633	0.00292856880733818	0.00167801137013692	2861	tags=28%, list=18%, signal=24%	RGCC/ACSL1/THY1/EDN1/CAV1/TGFB1/DEFB114/PTPRC/THBS1/FGF1/CD300A/PDGFA/SFRP2/CDKN2D/GHR/ADAM8/BMP4/PTK2B/PYCARD/CDKN2B/IL1B/SERTAD1/ADRB2/PTPN22/ACTB/CSF1R/CCND1/TRIB1/PRKAG2/DUSP1/RB1/TAOK3/LYN/FGF18/MAP3K11/P2RX7/RALB/NOD2/HEG1/MYOCD/CHORDC1/TRAF6/RGS2/GSTP1/PDGFB/CCL19/FGD2/PDGFRB/CD40LG/PPEF2/PIK3CB/PIK3R6/CDKN1A/DKK1/DAB2/TGFA/MAP4K2/FLT1/BMP7/STK3/STK38/TLR4/RGS14/HHEX/S100A12/LTF/DIRAS2/CCN…
KERATINOCYTE_DIFFERENTIATION	114	0.322785221606893	1.66599545336516	0.000730372876246598	0.00293886253555658	0.00168390947058391	3912	tags=43%, list=25%, signal=32%	ZBED2/TGM1/ANXA1/EPHA2/KLK5/PLAAT4/CLIC4/KRTAP6-2/LCE3B/KRTAP6-1/ZFP36/PALLD/SHARPIN/CD109/LCE2D/CSTA/LCE1D/TRIM16/PPL/LCE2A/LCE6A/LCE1B/ST14/IL1A/EXPH5/LIPN/LCE3D/LCE3A/GRHL1/AKR1C3/SPRR4/TXNIP/KAZN/CASP14/BCR/NME2/EREG/LCE5A/FOSL2/EVPL/ASAH1/SCEL/TMEM79/OVOL2/SGPP1/CNFN/ROCK1/MSX2/ZFP36L1
REGULATION_OF_B_CELL_PROLIFERATION	54	0.410187483077005	1.81248881471568	0.000738411491091954	0.00296799953546896	0.00170060438894202	2876	tags=50%, list=19%, signal=41%	BCL6/TYROBP/PTPRC/INPP5D/CD300A/MNDA/SASH3/GPR183/CLCF1/LYN/NCKAP1L/CD81/PELI1/IL10/AHR/BLK/CDKN1A/IKZF3/MEF2C/TLR4/VAV3/PKN1/CTLA4/IL7/CD40/FCRL3/TNFRSF4
REGULATION_OF_MICROTUBULE_BASED_PROCESS	190	-0.334397	-1.61442	0.000742350569008578	0.00298061361148859	0.00170783200228397	4309	tags=45%, list=28%, signal=33%	TAOK1/CHMP6/MAPRE3/RNF4/TOGARAM1/CEP295/MAP1S/PDCD6IP/FSD1/PLK1/ANKRD53/TRIM37/ABL1/SKA2/CEP70/PRDM14/ARL3/CHMP1B/CLASP1/TRIM36/SASS6/CCDC65/DRC1/SPEF1/NIN/DYRK1A/BRCA1/CEP120/BBS4/CEP97/AURKA/BICD1/HDGFL3/CFAP206/CFAP45/PAK1/CNIH2/TPPP2/CDK5R1/SENP6/SPICE1/PKHD1/ODAD2/NUP62/NUBP1/CKAP2/SKA1/MAP9/CFAP43/SKA3/NAV3/CFAP20/TRAF3IP1/KATNB1/BORA/HNRNPU/DNAAF1/KIF18A/TPX2/DRG1/CCSAP/TACR3/SIRT1/TEX101/…
REGULATION_OF_RELEASE_OF_SEQUESTERED_CALCIUM_ION_INTO_CYTOSOL	55	0.420056722581814	1.86564120625521	0.000752301912812553	0.0030173143528969	0.00172886079328293	3724	tags=45%, list=24%, signal=35%	JPH2/THY1/DRD1/PLN/CASQ2/UBASH3B/PTK2B/LYN/CLIC2/GSTO1/CX3CL1/CXCL11/CORO1A/CXCL9/AKAP6/DHRS7C/CYBA/CAPN3/CXCL10/SRI/BDKRB1/ATP1A2/PTPN6/SLC8A1/F2R
NEGATIVE_REGULATION_OF_DNA_METABOLIC_PROCESS	92	-0.393371	-1.71226	0.000757162921976668	0.00303354186824237	0.00173815883510819	4705	tags=50%, list=30%, signal=35%	PIF1/TP53/NDFIP1/HELB/RECQL5/ACD/TWIST1/ZNF91/XRN1/AUNIP/RADX/SHLD1/TFIP11/H1-4/NUDT16L1/GNL3L/POT1/CYREN/EXOSC10/DNMT3L/H1-5/TERF2IP/TERF1/OTUB2/TERF2/DCP2/TNKS2/MSH3/HNRNPU/SMG6/SLX4/XRCC1/HNRNPA1/RIF1/FANCB/ZNF93/PARPBP/MAGEF1/H1-10/MSH2/PARP1/ZRANB3/HMGA2/XRCC5/TNKS/RMI2
REGULATION_OF_BLOOD_PRESSURE	143	0.302763076004452	1.61559216276947	0.000759017966878351	0.00303770416421637	0.00174054374747656	3727	tags=40%, list=24%, signal=31%	ACTA2/NPR1/EDN1/HBB/ADORA1/SOD2/TBXA2R/OR51E2/ACVRL1/ADRB2/ANPEP/NPR3/ADRA1A/TPM1/GAS6/GUCY1A1/CD34/CPA3/KCNK6/PTAFR/RENBP/PDGFB/NOS3/SOD1/CTSG/GNA11/ADRA1B/CYP4F12/CYP11B1/PLCB3/VEGFC/PTGS1/GJA5/BRS3/TNF/ADM/CYBA/ADM2/ENPEP/SPX/TACR1/ID2/LEP/AGTRAP/CORIN/AVPR1A/BDKRB1/CALCA/P2RX1/ATP1A2/FFAR3/PTPRO/ACE/EDN2/SLC2A5/F2R/NCALD
CELL_RECOGNITION	121	0.317944756266041	1.65204060510293	0.000760411179239611	0.00304001118059058	0.0017418656217304	3288	tags=36%, list=21%, signal=28%	CD9/MFGE8/VSTM2L/FOLR1/NEXN/MSN/PECAM1/CRTAC1/HAVCR2/PALLD/CLEC7A/SFTPA1/CCL21/CCR7/NCR3/CD81/PTX3/NPTN/TREM2/VCAN/EMB/PRF1/CCL19/CRTAM/EPHA3/CORO1A/CD5/NCAM2/SPACA3/CD209/PAEP/FCN3/ROBO4/PCDH12/CXCR4/ZP3/JMJD6/LBP/LGALS3/CD36/ROBO3/MEGF10/SPON2
REGULATION_OF_MICROGLIAL_CELL_ACTIVATION	15	0.664249707591128	2.09299427012852	0.000762460669219722	0.00304493413179807	0.00174468637433833	2964	tags=67%, list=19%, signal=54%	CST7/SPHK1/PTPRC/IL6/CCL3/TREM2/CX3CL1/LDLR/NR1D1/STAP1
NEGATIVE_REGULATION_OF_REGULATED_SECRETORY_PATHWAY	18	0.604226027751023	2.0222738194984	0.000764123615063167	0.00304830449653281	0.00174661752594119	1267	tags=39%, list=8%, signal=36%	HLA-F/FOXF1/SPI1/CD300A/CEACAM1/NCKAP1L/CD84
T_HELPER_CELL_LINEAGE_COMMITMENT	17	0.643804702458367	2.11941883850374	0.000771500134324104	0.00307214348588103	0.0017602767901793	2161	tags=47%, list=14%, signal=41%	IL6/BATF/IL12RB1/SLAMF6/TBX21/LY9/SPN/STAT6
ALTERNATIVE_MRNA_SPLICING_VIA_SPLICEOSOME	59	-0.457127	-1.83076	0.000771750177135617	0.00307214348588103	0.0017602767901793	3186	tags=39%, list=21%, signal=31%	REST/SRSF2/ZC3H10/RBM25/FAM172A/RAVER1/RBM17/YTHDC1/SRSF12/PTBP1/HNRNPU/HNRNPA1/SMU1/RBM15B/CELF3/HNRNPM/DHX9/TIA1/SRSF9/RBMX/RNPS1/SFPQ/KHDRBS1
T_CELL_APOPTOTIC_PROCESS	39	0.457574402505415	1.87667039816042	0.000808966479086624	0.00321685174696626	0.00184319173035256	2684	tags=46%, list=17%, signal=38%	ADAM8/BMP4/GIMAP8/LGALS16/CD274/CCL5/IL7R/ST3GAL1/FASLG/LGALS14/EFNA1/RIPK3/SLC46A2/IDO1/CD27/IL2RA/PRELID1/PTCRA
POSITIVE_REGULATION_OF_ION_TRANSPORT	208	0.272825233039646	1.53821589166092	0.000810271532849076	0.00321860260967371	0.00184419493967559	3286	tags=33%, list=21%, signal=26%	JPH2/COX17/THY1/CCL2/EDN1/GLRX/CAV1/DRD1/FHL1/ADORA1/TSPO/KCNMB1/RAMP3/CCL4/FLNA/TMSB4X/IL1B/VAMP8/ADRB2/CCL5/KCNJ2/CEBPB/STXBP1/ADORA2A/HCRT/CCL3/P2RX7/PTAFR/GSTO1/ATP1B3/TREM2/SLC6A1/SCN4B/PDGFB/PDGFRB/CCR1/CHP1/CX3CL1/PLA2R1/KCNA1/IL1A/ABCB1/CXCL11/GCG/ACTN4/CXCL9/IFNGR2/P2RX5/P2RY12/NDUFA4/AKAP6/STIMATE/LILRA5/TNFRSF11A/TRPV2/CAPN3/ANTKMT/PDZK1/ARRB2/CACNG4/LEP/GPD1L/AVPR1A/LGALS3/TRPC3/CXCL1…
REGULATION_OF_EXTRINSIC_APOPTOTIC_SIGNALING_PATHWAY_VIA_DEATH_DOMAIN_RECEPTORS	38	0.469923473204445	1.91755756081435	0.000815850961503883	0.00323731053168172	0.00185491420492298	1719	tags=34%, list=11%, signal=30%	PEA15/TIMP3/MAL/BCL2L1/HGF/TMC8/THBS1/ATF3/ICAM1/SFRP2/TMBIM1/NOS3/SERPINE1
NEGATIVE_REGULATION_OF_TISSUE_REMODELING	18	0.601630697594439	2.01358755312198	0.000838670691059046	0.00332431556136504	0.00190476634727384	3652	tags=67%, list=24%, signal=51%	INPP5D/UBASH3B/CST3/TNFRSF11B/IL6/P2RX7/GREM1/HAMP/TMEM119/BCR/CALCA/GPR137
HOMOLOGOUS_CHROMOSOME_SEGREGATION	50	-0.466012	-1.80261	0.0008399255825919	0.00332574789192239	0.00190558704404388	2908	tags=40%, list=19%, signal=33%	SYCE2/TERB2/CCNE1/TERF1/EHMT2/PRDM9/ESPL1/C14orf39/CENPC/MEIOC/ANKRD31/NDC1/MEIOB/PSMC3IP/MSH5/SYCP1/TRIP13/SGO2/SGO1/TEX15
MALE_MEIOTIC_NUCLEAR_DIVISION	37	-0.510344	-1.84693	0.000843259446729233	0.00333540027707354	0.00191111766773693	4897	tags=59%, list=32%, signal=41%	TDRD12/DMRTC2/ASZ1/TEX19/MLH3/DDX4/TAF1L/SLC25A31/SLC2A8/RAD51C/DNMT3L/SHCBP1L/SYCP3/SPDYA/MEIOC/ING2/KIF18A/MEIOB/HSF2BP/TRIP13/FANCA/TEX15
SMOOTHENED_SIGNALING_PATHWAY	104	-0.376554	-1.67287	0.000844529436732299	0.0033368774559635	0.00191196406170481	4821	tags=48%, list=31%, signal=33%	IFT57/TTC23/CDK20/ZIC1/SEPTIN2/SMO/INTU/GAS8/TUBD1/STK36/ARL3/MEGF8/PRKACA/HIPK2/ROR2/FOXA1/UCHL5/HSPB11/KIAA0586/FUZ/BBS7/EVC/IFT80/HHAT/WDPCP/MGRN1/DZIP1/RFX4/IFT27/PDCL/SHH/WDR19/PDX1/HIPK1/RO60/RAB34/TMEM17/TTC26/IFT140/SERPINE2/IHH/IFT81/CREBBP/GLI3/MKS1/GPC2/TBC1D32/IFT52/DISP3/TEDC2
MONOCYTE_DIFFERENTIATION	25	0.545639495567516	1.99381982291009	0.000849819223363742	0.00334711867657127	0.00191783207634079	2849	tags=48%, list=18%, signal=39%	CSF1/HLA-DRB1/IRF7/INPP5D/BMP4/CSF1R/GPR68/MYC/MT1G/CD4/FES/CDK6
REGULATION_OF_RUFFLE_ASSEMBLY	25	0.544470444558994	1.98954799674333	0.000849819223363742	0.00334711867657127	0.00191783207634079	2964	tags=48%, list=19%, signal=39%	TACSTD2/RHOG/CAV1/ABI3/PFN1/ICAM1/EPS8L1/CORO1C/P2RY12/DEF8/PLEKHM1/STAP1
POSITIVE_REGULATION_OF_TRANSFERASE_ACTIVITY	462	0.216731297860888	1.33586994184034	0.000849102997296803	0.00334711867657127	0.00191783207634079	2767	tags=27%, list=18%, signal=23%	CLU/RGCC/IL18/CCN1/TGFBR2/ACSL1/HBEGF/CSF1/HLA-DRB1/EDN1/IGF1/TNFAIP8L3/HSP90AA1/BTC/EPHA2/ADORA1/TGFB1/PLAAT4/LCP2/DCUN1D3/PTPRC/THBS1/PPP1R3G/ARRDC4/ITGB3/FGF1/CD300A/FGR/PDGFA/GHR/MET/ADAM8/PTK2B/IL1B/ADRB2/CSF1R/CCND1/PRKAG2/TIE1/CCL5/ADRA1A/TAOK3/LYN/CD86/GAS6/NCKAP1L/TXN/FGF18/CCL21/ITGB1BP1/CCR7/MAP3K11/P2RX7/RALB/CD81/DOCK3/JTB/NOD2/FLT4/EFNA1/TREM2/TRAF6/PDGFB/CCL19/FGD2/SLC11A1/BAD/EGR1…
POSITIVE_REGULATION_OF_HUMORAL_IMMUNE_RESPONSE	18	0.600456373059774	2.00965722630225	0.000851095216466156	0.0033486008411068	0.0019186813269839	1511	tags=50%, list=10%, signal=45%	C3/KLK5/KLK7/PTPRC/IL1B/CCR7/LTA/NOD2/TREM2
LYMPHOCYTE_APOPTOTIC_PROCESS	58	0.406124177568333	1.8240877523436	0.000854804778158832	0.00335964454520293	0.00192500914861312	2684	tags=45%, list=17%, signal=37%	BCL6/ADAM8/BMP4/GIMAP8/LGALS16/CD274/CCL5/LYN/HSH2D/IL7R/ST3GAL1/P2RX7/FASLG/LGALS14/EFNA1/IL10/RIPK3/SLC46A2/IDO1/BLK/CD27/PKN1/IL2RA/PRELID1/CD3G/PTCRA
MEMBRANE_DOCKING	67	0.374890359627747	1.73959441719225	0.000864830917976015	0.00339546484884676	0.00194553346637731	4017	tags=42%, list=26%, signal=31%	CAV2/KCNB1/STX11/SNPH/MSN/PLEK/ICAM1/VAMP8/STXBP1/SNX3/RALB/GRAMD2A/RAB3C/RAB13/CHP1/RAB3D/RAB15/STX12/STX8/STX19/VCAM1/STX4/VTI1B/VAMP3/CTBP2/STX10/ROCK1/VMP1
REGULATION_OF_EXTRACELLULAR_MATRIX_ORGANIZATION	35	0.486508435462666	1.9457682596573	0.000870531325160327	0.00341424403819466	0.00195629356638547	2211	tags=37%, list=14%, signal=32%	RGCC/PHLDB2/AEBP1/TNFRSF1A/TGFB1/CST3/IL6/TIE1/RB1/HAS2/EFEMP2/TNFRSF1B/SOX9
ANTIGEN_PROCESSING_AND_PRESENTATION_OF_PEPTIDE_ANTIGEN_VIA_MHC_CLASS_I	15	0.660335108789837	2.08065970261977	0.000874037978054786	0.00342438879402096	0.00196210630863047	3683	tags=60%, list=24%, signal=46%	HLA-F/HLA-A/HLA-E/FCER1G/SAR1B/MFSD6/IFI30/TAPBPL/ACE
[truncated: 2,773 more rows]

## Sheet: C5AR1
Table S8. Gene Set Enrichment Analysis (GSEA) for the four prognostic genes
ID	setSize	enrichmentScore	NES	pvalue	p.adjust	qvalue	rank	leading_edge	core_enrichment
[truncated: 3,701 more rows]

## Sheet: EREG
Table S8. Gene Set Enrichment Analysis (GSEA) for the four prognostic genes
ID	setSize	enrichmentScore	NES	pvalue	p.adjust	qvalue	rank	leading_edge	core_enrichment
[truncated: 3,707 more rows]

## Sheet: PLAUR
Table S8. Gene Set Enrichment Analysis (GSEA) for the four prognostic genes
[truncated: 3,710 more rows]
