# Supplementary material for: FCGR2B + Macrophages as a Critical Node Linking Ferroptosis and Immunosuppression: A Multiomics Framework for Prognosis and Therapy in High‐Grade Serous Ovarian Cancer
Source: Hum Mutat. 2026 Apr 6;2026:8027584. doi: 10.1155/humu/8027584 (PMC13054137; doi:10.1155/humu/8027584)
Supplement: Supplementary file 16 — Supporting Information 16 Table S10: Molecular docking analysis between four prognostic genes and candidate compounds. [file HUMU-2026-8027584-s016.xlsx]

## Sheet: Sheet
Table S10. Molecular docking analysis between four prognostic genes and candidate compounds.
Gene	PDB_ID	Drug	Pubchem_ID	Affinity（kcal/mol）
CRYAB	2KLR	1,4-chrysenequinone	CID180933	-5.8
CRYAB	2KLR	Dexamethasone	CID5743	-6.3
PLAUR	1YWH	1,4-chrysenequinone	CID180933	-8.6
PLAUR	1YWH	Dexamethasone	CID5743	-8
EREG	5E8D	Estrone sulfate	CID3001028	-6.7
EREG	5E8D	9-Anthroic acid	CID2201	-5.6
EREG	5E8D	Dexamethasone	CID5743	-6.5
C5AR1	6C1Q	Estrone sulfate	CID3001028	-8.1
C5AR1	6C1Q	9-Anthroic acid	CID2201	-5.9
PDB ID refers to the Protein Data Bank identifier for the targeted protein structure; PubChem ID refers to the unique chemical identifier for the candidate compound. A lower binding affinity score (more negative) indicates a stronger thermodynamic interaction between the prognostic gene-encoded protein and the respective drug molecule.
