# Supplementary material for: FCGR2B + Macrophages as a Critical Node Linking Ferroptosis and Immunosuppression: A Multiomics Framework for Prognosis and Therapy in High‐Grade Serous Ovarian Cancer
Source: Hum Mutat. 2026 Apr 6;2026:8027584. doi: 10.1155/humu/8027584 (PMC13054137; doi:10.1155/humu/8027584)
Supplement: Supplementary file 17 — Supporting Information 17 Table S11: Comparison of estimated half‐maximal inhibitory concentration (IC50) for common chemotherapeutic drugs between high‐ and low‐risk groups. [file HUMU-2026-8027584-s002.xlsx]

## Sheet: Sheet
Table S11. Comparison of estimated half-maximal inhibitory concentration (IC50) for common chemotherapeutic drugs between high- and low-risk groups
Drug	p_value	median_High	median_Low	p_adjust	log_p	Diff_direction
Dasatinib	3.37782e-05	2.09273	2.57073	0.00104713	2.98	High Risk Sensitive
AZD6482	0.000137475	3.51619	3.74816	0.0014259	2.84591	High Risk Sensitive
Bortezomib	0.00013799	-5.42003	-5.2173	0.0014259	2.84591	High Risk Sensitive
Bleomycin	0.000386382	1.82101	2.07102	0.00299446	2.52368	High Risk Sensitive
Cisplatin	0.00661937	3.56778	3.46252	0.0410401	1.38679	Low Risk Sensitive
Bicalutamide	0.0111217	4.51884	4.5446	0.0574622	1.24062	High Risk Sensitive
GSK269962A	0.0181624	3.64985	3.68606	0.0657454	1.18213	High Risk Sensitive
Gefitinib	0.023329	2.01941	2.18268	0.0657454	1.18213	High Risk Sensitive
Nilotinib	0.0163039	4.15781	4.22608	0.0657454	1.18213	High Risk Sensitive
SB590885	0.022882	4.9258	5.02727	0.0657454	1.18213	High Risk Sensitive
Vorinostat	0.0212196	1.41961	1.34226	0.0657454	1.18213	Low Risk Sensitive
Camptothecin	0.0282317	-3.79092	-3.94772	0.0729319	1.13708	Low Risk Sensitive
AZD7762	0.0423125	0.14653	0.260532	0.0936919	1.0283	High Risk Sensitive
Axitinib	0.0408328	3.51277	3.45691	0.0936919	1.0283	Low Risk Sensitive
Cytarabine	0.107636	0.910174	0.814151	0.208545	0.6808	Low Risk Sensitive
Gemcitabine	0.104835	-2.46124	-2.41569	0.208545	0.6808	High Risk Sensitive
Sorafenib	0.14994	3.89088	3.90883	0.258229	0.587995	High Risk Sensitive
Temsirolimus	0.149678	-1.14641	-0.967958	0.258229	0.587995	High Risk Sensitive
Lenalidomide	0.217695	5.40507	5.38545	0.355186	0.449544	Low Risk Sensitive
Lapatinib	0.229654	4.39938	4.43102	0.355963	0.448595	High Risk Sensitive
Methotrexate	0.300303	0.712237	0.662388	0.443304	0.353298	Low Risk Sensitive
Docetaxel	0.401532	-5.3622	-5.30512	0.565795	0.247341	High Risk Sensitive
Elesclomol	0.524486	-2.84673	-2.90641	0.706916	0.150632	Low Risk Sensitive
Bosutinib	0.610189	2.94357	3.01704	0.71628	0.144917	High Risk Sensitive
Rapamycin	0.599865	-0.30924	-0.339807	0.71628	0.144917	Low Risk Sensitive
Vinblastine	0.564997	-4.24968	-4.17391	0.71628	0.144917	High Risk Sensitive
Vinorelbine	0.623857	-3.62254	-3.65997	0.71628	0.144917	Low Risk Sensitive
Erlotinib	0.80541	4.46006	4.44613	0.891704	0.0497791	Low Risk Sensitive
AZD8055	0.847165	0.380999	0.377246	0.893396	0.0489559	Low Risk Sensitive
Paclitaxel	0.864577	-2.95103	-2.9819	0.893396	0.0489559	Low Risk Sensitive
CCT007093	0.906178	5.59918	5.60102	0.906178	0.0427863	High Risk Sensitive
The median_High and median_Low represent the median predicted IC50 values for each group. A lower IC50 indicates higher drug sensitivity. p_value and adjusted p-value (p_adjust) from statistical tests (e.g., Wilcoxon rank-sum test) are shown, along with the direction of sensitivity (Diff_direction).
